# Supplementary material for: GenePainter: a fast tool for aligning gene structures of eukaryotic protein families, visualizing the alignments and mapping gene structures onto protein structures
Source: BMC Bioinformatics. 2013 Mar 4;14:77. doi: 10.1186/1471-2105-14-77 (PMC3605371; doi:10.1186/1471-2105-14-77)
Supplement: Additional file 1 — This file contains the GenePainter software (gene_painter.rb), a README file for installation instructions, the GenePainter documentation, and a script to reconstruct genes via the web service of WebScipio (gene_scan.rb). It also includes example data (MSA, gene and protein structures) used to create the figures. This file is also available from the project homepage. [file 1471-2105-14-77-S1.zip]

Archive with 51 entries (46 files):
- gene_painter/
- gene_painter/lib/
- gene_painter/lib/color_exon.template
- gene_painter/lib/exon.rb
- gene_painter/lib/gene_picture.rb
- gene_painter/lib/intron.rb
- gene_painter/lib/sequence.rb
- gene_painter/lib/BLOSUM62
- gene_painter/lib/svg.rb
- gene_painter/lib/pdb.rb
- gene_painter/lib/gene_feature.rb
- gene_painter/lib/gene_alignment.rb
- gene_painter/lib/gene.rb
- gene_painter/lib/color_splicesite.template
- gene_painter/gene_painter.rb
- gene_painter/README
- gene_painter/test_data/
- gene_painter/test_data/coronin_genes/
- gene_painter/test_data/coronin_genes/HsCoro2B.yaml
- gene_painter/test_data/coronin_genes/BrCoro2C.yaml
- gene_painter/test_data/coronin_genes/HsCoro1B.yaml
- gene_painter/test_data/coronin_genes/BrCoro1Cbeta.yaml
- gene_painter/test_data/coronin_genes/XtCoro2B.yaml
- gene_painter/test_data/coronin_genes/HsCoro1D.yaml
- gene_painter/test_data/coronin_genes/DmCoro1.yaml
- gene_painter/test_data/coronin_genes/GgCoro1C.yaml
- gene_painter/test_data/coronin_genes/BrCoro1E.yaml
- gene_painter/test_data/coronin_genes/BrCoro2A.yaml
- gene_painter/test_data/coronin_genes/Pf_aCoro.yaml
- gene_painter/test_data/coronin_genes/GgCoro2A.yaml
- gene_painter/test_data/coronin_genes/CeCoro1.yaml
- gene_painter/test_data/coronin_genes/AecCoro.yaml
- gene_painter/test_data/coronin_genes/AngCoro2.yaml
- gene_painter/test_data/coronin_genes/HsCoro1C.yaml
- gene_painter/test_data/coronin_genes/BrCoro2B.yaml
- gene_painter/test_data/coronin_genes/BrCoro1A.yaml
- gene_painter/test_data/coronin_genes/EnCoro.yaml
- gene_painter/test_data/coronin_genes/HsCoro1A.yaml
- gene_painter/test_data/coronin_genes/XtCoro2A.yaml
- gene_painter/test_data/coronin_genes/AngCoro1.yaml
- gene_painter/test_data/coronin_genes/SpCoro.yaml
- gene_painter/test_data/coronin_genes/BrCoro2D.yaml
- gene_painter/test_data/coronin_genes/BrCoro1D.yaml
- gene_painter/test_data/coronin_genes/HsCoro2A.yaml
- gene_painter/test_data/coronin_alignment.fas
- gene_painter/test_data/2AQ5.pdb
- gene_painter/tools/
- gene_painter/tools/TeP24.yaml
- gene_painter/tools/TeP24.fas
- gene_painter/tools/gene_scan.rb
- gene_painter/documentation.pdf
