# Supplementary material for: GenePainter: a fast tool for aligning gene structures of eukaryotic protein families, visualizing the alignments and mapping gene structures onto protein structures
Source: BMC Bioinformatics. 2013 Mar 4;14:77. doi: 10.1186/1471-2105-14-77 (PMC3605371; doi:10.1186/1471-2105-14-77)
Supplement: Additional file 1 — This file contains the GenePainter software (gene_painter.rb), a README file for installation instructions, the GenePainter documentation, and a script to reconstruct genes via the web service of WebScipio (gene_scan.rb). It also includes example data (MSA, gene and protein structures) used to create the figures. This file is also available from the project homepage. [file 1471-2105-14-77-S1.zip › gene_painter/lib/color_exon.template]

from pymol import cmd

intron_pos = [
%%%POS%%%
]

chain = %%%CHAIN%%%

no_data_pos = {
%%%GREY_POS%%%  
}

file = %%%FILE%%%

def color_exons():
  """
  usage: color_exons 
  
  Exons are colored bye the rainbow colors.
  First exon: blue

  Residues w/o information about the gene structure: grey
  """

  cmd.reinitialize
  cmd.load(file, "mol_obj")
  cmd.hide("lines", "all")
  cmd.show("cartoon", "all")
  cmd.set("cartoon_side_chain_helper", "on")
  cmd.set("cartoon_fancy_helices", "on")
  cmd.color("grey", "all")
  # chains of no interest
  sel = " not chain %s" % chain
  cmd.create("new_obj", sel)
  cmd.remove("mol_obj in new_obj")
  cmd.set("cartoon_transparency", "0.7", "new_obj")
  cmd.set("specular", "off")

  colors = ['blue','ruby','marine','red','cyan','salmon','lightblue', \
  'olive','forest','orange','green','wheat','lime','yellow']
  # more colors, but harder to distinguish
  # colors = ['blue','marine','slate','cyan','teal','forest','green',    \
  # 'lime','yellow','wheat','orange','olive','salmon','red', 'firebrick',\
  # 'chocolate', 'magenta','pink','violet','purple']
  ncolors = len(colors)
  
  pos_start = 1
  i = 0
  for i_pos in intron_pos:
    if i_pos <= pos_start:
        pos_start = i_pos
        continue
    sel = "resi %d-%d and chain %s" % (pos_start, i_pos, chain)
    use_color = colors[i]

    print sel, "--->", use_color
    cmd.color(use_color,sel)
    pos_start = i_pos+1
    i = i+1
    if(i == ncolors):
      i = 0

  for i_pos in no_data_pos:
    sel = "resi %d and chain %s" % (i_pos, chain)
    print sel, "--> colors[intron_pos[i_pos]]"
    cmd.color("grey70",sel)

  cmd.set("antialias", "1")
  cmd.set("ray_shadows", "off")
  cmd.set("ray_trace_mode", "1")
 
cmd.extend("color_exons",color_exons)
