# Supplementary material for: GenePainter: a fast tool for aligning gene structures of eukaryotic protein families, visualizing the alignments and mapping gene structures onto protein structures
Source: BMC Bioinformatics. 2013 Mar 4;14:77. doi: 10.1186/1471-2105-14-77 (PMC3605371; doi:10.1186/1471-2105-14-77)
Supplement: Additional file 1 — This file contains the GenePainter software (gene_painter.rb), a README file for installation instructions, the GenePainter documentation, and a script to reconstruct genes via the web service of WebScipio (gene_scan.rb). It also includes example data (MSA, gene and protein structures) used to create the figures. This file is also available from the project homepage. [file 1471-2105-14-77-S1.zip › gene_painter/lib/exon.rb]

class Exon < GeneFeature

  COLOR_MAX   = ["green","#FBB917","darkgray","dodgerblue","black","coral"]
  COLOR_MIN   = ["#FBB917","#FBB917","darkgray","dodgerblue","black","#FBB917"]
  COLOR_LESS  = ["#878787","#878787","#050505","#050505","#050505","#878787"]

	def length_alignment
	  @la = Sequence.sequence_pos2alignment_pos((self["nucl_end"].to_f / 3), @gene.seq_aligned) - pos_alignment if !@la
		@la
	end

	def seq_aligned
		@gene.seq_aligned[pos_alignment, length_alignment]
	end

	def align_gap_length
		align_gaps.map {|ag| ag["gap_length"].to_i}.sum * 3 rescue 0
	end

	def intron_gap_length
		intron_gaps.map {|ag| ag["gap_length"].to_i}.sum rescue 0
	end

	def intron_gaps
		self["intron_gaps"].collect {|g| g["type"] = "intron_gap"; g}.sort {|a, b| a["prot_start"] <=> b["prot_start"]} rescue []
	end

	def align_gaps
		self["align_gaps"].collect {|g| g["type"] = "align_gap"; g}.sort {|a, b| a["prot_start"] <=> b["prot_start"]} rescue []
	end

	def prot_start
		self["prot_start"]
	end

	def seq_shifts
		self["seqshifts"] || []
	end

	def length
		self["seq"].length + seq_shift_correction
	end

	def start
		prot_start * 3
	end

	def gaps
		(intron_gaps + align_gaps).sort {|a, b| a["prot_start"] <=> b["prot_start"]}
	end

	def exon_length
		length + align_gap_length
	end

	def intron_length
		intron_gap_length
	end

	def seq_shift_correction
		seq_shifts.map {|sh| (sh["dna_start"] - sh["dna_end"]) == -2 ? 1 : -1}.sum rescue 0
	end

	def ends_with_align_gap?
		self["align_gaps"].find {|ag| ag["prot_start"] == self["prot_end"] + 1}
	end

	def svg(xp, yp, height, na_px_ration, intron_exon_ratio, svg_multi_colors, svg_less_colors)
		svgs = []
		color = svg_multi_colors ? COLOR_MAX : (svg_less_colors ? COLOR_LESS : COLOR_MIN)

		# we have no gaps
		if gaps.empty? then
			width_exon = length * na_px_ration
			#if there is no gap in the exon
			if svg_less_colors then
				svgs << Svg.rect(xp , yp + (height / 3), width_exon, (height / 3), color[0])
			else
				svgs << Svg.rect(xp , yp, width_exon, height, color[0])
			end

		end

    	gaps.inject([xp, nil]) do |store, g|
			xp, last_gap = store
			# see if we have an exon stretch in front
      
			#if self["prot_start"] > g["prot_start"] || self["prot_end"] + 1 < g["prot_start"] then raise ArgumentError, "Gap Position out of Range in #{g["prot_start"]} not in (#{self["prot_start"]}..#{self["prot_end"] + 1})" end
			if (last_gap_start = last_gap["prot_start"] rescue self["prot_start"]) <  g["prot_start"] then
				width_exon = (g["prot_start"] - last_gap_start) * 3 * na_px_ration
				if svg_less_colors then
					svgs << Svg.rect(xp, yp + (height / 3), width_exon, (height / 3), color[1])
				else
					svgs << Svg.rect(xp, yp, width_exon, height, color[1])
				end
				xp += width_exon
			end
			case g["type"]
				when "intron_gap" then
				  	#this will happen, if an intron is used to fill the gap compared to the other sequences
					if svg_less_colors then
						gap_width = GeneFeature::LESS
						svgs << Svg.rect(xp , yp + (height / 3), gap_width, (height / 3), color[1])
#						svgs << Svg.rect(xp , yp + (height / 2), gap_width, 1, color[2])
					else
						gap_width = (g["gap_length"].to_f * na_px_ration * intron_exon_ratio)	
						svgs << Svg.rect(xp , yp + (height / 2), gap_width, 1, color[2])
					end
				when "align_gap" then
				  	#this will happen, if there is a gap in the aligned sequence
					gap_width = g["gap_length"].to_f * 3 * na_px_ration
					if g["dna_gap"] then
						svgs << Svg.rect(xp , yp + (height * 2 / 5.0), gap_width, (height * 1 / 5.0), color[4])
					else
						if g["prot_start"] < 0 || (self == self.gene.exons.last && self["prot_end"] < g["prot_start"]) then
							#to color the gap before the first and the one after the last exon differently
							if svg_less_colors then
								svgs << Svg.rect(xp , yp + (height / 2), gap_width, 1, color[2])
							else
								svgs << Svg.rect(xp , yp + (height / 2), gap_width, 1, color[2])
							end
						else
							if svg_less_colors then
								svgs << Svg.rect(xp , (yp + (height / 2)), gap_width, 1, color[3])
							else
								svgs << Svg.rect(xp , (yp + (height / 6)), gap_width, (height * 2 / 3.0), color[3])
							end
						end
					end
				else
					type = g["type"]
					raise ArgumentError, "Unknown gap type '#{type}'", caller
			end
			xp += gap_width
			# see if we have an exon stretch at the end
			if g == gaps.last then
				if self.length > (gap_start = (g["prot_start"].to_i - self["prot_start"].to_i) * 3) then
				  width_exon = (self.length - gap_start) * na_px_ration
	  			  if svg_less_colors then
					svgs << Svg.rect(xp , yp + (height / 3), width_exon, (height / 3), color[5])
	  			  else
					svgs << Svg.rect(xp , yp, width_exon, height, color[5])
	  			  end
					xp += width_exon
				end
			end
			[xp, g]
		end
		svgs.flatten
	end
	
	def Exon.legend(y_start,gene_height, svg_multi_colors, svg_less_colors)
		color = svg_multi_colors ? COLOR_MAX : COLOR_MIN
		svgs = []
		rect_x_spacing = svg_multi_colors ? 130 : 80
		if svg_multi_colors then
			svgs << Svg.text(0, y_start + gene_height / 2, "Exon not interrupted by any feature in other sequences")
			svgs << Svg.rect(rect_x_spacing , y_start, 10, gene_height, color[0])
			y_start += (gene_height+5)
			svgs << Svg.text(0, y_start + gene_height / 2, "Exonic region interrupted by features in other sequences")
		    svgs << Svg.rect(rect_x_spacing, y_start, 10, gene_height, color[1])
			y_start += (gene_height+10)
		else
			svgs << Svg.text(0, y_start + gene_height / 2, "Exon")
			if svg_less_colors then
				svgs << Svg.rect(rect_x_spacing , y_start + (gene_height / 3), 10, (gene_height / 3), COLOR_LESS[0])
			else
				svgs << Svg.rect(rect_x_spacing , y_start, 10, gene_height, color[0])
			end
			y_start += (gene_height+5)
		end
		if svg_less_colors then
			svgs << Svg.text(0, y_start, "Exon with alignment gap")
			svgs << Svg.rect(rect_x_spacing , y_start, 10, 1, COLOR_LESS[2])
		else
			svgs << Svg.text(0, y_start, "Exon placeholder")
			svgs << Svg.rect(rect_x_spacing , y_start, 10, 1, color[2])
		end
	    y_start += (gene_height)
	    if svg_multi_colors then
	    	svgs << Svg.text(0, y_start + gene_height / 2, "Last part of exonic region before an intron")
	    	svgs << Svg.rect(rect_x_spacing , y_start, 10, gene_height, color[5])
			y_start += (gene_height+5)
		end
		unless svg_less_colors
			svgs << Svg.text(0, y_start + (gene_height / 3.0), "Exonic region spanning a gap in the MSA")
			svgs << Svg.rect(rect_x_spacing , y_start, 10, (gene_height * 2 / 3.0), color[3])
			y_start += (gene_height * 2 / 3.0) + 10
	    	svgs << Svg.text(0, y_start + (gene_height / 10.0), "Exon with missing DNA sequence")
	    	svgs << Svg.rect(rect_x_spacing, y_start, 10, (gene_height * 1 / 5.0), color[4])
	    end
	    return svgs
	  end

	# returns the positions and lengths of gaps in a sequence
	def alignment_gaps_pos
		poss = []
		begin
		seq_aligned.each_byte.to_a.each_with_index do |b, i|
			poss << i if b == 45 # means "-"
		end.sort
	rescue
#		debugger
	end
		pos_with_length = []
		last = []
		poss.each_with_index do |pos, i|
			if !last[-1] || last[-1] == pos - 1 then
				last << pos
			else
				pos_with_length << [seq_aligned[0, last[0]].gsub("-", "").length, last.length]
				last = [pos]
			end
		end
		pos_with_length << [seq_aligned[0, last[0]].gsub("-", "").length + 1, last.length] if !last.empty?
		pos_with_length
	end

end
