# Supplementary material for: GenePainter: a fast tool for aligning gene structures of eukaryotic protein families, visualizing the alignments and mapping gene structures onto protein structures
Source: BMC Bioinformatics. 2013 Mar 4;14:77. doi: 10.1186/1471-2105-14-77 (PMC3605371; doi:10.1186/1471-2105-14-77)
Supplement: Additional file 1 — This file contains the GenePainter software (gene_painter.rb), a README file for installation instructions, the GenePainter documentation, and a script to reconstruct genes via the web service of WebScipio (gene_scan.rb). It also includes example data (MSA, gene and protein structures) used to create the figures. This file is also available from the project homepage. [file 1471-2105-14-77-S1.zip › gene_painter/lib/gene_picture.rb]

class	GenePicture < Svg
	
	attr_reader :gene
	
	def initialize(w, h, y_start, gene)
		@width, @height, @y_start, @gene = w.to_f, h.to_f, y_start.to_f, gene
	end
	
	def build(options = {})
		@built = true
		scaling = options[:scaling] || :auto
		exon_length 	= @gene.features.map { |f| f.exon_length 	}.sum
		intron_length = @gene.features.map { |f| f.intron_length }.sum
		case scaling
		when :auto
			intron_exon_ratio = (intron_length == 0) ? 1.0 : exon_length.to_f / intron_length.to_f
		when :none
			intron_exon_ratio = 1.0
		else
			intron_exon_ratio = scaling
			raise ArgumentError, "Unknown scaling mode #{scaling}. Please provide a float", caller if !scaling.is_a? Float
		end
		na_px_ration = @width / (exon_length + intron_length * intron_exon_ratio).to_f
		svgs = []
		svgs << SVG::Text.new(0, @y_start, "#{@gene.sequence.name}")
		draw_features = @gene.features.reject {|f| f["type"] == "intron?"}		
		draw_features.inject(0) do |xp, f|
			svgs << f.svg(xp, @y_start, @height, na_px_ration, intron_exon_ratio)
			xp += f.px_length(na_px_ration, intron_exon_ratio)
		end
		self << svgs.flatten
	end
		
end
