# Supplementary material for: GenePainter: a fast tool for aligning gene structures of eukaryotic protein families, visualizing the alignments and mapping gene structures onto protein structures
Source: BMC Bioinformatics. 2013 Mar 4;14:77. doi: 10.1186/1471-2105-14-77 (PMC3605371; doi:10.1186/1471-2105-14-77)
Supplement: Additional file 1 — This file contains the GenePainter software (gene_painter.rb), a README file for installation instructions, the GenePainter documentation, and a script to reconstruct genes via the web service of WebScipio (gene_scan.rb). It also includes example data (MSA, gene and protein structures) used to create the figures. This file is also available from the project homepage. [file 1471-2105-14-77-S1.zip › gene_painter/lib/intron.rb]

class Intron < GeneFeature
  COLORS     = ["red","darkviolet"]
  COLOR_MIN  = ["red","darkviolet"]
  COLOR_LESS = ["#CC5151","#7f3332", "#51cccc", "#337f7f", "#8ECC51", "#597F33","#8E51CC","#CCAD51", "#7F6C33", "#51CC70"]
  
	def homolog?(other)
		same_pos(other) && same_frame(other)
	end

	def same_pos?(other)
		self.pos_alignment == other.pos_alignment
	end

	def same_frame?(other)
		self.frame == other.frame
	end

	def frame
		(self["nucl_start"].to_f % 3).to_i
	end

	def length
		@svg_less_colors ? 5 : self["seq"].length
	end

	def exon_length
		0
	end

	def gap_length
		self["gap_length"].to_i
	end

	def intron_length
		(self["type"] == "intron?" ? 0 : length) + gap_length
	end

	def svg(xp, yp, height, na_px_ration, intron_exon_ratio, svg_multi_colors, svg_less_colors)
		svgs  = []
		color = COLORS[0]
		if svg_less_colors then
			current_feature_id 	 = gene.features.index(self)
			missing_intron_count = gene.features[0..current_feature_id-1].select {|gf| gf.is_a?(Exon)}.map {|ex| ex.gaps}.flatten.count {|g| g["type"]=="intron_gap"}
			intron_count 		 = gene.features[0..current_feature_id-1].count {|gf| gf.is_a?(Intron)}
			color_id = (missing_intron_count + intron_count) % 10
			color = COLOR_LESS[color_id]
      	end
		
		#this will paint a bar for introns
		width_intron = svg_less_colors ? GeneFeature::LESS : (length * na_px_ration * intron_exon_ratio)
		if svg_less_colors then
			svgs << Svg.rect(xp , yp, width_intron, height, color)
		else
			svgs << Svg.rect(xp , yp + (height / 3), width_intron, (height / 3), color)
		end

		#this will paint a line if the intron containing a gap, compared with the other introns at this position in the alignment
		width_intron_gap = gap_length * na_px_ration * intron_exon_ratio
		svgs << Svg.rect(xp + width_intron, yp + (height / 2), width_intron_gap, 1, COLORS[1]) if (width_intron_gap > 0 && !svg_less_colors)
		svgs
	end
	
	def Intron.legend(y_start,gene_height, svg_multi_colors, svg_less_colors)
	  svgs = []
	  if svg_less_colors then
	  	svgs << Svg.text(300, y_start + (gene_height / 1.5), "Intron")
	  	COLOR_LESS.inject(0) do |spacer, color|
		  	svgs << Svg.rect(250 + spacer, y_start, GeneFeature::LESS, gene_height, color)
		  	spacer += (GeneFeature::LESS * 2)
	  	end
	  else
	  	svgs << Svg.text(300, y_start + (gene_height / 6), "Intron")
	  	svgs << Svg.rect(280 , y_start, 10, (gene_height / 3), COLORS[0])
		svgs << Svg.text(300, y_start + 10 + (gene_height / 2), "Intron placeholder")
		svgs << Svg.rect(280, (y_start+10) + (gene_height / 2), 10, 1, COLORS[1])
	  end

	  return svgs
  end

end
