# Supplementary material for: GenePainter: a fast tool for aligning gene structures of eukaryotic protein families, visualizing the alignments and mapping gene structures onto protein structures
Source: BMC Bioinformatics. 2013 Mar 4;14:77. doi: 10.1186/1471-2105-14-77 (PMC3605371; doi:10.1186/1471-2105-14-77)
Supplement: Additional file 1 — This file contains the GenePainter software (gene_painter.rb), a README file for installation instructions, the GenePainter documentation, and a script to reconstruct genes via the web service of WebScipio (gene_scan.rb). It also includes example data (MSA, gene and protein structures) used to create the figures. This file is also available from the project homepage. [file 1471-2105-14-77-S1.zip › gene_painter/lib/sequence.rb]

class Sequence
  # find the position in the aligned sequence that corresponds to a given position in the sequence
  def Sequence.sequence_pos2alignment_pos(spos, seq)
		pats = []
		seq.gsub("-", "")[0..spos].split("").each {|chr| pats << ("-*" + chr)}
		pat = Regexp.new(pats.join)
		pat.match(seq)[0].length - 1
	end

  # returns the introns whithin a stretch
	# if two are on the same pos, the longer one is returned
	def Sequence.largest_introns_between(genes, pos_min, pos_max)
		introns = genes.map {|g| g.introns_between(pos_min, pos_max)}.flatten.sort
		# when there are several introns at the same position, consider only the longest
		introns = introns.inject({}) do |coll, i|
			if (other_i = coll[i.pos_alignment]) then
				coll[i.pos_alignment] = [other_i, i].sort {|a, b| b.length <=> a.length}.first
			else
				coll[i.pos_alignment] = i
			end
			coll
		end
		introns.values.sort
	end

  def Sequence.alignment_pos2sequence_pos(apos, seq)
		seq[0..apos].gsub("-", "").length - 1
	end

end
