# Supplementary material for: GenePainter: a fast tool for aligning gene structures of eukaryotic protein families, visualizing the alignments and mapping gene structures onto protein structures
Source: BMC Bioinformatics. 2013 Mar 4;14:77. doi: 10.1186/1471-2105-14-77 (PMC3605371; doi:10.1186/1471-2105-14-77)
Supplement: Additional file 1 — This file contains the GenePainter software (gene_painter.rb), a README file for installation instructions, the GenePainter documentation, and a script to reconstruct genes via the web service of WebScipio (gene_scan.rb). It also includes example data (MSA, gene and protein structures) used to create the figures. This file is also available from the project homepage. [file 1471-2105-14-77-S1.zip › gene_painter/lib/svg.rb]

class Svg
  attr_reader :body
  def initialize(w = 1000,h = 5000)
    @body = []
    @body << "<?xml version=\"1.0\" standalone=\"no\"?>"
    @body << "<!DOCTYPE svg PUBLIC \"-//W3C//DTD SVG 1.0//EN\" \"http://www.w3.org/TR/2001/REC-SVG-20010904/DTD/svg10.dtd\">"
    @body << "<svg xmlns=\"http://www.w3.org/2000/svg\" width=\"#{w}\" height=\"#{h}\" xmlns:xlink=\"http://www.w3.org/1999/xlink\">"
  end
  
  def finish
    @body << "</svg>"
    return @body.flatten.join("\n")
  end
  
  def Svg.text(x_start, y_start, text, color = "black")
    return "<text x='#{x_start}' y='#{y_start+2}' font-size=\"10\" style=\"fill:#{color}\">#{text}</text>"
  end
  
  def Svg.rect(x, y, w, h, color = "black")
    return "<rect width='#{w}' height='#{h}' x='#{x+100}' y='#{y}' style=\"fill:#{color};\" />"
  end
  
  def Svg.line(x_start, y_start, x_end, y_end, color = "black", stoke_width = 1)
    return "<line x1='#{x_start}' y1='#{y_start}' x2='#{x_end}' y2='#{y_end}' style=\"stroke:#{color}; stroke-width:#{stoke_width}px\"/>"
  end  
end
