# Supplementary material for: GenePainter: a fast tool for aligning gene structures of eukaryotic protein families, visualizing the alignments and mapping gene structures onto protein structures
Source: BMC Bioinformatics. 2013 Mar 4;14:77. doi: 10.1186/1471-2105-14-77 (PMC3605371; doi:10.1186/1471-2105-14-77)
Supplement: Additional file 1 — This file contains the GenePainter software (gene_painter.rb), a README file for installation instructions, the GenePainter documentation, and a script to reconstruct genes via the web service of WebScipio (gene_scan.rb). It also includes example data (MSA, gene and protein structures) used to create the figures. This file is also available from the project homepage. [file 1471-2105-14-77-S1.zip › gene_painter/lib/pdb.rb]

class Pdb

  attr_accessor :pdb_file, :data, :sequence, :seq_pos, :chains, :use_chain, :blosum62

AA_3_1 = {
  'ALA' => 'A', 
  'CYS' => 'C', 
  'ASP' => 'D', 
  'GLU' => 'E', 
  'PHE' => 'F', 
  'GLY' => 'G', 
  'HIS' => 'H', 
  'ILE' => 'I', 
  'LYS' => 'K', 
  'LEU' => 'L', 
  'MET' => 'M', 
  'ASN' => 'N', 
  'PRO' => 'P', 
  'GLN' => 'Q', 
  'ARG' => 'R', 
  'SER' => 'S', 
  'THR' => 'T', 
  'VAL' => 'V', 
  'TRP' => 'W', 
  'TYR' => 'Y', 
}

	def initialize(pdb_file)
	    @pdb_file 				= pdb_file
    	@data 					= File.readlines(pdb_file) 
    	@chains					= get_chains
    	@use_chain				= chains.first
    	@sequence, @seq_pos		= get_sequence
    	@blosum62 				= get_blosum62
    end

    def use_chain=(chain)
    	@use_chain = chain.upcase
    end

    def get_chains
		chains = []
		chains = data.map {|i| i.split(/\s+/)[4] if i =~ /^ATOM/}.compact
		chains.uniq!
		return chains
	end

    def get_sequence
    	sequence = ""
    	atom_lines = data.grep(/^ATOM/)
    	seq_pos = []
    	last_pos = 0
    	atom_lines.each do |i| 
    		parts = i.split(/\s+/)
    		current_pos = parts[5].to_i
    		current_chain = parts[4].upcase
    		# extract only sequence of specified chain
    		# wrong chain & sequence already parsed
    		if (use_chain != current_chain && sequence != "") then
    			break
    		# wrong chain & sequence not parsed yet	
    		elsif (use_chain != current_chain) then
    			next
    		# right chain, parse sequence
    		else    
    			# build up sequence without repeating the aa for each of the aas' atom
    			# add "-" to the sequence for gaps
				 if !seq_pos.include?(current_pos) then
					if (current_pos != last_pos + 1) then
						sequence += "-" * (current_pos - last_pos -1)
					end
					sequence += AA_3_1[parts[3]]
					seq_pos << current_pos
					last_pos = current_pos
				end
			end
    	end
    	return sequence, seq_pos
    end

	def get_blosum62
		hash = {}
		file = File.read("lib/BLOSUM62")
		aas = nil
		rows = file.lines.to_a
		rows.each do |row|
			next if row.length <= 1
			next if row[0].chr == "#"

			unless aas then
				aas = row.split(" ").to_a
				next
			end

			cells_of_row = row.split(" ").to_a
			aa = cells_of_row[0]
			cells_of_row.delete_at(0)
			aas.each_with_index do |bb, i|
				hash[aa.to_s + bb.to_s] = cells_of_row[i]
			end
		end
		return hash
 	end

	# needleman wunsch implementation: compare @sequence with reference
	# optional: use free end-gaps
	# optional: use affine linear gap costs
	def needleman_wunsch(reference, is_endgap_free, is_const)
		rows = reference.length + 1
		cols = sequence.length + 1
		arr = Array.new(rows){Array.new(cols,0)}
		choice = [0, 0, 0]
		ref = ''
		seq = ''
		score, score_diag, score_up, score_left = nil

		reference.length.times do |i|
			sequence.length.times do |j|
				choice[0] = arr[i][j] + aa_score(reference[i], sequence[j])
				choice[1] = arr[i][j+1] + gap_cost(arr[i][j+1], arr[i][j], is_const)
				choice[2] = arr[i+1][j] + gap_cost(arr[i+1][j], arr[i][j], is_const)
				arr[i+1][j+1] = choice.max
			end
		end

		if is_endgap_free then
			# end gap free alignment: starting at pos with max. score
			max_row = arr[rows-1][0..cols-1].each_with_index.max # first element: val, second: index
			max_col = arr.inject([]) {|res, val| res << val.last}.each_with_index.max  
			if max_row[0] > max_col[0] then
				i = reference.length
				j = max_row[1]
				ref = '-' * (sequence.length - max_row[1])
				seq = sequence[max_row[1]..sequence.length]
			else
				i = max_col[1]
				j = sequence.length
				seq = '-' * (reference.length - max_col[1]) 
				ref = reference[max_col[1]..reference.length]
			end
		else
			# "normal" needleman wunsch alignment: starting always at lower right corner
			i = reference.length
			j = sequence.length
		end		
 
		max_score = arr[i][j]
		alignment_score = 0
		while (i > 0 && j > 0) do
			score = arr[i][j]
			score_diag = arr[i-1][j-1]
			score_up = arr[i][j-1]
			score_left = arr[i-1][j]

			if ( score == (score_diag + aa_score(reference[i-1], sequence[j-1])) ) then
				ref = reference[i-1] + ref
				seq = sequence[j-1] + seq 
				i -= 1
				j -= 1
				alignment_score += aa_score(reference[i-1], sequence[j-1])
			elsif ( score == (score_left + gap_cost(score_left, arr[i-2][j], is_const)) )
				ref = reference[i-1] + ref 
				seq = '-' + seq 
				i -= 1
				alignment_score += gap_cost(score_left, arr[i-2][j], is_const)
			elsif ( score == (score_up + gap_cost(score_up, arr[i][j-2], is_const)) )
				ref = '-' + ref 
				seq = sequence[j-1] + seq 
				j -= 1
				alignment_score += gap_cost(score_up, arr[i][j-2], is_const)
			else 
				puts "ERROR in Needleman-Wunsch"
				exit
			end
		end

		while (i > 0) do 
			ref = reference[i-1] + ref 
			seq = '-' + seq 
			i -= 1
		end

		while (j > 0) do
			ref = '-' + ref 
			seq = sequence[j-1] + seq 
			j -= 1
		end
		return seq, ref, alignment_score/max_score.abs.to_f
	end

	def gap_cost(score_pos, score_last_pos, is_const)
		# constant gap costs
		gap = -5
		return gap if is_const 
		# use affine linear gap costs
		gap_start = -7
		gap_extend = -1 
		if (score_pos == score_last_pos + gap_extend || score_pos == score_last_pos + gap_start) then
			# extend existing gap
			return gap_extend
		else
			# start a new gap
			return gap_start
		end
	end

	def aa_score(a, b)
		blosum62[(a.chr + b.chr).upcase].to_i
	end

	# fill placeholder in python-template with appropiate values
	# output file is valid python file to color intron pos in pdb
	def fill_template(templatefile, resultfile, pos, grey_pos)
		template = File.read(templatefile)
		template.gsub!("%%%POS%%%", pos) 
		template.gsub!("%%%GREY_POS%%%", grey_pos)
		template.gsub!("%%%CHAIN%%%", "'"+use_chain+"'")
		template.gsub!("%%%FILE%%%", "'"+pdb_file+"'")

		out_file = File.new(resultfile,"w")
		out_file.puts template
		out_file.close
	end

	# map position in aligned sequence (same pos in aligned pdb and gene seq) on pdb sequence (@sequence)
	def aligned_seq2pdb_seq (apos, aseq)
		apos == 0 ? 0 - aseq[0].count("-") + sequence[0].count("-") : apos - aseq[0..apos-1].count("-") + sequence[0..apos-1].count("-")
	end
end
