# Supplementary material for: GenePainter: a fast tool for aligning gene structures of eukaryotic protein families, visualizing the alignments and mapping gene structures onto protein structures
Source: BMC Bioinformatics. 2013 Mar 4;14:77. doi: 10.1186/1471-2105-14-77 (PMC3605371; doi:10.1186/1471-2105-14-77)
Supplement: Additional file 1 — This file contains the GenePainter software (gene_painter.rb), a README file for installation instructions, the GenePainter documentation, and a script to reconstruct genes via the web service of WebScipio (gene_scan.rb). It also includes example data (MSA, gene and protein structures) used to create the figures. This file is also available from the project homepage. [file 1471-2105-14-77-S1.zip › gene_painter/lib/gene_feature.rb]

class	GeneFeature

	SORT = ["Intron", "Exon"]
	LESS = 2

	attr_reader :gene, :feature_hash

	def initialize(feature_hash, gene, svg_less_colors = false, options = {})
		@feature_hash = feature_hash
		@gene = gene
		@svg_less_colors = svg_less_colors
	end

	def <=>(other)
		# same gene, no need to see alignment
		if self.gene == other.gene then
			pos_diff = self["nucl_start"] <=> other["nucl_start"]
		# different genes, consider alignment
		else
			pos_diff = self.pos_alignment <=> other.pos_alignment
		end
		return pos_diff if pos_diff !=0
		SORT.index(self.class.to_s) <=> SORT.index(other.class.to_s)
	end

	def []k
		@feature_hash[k]
	end

	def []=(k, v)
		@feature_hash[k] = v
	end

	def pos_alignment
		@pa = Sequence.sequence_pos2alignment_pos((self["nucl_start"].to_f / 3), @gene.seq_aligned) if !@pa
		@pa
	end

	def px_length(na_px_ration, intron_exon_ratio, svg_less_colors = false)
	  	exon_length * na_px_ration + (@svg_less_colors ? 0 : (intron_length * na_px_ration * intron_exon_ratio))
	end

	# should be implemented by the subclasses
	def length
		raise NotImplementedError
	end

	def exon_length
		raise NotImplementedError
	end

	def intron_length
		raise NotImplementedError
	end

	def svg(xp, yp, height, na_px_ration, intron_exon_ratio, svg_multi_colors, svg_less_colors)
		raise NotImplementedError
	end

end
