# Supplementary material for: GenePainter: a fast tool for aligning gene structures of eukaryotic protein families, visualizing the alignments and mapping gene structures onto protein structures
Source: BMC Bioinformatics. 2013 Mar 4;14:77. doi: 10.1186/1471-2105-14-77 (PMC3605371; doi:10.1186/1471-2105-14-77)
Supplement: Additional file 1 — This file contains the GenePainter software (gene_painter.rb), a README file for installation instructions, the GenePainter documentation, and a script to reconstruct genes via the web service of WebScipio (gene_scan.rb). It also includes example data (MSA, gene and protein structures) used to create the figures. This file is also available from the project homepage. [file 1471-2105-14-77-S1.zip › gene_painter/lib/gene_alignment.rb]

class GeneAlignment

  attr_reader :genes, :use_frame_number, :phylo_output, :use_spaces
  
  def initialize(genes,use_frame_number, phylo_output, use_spaces)
    @genes                    = genes
    @use_frame_number         = use_frame_number
    @phylo_output             = phylo_output
    @use_spaces               = use_spaces
    @introns_frames_poss      = nil
    @introns_frames_poss_all  = nil
  end

  def align
    #check all first exons of all genes and get the min position in the alignment. This is the min position for a possible first gap
    min_pos_first_gap = @genes.map {|g| g.exons.first.pos_alignment}.min
    @genes.map! do |gene|
      print "."
      other_genes = @genes - [gene]
      # we are replacing the features
      last_m = nil
      #features: exons and intron, based on their appeareance in the sequence (gene.features.count = gene.exons.count + gene.introns.count)
      gene.features.each do |m|
        case m.class.to_s
        when "Exon"
          #the original Exon will be extended by information about the "intron_gaps" and "align_gaps"
          m["intron_gaps"] = [] #gaps in the Exon based on Introns of other genes
          m["align_gaps"] = [] #gaps in the Exon sequence itselfs, based on the alignment

          ## see if there is an intron whithin thes stretch in the other genes
          #check all genes for introns in the position of the selected exon
          introns = Sequence.largest_introns_between(other_genes, m.pos_alignment, (m.pos_alignment + m.length_alignment))
          exon_seq = m.seq_aligned
          introns.each do |i|
            #saving the length of the intron as gap and the position (gene.seq_aligned[0..i.pos_alignment].gsub("-", "").length - 1) where the prot starts
            m["intron_gaps"] << {"gap_length" => i.length, "prot_start" => Sequence.alignment_pos2sequence_pos(i.pos_alignment, gene.seq_aligned)}
          end
          # looking for gaps
          m.alignment_gaps_pos.each do |gap|
            start, length = gap
            m["align_gaps"] << {"gap_length" => length, "prot_start" => start + m["prot_start"]} #if (start + m["prot_start"]) >= 107
          end

          # maybe its the first sequence and we need to put some gaps in front
          if m == gene.exons.first then
            # add the appropriate gaps to the exon seq
            if (gap_length = m.pos_alignment - min_pos_first_gap) > 0 then
              m["align_gaps"] << {"gap_length" => gap_length, "prot_start" => -1}
            end
            introns = Sequence.largest_introns_between(other_genes, 0, m.pos_alignment + 1)
            
            introns.each do |i|
              m["intron_gaps"] << {"gap_length" => i.length, "prot_start" => Sequence.alignment_pos2sequence_pos((i.pos_alignment - 1), gene.seq_aligned)}
            end
          end

          # maybe its the last sequence and we need to put some gaps at the end
          if m == gene.exons.last then
            # add the appropriate gaps to the exon seq
            if (gap_length =  /^-*/.match(gene.seq_aligned.reverse)[0].length) > 0 then
              m["align_gaps"] << {"gap_length" => gap_length, "prot_start" => m["prot_end"] + 1}
            end
            #BUGFIX?
            introns = Sequence.largest_introns_between(genes, (gene.seq_aligned.length - gap_length - 2), (gene.seq_aligned.length))
            #introns = Sequence.largest_introns_between(other_genes, (gene.seq_aligned.length - gap_length - 2), (gene.seq_aligned.length))
            introns.sort.each do |i|
              m["intron_gaps"] << {"gap_length" => i.length, "prot_start" => m["prot_end"] + 1}
            end
          end
          m

        when "Intron"
          if m["type"] == "intron?" && last_m.is_a?(Exon) then

            ag = last_m["align_gaps"]
            if !ag.empty? then
              ag.sort! {|a, b| a["prot_start"] <=> b["prot_start"]}
              last_align_gap = ag[-1]
              last_align_gap["dna_gap"] = true
              ag[-1] = last_align_gap
            end
            # regular case
          elsif last_m.is_a?(Exon)
            # see which of the exons at the same pos is the longest
            max_intr_length =	other_genes.map {|og| og.introns }.flatten.map {|oi| m.same_pos?(oi) ? oi.length : m.length}.max
            m["gap_length"] = (max_intr_length - m.length) if max_intr_length
            m
            # we have two introns in a row, belonging to different contigs
            # only one will receive gaps
          else
            m
          end
        else
          raise ArgumentError, "Unknown type #{m.class.to_s}"
        end
        last_m = m
      end
      # we are putting the altered features back into the gene
      #			gene.matchings = features
      gene
      
    end
    
  end

  def intron_match_str
		match = intron_match
		match_strs = []
    @genes.each_with_index do |g, i|
      if @use_frame_number then
        match_str = ["-"]
        counter = 0
        match[i].each_with_index do |occ,index|
          match_str << (occ ? @introns_frames_poss[i][counter].nil? ? "?-" : @introns_frames_poss[i][counter][1].to_s+"-" : "--")
          counter +=1 if occ
        end
      elsif @phylo_output then
        match_str = ["0"] + match[i].collect {|occ| occ ? "10" : "00"}
      else
        exonic = @use_spaces ? " " : "-"
        match_str = [exonic] + match[i].collect {|occ| occ ? "|#{exonic}" : "#{exonic}#{exonic}"}
      end
      if @phylo_output then
        match_strs << ">#{g.gene_name}"
        match_strs << match_str.join().scan(/.{1,80}/).join("\n")
      else
        match_strs << ">#{g.gene_name.ljust(20)}#{match_str.join()}"
      end
    end

		return match_strs.join("\n")
	end

  def intron_match
    introns_frames_poss
    introns_frames_poss_all
    match = @introns_frames_poss.inject([]) do |m, g|
      m << []
      # walk through all cadidate positions/frames and see if they occur
      @introns_frames_poss_all.each do |candidate|
        m.last << (g.index(candidate) != nil)
      end
      m
    end
    return match
  end

  def introns_frames_poss()
    # collect the frames of the introns
    intron_frames = @genes.collect {|g| g.introns.collect {|i| i.frame }}
    # collect the alignment positions of the introns
    # intron_poss_aligned = @genes.collect {|g| g.introns.collect {|i| i.pos_alignment}} # use frame_fix

    intron_poss_aligned = @genes.collect do |g|
      g.introns.collect do |i|
        frame_fix = ((i["nucl_start"].to_i % 3 == 2) ? 1 : 0)
        i.pos_alignment + frame_fix
      end
    end

    # combine frames and positions
    @introns_frames_poss = (0..(@genes.length - 1)).to_a.collect {|gi| (0..(intron_frames[gi].length - 1)).to_a.collect {|ii| [intron_poss_aligned[gi][ii], intron_frames[gi][ii]] } }
  end

  def introns_frames_poss_all
		# all occuring alignment positions
    @introns_frames_poss_all = @introns_frames_poss.inject([]){|arr, g| g.each {|fp| arr << fp}; arr}.uniq.sort
	end

  def paint_svg(w = 1000, real_h = 5000, svg_multi_colors = false, svg_less_colors = false, options = {})
    gene_height_ratio = 0.9
    h = real_h - (5 * (real_h / @genes.length * gene_height_ratio))
    h = real_h - h < 150 ? real_h - 150 : h
    puts "Creating SVGs"
		gene_height = (h / @genes.length * gene_height_ratio)
		gene_gap = (h / @genes.length * (1 - gene_height_ratio))
    svg_result = Svg.new(w,real_h)
    @genes.each_with_index do |gene, index|
      print "."
      svg_result.body << gene.svg(w, gene_height, (gene_height + gene_gap) * index,svg_multi_colors, svg_less_colors)
    end
    svg_result.body << generate_legend(h + 10, gene_height, w, svg_multi_colors, svg_less_colors)
    return svg_result.finish
  end
  
  def generate_legend(y_start,gene_height, width, svg_multi_colors, svg_less_colors)
    legend = []
    legend << Svg.rect(-100 , y_start, width, 1, "black")
    y_start += 10
    legend << Svg.text(0, y_start, "Legend")
    legend << Exon.legend(y_start+10,gene_height, svg_multi_colors, svg_less_colors)
    legend << Intron.legend(y_start+10,gene_height, svg_multi_colors, svg_less_colors)
    legend << create_ruler(300,y_start+50,gene_height, width, svg_less_colors)
    return legend.flatten
  end
  
  def create_ruler(x_start, y_start,gene_height, width, svg_less_colors)
    ruler_svgs = []
    ruler_label_height = 20
    exon_length = genes.first.features.map { |f| f.exon_length }.sum
    intron_length = genes.first.features.map { |f| f.intron_length }.sum
    intron_exon_ratio = (intron_length == 0) ? 1.0 : exon_length.to_f / intron_length.to_f
    na_px_ratio = (width - 100) / (exon_length + intron_length * intron_exon_ratio).to_f
    scaled = intron_exon_ratio && intron_exon_ratio != 1.0
    
    na_ruler = 85 / na_px_ratio
    w = na_ruler * na_px_ratio
    x = x_start
    y = y_start
    #round to 100
    na_ruler = (na_ruler / 100).round * 100
    ruler = Svg.line(x, y, x + w, y)
    ruler_l = Svg.line(x, y - 2, x, y + 2)
    ruler_r = Svg.line(x + w, y - 2, x + w, y + 2)
    ruler_text = "#{na_ruler} bps"
    ruler_text += " (exon)" if scaled
    ruler_text = Svg.text(x, y - 3, ruler_text)
    ruler_svgs += [ruler, ruler_l, ruler_r, ruler_text]
    # if introns are scaled differently, put another scale
    if scaled && !svg_less_colors then
      na_ruler = 85 / (na_px_ratio * intron_exon_ratio)
      x = x_start
      w = na_ruler * (na_px_ratio * intron_exon_ratio)
      y = y_start + 15
      #round to 100
      na_ruler = (na_ruler / 100).round * 100
      ruler = Svg.line(x, y, x + w, y)
      ruler_l = Svg.line(x, y - 2, x, y + 2)
      ruler_r = Svg.line(x + w, y - 2, x + w, y + 2)
      ruler_text = Svg.text(x, y - 3, "#{na_ruler} bps (intron)","gray")
      ruler_svgs += [ruler, ruler_l, ruler_r, ruler_text]
    end

    return ruler_svgs.flatten.join("\n")
  end

  #1. Each sequence has to have the same length. If the sequence is shorter, it will be extended by gaps.
  #2. If a position in all sequences is a gap, it will be deleted.
  #input: hash with fasta header as key and fasta sequence as value
  #output: 1. edited input hash; 2. positions, where gaps were found in all sequences
  def GeneAlignment.contract_seqs(fasta_data)
    max_len = fasta_data.values.map {|s| s["sequence"].length}.max
    fasta_data.each_pair do |header, data| fasta_data[header]["sequence"] = data["sequence"].ljust(max_len, "-") end

    #incices: including positions for each sequence, where a gap (-) was found; searching for overlap
    indices = []
    indices_first_run = true
    fasta_data.each_pair.map do |dat_key, dat|
      seq = dat["sequence"]
      dat_index = Array.new
      seq.each_byte.to_a.each_with_index do |b, i|
        dat_index << i if b == 45 # means "-"
      end
      if (indices_first_run && indices.count == 0) then
        indices = dat_index
        indices_first_run = false
      else
        indices = (indices & dat_index)
#        indices.each do |indi|
#          indices.delete(indi) if !dat_index.include?(indi)
#        end
      end
    end
    delete_at = indices.sort.reverse
    #delete the gaps existing in all sequences
    fasta_data.each_pair do |header, dat|
      seq = dat["sequence"].split("")
      delete_at.each {|i| seq.delete_at(i)}
      fasta_data[header]["sequence"] = seq.join()
    end
		return fasta_data,indices
  end

end
