# Supplementary material for: GenePainter: a fast tool for aligning gene structures of eukaryotic protein families, visualizing the alignments and mapping gene structures onto protein structures
Source: BMC Bioinformatics. 2013 Mar 4;14:77. doi: 10.1186/1471-2105-14-77 (PMC3605371; doi:10.1186/1471-2105-14-77)
Supplement: Additional file 1 — This file contains the GenePainter software (gene_painter.rb), a README file for installation instructions, the GenePainter documentation, and a script to reconstruct genes via the web service of WebScipio (gene_scan.rb). It also includes example data (MSA, gene and protein structures) used to create the figures. This file is also available from the project homepage. [file 1471-2105-14-77-S1.zip › gene_painter/lib/gene.rb]

class Gene
  require 'yaml'
  
  attr_accessor :seq_aligned, :structure, :gene_name, :available_exons, :available_introns, :nucl_start_fix, :nucl_stop_fix

  def initialize(gene_structure_path, gene_name, sequence, svg_less_colors)
		# flatten contigs, we like to have a continous array of matchings
    @seq_aligned = sequence
    @gene_name = gene_name
    @svg_less_colors = svg_less_colors
    @structure = {"matchings" => []}
    @available_exons = false
    @available_introns = false
    @nucl_start_fix = @nucl_stop_fix = 0
    @prot_start_fix = @prot_stop_fix = 0
    status = []
    YAML.load(File.new(gene_structure_path).read).each do |contig|
      if contig.is_a?(Hash) then
        status << contig["status"] 
        @structure["matchings"] += contig["matchings"]
      else
        status << contig[1][0]["status"]
        @structure["matchings"] += contig[1][0]["matchings"]
      end
    end
    # dna coordinates become meaningless so we remove it
    @structure["matchings"].map! {|m| m["dna_start"] = nil; m["dna_end"] = nil; m}
    @structure["status"] = status.index("incomplete") ? "incomplete" : "complete"
    # merge adjacent introns
    # coming from intron-gaps
    @structure["matchings"].each_with_index do |m, i|
      if [m.class, (last = @structure["matchings"].last).class].uniq == Intron then
        # add seq to last intron to account for length
        last["seq"] += m["seq"]
        @structure["matchings"][i - 1] = last
        @structure["matchings"][i] = nil
      end
    end
    @structure["matchings"].compact!
    prepare_available_features()
  end

  def prepare_available_features()
    protein_sequence = exons.inject("") {|seq, ex| seq += ex["translation"]}
    seq_front, seq_behind = protein_sequence.split(@seq_aligned.gsub("-",""))
    return if seq_front.nil? || seq_behind.nil?
    alignment_start = seq_front.length
    alignment_start = 1 if alignment_start == 0
    alignment_stop = protein_sequence.length - seq_behind.length + 0
    @available_exons = [] #[exon, true/false]
    current_sequence_position = 0
    exons.each do |ex|
      exon_start = current_sequence_position
      exon_stop = current_sequence_position + ex["translation"].length
      if exon_stop < alignment_start then
        #exon in front of DOI
        @available_exons << [ex, false]
      elsif exon_start > alignment_stop then
        #exon behind DOI
        @available_exons << [ex, false]
      elsif exon_start >= alignment_start && exon_stop <= alignment_stop then
        #DOI includes exon
        fixed_exon = fix_exon(ex, [exon_start,alignment_start].max, [exon_stop,alignment_stop].min)
        @available_exons << [fixed_exon, true]
      elsif (exon_stop <= alignment_stop && exon_stop >= alignment_start) || (exon_start >= alignment_start && exon_start <= alignment_stop) then
        #DOI includes parts of the exon
        fixed_exon = fix_exon(ex, [exon_start,alignment_start].max, [exon_stop,alignment_stop].min)
        @available_exons << [fixed_exon, true]
      else
        #exon includes complete DOI
        fixed_exon = fix_exon(ex, [exon_start,alignment_start].max, [exon_stop,alignment_stop].min)
        @available_exons << [fixed_exon, true]
      end
      current_sequence_position += ex["translation"].length
    end

    @available_introns = [] #[intron, true/false]
    introns.each_with_index do |intron, ind|
      include_intron = (@available_exons[ind][1] && @available_exons[ind+1][1]) # only true if exon in front and exon behind are available
      if include_intron then
        fixed_intron = fix_intron(intron, @available_exons[ind][0])
        @available_introns << [fixed_intron,true]
      else
        @available_introns << [intron,false]
      end
    end
  end

  def fix_intron(real_intron, front_exon)
    fixed_intron = real_intron
    fixed_nucl_start = front_exon["nucl_end"]
    fixed_intron["nucl_start"] = fixed_nucl_start

    return fixed_intron
  end


  def fix_exon(real_exon, fixed_start, fixed_end)
    fixed_exon = Marshal.load(Marshal.dump(real_exon))
    unless fixed_start then
      fixed_nucl_start = fixed_exon["nucl_start"] - (@nucl_start_fix * 3)
      fixed_nucl_end = fixed_exon["nucl_end"] - (@nucl_start_fix * 3)
      fixed_exon["nucl_start"] = fixed_nucl_start
      fixed_exon["nucl_end"] = fixed_nucl_end

      fixed_exon["prot_start"] = fixed_exon["prot_start"] - @prot_start_fix
      fixed_exon["prot_end"] = fixed_exon["prot_end"] - @prot_start_fix
    else
      real_start = real_exon["prot_start"]
      real_end = real_exon["prot_end"]
      @prot_start_fix = fixed_start if @prot_start_fix == 0
      fixed_exon["prot_start"] = fixed_start - @prot_start_fix
      fixed_exon["prot_end"] = fixed_end - @prot_start_fix
      translation_start = fixed_start-real_start

      @nucl_start_fix = fixed_start if @nucl_start_fix == 0
      translation_stop = fixed_end - real_start - 1

      fixed_exon["translation"] = fixed_exon["translation"][translation_start..translation_stop]
      fixed_nucl_start = fixed_exon["nucl_start"] + ((translation_start - @nucl_start_fix) * 3)
      fixed_nucl_end = fixed_exon["nucl_end"] - (((real_end - fixed_end) + @nucl_start_fix) * 3)

      fixed_seq = fixed_exon["seq"][(translation_start * 3)..((translation_stop+1)*3)]

      fixed_exon["nucl_start"] = fixed_nucl_start
      fixed_exon["nucl_end"] = fixed_nucl_end
      fixed_exon["seq"] = fixed_seq

    end
    return fixed_exon
  end

  def exons
    if @available_exons && @available_exons.any? then
      @exons = @available_exons.select(&:last).map(&:first)
    else
  		@exons ||= @structure["matchings"].select {|m| m["type"] == "exon"}.collect {|i| Exon.new(i, self, @svg_less_colors)}
    end
		return @exons
	end

  def introns
    if @available_introns && @available_introns.any? then
      @introns = @available_introns.select(&:last).map(&:first)
    else
  		return @introns if @introns
  		yaml_introns = structure["matchings"].select {|m| m["type"] == "intron"}.sort {|a, b| a["nucl_start"] <=> b["nucl_start"]}
  		obj_introns = []
  		last_i = nil
  		yaml_introns.each do |intr|
  			# two intron in a row => add lengths
  			if last_i && last_i["nucl_start"] == intr["nucl_start"]
  				intron_dummy = Intron.new(last_i, self, @svg_less_colors)
  				intron_dummy["seq"] += intr["seq"]
  				obj_introns[-1] = intron_dummy
  			else
  				obj_introns << Intron.new(intr, self, @svg_less_colors)
  			end
  			last_i = intr
  		end
  		@introns = obj_introns
    end
  	return @introns
	end

  def introns_wrong_border
		@introns_wrong_border ||= structure["matchings"].select {|m| m["type"] == "intron?"}.collect {|i| Intron.new(i, self, @svg_less_colors, :wrong_border => true)}
		return @introns_wrong_border
	end

  def features
		(exons + introns + introns_wrong_border).sort
	end

  def introns_between(pos_alignment_min, pos_alignment_max)
		introns.select {|i| i.pos_alignment > pos_alignment_min && i.pos_alignment < pos_alignment_max}
	end
	
	def svg(w = 1000, h = 5000, y_start = 0, svg_multi_colors = false, svg_less_colors = false)
    exon_length 	= self.features.map { |f| f.exon_length 	}.sum
	  intron_length = self.features.map { |f| f.intron_length }.sum
    intron_exon_ratio = (intron_length == 0) ? 1.0 : exon_length.to_f / intron_length.to_f
    na_px_ration = (w - 100) / (exon_length + intron_length * intron_exon_ratio).to_f
    svgs = []
	  svgs << Svg.text(0, y_start + (h / 2), "#{self.gene_name}")
    draw_features = self.features.reject {|f| f["type"] == "intron?"}
    draw_features.inject(0) do |xp, f|
      svgs << f.svg(xp, y_start, h, na_px_ration, intron_exon_ratio, svg_multi_colors, svg_less_colors)
      if svg_less_colors then
        if f.is_a?(Intron) then
          xp += GeneFeature::LESS
        else
      	  xp += f.px_length(na_px_ration, intron_exon_ratio, svg_less_colors)
      	  xp += f.gaps.count {|g| g["type"] == "intron_gap"} * GeneFeature::LESS
        end
      else
    	  xp += f.px_length(na_px_ration, intron_exon_ratio)
      end
    end
    return svgs.flatten.join("")
  end
  
  def Gene.create_intron_sequence_alignment(gene,sequence, use_frame_no = false)
    structure_string = ""
    ending_gap_length = 0
    gene.exons.each_with_index do |ex, ind|
      symbol = use_frame_no ? (gene.introns[ind].frame.to_s rescue "-") : "|"
      regex = Regexp.new("\-*"+ex["translation"].split("").join("\-*")+"\-*")
      seq = sequence.scan(regex)[0]
      real_seq_length = seq.split(/\-*$/)[0].length
      structure_string += ("-" * ((real_seq_length - ending_gap_length) - 1)) + symbol
      ending_gap_length = 0
      if seq.length != real_seq_length then
        ending_gap_length = seq.length-real_seq_length
        structure_string += "-" * (ending_gap_length)
      end
      
    end
    return structure_string
  end

end
