# Supplementary material for: GenePainter: a fast tool for aligning gene structures of eukaryotic protein families, visualizing the alignments and mapping gene structures onto protein structures
Source: BMC Bioinformatics. 2013 Mar 4;14:77. doi: 10.1186/1471-2105-14-77 (PMC3605371; doi:10.1186/1471-2105-14-77)
Supplement: Additional file 1 — This file contains the GenePainter software (gene_painter.rb), a README file for installation instructions, the GenePainter documentation, and a script to reconstruct genes via the web service of WebScipio (gene_scan.rb). It also includes example data (MSA, gene and protein structures) used to create the figures. This file is also available from the project homepage. [file 1471-2105-14-77-S1.zip › gene_painter/lib/color_splicesite.template]

# change color of splice site amino acids

from pymol import cmd

intron_pos = {
%%%POS%%%
}

chain = %%%CHAIN%%%

no_data_pos = {
%%%GREY_POS%%%	
}

file = %%%FILE%%%

def color_splicesite(#selection="all",
		phase0 ='blue',
		phase1 ='green',
		phase2 = 'red',
		phase0_next = 'density',
		phase1_next = 'forest',
		phase2_next = 'ruby',
		no_data = 'grey70'
        ):

	"""
	usage: color_splicesite 
  
	Intron phase:       Default color:
	phase 0             blue - dark blue
	phase 1             green - dark green
	phase 2             red - dark red

	Last residue of exon: ligth color
	First residue of next exon: dark color

	Residues w/o information about the gene structure: grey
	"""
	colors = {
  		0: phase0,
  		1: phase1,
  		2: phase2,
  		10: phase0_next,
  		11: phase1_next,
  		12: phase2_next,
  		'x': no_data,
  	}

  	cmd.reinitialize
  	cmd.load(file, "mol_obj")
	cmd.hide("lines", "all")
	cmd.show("cartoon", "all")
	cmd.set("cartoon_side_chain_helper", "on")
	cmd.set("cartoon_fancy_helices", "on")
	cmd.color("grey", "all")
	# chains of no interest
	sel = " not chain %s" % chain
	cmd.create("new_obj", sel)
	cmd.remove("mol_obj in new_obj")
	cmd.set("cartoon_transparency", "0.7", "new_obj")
	cmd.set("specular", "off")

	cmd.set("label_font_id", "7")
	cmd.set("label_size", "20")
	cmd.set("label_outline_color", "black")
	cmd.set("label_color", "white")
	cmd.set("label_shadow_mode", "off")

	
	for i_pos in intron_pos:
		sel = "resi %d and chain %s" % (i_pos, chain)
		print sel, "-->", colors[intron_pos[i_pos]]
		cmd.color(colors[intron_pos[i_pos]],sel)
		if (intron_pos[i_pos] >= 10):
			cmd.label("%s and name n" % sel,"'  %d'"% (intron_pos[i_pos]-10))

	for i_pos in no_data_pos:
		sel = "resi %d and chain %s" % (i_pos, chain)
		print sel, "--> colors[intron_pos[i_pos]]"
		cmd.color(colors[intron_pos[i_pos]],sel)


	cmd.set("antialias", "1")
	cmd.set("ray_shadows", "off")
	cmd.set("ray_trace_mode", "1")

cmd.extend("color_splicesites",color_splicesite)
