# Supplementary material for: GenePainter: a fast tool for aligning gene structures of eukaryotic protein families, visualizing the alignments and mapping gene structures onto protein structures
Source: BMC Bioinformatics. 2013 Mar 4;14:77. doi: 10.1186/1471-2105-14-77 (PMC3605371; doi:10.1186/1471-2105-14-77)
Supplement: Additional file 1 — This file contains the GenePainter software (gene_painter.rb), a README file for installation instructions, the GenePainter documentation, and a script to reconstruct genes via the web service of WebScipio (gene_scan.rb). It also includes example data (MSA, gene and protein structures) used to create the figures. This file is also available from the project homepage. [file 1471-2105-14-77-S1.zip › gene_painter/gene_painter.rb]

#!/usr/local/bin/ruby

unless RUBY_VERSION.include?("1.9") then
  puts "You are using Ruby #{RUBY_VERSION}. For GenePainter, Ruby >= 1.9.2 is needed."
  exit
end

load 'lib/gene.rb'
load 'lib/gene_feature.rb'
load 'lib/intron.rb'
load 'lib/exon.rb'
load 'lib/sequence.rb'
load 'lib/gene_alignment.rb'
load 'lib/svg.rb'
load 'lib/pdb.rb'

class Array
  def sum
    return self.inject(0) { |result, element| result + element }
  end
end

version = "1.0.0"
args    = ARGV


if args.empty? || args[0] == "-h" || args[0] == "--help" || args.count < 4 then
  puts '***gene_painter.rb: align genes and put the structure figures into a file***'
  puts "***Version: #{version}***"
  puts 'usage: ruby gene_painter.rb -i <alignment> -p <yaml-files> [<options>]'
  puts 'Alignment:'
  puts '                              Path to alignment file. Fasta format needed.'
  puts 'YAML-Files:'
  puts '                              Path to folder containing YAML files.'
  puts 'Options:'
  puts '-o <project_name>             Base name of the output file(s) (default: \'genepainter\')'
  puts '-a                            Output the alignment file with additional lines containing intron phases'
  puts '-n                            Mark introns by intron phase instead of the vertical bar "|"'
  puts '-phylo                        For phylogenetic analysis: Mark exons and introns by "0" and "1", respectively. Save as FASTA'
  puts '-s                            Mark non introns by " " instead of "-"'
  puts '-svg width height [Specifics] Create an SVG-file of size <width> x <height>'
  puts '     Specifics:               Use the additional parameter "extended", "normal" (default), or "reduced" to create the svg'
  puts '                 extended     Use this parameter to create a more detailed svg'
  puts '                 normal       Use this parameter to create the normal svg'
  puts '                 reduced      Use this parameter to create a svg focused on common introns'
  puts '-start X                      Alignment position to start (default: position 1)'
  puts '-stop Y                       Alignment position to stop (default: last position)'
  puts '-pdb file.pdb [chain]         Two scripts for execution in PyMol will be provided. In color_exons.py the'
  puts '                              consensus exons are colored and in color_splicesites.py the splice junctions'
  puts '                              of the consensus exons are marked for <chain> (default: chain A)'
  puts '-pdb_prot prot_name           Use protein <prot_name> as reference for alignment with the pdb sequence'
  puts '                              Default: First protein in <alignment>'
  puts '-f                            Force alignment between pdb and first protein sequence of the MSA or protein <prot_name> (if specified)'
  puts '                              This ignores the default that intron positions will only be mapped if the alignment score > 70%'
  puts '-consensus value              Color only intron positions conserved in <value> percent of all genes (default: 80%)'
  puts '-ref_prot_struct              Color only the intron positions occurring in the gene of the reference protein.'
  puts '                              May be combined with "-consensus"'
  puts '-penalize_endgaps             Penalize gaps at the end of the alignment (behaves like the standard Needleman-Wunsch algorithm)'
  puts '                              Default: gaps at the end of the alignment are not penalized'
  puts ''
  puts 'Examples:'
  puts '           ruby gene_painter.rb -i test_data/coronin_alignment.fas -o coronin -p test_data/coronin_genes/ -svg 1000 500 extended -pdb test_data/2AQ5.pdb -pdb_prot HsCoro1A'
  puts '           ruby gene_painter.rb -i test_data/coronin_alignment.fas -o coronin -p test_data/coronin_genes/ -svg 1000 500 reduced'
  exit
end

#Setting init parameter
output_file_name        = 'genepainter' # default output file
fasta_file_name         = nil
gene_files              = nil
start_pos               = nil
stop_pos                = nil
create_alignment        = false
use_frame_number        = false
create_svg              = false
svg_width               = 1000
svg_height              = 1000
color_intronpos         = false
pdb_file                = nil
pdb_prot                = nil
pdb_chain               = nil
py_template_splicesite  = 'lib/color_splicesite.template'
py_template_exon        = 'lib/color_exon.template'
py_file_splicesite      = 'color_splicesites.py'  # final file, build up with py_template_splicesite
py_file_exon            = 'color_exons.py'        # final file, build up with py_template_exon
force_pdb               = false
no_consensus            = false
consensus_pct           = 0.8
svg_multi_colors        = false
svg_less_colors         = false
is_endgap_free          = true # default 
phylo_output            = false
use_spaces              = false

puts "Starting ..."

# setting user parameter
if args.count > 0 then
  until args.count == 0 do
    if args[0] == "-i" then
      fasta_file_name = args[1]
      args.delete_at(0)
      args.delete_at(0)
    elsif args[0] == "-o" then
      output_file_name = args[1]
      args.delete_at(0)
      args.delete_at(0)
    elsif args[0] == "-a" then
      create_alignment = true
      args.delete_at(0)
      use_frame_number = true
    elsif args[0] == "-n" then
      use_frame_number = true
      args.delete_at(0)
    elsif args[0] == "-phylo" then
        phylo_output = true
        args.delete_at(0)
    elsif args[0] == "-s" then
        use_spaces = true
        args.delete_at(0)
    elsif args[0] == "-svg" then
      create_svg = true
      args.delete_at(0)
      if (args[0].nil? || args[0].to_i == 0 || args[1].nil? || args[1].to_i == 0 ) then
        puts "ERROR: No (valid) svg width and height specified"
        exit
      end
      svg_width = args[0].to_i
      svg_height = args[1].to_i
      args.delete_at(0)
      args.delete_at(0)
      if (args[0].nil? || args[0].include?("-")) then
        svg_multi_colors = false
        svg_less_colors  = false
      else
        svg_multi_colors = args[0] == "extended"
        svg_less_colors  = args[0] == "reduced"
        args.delete_at(0)
      end
    elsif args[0] == "-pdb" then
      color_intronpos = true
      args.delete_at(0)
      pdb_file = args[0]
      args.delete_at(0)
      unless File.exists?(pdb_file) then
        puts "ERROR: Cannot open PDB file #{pdb_file}."
        exit
      else
        unless File.read(pdb_file).scan(/^ATOM/).any? then
          puts "ERROR: PDB file with wrong format selected."
          exit
        end
      end
      if (args[0].nil? || args[0].include?("-") || args[0] !~ /[a-z]/i) then
        puts "No chain specified. Using first chain of pdb #{pdb_file} instead."
      else
        pdb_chain = args[0]
        args.delete_at(0)
      end
   elsif args[0] == "-pdb_prot" then
        args.delete_at(0)
        pdb_prot = args[0]
        args.delete_at(0)
    elsif args[0] == "-f" then
      force_pdb = true
      args.delete_at(0)
      puts "Force alignment"
    elsif args[0] == "-consensus" then
      consensus_pct = args[1].gsub(/\s+\%/, "").to_f
      if consensus_pct > 1 then
        consensus_pct = consensus_pct / 100
      end
      args.delete_at(0)
      args.delete_at(0)
    elsif args[0] == "-ref_prot_struct"
      no_consensus = true
      args.delete_at(0)
      consensus_pct = 0 if (consensus_pct == 0.8) # if only -ref_prot_struct is used (without specifying any consensus treshould), use really no treshold :-)
    elsif args[0] == "-penalize_endgaps"
      is_endgap_free = false
      args.delete_at(0)
    elsif args[0] == "-p" then
      puts "Preparing genes"
      gene_path = args[1]
      unless Dir.exists?(gene_path) then
        puts "ERROR: Cannot open YAML path #{gene_path}."
        exit
      end

      gene_files = Dir.open(gene_path).select {|ea| (ea.include?(".yaml") && !ea.include?("._"))}
      unless gene_files.any? then
        puts "ERROR: No gene files found in path #{gene_path}."
        exit
      end

      args.delete_at(0)
      args.delete_at(0)
    else
      start_pos = args[1].to_i-1 if args[0] == "-start"
      stop_pos = args[1].to_i-1 if args[0] == "-stop"
      args.delete_at(0)
      args.delete_at(0)
    end
  end
end

# checking mandatory parameters...
if fasta_file_name.nil? then
  puts "ERROR: No alignment file given. Use option \"-i\" to specify alignment file."
  exit
end
if gene_files.nil? then
  puts "ERROR: No path to yaml files given. Use option \"-p\" to specify path."
  exit
end

fasta_file = File.new(fasta_file_name).read

#parsing of the Fasta file and creating of the hash fasta_data(key = fasta_name, value= fasta_sequence). If no Gene-File exists for the sequence in the Fasta file will be ignored.
puts "Parsing alignment"
fasta_data    = {}
missing_genes = [] #here, the sequence names without gene structure are stored
missing_fasta = [] #here, the gene structure names without fasta sequence are stored
fasta_header  = nil
fasta_counter = 0
fasta_file.split("\n").each do |line|
  if line.include?(">") then
    fasta_header = $1 if line =~/^\>(.+)/
    if !gene_files.include?(fasta_header+".yaml") then
      missing_genes << fasta_header
      fasta_header = nil
    else
      fasta_data[fasta_header] = {}
      fasta_data[fasta_header]["sequence"] = ""
      fasta_data[fasta_header]["counter"] = fasta_counter
      fasta_counter +=1
    end
    next
  else
    next if fasta_header.nil?
    fasta_data[fasta_header]["sequence"] += line
  end
end
missing_fasta = gene_files.map {|gf| gf.gsub(".yaml","")} - fasta_data.keys

# does all sequences of the alignment have the same sequence length?
if fasta_data.values.map {|val| val["sequence"].length}.uniq.count > 1 then
  puts "There is an error in your alignment. For GenePainter, all fasta sequences have to have the same length. You can use e.g. BioEdit to fill up the 'missing' sequences with gaps."
  exit
end

puts "########################"
puts "#{missing_genes.count} fasta sequence#{missing_genes.count == 1 ? "" : "s"} without gene structure: \n#{missing_genes.sort.join(", ")}"
puts ""
puts "#{missing_fasta.count} gene structure#{missing_fasta.count == 1 ? "" : "s"} without fasta sequence: \n#{missing_fasta.sort.join(", ")}"
puts ""
if fasta_data.count == 0 then
  puts "No sequences left. Exit."
  exit 
end
puts "Using #{fasta_data.count} sequence#{fasta_data.count == 1 ? "" : "s"} for the gene alignment."
puts "########################"
puts ""


#cutting down the fasta sequence, if start_pos or stop_pos is available
if (start_pos || stop_pos) then
  puts "Cutting sequences"
  stop_pos ||= -1 
  start_pos ||= 0 
  fasta_data.each_pair do |header, data| fasta_data[header]["sequence"] = data["sequence"][start_pos..stop_pos] end
end

#1. Each sequence has to have the same length. If the sequence is shorter, it will be extended by gaps.
#2. If a position in all sequences is a gap, it will be deleted.
puts "Checking length of sequences"

fasta_data,indices = GeneAlignment.contract_seqs(fasta_data)
#load all genes and store them as a gene object in genes
genes = []
fasta_data.to_a.sort do |a,b| a[1]["counter"]<=>b[1]["counter"] end.each do |dat| 
  gene_name = dat[0]
  next if !File.exists?(gene_path+"/"+gene_name+".yaml")
  genes << Gene.new(gene_path+"/"+gene_name+".yaml",gene_name,fasta_data[gene_name]["sequence"], svg_less_colors)
end

#preparing the gene alignment
gene_alignment = GeneAlignment.new(genes,use_frame_number, phylo_output, use_spaces)
puts "Preparing gene alignment"
gene_alignment.align

#Matching the Intron of all genes
puts "\nIntron matching"
intron_match_str = gene_alignment.intron_match_str

#creating the result file based on the submitted parameters
if create_svg then
  svg_file_name = output_file_name + ".svg"
  output = File.new(svg_file_name,"w")
  svg_result = gene_alignment.paint_svg(svg_width, svg_height, svg_multi_colors, svg_less_colors)
  puts "\nSaving result to #{svg_file_name}"
  output.puts svg_result
else
  output = File.new(output_file_name+(phylo_output ? ".fas" : ".txt"),"w")
  puts "Saving result to #{output_file_name+".txt"}"
  output.puts intron_match_str
end
output.close

#if set, the sequence/structure alignment will be created
if create_alignment then
  puts "Creating sequence/structure alignment"
  alignment_file  = File.new(output_file_name+"_alignment.txt","w")
  intron_lines = intron_match_str.lines.to_a
  genes.each_with_index do |gene, index|
    alignment_file.puts ">"+gene.gene_name
    alignment_file.puts fasta_data[gene.gene_name]["sequence"]
    alignment_file.puts ">"+gene.gene_name+"_structure"
#    alignment_file.puts intron_lines[index].gsub(/^.+\s+\-/,"-")
    alignment_file.puts Gene.create_intron_sequence_alignment(gene,fasta_data[gene.gene_name]["sequence"],use_frame_number)
  end
  alignment_file.close
end

if color_intronpos then
  puts "\nPreparing data to map intron positions onto protein structure ..."
  color_intronpos_log = ""
  if pdb_prot.nil? then
    # Use first gene as reference per default
    pdb_prot = genes.first.gene_name
    gene_index = 0 # no need to search for it
  else
    # Use specified gene as reference
    gene_index = genes.find_index{|g| g.gene_name == pdb_prot}
  end

  if gene_index .nil? then
    puts "ERROR: \"#{pdb_prot}\" not found in yaml files."
    puts "Use \"-pdb_prot\" to specify which gene should be used as reference"
    exit
  end
  gene = genes[gene_index]

  gene_seq = gene.exons.inject("") { |all, exon| all << exon["translation"] }
  # prepare sequence data from pdb sequnce
  pdb = Pdb.new(pdb_file)
  pdb.use_chain = pdb_chain if !pdb_chain.nil? # use chain if specified, default: first chain
  pdb_seq = pdb.sequence

  # check for special characters in the sequenes: would not work with substitution matix
  if ( gene_seq.match(/[^a-zA-Z*-]/) || pdb_seq.match(/[^a-zA-Z*-]/) ) then
    puts "ERROR: Cannot color intron positions as there are special characters in #{pdb_prot} and/or #{pdb_file}."
    exit
  end
  # no special characters but "*"/"-" in the sequences, needleman wunsch possible
  pdb_seq_aligned, gene_seq_aligned, score = pdb.needleman_wunsch(gene_seq, is_endgap_free, true) # use free end-gap costs & use constant gap costs

  if (force_pdb || score < 0.7) then
    puts "ERROR: Cannot map intron positions as the alignment score is too low (#{score}). Use option \"-f\" to force alignment."
    exit
  end

# find intron positions matching consensus / ref_prot_struct (no_consensus) criteria
  introns_frames_poss = [] # (consensus) introns pos of gene pdb_prot
  pdb_introns_frames_poss = [] # (consenus) intron pos mapped onto pdb sequence
  next_poss_frames = [] # first pos after each intron: used for color splicesite-output
  introns_frames_poss_all = gene_alignment.introns_frames_poss.flatten(1)
  if ! no_consensus then
    # color only those introns, that occur in x percent of all sequences
    puts "Mapping intron positions conserved in #{consensus_pct*100}% of all genes, using gene #{pdb_prot} as reference"
    introns_frames_poss_reduced = introns_frames_poss_all.uniq.sort
  else
    # color all introns occuring in the specified sequence
    puts "Mapping only intron positions occuring in #{gene.gene_name}, conserved in #{consensus_pct*100}% of all genes"
    introns_frames_poss_reduced = gene_alignment.introns_frames_poss[gene_index]
  end
  introns_frames_poss_reduced.each do |intron_frame|
    # iterate over all intron positions in any sequence and check if they are conserved enough
    conserved_pct = introns_frames_poss_all.count(intron_frame)/fasta_counter.to_f
#    puts "#{intron_frame}: #{conserved_pct}"
    if ( ( no_consensus && conserved_pct >= consensus_pct) || (! no_consensus && conserved_pct >= consensus_pct) )then
      # all introns from reference gene OR all conserved enough introns from reference gene OR all introns conserved enough (independent from gene)
      # take position if all positions from ref gene are considered or if only conserved pos. are considered and it is conserved enough
      introns_frames_poss << (intron_frame << conserved_pct)
    end
  end
  puts "All intron positions in reference gene: [#{(gene_alignment.introns_frames_poss.flatten(1).uniq.sort & gene_alignment.introns_frames_poss[gene_index]).map {|ele| ele[0]}.join(", ")}]"
  puts "All intron positions considered: [#{introns_frames_poss.map { |ele| ele[0]}.join(", ")}]"

# map intron position to pdb sequence
  introns_frames_poss.each do |intron_frame|
    if gene.seq_aligned[intron_frame[0]] == "-" then
      color_intronpos_log << "Mapping for intron position #{intron_frame[0]-1}/#{intron_frame[0]} not possible: gap in reference sequence.\n"
    else
      pos_gene_seq = Sequence.alignment_pos2sequence_pos(intron_frame[0], gene.seq_aligned) # map intron pos to gene_seq (no gaps)
      pos_gene_seq_aligned = Sequence.sequence_pos2alignment_pos(pos_gene_seq, gene_seq_aligned) # map intron pos to aligned gene_seq/ aligned pdb_seq
      pos_mapped = pdb.aligned_seq2pdb_seq(pos_gene_seq_aligned, pdb_seq_aligned) # -1 + 1
      # explicit: -1 (gene_alignment.introns_frames_poss denoting first residue after intron) +1 (indexing correct pos in pdb file (starting with pos 1)) 
      if pos_mapped <= pdb_seq_aligned.rindex(/[^-]/) then
        pdb_introns_frames_poss << [pos_mapped, intron_frame[1]]
        # prepare output for color splicesite output
        next_poss_frames << [pos_mapped+1, intron_frame[1]+10] # [next position, indicator for "frame, but next position"]
        # intron_frame[0]: pos of first residue of next exon, display last residue of exon before
        color_intronpos_log << "\t\"#{gene.seq_aligned[intron_frame[0]-1]}\"(#{intron_frame[0]-1}) => \"#{pdb_seq[pos_mapped -1]}\" (#{pos_mapped -1}) Conserved in #{(intron_frame[2]*100).round}%\n"
      else
        color_intronpos_log << "Mapping for intron position \"#{gene.seq_aligned[intron_frame[0]-1]}\" (#{intron_frame[0]-1}) not possible: out of pdb sequence\n"
      end
    end
  end

  # color positions in pdb without data from reference sequence grey
  # only usefull if sequences are closly related
  grey_pos = gene_seq_aligned.enum_for(:scan, /-/).map { Regexp.last_match.begin(0) }
  if (grey_pos.empty? || score < 0.7) then
    grey_pos = ''
  else
    grey_pos.map! do |pos| 
      pos = pdb.aligned_seq2pdb_seq(pos, pdb_seq_aligned)
      pos.to_s + ": 'x'"
    end
    grey_pos = grey_pos.join(",\n")
    grey_pos += ",\n"
  end

  # prepare output for "color splicesite option"
  # check if introns are mapped on gaps in pdb: use pos before & after gap, respectively
  pos = pdb_introns_frames_poss.zip(next_poss_frames).flatten(1)
  pos.map! do |ele|
    # uncomment if positions before/after gap in pdb should be colored by splicesite
    # if (pdb_seq[ele[0]-1] == "-") then
    #   if ele[1] < 10 then
    #     new_pos = pdb_seq[0..ele[0]-1].rindex(/[^-]/) + 1
    #   else
    #     new_pos = pdb_seq[ele[0]-1..-1].index(/[^-]/) + ele[0]
    #   end
    #   color_intronpos_log << "\t Unaligned residue at exon border (#{ele[0]-1}): coloring residue (#{new_pos-1}) instead\n"
    #   ele[0] = new_pos
    # end
    color_intronpos_log << "\tUnaligned residue at exon border (pdb: #{ele[0]-1}): cannot be colored\n" if (pdb_seq[ele[0]-1] == "-")
    ele.join(': ')
  end
  pos = pos.join(",\n") 
  pos += "," if ! pos.empty?
  pdb.fill_template(py_template_splicesite, py_file_splicesite, pos, grey_pos)

  # preparing output for "color exons option"
  pos = []
  pos = pdb_introns_frames_poss.map {|ele| ele[0]} << pdb.seq_pos.last
  pos.uniq! # only necessary for the rare case that last exon starts at last residue of pdb sequence
  pos = pos.join(",\n")
  pos += "," if ! pos.empty?
  pdb.fill_template(py_template_exon, py_file_exon, pos, grey_pos)

end

#creating the log file
logdata = []
logdata << "GenePainter v#{version} logfile"
logdata << "Date:\n\t#{Time.now}\n"
logdata << "Alignment file\n\t#{fasta_file_name}\n"
logdata << "Genes path\n\t#{gene_path}\n"
logdata << "Output file\n\t#{output_file_name}\n"
logdata << "Output alignment-structure file\n\t#{output_file_name+"_alignment.txt"}\n" if create_alignment
logdata << "Deleted aligment-positions:\n\t#{indices.join(", ")}\n"
if color_intronpos then
  logdata << "Prepared scripts to color exons in pdb #{pdb_file}:"
  logdata << "\trun file #{py_file_splicesite} to color only residues directly before and after introns"
  logdata << "\trun file #{py_file_exon} to color exons completely, using alternating colors\n" 
  logdata << "Execute script \"script_name\" in PyMol:"
  logdata << "$ run script_name"
  logdata << "$ script_name\n"
  logdata << "Mapped residue (position) [alignment sequence] to residue (position) [pdb sequence]:"
  logdata << color_intronpos_log
  logdata << "No information about intron positions for residues: #{grey_pos.scan(/\d+/).join(", ")}\n" unless grey_pos.empty?
  logdata << "Underlying alignment between pdb sequence and reference sequence #{pdb_prot} [Score: #{score}]:"
  logdata << "#{pdb_prot}:\n #{gene_seq_aligned}"
  logdata << "#{pdb_file}:\n #{pdb_seq_aligned}\n"
  logdata << "Used Needleman-Wunsch algorithm with free end gaps to generate alignment" if is_endgap_free
  logdata << "Displaying only introns conserved in #{(consensus_pct*100).round}% of all genes" unless no_consensus
end

logfile = File.new(output_file_name+".log","w")
logfile.puts logdata.join("\n")
logfile.close


puts "\nSee logfile #{output_file_name+".log"}"
puts "Done."
