# Supplementary material for: GenePainter: a fast tool for aligning gene structures of eukaryotic protein families, visualizing the alignments and mapping gene structures onto protein structures
Source: BMC Bioinformatics. 2013 Mar 4;14:77. doi: 10.1186/1471-2105-14-77 (PMC3605371; doi:10.1186/1471-2105-14-77)
Supplement: Additional file 1 — This file contains the GenePainter software (gene_painter.rb), a README file for installation instructions, the GenePainter documentation, and a script to reconstruct genes via the web service of WebScipio (gene_scan.rb). It also includes example data (MSA, gene and protein structures) used to create the figures. This file is also available from the project homepage. [file 1471-2105-14-77-S1.zip › gene_painter/test_data/coronin_genes/HsCoro2B.yaml]

--- 
- matchings: 
  - mismatchlist: []

    prot_start: 0
    nucl_end: 201
    prot_end: 67
    translation: MSWRPQYRSSKFRNVYGKVANREHCFDGIPITKNVHDNHFCAVNTRFLAIVTESAGGGSFLVIPLEQ
    dna_start: 45826958
    type: exon
    seqshifts: []

    nucl_start: 0
    seq: atgtcctggcgtccgcaataccgtagctccaagttccggaatgtctacgggaaggtggccaaccgggagcactgcttcgatgggatccccatcaccaagaatgtgcacgacaaccacttctgtgccgtcaacacccgcttcctggccatcgtcaccgagagcgcagggggcggctccttcctcgtcatccccctggagcag
    dna_end: 45827159
  - dna_start: 45827159
    type: intron
    nucl_start: 201
    seq: gtaggtggcccctaccttcactccagctgcagctccagggcagagaggagccctccttggtctctcttaggcctgttgaccctacttctctctgagttcccaccttttacttcctcatcaagcatctagtggctatgccttctttagggttttcctgagattcaacagaacaagtgcaggacctggatccaggagacctgagatctctttccagagcttgcctaaaggtatgcacttggacaagccactcccttggtgtacacaaggttccattccctgagggagtggaacactctgatctccaagaccaagtctagctctaccactctgtgtcctgagtgtcctcttggtttggagccggaagggatgaagacctagccataggtattatacattgagcatctgcaaaaattatacaattttttttttttgagatggagtcttgctctgtcgtccaggctgaagttcaatggcgcgatctcggctcactgcaacctctgcctcccaggttcaagcgattctcctgcctcagcctcccgagaagctgggattgcaggcacgtgccaccacgcccagctaatttttgtatttttagtagagatggggtttcaccatgttggtcaggctggtctcgaaatcctgacctcaggtgatctgcccaccttggcctcccaaagtgctgggattacaggcatgagccactgcacctggcccactcattttttttttaattgctctctactgagagactggaaataatttaccttcttccccatcccccacctcctatctaaagattttcccctttctgcagctgcttacgtgaatataacagattaaatctgaaaaacctagatcatgaaatttttaagccatagccactcaggcggagtccccagaggcccgtgggaggtcacgcgcttcagggaaagtgcttgctgtcagtcccacttgtttatggctgagttcccccttcccagcctgactcatccccactcccaccctccgccaaatcgctcagggggaggaagaggtgcatgtggaaggaagccttggttctcaaaattcactgtcagctggtggtggaggatggatttttccagtctctcctacccacagtgggggagcacagatttggaaaaggcttagaccagatcttcctctccatcagaggggcagctgcagggacactgaggacagagcctgatgcacagagaggtccaaggagcatgcacttgatggcgggaggtctgggttctgcccttgccagacttgggaccgtgtgcatgtcacttcacctctctgacccttattttcctgtaatggtaaaagcaggatcagaaatcctcctctgcctacatctgtcatgttggccttaagtgagataatagatgtgaagctcctagtgaaccacacaacatgttaaggatgtttggttacttttttggggaagttatccactatgctggtcaacttggcaaaggctcacagcagctctaacacattcggaaggatcctcaaatgcagcttcccttccctcctgaatcagatggcctccgatcactgttgcctcagggacgcactcagctccatccatccaggcctgcaggtccccaggaacatgtgggctggttcttactgaggctcaaacctatcgccggcaccctgccatgctccactttaggctcacaagggtcaacaagcaatacctcacatcatgacaaaaattaattccagatgcattaaagatctaaacatttaaaataagaaaagctacatgtgtattagaggaaaatggagtgcatgtttaaaatcatgcaatgaagaaaggcttcctaagaaagccaggaatcccccaaatcataaaggaaatgaataggttagaataaatttttaaaagacagtttctgtattacaatgaggcacctaaacaaaatgaaaactcaagccacatacttgactacaatatttgcaatatataatagacaaagtattcctgtgaagaatatataaagagttccagaaaaattaacaagaaaaagaacccgaccggacacggtggctcacgtctgtaatcctagcactttgggaggccaaggcaggcagatcacctgaggtcgagagtttgaggctagcctgaccaacatggagaaactccgtctctactaaaaatacaaaattagccaggcgtggtggcacatgcctgtaattccggctgctctggaggctgaggcaggggaatcgcttgaacctgggaggcgggggttgtggtgagctgaaattgtgccattgcactccagcctgggcaacaagatcgaaactccatctcaaaaaaaaaaaaagaaagaaagaaagaagggactggggccaggtgccgtggctcacgcctgtaatcccaacactttgggaggccaaggcaggaagatcacttaaccccaggagtttgagaccagtctgggcaacatagtgaggccctgagaccctgtttctacaaattaaaaaaaaaaaaaaagaaaaaaattagccgagcatgatggcttgccctgaagtcccagctacttgggaggctgaggtgggagcattgcttgaacccaggaattggaggctgcagtgagctatgatcactcccctgcactccaccctgggcaacggagaaagatcctgtctctcaaaaaaaaaaaaaaaaaaagagtctgggcatggtggctcacgcctataatcccagcactttgggaggccgaggtgggtggatcacctgagtttaggagtttgaaaccagcctgaccaatatggtgaaaccccgcctctactaaaaatacaaaaattagctgggcatgatggcatgtgcctgtagtcccagctacttgggaggctgagacaggagaattgcttgaacccgggaggcagaggttgcagtgggcgagattgcgctactgcactccagcctgggtgacagaacaagattccagctaaaaaaaaaaaaaaaacgaaagaaagaaacaaaaggccgggtgcagtggctcacgcctgtaatcccagcactttgggaggcagaggcgggtggatcacaaggtcaggagatcaagaccatcctggctaacatggtgaaaccctatctctactaaaaatacaaaaacaaaattagccaggtctggtggcgggcgcctgtagtcccagctacttgggaggctgaggtgggagaatggtgtgaacccaggaggcggagcttgcagtgagccaagattgcgccagtgcactccagcctgggccacagagcgagactccgtctcaaaaaaaagaaagagagagaaagagagagagaaaggaagaaaggcaaaagatatgaataagcaattcacagaaggcaaaatatatattttaacctactaattggaaaagatttaaaagagtaataatcatcagtattgccaaaggtgtgagagagcaggtgctcaaatacactcttcgtaagatgtaaatgaggcaagttggcaatttctactaatatttaaagatgcatgtctactgacctagcaattccactctaggaattcatcctacagaaatattctcaagtgtatttaaaaaatacgtgtgcagcattttttagtactcgattatttttacaagcctcaatttttaaattatattcaataaaaataaagtttctctgtcaaattgcttaaacgtttctaaacgcttcctctcaatttctgtaatggtaacaaaatgttttacactgtcagtagcactggtctggaatatgatcacactttgtaaacacttcatggacagcagaaaagaacgtgttctttacagagtatgtctatatatagaaatatgctatatatatacatatcaggtgtatttgatatatatcttttttcaactttatttgttcacgtgctgtaatatattttatttaacttgattaatcatggacttattgtgaccactcacactaccaattgatttctgttgttttctctcatttcaagaagttttcactttacatgagtactgagtgattgtgtagcaattttatgatagtgaaaggttggaaacaacctgcaggtccatcattaaggaaatggggtaaacaaattagggaagagccacacaaagggacactatgcagtcattaaaatgatgctgtagagcagtctcgttctccagcgttcagtctcaggatcactttccactcttgattattgaggatcccaaagaacttttgtttatatgggttatatctgtcaatagttagcatattcaaaataaaaatgaaggaattttaaactatgtatttattaacttgcataatgataagtctatttcatgttctcctgaaaaacatatttttattaaaaataactttttttaagacaaaaaagttaatgagaagaatggcatcattttacacttttgcaaatctctttaatatatgtctggcttattagaagacagctggctggctttgcatatcacacattatgcagcctttggaaaaccccactatacactcaagagagagaatgagagtgaagtggcagacaatgtcttattattgggaaaatacttttgacccaatggactgcattaaatggtctcggggatctccagaggtccccagaccatacactgaggaccagcgatgcaaagtaatatttaacaagagaaaactatttatatgatacactgttacgtgaagaaatgcaatatgcgattaatcacattaaaaatatctaccccctgtaatcccagcactttgggaggccgaggcgggctgatcacccgaggtcaggagttcaagaccagcctgaccaacatggagaaaccccgtctctactaaaaatacaaaattagcggggcatgatggcaggtgcctgtaatcccagctactcaggaagctgaggcaggagaattggaggcggaggttgcggtgagctgagatcgcgccactgctctccagcctgggcaacaagagcgaaactctgtcaaaaaaaaaaaaaaaaaaaaaaaaatggagacattcctggccaacatggtgaaacccccgtctccactaaaaatacaaaacttggctgggcgtgatggtgcgtgcctgtaatcccagctacttgggaggctgaggccggagaatcgcttaaacctgggagccggaagttgtagtgagccgaaatcgcgcaactgcactccagcttggcgacagagtgagactccgtctcaaaaacaaaaactatctgtttacctatctggaagcgactgcaaaaatatacatcaaatgtcaaaagttgttacctcccaagtattgggaccatgagtgctctttaattttcttttcccttagctatatgatctaaatttcttacaatcagtacttaacgttttgtactttcgaaaaaatagaggcaattcgctgatgtgaagagggagcccctgaagtttcagaggccctacaggccagagaggggctcagtgcagggtgtgcactgggtaaagacgaggggccccatccgctaggtttgcctgctgccctctggtcagatgaatgtcttcatctgccttgaacatcagccctcccttatgtatgttgcaaatgtttcctcccagagtaacacctgaatatgggctcgcggtagaaagttcaaacagaactgcaggacccatagtgaaggaatggcgaggggtggggtgggttactgactccgtgggagggtgaggcagctccttgatctgcgaggctcaagtaagtagtttgaggcaggaccccgagtctggggactatgggacgcagggtcccgcctccaaagcgggatgacttaggtattggagccagcgccggcttcccctgccgcccaagccatggccgtccctctaccgccccctgtggtcagggctgggcctgcaggcgtgggacagcctctaggttggtgcagggggtgcggggagagggaggcagtcaggcccaatgcggaacccttcgttgatctggcagcggtggagatgttgttccacactagccgattttctaggaaggaaaagggtcagattattttagctccagttttcaccccctcagtttgatagaaatttccctgaaaacagtttcctgtattcaatacaaacacagaaaagatttggaccatttcttggtgactgcaaatcatcacttggagcgttagttataagctattaattcatggtgggacagtcttgtccctacgctgaatggctccagatttttgtcttgagcaaacagcaggccgcagagaattgtctcagttcttctctaagttttttccctccactatccagcatatcctctcattccttgcttgcttttctaagagatttggaccagaagagaacagcacctgcccaggatccccaaatccctgccccgaggccacacctcctgagggaggctcagaaccttccacagagcttttctctccttgctccatttccttcaaagccagcttgcttgagatttccatatttatgattaaaaattcttctgcagagtaggaagccgtgtctacaacaactacaaacaacaaccgcgaagatgctttgcctttgtacagcactctcaagttccagcaaactctatgttcattgatcctctcagcaggtgggtacagccatccccacctcacacttggggaagctgagacggcacagccgggcatacagtatggaccccaagccagctcacttatttctgaatccatgattctttccaccacccatgatgctggtaaacagataagttctggctggcagatctcgaaggagtggctctgtcttccccaggtctcttattcgggctgccgttgtgaaggccagtgcctgttttttcccctagttaacattcagctgccagctctctggagtggaatgttaagctgcagatgggggagcaatcagcaccctgattgcctggcacagctggaggggccttatgaatattccagagagcaggcactgtgcccagcagcctgattaaccactggggcctccccaggggcaccacccctttcctgctgcacttcacccggactgcctgccacctccagatccaggccacaggaagaacagggctagaaacagagctacctgctaccccaactggcacctggcagaaagagaagaaacccggcctagatatcaagagtctgggttctccctataacccagccattctcagtcccagctgtacaccgggtctctggggctgggatggtgcattctccttccccaccacagtagtgtggcctgaggagcttttgaggatctaacatacctgctctgtttgaatctcacctcaagttctatgatgaaagtatactcattctcctcgttttacagataaagaaacagaggctcagaaaagtcaagtaactcctttaagactgcacggcccacaagtagcagagtcagaatttagcccagggctctcccagtcatgtgcctgcccaccttacagaggtttagagggaagcatttctataaatgtgccttgtattactattactgccatttggatgtcttagaggatttccttgaacattaattcaaccaacactttattacacctctctgatgagctgacaccccatgtgtccatctcttttggaagccgagagagtagatgtttccaaactccatacaagtgcagcagatcttggggaagcttactctctgaaggaatgaagcaacaattctagttggcaaggagaggcaggggtggggtcctggagcagcggtccagacaagatagcatcactccagcagtcaggaggcaaaattggcccaccgacccacccattcatctaacagatgggtattgaatgcctgctaggtttcagtcagagttcctggaccgaaaaggaagcagtaaacaagaccaagtcttgaccacctagagtttgtagtccaattggctacctctcttggaccgagagcccccaacggtgggaaacttgtctggtttgcacaggggtggctcacagtagatcctcagccaaggggccattgggctgacctatggccaaatcacagaggcaggtgcccatctactctgagatggggtctcttctttgctgatcctggcagcccatccccaccagatcctagggagaatgcagcaccatacaggggctgcccacactgaaaggggctgcatcctcccctgaaagcccttagaacgatattgcatggcccagctggtcttaactctggagctgaatctagaagttggtggatcatttagctccatagctcacagcatgtctgaggcctaatattaaaagaagggtcaggaggaaaggtgcccagctcagtactgaggactgtaataaaataatattttgtttgcttacccaaagccttcgttcccattccagatttctgtaacaccccatcactcccccacaatcagcactgagctcctcaaaccttctctcccccaggaaaaaaaaaaaatgcctgaatcttcatcactgctctgcagtgaagtctccgcccctccaagggaattcagagagccttttccaaatccatttttcagatctttcctcaatcgttctttgttcttcaagctgccttccgcttggtgcaatttgcatctcaaagcccatgacagcctgaatgtacagtaagtgactttggaaaagggaggagaattgtgctctcaaagagaaaagtcgcaactttatttcatttgtctgaggctcgagattgacagcttgctttgtgtttttccttttttggaagaatggctgctgatttttgaggaaagtgaaggcgagcccttctgcagaaatggaagtgtcgctctcttattttattacaaggttatgggatgggcgttctctggatttggagtccagggggccagagatgcagcctggctagtgggcatcatgggaggtcaaagaatccatccctctcccttgggcctgggtctacagctgagctgtcttcctggctccattcctctcattccttgcagagccagggaggctggaaattatagtagctggttcactaggactctgtgaagtcaagccatgggccctaactctgcccagaggcattgccctggcctctgaagcatctggcagtctgcttgatctgctacccattttccttctagggcctggagcctcccatacctttggaagttgtagctccaccccttagctgtgaaaccctaggcatctaacatctgtttctcagtttccctgtttgtgaaataataatagtgcatgtttctcagggtgctgtgatgattaaataaggtgctgtaaaaagcacttagcacgtagcctggcccatagtacgtgctagtaaacgggagccatggtgatgccaaggactgttacccatctccaggccaccccatcctagcaatagcctgttagctttggtgggatttggagcctgtggccagcaagtgtgagccttgtctttggccttcctgctactgttgtctggcacagtccctgagtatgcctagcagtgagctacctcgaggggaaggtacccataggcaagtcatttgtgcctaaaggggtacagggatggtggtgcagggtctccagggaggcatgactgaggtggccatgccaggctgggtgcctggagatgggggattctagggagggtccagggctgccatggagcctggtggtgcccctctcaagccagcctgcctgtttatctggagttggactgcctgccagggtttaatgagggaaggcatgtaaaggttttaccacagtgcctggcgtacagcaagtgctcaacaaatctgagctatatttcttctattattaaaagatccaggttggtgggagaaaacggtgctggaattgagacggaggctccttggagtctagctggctcagatggaggcacagccccattgaatgagcatgagctctgtgctctgagccaggctgaagccacacagtcctcacagtccatgcctctcgccggccctcctccccagtgccccaatcccagtcttacattgacacaatgccagagtcagaggggaccccagggatcatagattccaagcgccttgttgtgcccacgacaagtcctgatcccaaaaaggagaagtgtcttatccaaggttgcatgacatgcctggacaccctctggcccccttccccagaatccttgccctcagccacttctcagagtccacactcacatctcctaaggtgtcgatgataacaatggctttcctttactaagggaatttgcatttggttaaggttagggtgagatttaaggagaccaaactcttgagacccaaaggaatgtgttggtaatagtggaattccagtctgcaggagatctgtccacaaagggcggccatccccaagcccctcaacaggaggccaggtagagacttgctgttgtgtctcatctgagcctgtagctttggaagcaccctcatgtgtcagtgactctcagcacttcaaggaacaaaaatgatttagggtgcaggaggggtgtggggagtggaactaaggttgcctggcttgaaacagagcatctccctgggggcagttggggcccagaggccttggccaaggctcctaccactggcctttctcctggcagcttccagaacaatggctgcctgtttgccctgcctgagaaacttcaggcctgatttagtccttagggcagtttccacttccagatggccttcctcatgtccctgactgctgcccacccctccccctccccctcgcaccgtcccccccgccccccgacccaaccaacccgctcccatcccaaggctcttgacttgatggagggatgtgggaggaagaagggttggtcccagcattcacagcctcacgtgtcaagagacagatctgtgacatcagcatcacatagcacttcttgtctcccccctttccattccactcagccaagaccttgatttcagttgctaagcaacctgtgcctgagtttccaagtgggtcgtcaggtgagcatgagaggtggaaggtatggaggggtagtgcttaaaactctgcaatttatagatggagacactgaggcccagaaagggcaagacacttggtcaaggttgcacagctagttagtgccccatgtgtcagatgattgatcctggcagcaaatgcttcagaaccatcccatttcccactcctccttcccccaccaagagaagcacccagacaacagcaacaccttagagacttcccgtgagaggcttccatctacctagacagggaggcagtgtgcccagtgattaggggtgcagggtctgcatcagctggcctggctttcaaccctgactctaccatttgccagctatgttctttgggcaagttacctaactgatctgtgcctcagtttccttcgctgtagaatgagagacatgctagtcctaaccccgaggctgttctgaggattcagtgaggtgttacataaagcctggaaggtgcctggctcagggcaaacctttcagtgcaagtctgctggtgtgatcctggcttgctgggctctgatgcaccctccccacctagggtccagtccccccgatccccagtttgctcatttatctcatgagaattctgccttaatgttatgaggtcacagatggagtacaaaagtttgcaaactttagtttttaacactgaataattttattcaaataaaacagatgaacttttgggggagtcagggatagatccttttggcagtctagaaaaacccatagaccccttcacagaataaagtttttaagtatacaaaataggattacgcaagaagccaattatattgaaacacaggccaggtacagtggctcacacctgtaatcccagcactttgggaggccaaggtggaaggattgcttgagtgcaggagcttgggaccaacctgggcaacatagcaagacaccatctctacgaaatacaaaaaaattagccaggtgtggtggcatatgctagtagtcccagatactcgggaggctgaggttggagcatcacttgaacccggggaggttgaggctgcagtgagctgtgctcatgccactgcactctagcttaggtgacaaaatgagatcctgtctcaaaaaaaaaaaaaaaaaaaggaaatacagttatcaaaatgtataccagaattgtgctgtaataagtgcttttctatcaatgcattacgccccatgattgagtgtaggacacagtaacgactctaatttcaaagtcatgatgtgcatacatattttgagttaatagtagcagaagttatctgaaaatatctgtgatacctgttgatgaacacattataggttcaagtaatcctgttggggtttgctgcctacatttatacacgaaagaaatgtgaggtttcagttagaggctagtgaaaatatagatgtaagttgtctcctacccagactcacaaacctcctaacagggtctgtggccccactcagattaaagaccttggaaataaaatcagagggaaatattattgtataaaatcaggacaggcagaactgctgtggctgaaagttggtggggagggagcaatgcaatagacctgagcacccttcactcctgtggggctccccaaactcctaagcttcactggcagttaggaaacctagcttctctgcctggttctttgtaaccttgggtgagttcctttgcctttctaggcctcagtttccccatctgtaaaatgagatgttgggcccgttgtcctccaaggtctcgccagctctgacattctgaaactctgtgcttctcctcccctggagacaaaaaccccagaagcttgggtcggtaggagccctggaccagggagagggaacagctggggccaggctggccagctcccaattgttcaatggaggaggaggagggcgagatgcatggtgctctccaaagcgacagctgggtgagcctggctgggggcctcgtccccgcctgccatctgtgcctccttcctgccttcggccagtggggggccagtgggggttgtggttggggcctaggccagataacaacctgggtagaagcgggaggggctggccaagaaaatgcagggaagagtctggttgctcactcttgggtgcttaactctttgcacccactccccactttttcccaccctgatctatagaattctggaaaggaagtgatacacagccctaggtccacccgagctgcttaatggctctgtgaccttgggcaagttacttaacctccctgagcttcattcttctttgtccagtagacatcattcctaagacctactctttgggattggaacaaggtgtaaatgaaacagagtagataaagtaccccagctcagtgctgactcagtgccatgggcctgtccaaagagagcttatacctgggactgtgaactgctcccgctgatcagaatgcaacatggaggcctgatgagcccctgtgcagtgtttgtgaagtgctgtcgctgtccccaggcacaggcggctttgcagccagctttctctcctacacgcctttgccccggctgtttctccctctggattgccctcgcccaccaatatccacatgcatacaactctacccacttagaataacttatctatttataaataagtacttatatttaggcaaaaccttcatgcagttggacagtttaaacttcagaagcaaaggacctgcagtggacggtctgcctttcaatcctagcttccagttactcagttcctccagtaggagggaattgctgttagcagttactggagtgtctttcccaaaattatttatatgtacatacttaaacctggaagagtgtgagggataagggcgctgacccctgcaccattgaaaatccacatataactttcaactcccccaaaacttaactctgctgaccagaagccttaccaataacataaacagtcaattaacacatatcttacatgttatatgtgtatatactaaattctcacaataagtcagctagagaaaatgttattaaggaaactgactggacacagtggctcatgcctgtaatcccagcacattgggaggcccaggcaggaagatcacttgaggccaagagttcgagaccagcccaggcaacacagtaagagcccctctctaaaaaaatttttttgattaaatttttaaaaagaaaaccataaggaagagaaaatatatttactattcattaagtggaagtgaatcattataaaagtctatcctcggccagacatggtggctcattcctgtaatcccagcactttgggaggccgaggcggacagatcacctgaggtcaagtgttcaagaccagcctggccaacatggcgaaaccccgtctctactaaaaatacaaaaattagccaggtgtggtggtgcacgcctgtagtcccagctactcagaaggctgaggcaggagaatcactcgaacccgggaggtggaggttgcagtgagccaaggcctgggtgacagagcgagactgtgtttcaaaaaacaaaaaaagtctatcctcatcttcatgctgagtaggctgaaggggaggaggaagaagaggggttggcattgctgtcagaggtggaagtggtggtggaggtggaagggaagacaagagaggcaggcaggcaccctcagtgtaactttacagaaatatatcgtaatttctgtctggctttttcatttctctaaaaatgtttctatatggtaccaattctcctttgaccatgtgcctgtatcatgggagggttcatgtcatgaaagaagtcaagagcagtcttgaataattggacccttctgccagattgtctaatgtcaatttgtttgctggtgctgcttcttctatgtcttcttcctcattgtctggcattgcttcagaagcactcatctccatcaagttgtcttctgttcattcctctagtgtgatgtctgttagctcttaagcttcttcaagattcatatcttttttttggcaggctcttgctctgttgccgtggctggagtgcagtggcatgatcatggctcactgtagcctcaacgtcctgggctcaagtgatgctctcacctcagcctcccaagtagctgggacttcaggtgtgcaccaccacacctggctaatttttttattttttgtagagatggggtttcaccatgttgtccaggctggtcttgaactcctaggctcaagcaatccacccatcttggcttcccaaagtgttgggattacaggtatgagccactgcacccagccaagattcatattttgaacccttcactcctacacaccttttttacatatccacaatctctttcattatttccttgaatggctctgtggtaaatccggtgaggtcatgcacaacatctggacaccgttttctccagtgggaatttattgcctcaggcttgatggctttcacagctttttctgtaacaatgatggtatcttcaactatgtaatccttccagattttcatgttgttctctctatagaggttctctttcttagtgttgacaatcttttccatacagtaccatgtgtaatgtgtaatgagtctttttttttttctgttttttgagacagacttttgctgtcgcccaggctggagtgcactggagtgatgtcagctcactgcaacctccatctcctgggttcaagcgattctcctgcctcaacctccccagtggctgggattacaggtgcccgccaccatgcccagctaatttttgtatttttagtagagacggggtttcaccatgttggccaggctggtctcgaactcctgtcctcaagtgatccacccacctcggcctcccaaagtgctgggattataggcgtgagccaccgcatctggtcagtaccatgtgtaataagtcttaggagttcttatgatttcctgatctagaggctgaattagaaacattgtgtttaggagcaagttgaactcatggggttctgggtggccagagatattgtccaatatcaaaagaactttaaaaggcagtttttcagggacaaaacattcaaccaatccagaaaaagtgttctggttatccaggccttcttgtacaaagactaccagctggtgttaatcttttcccttcaagacttgggagttagcagctttacagataagggtagtcctgatcataaacctgactacatttgcacaaaacagtagagttagcctacccctttctgccttaaatcctgatgcttgtttcttttcctcactaacaagtgttcttaatggcatatttttccagaacagggcactttcgtctgcattaaaaacctgttcagggcctggcgtggtagctcacgcctgtaatcctagcactttgggaggccgaggcaagtggatctcttgaagtcaggagttcaagaccagcctagccagcatggcaaaaccccatctctactaaaaatacaaaaattagccaggtgtgatggcgtgcacctgtaatcccaggtactcaggaggctgaagcaggagaatcacttgaacccaagtggtggaggtttcagtgagctgagatcatgccattgcactccagcctgggtgacagagtaagaccctgtctcaataaataaataaataaattaattaattaattaataaaaatctgtttaggcagatgtcctttctcttcagtgattttcttaatggcttctaggaactcatctgctgcttcctggttggcagaagctgcttttcctgttatcacgacattttatgagccaattttctttcaaaatgatcaaaccaccctttgctgatgttaaattatctgactttagatcgttcaacttccttttgctttgttttcatataatgatttcaccttttccggaatcatattagaatctataggttatacctttcttatagtaatcctgcacccacataaaagctgtattttcacaatgagataaggtattttgaaaagtgcagggttttcatgcctgctggcataactcaggaataacttcatgaatttccttttatttttttacaatagtccttaagctggattcatttatcttgaaatgaggtctgcagttgtcattcaaggtttacactattgcactaaacacgatgaaaaatacatcaagaacctcaagagatcactttgtattgccatatgcaatttattggagagatgaattgaatcatatacatggagatgattagcctcacatgcattttaagcagatacttgcaacacttgagcttcctgcaatagcaacaagagcaggctacaaaattattacagtagtacagtagatgccacaatttggtgcagttatgacttaatactgtgtcattaacatttgtttacatttctctcaactgcaaatgacaccatgtatgatctgaaagtgtgtgtatgttttgataaatttcagcttcttataatagatttgtatatattttatgccagtaaatgataagacagactagtatctacagatattctatgcatttatgacatacctttttcttaattttttttttcctaaacaggctaacacaggactttttcttaaattttttaaaatatttctaggctacctggtttatcgtgagctttttcaaattgtcgctaaactcaaagaaatttccaatttattgaaaaaaaatctgtggataaatggacccaaacaattcaaacccgtgttgttcagaggtcaatcttttttacacgaagatcaccaactacctacattgttctctctacatcttgcttttttacatgtaattatatatcttggagatctttccacatcaaatatagaaagagtttccttgctcatttttatagctacacagtattccattgtttggatggtcatcatttgtccagccacattttgcctattgataagtatttccattgtttcttaagtttcactatcatagacagtgctgcagagcataactgtggacacgctttatttcatgtgcatgcaggtacgtctgtagaataaatccctagaatttaaatggatagttgaagaggtacgtgctttcttccaggaaacacacacacatacacgcgcacacacacgcagaagaatttcctcctgacattgtagtaggcagttttcttaacaggacacagaaagcaatagctataaaacaatcaataaattgaacttaatcaaaattaaaaacttttgctcatcgaaagattcattaacaaagtgaaaaggcaagccacagacagaggagcaatatttgcattgcatatatctgacaagggattagtattcataatatgtgactggatttaaaaatgagaaaaaaaagtggacaagacttgaataagcattgcatgaaaatggatatccaaatagccaataggcctgtgaaaaggtactactttcccagagtagtttcaattagcattcttattaagacagaagttgaaatctctttatgtgttaagacctacttgcatttatttttgtgtgaattgtttatatgctttgttcatcattactcaccaggaagatgaaaattaaaaccatgagttactactgtacatccaccagaaaggccaaaatttagaaagctgataatatcaagtgttgatgaggatgaggagcagctggaactctcatactacactgctgggagtgtacagtgttacagccactttggaaaactggatgacagaagtattctacattttgatcatggtggtgggtttatgaatgtacacgtgcaaaaattcaatgagccttacagctaagatctctgtaattttttttttggatacaagtatatcttggttaaaagtttcagagttgggggaaaggtgtgtgcttctgaaatgttgacaaaattgctttccgttgagattgcaataatttatatttgaaccagcaaagtgtaagtgtgcctgttcatttaacctcttaaaaactgagagttattggcggggcgtggtggctcacgcttgtaatcccagcactttgggaggccaagacaggcggatcacgaggtcaggagatcgagcccatcctggctaacacagtgaaactccatctccactaaaaatacaaaaaattagccggccatggtggcaggcacctgtagttccagctacttgggaggctgaggcaggagaatggcgtgaacccgggaggcagatcttgcagtgagccaagattgtgccactgtactccagcctgagggacagagcgagactctgtctcaaaaaaaaaccaaaaaccaaaaaacaaaaaaacctgagtgttatcatatgttttaattttttgccaagctgatgagtgggaaactttgtcagagtagtttcaattaacatttttattaaaaatgaggttgaaaatatcgtcgtatgcttacaatctgtttgcatttcctttttgtgtgaattgtctgtccatattcttcacctattttttatagggtctttgattaatttcttattgatggaagaagtcctttatatgttagggaaatgagccttttggaatatgagttgcaagtatacgtttcaaatggtactttttgcagtgcagatttatttgtttacatttcaagtatttaagtttaccagtcttttcttttatggcttctggatcttgggccatagttagaaaggctttctctgagattataaagaagtaacctttttactaggcctttcactacttttagaatttcattcttatatttaaatctttggtgcattttgaacttatcttggtgtaaagaatgaggtatagattaactttttttcccccaggtatctatccagttgaaataattccaggtaatgagtaatcctttctttcccctactgatttgagattcaggctttgctgcattctacatttctgaatgtatttgggtttattttacagactgtccattattttctacttaatagtcttgttattcatgtaccagtaccacaatgctgtgttactaagacttcataatatgttttaatatcaacagggatagtcaccactcattgtggtcttttctcaaacgtagttggctcttctagcttatatattttaatatataattttaggatctgcttatatagatagaaaatattgatattttattgggattatgttaaattgataaattaaagagaatgtcaaccttatgatgttgagtctaaatatccatgatcatagtttactttttgtagtcctttgtgtccttttgtggtgtattaaaagcttcttcacatagctcttattcatttcttgttacacgtatttaccttttttattgtattgtatatccttttaaaattatatttgctaattgatgattgtatactagaaagccataagtttctgtatgttaatattttgccatgttactaaattcacaaatagcttatactaattttcagtggtttctcttgaggtttctagggatactattttatcatttgcaagtagtgataattctcctcttcatttatagcttttatacctctggtatatctttctttttttaattgcattggcaggtcctacaggaaaatgttaaatcatagcaacctcttgttcctaactttgatggcaatgcatcaggtatttaccttttacatattttgggttgagaaatattttccccccagcattttattattaaactttcaaacatactgcaaagtttaaatcatttagcagtgaacaccacctagattaatggtattaacagcttgctgtacttctcaaagctgagtgtcctatttgtttgaggtagagaagaggctcgaacagataattctttgggaacattctgggtagcggacataaaacctggcacatggcaagtcaacagatgatgctcagatatgcaaatactgaaagtgaggccccaggcagctagttccctttccaaggtgtcacgaggtgtcagaagtagggaagagcccagatttaggacataaggtgggtagggtgattctcagatgagaggaggcaaaggatgaaggcctcccccagtccccagtgttctgaactccacaggacccagggagtgggtgagtggccttccaggacaccattctttcctgacagctggcgggaatttcctttctctttctttctgtctactactccttccctgctggctcctcctggcagagccccagacaaagaaagagaagtggcctgagcaggtgcttccctcctcccctgaatgagctcttcctggagagcgagggtggagaaagcagggcggctgtgggcactgggggttggggtgttgtgttgggggatgggcagggaaggggccaagggagttttgtgcctctctaagcccatgtgctggacagggccttgatgttgtcctttcttatctacactattgcaatcactgcactgagtccccaaaaatgataaaaatacacagttttgtagtcaggcagatttgggttcagcgagatcagcgtgttcagggtggtatggccgtagaccagccaaatctaggcattgccagaaacctgccgcatgcccttgggtgagatttggctctgggctccttcctgggcagtgagaggatctgtggctcagctgcagcacaggtgaggagcaaagaagaccctcgacaaacaggccctaggcttccctctccccaggctccccgctcctgatctcccttcactctcatgctcccccacccctactctaaaaacccctaaggcctccctttctggatgaagtcctgccccaccctggctccatggcttggcccactctgccccttcctgactcacctgccctcaccagaccttgagccagccccggtctcttctacctgcctgcccttcttcatgctcctctctgcacagctcagggcaccgcctccaggaagccacctggagccatcctgcttcttcctctgctttgccaacagactctccgcttcctgccatgtccttgccatgtttgaggcaggggtatcgtggtctgttttcacacctgttcctgcttctaggcgatgggctccttgaggctgggaaacacacccattcgtttttccattcccaacagccagagttcagcccaaatactggacagggatcttttcggacagagaaatcttttgaggcccagggtgcagatgagtcttggccaaagccccacatctgcctgatggcaaagctttggatttaaaaccctgcgtgaggagtgggacgggtgaggccctgtggataagccaggtttgcactgggcctctctattcactacctcccccttctcagcctcagtttccccatctgtgagatgggagagtgcactgaagatgggcggggggatgtggaggaatgctgaaagagctagttctatgttttagtggagggagttgctggaaaggaaagagacttcagaccagttacttccatctctggaaatagaatatggggcagtgaagaccatgggcttcgggacctggagtcctgacccagccatttgctagatgagttattactcccgaaagccttggatttcttatttgtaaacgagagataataaatcccacctggcagggttgtcatgatgacagtaatcacccacacctgttgaacacgtacaacgggccagggactgttctaagctcttgagacgcctggtgccactgaatactcagcaaccttgcagatgaggaaacaggtatagcttatacaaagtcgcacagctgggaagtgctggaactggaataaaatagagtgatgctggctaagagtttagcaccatgcctgacacacagtgagcctcggtcagcgagagggcctaggtcatctgccccacaacgtgttcacacttgcaacctgcaggcatggcccagggctggggaggggggcgctacaggggatccaagaaccttctggatcatgcagacaacacagacaaggtccctgttctcaggagttgtgtgagccagtcaggagacaaacaatgaacaagggcgcaaacagtcgttaagattacatcagacagtgatgggtgctgtgaagaaatccaacacagtgatgccgtagagacttgtgatggatatgttaggtaagacagtccgaaggacctctctgcaaacttgaatgggatggagccggtcaagtaaagagcatgcggaagagtagtgccctagaaagagagaatagcatgtgctgaggcccagggcggggagccccagggtgggaagccaatggtagtcaggggctgggctacccagaaccttggagaccacgccagtttggattttcttctaggtgatgtgggaagccattggagggtttcaagctcaaggttagctctcacttgagctaaacaaagaaatatggtaacaacacaccccatagaaagccaaagacaggccgagcatggtggctcacgcctgtaatcccagcactttgggaggccgaggtgggtagatcacctgaggtcaggagttcgagactagcctgaccaacgtgcagaaaccccatctctactaaaaatacaaaattagctgggcgtggtggcatgtgcctgtaatcccaactactcgggaggctgaagcagcagaattgcttgaacctgggaggcagaggttgcggtgagccaagaccacaccactgcactcctccatcagaaagaaagagagaaagagagagagagagagagaaagaaggaaggaaggaaggaaggagggaaggaaggaaagagaaagaaaggaaagaagaaagaaaaagaaaagaaagaaagaaaagaaaagaaagaaaggaagcaagcaagcaagcaagcaagccggagacaggactcggccttgagaagcagggagccctgttcacgcccagaccatggcctgttcactgtgctgaggtgaaggcgacttggagcctttatctctcaggacacaactgggtgtgtgaaatccacacgggcatcttggcacctctgcagttgggcagattccctaaagggaacagggaatcttgctggccagggccaaggtgggaagtggctgtgaagagtgtggtcagttttccagcctggtgggtgggatgtgttctctgactgaaattgcagtatgctttgcgtgaatgcatgagtgggccagggctaggacagccaagaagagcaatctattcccgggactgaccttgacttttggcctcactttcgttgagctcaatgggcaatgctggctctgagttagctgtgagtttcaggaaaaaaaaattcaactttctaaaaatatcaatccaatggtgggttttgggctcaacaaagaaacccctgacagtttcctgttaataaaataaatatatttttcttggagaaataaaccaaataagaaaaaataaataaggctgggtgtggtggctcatgcctataatcccagcacttcaggaggccaaggtgggtggatcacttgaggtcaggacttcgagaccagcctggccaacatggtgaaaccctatctctactaaaaatacaaaaattagccaggcatgatggcgcatgcctgtaatcccagctactcaggaggctgaggcaagagaattgcttgaacctaggagacagaggttgcagtgagccaagatcatgccactgcactctagcctgggtgacagagcaagactctgtctcagaaaaaaaaaagggggggaaaaataaagaaaaatttaaaaatttttgaaaaattatgtatagataaccaactagtagaggtctggatcagaatcaagatggcaaagcagaagtacttagtggtttgttttgttttgagacaggatctggctttgttgcccaggctggagtgcagtggcgtgatattagctcactgcaacctccacccgctgggtttaagctatcctaccacctcagcctcccaagtagctgggacttcaggtgtgcaccactaagcctggttaattttttaattttttttggtagagacagggtttcactgtgttgtctaggctgatctcttgaaatcctgggctcaagtgatcctcctgcctcagcctctcaaagtgctgggattacaggcatgagccatcgcgcccagccagcaaaaatatttagaatcattagtttccgtagatggatcagaagtgaaaaggggcaatgaatgtgataaggaactaatacacagaattaatatctctgatatacaaagagctcttataaattattaagaaaaagataaacaccaatacaccattaggaaataattgaggacctcatagaatcagaagattcacaagcaaataaatgcaaatatctgctaagcaaatgaagatataagcaaccttacaaagcatcaaagacttgcaaaggaaaacaatgagatatttttcatctgaaaataagcagataaaaatattataatattgggtgctgtcagggttatagggaaatggccattctcttgagttgctgacaggagtgtaaattagtacaaccattgtgaaaggcatcttaaaattcataacaaaagcatttttttaaagtgcagatctattacctagcattttcacttacaataatttatctttttaaaaattcatgtgtggaagaattcagctactatgtttgcctcagcctttttagagtattggaaattataaagcacttatggatccaaaagtagggaattgcataaggtattgtagtacagccacactgaggaatacaacgcagccgtgaaaatcatgctgttcaagaatgttcaatggcacaggaaaaggaaccacaaccactctctccagctgggcataaaatggagctgatactcaccacgacataataggaattattcttcctctgtatttcccaatttttctgttgttgtttttttttcctactttcttaaaaagtgaagaggaatcttctggaatgtcagggactgtgcccacagtttgagacccaggaaaattggctcaacatccctgttggctgtagacccacatatgagccaaagcctcacccacatggcttacctgcctcagtttcccatatcaaaatctgagatgataatgcctgttctgcctccctcacaacaaatagaaaatatagctgtgttaatgttctgttgttgcataacaaattaccccaaaatgtggctgggtagttctggttcagggtctcatttggttgcgttaaagctgtcggccagggctgcagtcatctgaaggctcgactggggaatatacacttccaagctcattcttgcagctattggcaggaggcctcacttccttgcaggctgttggccagagacctcagtccctcacacctggtctctccataggctaagtgttctcactcatggcagctggcctcctctgagtggtgatccaggtgagagcaagagagcccaggcagaaactggaatcttgtgtaaccctggccacattctattagtaacacagaccaaccctggtgcaatatgggaggggactacacaaggcatgtatactaggaggtgagattacaggagaccatcccagggttaaagtgcttaacagggaaaggtgtgttctaaggggcagtcaggggctatccataagctcccaaagttctgactgtgcccagcttttttggaagcccttgagagcatgatggggcccacaggaatagtgaaccggggtgaaaagatcccactccacttgttcgctgagtgcagcatggggaagatttatatctaaagtaacagcaactatccctgagcaacttggtaatcgggaggtgtgtgtgtgtgtgtgtgtgtgtgtgtgtgtgtgtgtgtgtacttttttggtgtttttcaagtcatcttctttgagtatgcataattttctggtttttaaaaattttttgagacagaatctcactctgtcgcccaggctggggtgcagtggtacaatcatagctcactgcagcctcagtctcctggaatcaagtgatcctcccacctcagcctcccaaagtgctgggattacaggcatgagccaagtacatagaatgtttgtataacagccgggacatagatgtgcaccaccatgcctggctaatttttgtgtgtgtacagatggggtctcactatgttgcccaggctgatcttgaactcctggactctagcaattctcttatctcggccttccaaagtgctgggattacagacgtgagccaagtataatacacatcatttttgaagttaaaacagaaatgtctgaggacagtgaattcatctgactctcaaaagagactgcaagtgatacagtggctcagctttggaagtgaagaaatggtgcctctagaaccaggaagaatcctgttctgggatggagtggcctagggagaggtggagagggaggagatacatcaggcagcaaaccaggccccttaggttatgaggcagggacctgccaccccatgagcctgcccctccccacccccaccaagtggccagggactgcaggtgggatgtgagagccacataatgtgagctcggcgaccttagagcagcccctcacatcacagtttggatcagatgcgcctaatggggggtaccagggtgtggggtatgggttgaagatgagatcaggtgcaggtggatgtgaggacatagcaggcaggagaacccacacccccagggaaagggtctacaaacaagttgtagcttacaggggtggtgaatgggggccactgtgagtgctggaaacctaagccggtaggtgggtggtggaagtgcagagtctgccctcttctgcccttcagcagtaactgaaaggggtgtcatttggaatgtcagagttggaaggagcctcagaattgattgggatccatcaatctcttaaagatgagaaagaaagaggaggtcgggcacaatggctcacgtctatgataccagcattttggaaggctgaggtgggaggattgcttgagcccaggagttccaaaccagcctgggcaaccctgtctctacaaatgaaaaaaataaaaaattagccaagcatgcctgagtccggctacttgggaggctgaggtaggagaattgcttgagactggacagtcgaggctgcagtaaactatgatcatgccactgtactctggcctgggcacacagagtgagacactgtctcaataaaataaaattttcttaaaaaaggaaagtgtcttggccgggctccgtggcacatgcctgtaatcccagcactttaggaggccaaggcaggcgaatcacttaaggtcaggagttcgagaccagctggccaacatagtgaaaccccgtttctactaaaaatacaaaaattagccaggcgtggtggcatgcgcctgtaatcccagctactcaggaggctgaggcaggagaatcacctgaacgggggagacagagtttgcagtgagccgagatggcgccactgcactccagcctgggcaacagagcgagactccgtctaaaaaaaaaaaaaaaaaaaaaaggacagtgtcccgctaagacccacagcaccgtgggtgactaactaggaaagggactccagctcccaagagctgacaaataaaagaagggttgactttttcggtggacccagaagcagcagtaggagcttatggcaaaagttagaaggaggcggattttcatctcattatgaagaattttctaagtgatgggcacagttgtgagctggggttgactgggagcgggagagaggctgcgtgtgtgtctcgggtcctggtcggctcagttccctcccacagagtctaagagcttggatgtggctgagagtagcgcagccaccgccctctgctggtggaatgctggtagcacagctttcctgcttggccacgatgctgccctctggctaggcgaggctttccagagaagaagcaaccctttggggtctgagagctccctgctgggggcttcgggacggtgggtagtatatattctctgcacacatgtgcccggaagacagacgaggccatcagaatgcccgccagtgtctgtaactcgggactgaagccagcgaatgccccaggtgattgtgtgccctgggtcttcaggtgaccctgctgccccttcctgtgagcaaggtctccagaactgacaggtgggatggggcactggcctgggtgtctgcaaacctgggtgtggcctggcacagccatcaccctcttactcactgggtgacctcaagcaagtgccctccccaaactggacttgcactggcggtggggtggaagagtaggggccctgaccgccagagaaaggctcgtgggcagtggcttctccgtggagcacacgcgaagaacatcaaactcagcagtgctccatgacctcaccaggcagggttggagtaagagtttgccctgatcccaactaccttattccctctttctccctccagcctttccaccggtgccctcatgctcttttccctcacacctgccttcaggaatattctcaaagcttattcagaatgagtccacagtgaccaatattatctcccactacactctctttaggggtatttttattttattttgagagcagcaaggtggagcacgaaaggaatgaatccctaatagtagaacttcaggtatcagtcagctagagagtcagagattcttttataaggcaaaaagacttaggcaagaagaaagaggaactcttcccccttccttttgtactggtcagaccacaggctggaactacagtattgttctcagctccgtgagccacactgaaattgggaaatagagcagaaggtaatctgaagaaggcagccatgatggcgaaaatacttctagtccagcatgaattggaatgtttgtaccccgcttcagcatgctctggaattccccttgcggcagctgcctcccattttgctgtcagtcattcatgaggatttcacagtaactttgaggacaggaaacaagctgtgtcaattccctttcctcggtcagttcagcctctgcttgggcctttggagctgtctcttcctctagctcaccttcccagggaaagtaaagcctctgagggcaggaatagcatcttctaggcagaggaggggtatcctgtgtctggaaagaaatggggacttgaggaggtaggaggtgaagttgtaaattctagtttgagctttgccacttagttgctgcgtgatcttgagcaagaccatgaacccttctgagcctctgttgtctcatctctgaagttagggaaatgataactcctccacagaggtagtgagactcaaataagatgtttacagatctatttttgtaaaaccaaggtcatggagatcataacaagttagtacatatttaaagtgcttagaaaacattaacacattgtaggttctctgtaaatgttagctgcaattccacctcctggaagagagaatttattcacttaacaaatttttactgagcaccttctctgtacccggcactgtgggaagcactggggacccagcagtgaacaaaacagacaaaaaccccagccttcatggggcctacacgctagcggaggagacagataataaagtggattatagggtataatatagtataataatagaacagaaatggaatagaatatagaatagaatagaataatgctaggaggagaaattgattagggaaggggacaggggtgtgggcaggtggaggggtggctgaatttaaatacagtggtcagggaatctgataggctcagcttgagttagacgctcatcctggcccaatcagctgtgtgtttgtgtgtgcaagggcacagtgtgggcagataaggatatctgattggctcagcttgaattagatgcccattatgatccaatcagtttagcgtgtgtgtgctggcagtggcccacacttgtggtgctaacatgactgctagcgtccgcatctgtgggtgagggacataggagtcatgatgagctgcacaaaccctccagaggattctgaattgaagcaggacttctgcctcctggcccaccttagcctttaatttccgggggccaatctagcttcaggtcaccttcctcagctgtcaggactgaggtgccagagggtaaggggtctgcaaggataaccaccgccgcctaaacccgtcaaatgccagacacctccatacactgtccctgttcccctgtgacatggggctgctattctcagaaagctgcagaggcaggacttgaactagagtccatgagactctcaagctggagtgcaggtctcagccgtgtttcccaagtcctgctgtcacctctgtgctagcatgcgcacaccgcagccacctgaggagagtgtttaaaatgcttgttcccagaggccttgacctgactcaggaggtctagaggtggcccaagatctgtgttttttgtttcttctggattatttttttttttaagacagagtcatgctctgtcacccagggtggagtacagtggcaccatcacgactcactgcagtctctacttcctggatcaatggaccctcccacatcagcctccccaagtagctgggaccagaggtgtgcaccaccatgcctggctaattttttttcttttttttgtagagacaggtttcactgtgctgcccaggctggtcttgaactcctgtgttcaagtgatcctcccatttcagcctcccaaaatgctgggattacaggcatgagccacggtgcccagtccaagacctgtttttgcagcactttcgggactgtgctccccgccaggcctggagccccggaggcacaccctccctctcctccaagccatctgtcagtgctccctcttcctctccaaagcttgctcctctgcccttcctgcaaagctcccaattgaaccccaagccccatcactatatttgcagggtgcactgctggtcattcccactgggcctgagcagagactgcaagtaagaaaattccagaacctcaaaggtcaccccgcacaaagccccattgtacagatgatacagatgaggcccagacagggatagggctagctgaaggccacacagcagagggtggagctgagaccctctccctgtcatgcaatggctaaggacaagggcccctctctgccacagagaaagcatttccttgggcagctgggaggcagcttttctgggaaaggccagatggtggcggggggatgctgaggctgtgctccaggggttttcagggatttgcttggagaggcaaaggttacttgggagcggaccttcaaaacctccatgggcaggaagaaaatagctgtctttgtcataggccttggtgacttcgtgttgggaaattgtccaccctgtgccagcccctgtccattctgcagataaaacaaccctaccaggttggagggttcctcacccactgcccagccccattctgtgtgtctgctgcctcccctctcctgatatgtctgttcctgccttcaccctctccttcaccatagctgggtggccaagtcccctctactgtgtcaagaacaggtcctgatcccctggttcagccagccacaggctctctgcagccatggaaaaacatgaacgttggctggattgagggtttcctgttatttcatgaaaatctcctgcctctcggaggcctggtggggcccagccccctggcccaggaggctgccttgcccctccataattaacaggagctctcctttcccctgcaaggtctgttgcttcctgacaaaggcctaacatgcacttgactttccccccagatgacttgtacagcacccgtgccactggccgctggctgttcctacaacactggcggggttaggacctttcccactgagtctgggaggacagcagacccaggtcctgttgtcagagaaggagtcaggcagaacagcctagcactccatagtaagagcagggggaggaggaggaggaattccccaatttctgtgtcagtgtgagccctttctcccctccctcacactgagcccccagaagggtgccccaggcctgtcgggcaataacagagaaaagacagcaggcggtggttcacacctgtaatcccaacactttgagaggccgacttgggcagatcacctgaggtcaggagttcaagaccagcctggccaacatggtgaaaccccatctctactaaaaatacaaaaattagccaggtgaggtggtgggtgcctgttatcccagctactcagtggactgaggcaggagaatcatttgaacccaggagacagaggttgcagtgagctgagattgtgccactgtactccagcctgggcaaaagagcgagactccacttcaaaaaagaaaaaagaaaacaaaagaaggcagctgagcgtgtccagggatcagcaggtggcatagccagcaccaggctcagaagagctgcccacaccatgtcccctgggagccccaaactcaggcaccacacacccaaactccagccttcattgccggtcctccagtgctcagatagggaagaactagagtagaaaatgtagccccaggttactggacagatagtggatctggctagaggccaggggaccgctgtactcagggtgtgttcccctccctgcccctccagcagcccaacttggcttgacagtaggacccagtccctgacctggccctccgagctggtcaggcagagtgagggccttcccagaaatatcacctgcttctcactcgtggatgagttcagtagatatttattgagactctactatgggcctggcaccgtgctgggtgttgggatacagtagtgactaaaacagacagaatgtggtggaagtgacatccaagggaatcatcccatcttattcatctctaggtggccagctccaggcccagggagggttcttgtctgtgtttggtgagctgggtggagattcaacatataaccccagactggcagagctggaagggccctgatggttcaggtccactgtgcagacactttctgagcacatgcaccggggcagctggccatgctaggcctgtacaaagatgggttagacacataccccacccatggaaagctcacccttggtgagggtgacagccatgacagccattaagcacagtacaaaggagggtctggtccgaggggctgtgcagagcacagaggcagagggaggaagctaacctgcattttgcagatgataataataactaccatttatcgagtgcttctgtggtgccaggccccgtgcccagtgagtttgtatttattggctcatgaggaaactgaagccctgggaggaaggaacttgctcagtcagtcattagcgtgagctgagccaaagtagaccctgacttctaggggttcggagtgcaatatgttccttctcccactaccccagcccctgaggatcaaccaacctccacagatgcagcagagagaaagcttgggatggggagggactggtcatctcagcatggggctgttcacttacaatgtaaaggacattttcaaggccatagattcccagggtcattacctcggaggtggtgcatctccttctctggccccttacatatccctgatggagcaaggctgaagttctgagccagaggtcccctgccctgcccacagattccatgacttccatggggacagtgatggcccagggctgagtctctatggtgtctgggcagggaagatggtgggcactgggcccccgcagagtgtgcacgctcttggtggatggcggttctctcggtggctatccctaagaggcaaggcagagtggcccagcctgggagcatgtggatggtgccatgtgactcactcccacttcaatgacaacagtatctttgcagctggcagcatgtggctgggggagtcatttgatcctgaatatagactggcattgtgtttgagaccagagggtgtaagaagcatgtctgtaccactgaggtttcattcatgtctcacactctgctggaaaccctccatgattatctcatttaagatgaaagtgtggataatctcttgggagggcaacaaacacccgtgaaataaagcaaacaacgcaagacaatgctaaatggagaagcaggacagtgtcatggttaggcccagagcacaacagaaggctctgcaccatgcaaatggtacccccttgagttgtgcagtgtacagtccatgcaactgtacaggggatcctgattaggtccaccgtctatggcatcattaattcaacacaatttggtgagagcttaccatttgtgtccagcacgattccagacactggggttatagcagaggacaagacagagcaccaccctgcatggagcttacattctaatttgaaggtcagaaagactaagggttgcatcctggctttgccgctgtgttagttaatctcactaagcttcagtttcctcatctgcaaaatggacacaatgacctgtacttcgtaaggttattgtgctaaaaaattgaaataacacttggcttcaggtctgacccatgggaagccctcagtaaatgacagccagcatgatcacaaatgctgtgggaagaagggcttagaaaagcttagggaaaaggggccgggcgcggtggctcacgcctgtaataccagcactttgggaggctgaggtaggcagatcgcctgaggtcaagagttctagaccagcctggccaacatggtgaaaccctgtctctacaaaaatacaaaaattagccgggcatgatggcaggtgcctgtaatcccagctactcgcgaacctgaggcaggagaatcgcttgaacccagaaggaggaggttgcagtgagctgagatcgtgccattgcactctagcctgggcgagagagcaagatctccctccatctcaaaaaaaaattttttttggaaagaaaagctgagggaaaaggaagaccacaagatgtgaagtgcactaaatcgtctcagtgggagcaggagttggggcgtctcttgaggggtgcagaagcccagaggagcaggcctttctaaagaccgtgtcacaaggaatgcagggagggggccagtgaggagcccctgatttgggggccatattttcccaaaccaagggttaggacacccatgatctggcagagaagttctgtgtttcttccagagaagaagtctgggaaaaggtggtcatccaaatattgggattgggggagataatcaccattttcataggacctgagacatcacatttaaaattgggtctgtcacacttgagaagtgtgacccctgtagggttgagcaaaccaaagaataaggttagagggcagttgggggtgggaacagggtgtgcgtgcccctcgagggccaggcaggtaagtcagatctgataagacagagaaaggggagctgactaagtcaggattcctgctgcacactggctgagtggcccaaatctctgtctctaggtctcagtttctgtctctgaaaagcggagacattgttgaggagcagagataacacagatgtagttatctgttgctagcaacagaaatcacccccaaccccagtcctcttatgcagaaagggtttaggggcttcatagatttaaagggctagagctgggacagtggagagccagacttggaaccagatcagcaccaagacagctccggagggcccagtcccagcccaccctgggtaggagtctgattggccaaacccagtcccatgccccgtccctggatagcagaggaccctgggtaggaggagcccctgcttcagctttcatggtagggcactgcatcccaccaggacagcccacagagggagagtcctccaaatcaggaagggggcttggatgcccaactgccaaaaaatcctgcagatagttatgtatgccatggaagattctggaagagttgcacaaggaaagtaataattatagaaagccaatcttgctctggagttcgagaagagaccagcaccgtggagaccaattagaagactggagtgcctcaggaaggctatgggcagggtgcacctggagaggaaggagcagatgtaaaggcgtttgtggggattaacccatcagaggcctctgggaatcctctctgactacagagaggtacagggagtctcagaggcttagcaaggggctcaggatgtttacagctgtcagggctctaagagatcacatggccacagattgacattctctgatcgactggtagggactccctagatgctgtgctgaggactgctgggctcaggcaggactcagtgagcgattggtaatgcctgttatagatagagaaaccccaggaggggcaaggataccatgtttattatccctgccccccaaaaatgcctcacttttcggagggagagactgagacctagagagacagagattcaggccactcagccagtgtacagcagagctgagatgaaaacccaggtcccctgaatcccagagtgctgccctgctgctgtagcagtgctttagtaatgctccccaaatcccaggtgggctgggcaaaaatcacaactcaaaatgagtttcctttcacactacaggagaggtgtgtggaattggggtgttacaggaagggcacctggtgggagagtcctcttttccctcctcgttccttgggccaaatggcgaacagaaggaggggtttttataattttggcagcggcccatgcacacaggagaagttctggtgggtcctctattgagagggcccctggtatggcagaaacccaggcctctgggccaaaaagcgaagggcagacttaggaacctgctcctgaccttgacggagctccacccgcccagggtcctccatgcctatatctctctctaggccacccccagttgggatagattcctctagggaggggttcctgatgttcaggaaggcctctggtggggagcctgaaggacgaaggctgtttggggtccagccatgggaagatactgaagaccccagagctgactctcttgttggtccagaccccgcgtccccagcactcccacctgcttggagagcatggctctgtggcgggggaggagaaagccaatgctagtgatgacagcctcgagatggtgcaagcactgtccttttcttttgattttctgcctaaaccagaaatgtgctttttccacaatttgcatagatgctgtcatgtaacttttttttgccactgctcgcatttccaacagttacagttttggtgcaccacccctccccccactgtaggatattgagacatcatggtgggactggatattgggagcctcaccttccctctgcagtatccctacccatcatatttaaggcctcgaatgctgggaagcagggatgtcaccatctcaggacacacctgcctcacctccctccctgcagagcatgttctacctctcggcaagagagtgtggccttggtcaagaccactgtcatcatggtgctcacagcctggtggcagggatgaaccaggaaccaaaggtccctcagtgaggaaggagcattggaggtggaggtgtataaccatgggcatggcatgggcagtagactgagggagagtgtcaaggcaggactgtgctgggatgacaacagctctgatgcctggataaggagtttggcttataaggtctagatagtagggacccattgaagattttggagctggggagttatttcatcagagctgcatcctaggaaaattaggcaacagtgtgtaaggtggattggagagagaactgaaaagagcagacattacagggaaggagataaaccagtgggcccacttcagaaatcctgccagctctagagtgaataaagcctttgactcaaaatagatgtcctagaagtctgcctgagagtctaaaaaccccaggagattacacttttgggccaagcagctttctctaaaaggctcctgtcaatatgtacatagatgacccgcaaggagaaatggactaacccaatgtcccccagtcctctttggaaggcttttgtttacttgattaattggccaaagcaagcagggtcctgaaataggggacatgagacaagtaagtcttgattgggatggagggagagaaagaacacagccagaggccagggcagaaaggaccacaggagaggagcttgtatggcacgtacatatgtgtgtgtgtgttcacttgcacatgcaagcatatacatgtgtatgttgcggacagtcactggaaaatagggaacaccctgcagtggagcaggcagcactttggatgaaggacatccatgtttaggaacatgagaccccctcccgcccctgcatatgcagggctctgagcctgcataaactcattctggttctgtcactgccaagtggtgtgaccaggggcaagtgtccttatttagtttatctgggtaacactaattaagataatgtctgtgcaagtgttgagggttgtgcaaatgtgagttgggggcaaagcctccttcaggcccgggagcctgggacacagggagcccgatctctgcccaggactctgggggagaaggactacaatacctgttttataatgactctctctcttttaatatcaacttccagtcatagaagagagagccaggaagactataagcaacctaatcagatggtctggaatgcatggggcagcacacagtgagggaaagtgatgataggggtggcccatgaaaaaacatctttcatactgaggcttgggattccagcagtaaatcacccatctgctgggttcagcatgatccactgccctcggtactcctttacatgctcatcacctaatgtgacttctgtcttcctatttgctttacctgtggtttctacaaataagcctgtattaaatgtgcatgataatgttcttaattttgtttcgggagacagtcttactttgttgcccaggctggagtgcaggggtgcaatctccgctcacttcaacctcctcctcctgggttcaagccattctcatgcctcagcctcccaagtagctgggattacaggcacgtgtcaccacatccagctaatttttgtattttttagtaaagatgggattttgccatgttgcccaggctggtctcacactcctgaggtcaggtgatctgcccaccttggcctcccaaagtgctgggattacaggcgtgagccaccgtgcccagctgataatgttttgaattgctcaccctccccaacatgagacaagaccaaccttcagctgctgactcttagaatgcacaagtatttcaggtgctccaggaggcaggaggcccaggccccagcaggctatggagcctctagggtagtggttcccagtctttgctgctcattgaaatcaatccgggaaacccattaaaaataccaatgcctggctcctgcctctcagatattgggattaaattgatatttaattgtttgattgattaattaaacactttattttattgataatttaactgataagttgatattgctcactgggcattgggattacttaaactcccaggtgattctaaaatgtagccaagtttggcaagctctaggcggaggagagagacagggtgagaaaaagagtaggaagggagggtctccaagaacaaatctaaggggcttcgcaactgagctgccgccgaccccttgtgggaaccgcactagaaatgttgagctcctacttctgtttttttttttttttcttttttttttttttttgagacggagttttactcctattgcccaggctggagtgcaatggcgcaaccttggctcattgcaaccttcacctcccgagtcaagtgattctcctgcctcagcctcccgagtagctgggattataggcatgtgccaccacgcctggctaattttgtagttttggtagagagggggttctgtcacgttggccaggctggtctcgaactcctgacctcaggtgatctgcctgcctcggcctcccaaagtgctgggattacaggagtgagccaccacgcccggcttcatacactgatttctaatgactttcctccctgatttacttggtgtctcatctacatcctgaaacagaagccagcatagcagagatgccttagaggcagacagccaagtgcagatgatagctcctcacttcccagacaagtcaccttgggcaagtcgcctcccagagctcagtgtctcatccataaaatgaactgttaccagaggactataaggatttaataaaaccttatagggttgttacaaggattaaatttttaaatgtatataaattgcttaacacggccaggtacagtggctcacgcctgtaatcccagcactttgggaggttgaggcgggtggatcacctgaggtcaggagttcaagaccagcctgatcgacatggtgaaaccccgtctctactaaaaatacaaaaattagctgggcatagtggcacatgcctataatcccagctacttgggaggctgaggcagaagaatcgcttgaacccaggcggcggaggtcaccgtgagccaagatcgcaccattgcaccccagcctgcgcaacaagagcgaaactccgtctcaaaaaaaaaaaaagaaaataaaaaaatgaaaaaattgcttaacacaaggcctagcactttgcactcactcatcaaatagtctttggttatcactattgtcttcttcacggttgttctggcattgccatctcacatctttctcatgtggactcaatatggattcctgtgttctgtgctggtacactggaagcatggcactctgtggttgcaggtgtgtcttgcttcataaagtaaaaaggggagccatgaaaaagcagcaagggtatcagaccagggtctgggaatctgggaagcccagagaggccaggggttatgttcaaggtcactgggccagtgagtgccggaaccgggtgtggaaatcctacctcctgctcagtctgttctttctgcctcgctaagctgattctctaggtaagaaaacattttgcttccatgtacaaaattcagctctgcagtgatgggagaatctaggaagctgaagctgcaatgcaggttggtttgaaactgtctcatccccagtcagttcactgggttcagataaatcctggacaggggttgagagtacccactgctcccctggacagcctgctgggtgagccacacccgtggactcaccatgccgccagcctttccaagggagggcccggccatggctgcctgagtgcatgccacacacacacactgaaatgcactttcaattaactatataattttatttaatttcaaagatgtattttccctggtcttattctgttttatgttgctgggcacatttacaataaacagaaatttatttggtttacggttctggaagctgggaagtcaaagagcacgatgcaggcatctggcaacggccttcctgctgtgacatcccatggcagaaggtggagggcaagagagatagagcaagagaagaccaaactcacttttataacaaacccactcacaagacaactaacccactcccaagataaagacattaatccatgcatgagggcacagccctcatgacctaatcacctcttataaccacttcccaacactgtagcattggagactaagtttccaacacatgaactctggggaacatgttcaagccatagcaccctccagaccatccattggtaacaagggtgtagagaaacctgtatgaacaaatacattgatgttgcacaaaagcttttgaaacttgcaaatctggtaggcaccagtctgcatattatttcttcaagaactgtttgcttgaaaccagagaggaatatttttcaatcaaggctatgggaggtgtgttttttgtaataatatctgtttttttaataacaattttatatgtttgttagaattggaagctgctagtaatatccaactattcagatgttgtcactattagcattctgatgtattttcttgtagattggtttttttagatacggatccttttatatgcaggttgagcattctaaatccaaaaacccaaaatccaaaatgctccaaaatctgaaacttgttgatcaccaacatgatgctcaaagtgaatgctctttgaagcactttagattttggattttcagatctgggatgctcaaccagtaagtaaaatgcaaatatttcaaaatctgaaaaaaaaatcaaaatctgaaatacttctggtcccaagcactttggatatggaatactcaaactgtatagaacttgattctgttttactaagcgtagatctttagcaatgctcatgccattaaatattctttgaatatatgatcttaaatgacctcagaatattccattatatgggtgtactgtaatttattttgacaatgtccccattgctgtccctatgataaataacatggcagtgactgtttcagtgtgcttctctgttgatttccctggggtaaattcctgaagcagaattattggtcaaaggtcatgaaccttttaaaagtgttggagaggttctgtcaaatggatctccggagaaggtgccctacttcacactcccactcatcctggagcagggtgtccatgcccctctcctggggctggggatcaggttgtatctcaaagacaccctatctgccaataactctgtctgttggcattggcacacagggtgtatttgagatacaacctgatccccagccccgagctcttccttgggaagactcagggtacacaacagctgcgattcaacatttgacattgaagttctgtcccagcaaagaagggctggacttgttctgtgagccctccaggataatgcccacaagaacagggtgaagatctccctaagggttatagactccaaagaataggtctcttcctccaccctccaccccaggcagcaaggtctctgccccagctctgttgagactgaagttctctgaggttctctaaccagatggcaggttagagccctggacctccgagaaccctacccctgggacaattctgtgagccgaccatctaaacagtcattgtacagtcatggaacattgaaaaatcttgactccatagaagctcactaaatctctgttttcttagttgtaaaatgggcttgttatgaggattaaatttgattatatttgtaaatcaatataaatgtgtttatattaatatgctattatattatcaatagccatgtgttagtgttggtgttagtgtattagtgtattagtatgaagcatgagaaaacagtattgtgtagcagttaggagccaggcttcagcgacagacaggaccaagtttggtctccggtcacaccccctgtacagaaacagtaacttgtacaacagaggcatatgtgggacttggggagaagattgctgacattttttaaaaatttacaatcagcttcctttagaacatttggcagaggcattttgtttgttctttaatttttatgtttgttaaagtaataaatgtgcagaggtcagaaggtctaataatactctacagcctgtagcactgcaaagtgatgtgctggggttggcttgtgttggctcgtgagagcctactggtaaaatttttaggaatttaggagttttgcaagctggttgttaaacagagccattattataaattacattgaataaacttgcaattaagttatagtaaaagcagaagtactaaatattaaaaatgtattacttcccaattatttcactattatctgtgttcttgaggttatctgtgactattacatttgcagagtggaaatattctataatagtgtgctgagagcctcttctatctctgtatttggtggcattagcctgaaatcagtgatcgtgggaatatttacaccaccaaaattggcaaacgctatgaatcagggcctttttttctctggagacccagttgttaagcatctacagcccaccactgcctagagccacaatccctgtcccgtcttgtgacacccctgcatttcctactctggttttagctgtttctttttgcacttacccccatatttcttaattacatgcctttaccactgcatcttgattttcaaatattagacatggcctactggctccctattatggaaaatgaggctctagcttttttccagctctgtctcccttcttactacgcacacatacacactttcctcgcctctgtcttcccagtacagcatagcacaattcttgcttaagatataaatattcaggttttacattattacaatcatgtaaatattgtacataaagcattaagcaatgtgatcacgttagctgtctttttttttttttttttttgtgagacagggtctcacttggtcatccaggctggaagagagtggcatgatcatgatttattgcagcctaggcctcctgggctcaagcaatcctcccacctcagcctcccaagtagctgggactctaggtgtgtgccactatggctagctaatttttttggtatattttttgtaaaggtggaattttgccatgtttcccaggctggtctcgaactcctgggcttaaacgatccacctgccttggcctcccaaagtgccaagtgggattacaggtgtgagccactgtgcctagcctacattagctttctcagacaacatgttttcttggagttaataattgcatttttaaatttgtttgatgtctctatagaaaactggttttcggccaggtgcggtggctcacgcctgtaatcccagcactttgggaggccaaggcgggtggatcacgaggtcaggagatcgagaccatcctggctaacacggtgaaaccccgtctctactaaaaatacaaaaaattagccgggcaaggtggcgggcacctgtggtcccagctactcgggaggctgaggcaggagaatggcgtgaaccccggggggcagagcttgcagtgagccgagatcgcgccactgcactccagcctgggagacagtgagactccgtctcaaaaaaaaaaaaaaaaaaaaaaaaaagaaaagaaaagtggttttcaagctttttttttaagcaatggagctcatcagtctctagaaagacttgtctccttcccgagtgcagggctctggccactccttcttctaaacaggctcctctctgttctgaataggttccggtgatgttgcctaacctgcccctccagtgtatcgcccgtgggctgctggctagaagctcctgttatctgatggccacctattgactggttcggtgcctttcagatttgcctgggctgggctgggtgccaaacacttaatgcacacagctctgctcagggaacactccaatgcagcttttgcgatcagatggaaggaatgactctgtcagagagtaagtgagctgtggaagcagatgatgcagggcctgtctgcccatgaaaagtctgagctgcaggaggggagctggctaacaatgaccagtagggttcaagaacactcgcttttgagaatcacacctgtgtggaaatcccggctttgctttcagctgcttgaccttgggcaagtagcttaacctctctgggccttaatttcctcatacctaattaacagggttgtttccagagttaaagataacgtgcgtaaccctaataaatctgagtcacatgtgacccgcctctgcttagagtctcattttttaaaaatcatattcagctgggcgcaatggcacacggctttggaaggccaaagcaggcggatcacctgaggtcaggagttcaaaaccagcccagccaacacagggaaaccccatctctactaaaaatataaaaattagctgggcatgatggctgacacgtgtagtcccagctactcaggaggctgagacaggagaatcgcttgaacccgggaggcggaggttgcagtgagccaagatcacaccactacactccagcctgggcgacagagtgagactctgtctcaaaagcaaataaataaaaaaaattaacattaaaatttaaaaactttccttttttttttgtttttttgaagacagagtctcactctgtcgcccagactggagtgcagtggtgtgatatcagctccctgcaaccctcgcctcctaggttcaagtgattctcatggctcagcctcccaagtagctgggattacaggtgcccaccaccatgcctggctaatttttgtatttttagtagagacggggtttctccatgttggccagactggtctcagactcctgacttcaggtgatccacccgtctcagcctctcaaagtactgggattacaggcatgatccaccgtgcctggcctaaaaaattatattctaacagcccaaaagtaatttaaaatatattccaaacctaactgcatctttcatagaatattgaaaggaagcccatttgtaactgatatcaacgctctccaaatcctttttctctatcctctaattttcccacaacatacaacatcagtgaaattctcctgggtccagcctctgaggcttttttccccctctctttctctgcctcattctgcatcttccataccactaccattttctccagtcctgttttttcctctacccatcctgccatggctctgttgcaaaagatcaaacgatctggaaatgagccgatagagatgcaggcaggaagtggtggggaagaggtcacagcaggacacatactctgaaataactcttcttcatctcactgggaagtgccaggcatgtgcagtagcaagggcttggcagaaattggttctcctcctccttattattctgatgaggaatctgaaggagacagcggtataacctcctagacttccctcttttctgaccacctacccactgttagcagatgggccgtaactggagaaacttccttgcctcctttcctccaaactccccaaaaaagtagcaggaaaaagacctgagagatggaagcatagcttctgcctattccccctcccttctctgccacctttgtagccgctaaacatggaacagctcttccacacccatccacgccccttgttccatccgtttgtggactcaccccctcccgggaagtcatggactgagcacctactgggtaccagacctgtaaggggctggagattcagagacaaggatgacacagactctgtcctcagttgctcacagacaaacagaaacaaactgcaaatcagatctggttgtgatttgtttgtttgtttgtttgttttgagacagagtcttgctctgtcacccagtctggagtgcagcggcacaatcttggctcaccgcaacctccgcctcctgggttcaagcgattctcctgtctcagcctcccgagtagctgggattacaggcgtgtgtcaccatgcctgcttaatttttgtatttttagtagagatggggtttctccacgttggccaggctggtctcaaactcctgacgtcaggtgatctgcccgccttggcctcccaaagtgctgggattacaggtgtgagccaccgcacccggcttggttgtgttataatggagggaagcacagaatgctgtgagagcacagaggaagagatcttcacccactaagggatcagggaagactttctgcaggaggtgtcatctaagctgtacaataataagtgctgtcatatattgagcatttactgatattctcttcactaagtgctttgctaagcatattagctcacataatcttcacaacaatgctaaaaagtagacattgctattctcattttagagaggggaaaccgaggctcagagaagttcattaactttcctaaggccacaactttcactgctaaaaatcagcagagctgtaattcaaacacaggcctgtgggactccgaagactatgctttcaaccacagggcactgtgtaccggtgttcaagatgtacactgcagaaggacgctcattcatatcgtagagagaatggctcgtgtaagagtatataggtggacccagagattcaggcctctctgctgactcccagagcagcaggaaagagcctcctcctgatccaaagctgactgtgccctgggggaagcagggagtgtgggccccagggagagtaggtacacccagcatctgagcgtgcgtgaacgaggcagatcgtgggcctgtgtgtgtgccaccagggctgctgcccatcaggctggtcactccagtgggtagtaacagcttaactttaaacacttttacttgatgcaggggcaccttttcctcatttgcagaggtgtatatgaacgagcagcagcctgtcccaccatggctgtgtggcccccctgaaccattcagtcttggggaggacacagctgcagagcagtgtggcccagcctgacttggcccagcagggcccaaagacaaaaataaaacacaggtgattcctcaaggaccttccagtccagttgagaggcccagaaaaaaggtgctccattcaaggccaccccagggccatcaaactaatctccttctctctctctctctttctcctctgcag
    dna_end: 45876635
  - mismatchlist: []

    prot_start: 67
    nucl_end: 318
    prot_end: 106
    translation: TGRIEPNYPKVCGHQGNVLDIKWNPFIDNIIASCSEDTS
    dna_start: 45876635
    type: exon
    seqshifts: []

    nucl_start: 201
    seq: acaggcaggattgaacccaactaccccaaggtctgcggccaccagggcaatgtgctggatatcaaatggaaccccttcatcgacaacatcattgcctcgtgctcggaggacacgtcg
    dna_end: 45876752
  - dna_start: 45876752
    type: intron
    nucl_start: 318
    seq: gtgagcagaggggtgctcccggaggagggtgggctcaggcccctccctgcttcctttggaggcctctcttcctaccctcccctcctccaccctttgcccttcttccctcctctttgtcatctttccagcaagccccacgatgtgggggggatgggagctaggaaagaaccaaggcagcaaatccctgctggattccagagatctgtgttttcagtgtgattgagcttggaggtgttgcttttgtaggtgagaattagaatttaaaaattaagcgtgtgattcagcatttgtctatgctgtctaaagaagggcaagggaaagaatatgaacaaggagggagggagaaaaggaaggaactggatgggcatgaggaaaagagcgcctgttctttgcaggctgggcagggtaaatgtaccatctggtttgtcctctctgagtcgtggtttctaggaaaggagacttagctgagagaagtgtcctgatttttccaaggacccacacaggtgacccaaaatttgaactccatgtgtcccaccattcaatgagaagagagaagaaacaggagaagggagataagtaagagagatcagggaggagacagagagaacagggagagaacagataggagaaatagagataggagggaaagggggaaagagacaatttagagagggggataaagaatccagggtaagtggcttgggcacagtgggttcacgcctgtaatcccagtgctttgggaggccaaggcaggaggatcacttgaggccaggagtttgagacagcctgggcaacacagtgagacccccgtctctacaaaaaattgaattaaaaaaaaaaaaactaggtgggtgtggtggtgcacacctgtagtcccagctactagggagggtgaggtgggaggatcacttgagcctggaaggtcaaggctgcagtgagctgtgattgtgccactgcactccagcttgggtgacagaatgagccactgtctcaaaaaaaaaaaaaaagagttcgagcatggtggcacatgcctgtaatcccagcacttcgggaggctgaggcaggtggatcatttgaggtcaggagttcgagaccagcttggccaacatggtgaaaccccatctctactaaaaagataaaaattagccaggcgtggtggcgcacccctgtaatcccagctattcggaaggctgaggcaggagaatcacttgaacctggaaggcggaggttgcagtgagctgagatcgtgccactgcagtccatgcactccaggctgggtgacagagcaagactctgcctcaaaaaaaaaaaaaaaaaaagaatccagggaaagtgaaatttgaaactgtgttctggccactccttcctcagactctaccaactttcaccagtggaggtagggtcagagggcgctggcagtggccttccagagggagggtcccataatgtgttccacactgtccctgagcagcatcagtacaccagcttggaagaaagaggagatttcagagcctcagctgagctggtgaggagggcctggtgttcccagatgaaggaggatcagcctaagcccctggtgttcccaggcaaaggaaaatcccagccttttagtcaggccacaagcatctacctggtgctcactggcagagcctgggtaccggtcagattttcaggaatgttggaatgggaaggaacttcagagctcatgtctccctgtcttcccagactggactgtgagctcctgggagcagagaccacagcctatttggttctgcaccccatgcatccagcacagggcctggtacctaataaatgcttagtaggtgctggatgggatcgatggatgcatggatggatggatggattgtggatggatggatggatggattgttggatggatggattgttggatggatagatggatggatggattgttggatggatggatggatggattgttggatggatggatggatggatggatggattgttgggtgtatgactacattgatggatagagagacgaatgagtaaaattgatgatggatagatgaatgaatgaaagaatggataagtaaatagatgactgtatgacaggtgggtagatggatgaatgaaagataaacacatgaacaagtaaattaatatagtccatctaatcagttatccaaagaaagaaagattcacagtaaatagcctccatcagttcacacgctgggggtgaggtcagctggcacagtacctagtacatgggagagtggtgaggaggtgactggaagggtggagtgcacttgaccagcccatagtccatcacagagggctcctgagagtggcagcagtgaaggcagtgcccttgggagcagagagagcaagagcctatagtgaagatggtccatcaggcttcagcagcccagaaccaaattagggacagtggtcaggggtcaggacataggcaggccagggctgcagaaggaagggcacaggtgctggagctgggggacacagagagttcaccggttgcttcctgggctgggaaagaggcacaggagctggtggaggctggagagcccagtggccagcacaagaggcctggggtcagtgggagagagggcaggtggaggtgctgcccatccttctctcctgggttcagggagcccaagaaggaatgcggtgaccacagctggctccgtccctgcctgctgaggtgctgggagagtggcgggaagggctgaccccagctggtgtcaccagccagcaggtagtagcccctggaactcagggctgctcctctacccactctgggatgggcctttcacatacatttagctcttagagccactccatgagacaggcactgccacccccaaactgagggttggtaggtaggtcacaagccaggaagtagaggagcagggattttacctggcctgctcgctgcaaagcccatgctctgccaagcttcctcatcacagacagccaatgctgtctcccagtggctcatgtcttacccagggacccagctaggataacagatgagcagtgcctgtcttgatgtaggggggacaaattagaccagggctcctggaatcactggccacccaggttcctcctcaggtctcaatttctcctgcctggctcatggtgagaaggatctgaccagtcctagctcggcgtcttatttaacctgatatgtgcctcatgctccaggaccccagcttgtaaacaagacatccatggtttgtgtccaagaaaaacataaggctgcatccccggccacatgagccaagagactctgttcagttttgcacacactgactgacagaccacggtatgccttgcaccaccctggctgctggggtccaaagagggatctggtagacctgggctggaatctcagcttcaccatttaccatctgggtggccaatggagtgttacttggcctctctgagcctcggttttgctcgtctctgaaacagtaagatacctccctttggctgttgtgatgaggatgaaggttagcctatgcccagtagtatgcctgtcccttcatcgatgcctgctcatctcactcttgctctggaaacacccctagtagaggcgcagaggggcagggcccaccccacccaccaaaacgtggtgcagaatgaggtcattgcatccaccaaggtcaagcaaagggctatgcacacagagaagagagagagagattagttttgaccaaggtgcagagaggagaagaggtagttagctggactttggagaagcaggacattgacagacagaaaaagggttagagaaggagtcccaggaagagacccagtatatccggtgtgcttggcctggagagaatgcatatacagtgcgcttagaaaagggagagtcatctggtgtgactggagccctggggtggtggtcagtgagaggagcgggcaggaagggcagctgcgaagggcagttggacccaaggagagaaggcttagggttcagggtgagcagcccaactttgcagcgagacttgtgcttctcaagccatctgagcatcagtggaccccaccgagtgtggtgcatgggagacactacacgctccagggaaccaaggggacctgtgtggatggagggggtcacagacagatttatggaggacatggggcctgaactagctggatacaggtagatcagtggagagaagggaagagcggaggggtgtggctggaggagtgaagggaagggacacgggcttggggcacaggaagggaggggctggcctgggctgctgatccagagacaaggagattaagtctggatcagagaggaactaagctctcgctccagctgccaggccagctgccccagaagtacagccctgaaccgcatcttacccgggtgtccacccctccccgccttggagctagggatcttggcagtggaaccaacaggttcctgaggctggatcccaacctctcctgaaggacgtgctctgggaccctaagggaggtgccttgcccaaggtcacacagggagcctttgtcctaggaaggtcccctgactcccagtctgcactctcagcccctcaccagtggccctggttctacaagggaggaaactgaggctcagggccatggtgggctgggctgacagttcagattcatcacgctcaacatttacatcacagcgtctgctctcctcagggtccaacctgggtgctgggggaaagcacaggagaggcatcccccgctgcagcctgggagggggtggggcgtaaaggaaatggagtttgcagcttccagggggtggacaggaggtcagcactgctgccagggcccttcccacggcctccctgcctccttcaaagcacctgaggcatcggccaccgaggccctccctccacccattccagctggaatggtcaacttgctgctcaccagacacgacatccagacccaggcttgggaggtcagtcggcaaagctgctgtgtgtgccaggcactgtgctacatacagggctggggacggcgccaggccacaggggcccagagggaagctcttcacagcaggtctggaccagttcccctggtagtgcctgcctgtttcacccccagccctccacttccctctacttgtctcaaaacattcagaggacactggtgggatttcacgagccctgatttccccagctccttccccatatcccccagccctgcaacctccagtgaaatcaatccccgtcccccaggatccgtttcccctccctgagcaggaggaggtcctctggagtctatcctccatcccgccagggatccagcagaacatacccaggcccttccccaggggctttgggcccgagggagggctgggggccataactctccctggcatctggcagaatccagttctttccgctgctgggtgatgtcacctattgttgaaggctatgctttttatagcttctgccgcagctagggagggcggctggcaggcggcagggaagggcgctatcggtttccaagcctcgtgctcccagcccttctcctggggccagcagccgcggagagagagaggtttctgtcatcttaaggagagggagagagcgatcccaggagagagggaggagggagaagaggcaggcgcctcttgctggtgggccgagctccacatctttcctttgccttttattcaagctcttccatcctgtgtctgctctcctcaccctgtagatgatgcccctccctgaggagctgggggcgggatggacaggatgtcagccctgctggaagccacccaccaccctgcctcctgcacacccccacctcccgagctccggaaccaatacctcttggagctggaagggagtgatgcacttttgtagaaggaaggtagccctgaggggccagtgcgctgagtgggtcttcactaatgatttagcagccacagagaaagcagcagtatggctccctggctaagcagccaggctcaggagtcccttaggcctaggttcaaatcctggctctgccacttccaggctctgcgatctaggactagtttcttttttttcttttttttcttttttttgagagacggaggctcgctctgtcgcccagtctggagtgcagtggcgcgatctccgctcactgcaagcttcacctcccgggttcaggccattctcctgcctcagcctcctgagaagctgggactacaggcgcctgcaaccacgcccggctaattttttttttttttttttttttttttgagacggagtttcgctctgtcgcccaggctggagtgcagtggcgcgatctcgactcactgcaagctccgcctcccgggttcacgccattctcctgcctcagcctcccgtgtagctgggactacaggtgcgcaccaccatgcccggctaatttttgtatttttagtagagacggggtttcatcgtgttagccaggacgatctcaatctcctgacctcgtgatctgcccgcctcggcctcccgaagtgctgggattacaggcgtgagccactgcacccggcctaggactagtttctttacctctgagtaccagttgccctattgtaaaataggaatcatctcgggctctgagaactagatgaatataaaagtgttttgtgtcccctaagaactccatagacattaactgttactttcttttccttaagtgagggcccaagagtttaaataacttgcccaggccgggcacggtagctcacgcctgtaatcccaacactttgggaggctgaggtgggtggatcacctgaggtcagcagcttgagaccagcgtggccaacatgataagcggaaggacagatcatgtcctcctcagggggttgggtccagcccagggaagaaggaaaaatcaggtacgggcacgggcaggagtgtggaagagaggaggagggtagtctgcctgattccaattctgagtttgaatcccagctcctcctttcctagctgtgacacctgggcaagttttctcacctgtgtgggcctcatttccttatctgtgcaaggacagtctttagtagtcataataataataggtagcacttattctttcatgcatccagcgccacaacgaccacttcatgcatcctctagcaaccccctcccaggactcacagcagtagatgctcaacaatgcttccttctgggtcctcagttcgcccctcctacctccctgggtttggtgggatttgtttcccatattggcaaacagtgagtccagtgctcagaagatgtcagaatcaaggtagatgttgagattctacctcttgtttagatgaatgatgataaactcaatttttagaatgaacagaatgattgacaagaaacggggaggagagagctccaggagcctcctggcccctaagcaaacaccttcagcttttctcttcactgcaggagacatcacagttactgtgctcttggacccaggcaccatctctgtggattggttagatggaaatcttggagccaatgattgtgtactgtatacagctaaattggaggcttctcaagggcagaaaccatatctttttctttttctttttctttttttttttttttttttttttgagacagagtctcactttggcacccaggctggagtgctgtgacacaatcttggctcactgcaacctctgcttcctgagttcaagcgattctcatgcctcagcctcccaagtagctgggactacaggcccatgccaccactcccagctaatttttgtatttttagtagagacggggtttcaccatgttggccaggctggtctcgaactcctggactcaagtgatccacccgcctcgcatcccaaagtgctgggattacaggagtgagccattgtgcccagcccagaaaccatatctttctttttttctttttttttttttttttgagacggagtcttgctctgtcaccaggctgtcatgcagtggcgcgatctcagctcactgcaacctccgactccctggttcaaatgattctcctgcctcagcttcccgagtagctgggattacaggcacgcgctaccacgcccagttaatttttgtatttttagtaaagacagggtttcaccatgttggccaggctggtcttgatctcctgacctcaagtgaactgcccgcctgggcctcccaaagtgctgggattacaggtgtgagccacctcgcccagcccagaaaccatatcttatactgtcctgttcttccccacgctaccccaaaacagatttgtttgttttttgaagtagctactaaggggttagatatcagatcttctcctagctgcttaggcccatggtgaactccaactcctcctgtgaacttctataccatatatacagacagtgggtactgtctgcttgctgtagctgtgtaataagcagcaggtcccttaaatggagaattctgccccttaggaacagtgtcatcagaggagctaacagccctagccctaagtcactagcagtcatgaccctcaacatgtcagaaagcagagatctaaccagacacctccataatcatgtacgcgttttaaagatgaagtttatgctgcattccataaaatggaaacaaacttcatatcatatgtattgactacacagcgggcaacaaagtgcacatgaaaagtataacttggccaggctcggtggctcatgcctgtaatcccagcactttgcaaggcagaggtgggcagatcacttgagctcaggagttcgagaccaacctgggcaatatggcaaaaaccctttctctacacacacatacacacacacacacacacacacacacacacacacacacacaaatacaaatattagctggtcatggtggtgcgcatctgtagtttcagctacttgggaggctgaggtgggaggatggcttgatcctgggaggtggaggctgcagtgagccaagattgcaccactgcactccagcctgggtgagagagcaagaccgtgtctgaaaaaaaaaaagaaaactataacccaattacatctaaagtttgaccactataaaacttgggtatgatccctaattaatattaggtaagcatccttaagtgttattctttggtcatctgcttggtagtgtatacattttatctttacttagtatttatagcagctctgctgtatgggtataattatccttacaggtatgaagacagatgttcggagaggctaagaaacttggggaaaatctcacagccaataaggtcagagcctgcattctaacagagctgtcagaccacaaagcttcttgcttgttggccagctgctccctctcccatgtgcagggacagttggttttgtagctttattaactgtccttatcagctgccttgcctttgccttgtctgcagtgtctgctgcctccccaacaagactgacagctacttgagactaagagccgttcccccgtatctaatctgtttggcacacagaggggagctgggtatgttctgttgggttgaacatcactgaattaaacaaggctctgacccagggacctgtaaaggggacagtccccagcaaggcaggcttgctggagagagtagttttgccacttctccccaccctttccttccagaaatccggtttggcaaacgctactgagtttcctgttgaattgaagtaacctcccagagcaacctctgagcagatccacagggctcctcccatgccttatccactctgttttcaacaaatccctcgaatactaagggattggaattcctttcccagctactcaggcccactgtgaactccagctcctcctctgagctctgtagcatgtggtgccaactgtttgctatagccatgggtcaagcagagcccgtctccttctcccagtaatgtattcaatgtcaaagcagaaaagtttggaagattaactagtactatctaaatgtgcagatgaaggccaggtacagtggatctcacttgaggtcaggagttcgagaccagcctggccaacatggcgaaaccttatctctactaaaaatacaaaaattagctgggcatggtggtgggcgcctataatcccagttactcgggaggctgaggcaagaaaatcccttgaacccaggggatggaggtttcagtaagctgagatcacatcacttcaccctagcctgggcaaaaggtgaaactctatctcaaaaaaaaaaaaaaaaaaagaaagtaaatgtgcagatgagaaaaccaggacccagggagggaagtggctggtatcaaatggggataaagcaaggcacctctctccctctctgtgggatatttattcatctgagtccctcaagccctgcctgagaccctacatccaacagttcttggtgaaaacagctctcttggtttccatctgtagcccttcattccatgagacttgaatccagttaaggggctggtgcctgggcatagacaccagttaccctgaccccccatccctgggcttagcccctaggctcctaggcagagctgtcacctcagcatgtcagctcatgtatctagaaggcttcacacttccaagagctctgcacccagtttacttgaacccacacacctctaacaggtacagtctctattttctggatgaggagcctgagcctcaagacaggttaactggcttgttcacagtcactcagctagtacgtgagactggaacctgggctggggctcactccacagccccccatgtgactctaccttaccctggcataggtgtaacccagagatgcctcagttactgggttgctcaggaattagggtgtcctgggaaagagttttcttctgagactctgggcccaagcagggcttcttcaagcctcagtgacgagatatgacacacatgacctctggcctcctctccaccagccagcctgctccacacgagccaggctgacccccgtgcaggttccctacctgctggcgcctgaccccacacacactgggcatttttctgcctcctcaccgcttccaacatcccaacttgtctttttaaacttagttcaacaccctctcttccaacactgctcctcccaggccctcccaccctcgtccccctaacagctgggttcaagctttccaacagctctgtgcccccacaggctctccgtctgcatgcaccgcttagtgctactcaagagcaggcatgggcaagttcaacaccacaccccactggctcataggaggccctcgggaggtgttagtggagttaatgaggctcaacttttggcttcaaagatctttcttgatggccaggggcaactattctacctcagtcaatgcttatgcaccaagatacagtatgagacatccctagacagaatcctctgcccccaaatatctcttccctttgagtctgaaagctttagagcttcctactcaagtgcagacaagggtagccggtagacatgagaaaagatgcctggtatttttttttctttttttttagagacagggtctcactctgtcacccacactaaagtgtagtggtgtgatcatagctcactgcagcctcgtcttcctgggctcaagcgatcttcccctgccttagccttcccagtacctgggactacaggagcatgccaccacatccagctaattttttccttttttgtaaagatgggggtctcactgtgttgcccaggttggtcttgaactcctgggctcaagcaatcctcccacctaggcttcttttttttgagacagagactcactctgtcgcccaggctggagtgcagtggcacaatctcggctcactgcaagctccacctcccaggttccagcgatagtcctgcctcagcctcctgagtagctgggattacaagcgcgcgccaccacgcccagctgccgcctaggcttcttaaagtgctaggattacagacgtgagctaccacgcctgtcctcggtatttctaagaatggaaggaacacaaatccaaacaacaggtggcatttttgacctatcagatgggtaaaaatccagttttttaaaggtatagttttagaggcataatgaagcagtctcagactctgtgggttaaaaactaggacagtttttggggacaattttacagtaactataaaaaatatgaaacacttctagccattttcctacaagaatatccacaccactgcacaaacttggattacgagcatgtttgtcatagaataaattgtaatcatggaaaaaagtgaacagaacttagatgtcaattaatagaggtcgattatattcatcatggaacggtcatacaacagatgcctctctggccacttaaaaagataaggtagatattcatggagtggtgtggaaagatgcccaggatctgttatgtgagaaaagcaagttgaaaaagaacatgtgtaatagtatcccttctgggtaaaaagaaagaagtatgtgtgtctatatgtctgtgtctgcgataggtgggtgtctagcccaagcattagtctcccagcttcagggtcacctttctacagtacatttggggacagaaggaatgtggtgactactgagttatgtactcgccagcttgttccccctgcaccctctcagtcacttccagaccagtcttcatccctgaacgccctggtgcaggggttgttgaggaaagagcattggggtattctgggccccctatacatcactccctcccccaattccccccctcccaccatctcacaggactgtatgggagtcttggactttactagagggttggagccaccaaaggggatgacaatggggatgggaaaatatttcaaactctccccaaattataaagtttttcgcaagtgggcttttgaaatggatttactgaaactgagaatggtgcacccaagggtgaccccaaacccttgacagaacttgcctttcttaccttgaaacctcccagtcaacagccacaggagctggctctgtggggggaacacacatgagggaaatgcttattcttatagtatgaggaggaggcaccaagaaggaaaatttgtccaaggaattccctgaggggcaccccagttcctagccttgctcccaggacttctggtctgcctttggctttctttttttcttctttttttttttttttttttttgagatggagtcttgctctgtcacccaggctggagtgcagtgacgtgatctcggctcactgcaagctccgcctcccaggctcacaccattctcctgcctcagcagcccaagtggctgggactacaggtgcctgccactacgcctggctaatttttttgtatttttttagtagagatgggtttctccgtgttagccaggatggtctcgatctcctgacctcgtgatccgcccacctcggcctcccaaagtgctgggattacaggcgtgagccaccgtgcctggccctgcctttggctttcttccttttttttttattttctgagacagagtctcgctctgttgcccaggatagagtgcagtggtacattcatagctcactgcagccttgaactcctgggcttaagggatcctcccacctcagcctcctgaatagttgggactacaggtgcatgccacaacatctggctaattttttcaattttttgtagaggcggagtctcactatgttacccagtctggtcttgagctcctgggctcacgtgatcctcctgccttggcttcccaaaatgctaggattgcaggcatgagccacctcacctggacttgactttctttaacatgctttctgcatttattcatagcctttggaattataatcaattgactagtattacatattgatataatgtattacattgttcctttaatgttgatcacttacactgcttctacattttccatataaatgatgttgcagtgaacatcttcatgcatggagattttttgcttatattgtattttaagagtgaagttactgggtcaaagagtataatataaacgtctttatggctcctactaaagattgccaaattgcttccaaaagagttactctgatttataatactaccaacatccattcaatctataacttctagtattaccttgccaacactggctctttttatttttttttggttggctattttagcagattataaatggtatctcaaagctgtttttcctgtttttctccttactagcaagggtggagttcagattttcgaaaagatatttttttcgtgtttttttttttttttttttagacagagtcttgctgtgttgcccaggcaggagtgcagtggatctcagcacactgtaacctccgcgcctggcctcaagcgatcctcccatctcagcctcccgagtagctgggactataagcgtgcgccactacacccggctaatttttgtttctttggtagagacacggtctcgctgtgttgctcatgctgaaagattctttttctttttttgtttttttaaagtgtcctaaattatagtcacatgtgctctttccaaccagttagactgtaatgaataatattaatgataataataacaattataattccttaggcctttagagcactttgcagtttataaactgttataccattgtgtcttttcattctaccagtaggtgaaacagggcagggatgttccccccacctaccacctaccttattgattaaatagttgaagctatgcagaggaggtttgctttgagtgacagaagcccaccagggctgatgtaaataattaagggggtgattccaagactgcagagaaacagctcagtctctccctgtctggggccacgtggtctcctctctgcttctctctgcatgtcccatcctcctctctgcagatcatctttttctgcttctttatcagtatccacaagactgaaaatagcagctctatccaggctctgcccatcctttcagctcaggccccaacatctgatcagtctctgccttcaagtccaccatctctaaggagagacctggggcccctcagcctcccagatgcagttccccctgcccaggggtccatcctgggtgggggacacagtgggggataaggccctgcagtccaaacagccaaagtggggctgagcagagtagcaggaaggcagagtctcctagaaggatgtggcatgtgaagcaaggataggctttttaacacaacatttgctaaaaggggctcatgcatgttcttcttatccgggctaggccacagcagtagcaacatgccagtaataacagttcttaggtctgcagagacttcccagagaaaacctcccacaggcagagagatggtctccttcctctccagccacaccctgagacctcccagcaggcctcagtcgagctttgcccatcgcctcaagccaggaggtggctcatcaggcagatctcagaaagcctggtgtccgaggaaaggggcacctctcatcaagggacttcttggccgtgtccacccagcctggaccctcatctccctctgcag
    dna_end: 45892224
  - mismatchlist: []

    prot_start: 106
    nucl_end: 468
    prot_end: 156
    translation: VRIWEIPEGGLKRNMTEALLELHGHSRRVGLVEWHPTTNNILFSAGYDYK
    dna_start: 45892224
    type: exon
    seqshifts: []

    nucl_start: 318
    seq: gtgcggatctgggagatccccgagggcgggctgaagcggaacatgacggaggcgctcctggagctgcacgggcacagccggcgtgtggggctggtcgagtggcaccccaccaccaacaacatcctgttcagcgctggctacgactacaag
    dna_end: 45892374
  - dna_start: 45892374
    type: intron
    nucl_start: 468
    seq: gtatgcagtgggcaggcagctgggtggagagggattggggaagagaaaggggccttttgggtacccgtaggaagcactgttgcttcctaagcaaccaatatggcctcatctgttcatttgcttattcattcattcattcattcgctacacgcaactgagcaactcctgtgcaccctgtcattcctggggtccacagaggccggaggcatcttttctgccttctctggtggttgattggaggagaatgccccttccatgcccacaccctttgcctggccacttcttaaccaagaggtggcaaaaggggtaaccaaagctgctggagggcaaaaagtggagcctcagccccgagccccaggcacatcctcaaaaaaaggtgggctgaccacatgggacctgacaaggaacatgtatccttcttgctcttccataaactgagcccaggctggtgctgggatctgaccaaggatattgatggatttgtgtgccagggatgtatcagcctttccatatagaactcaatgaccccctcctgcaccccagcacaccccaggccctgcatggggcgcttctcccagggcagtcaagtgtgcactggggacaaacaccccaggaccctagcagccactgaccctgcctcccatgcatcttccctcgcag
    dna_end: 45893034
  - mismatchlist: []

    prot_start: 156
    nucl_end: 633
    prot_end: 211
    translation: VLIWNLDVGEPVKMIDCHTDVILCMSFNTDGSLLTTTCKDKKLRVIEPRSGRVLQ
    dna_start: 45893034
    type: exon
    seqshifts: []

    nucl_start: 468
    seq: gtcctcatctggaacctggatgtgggtgagccggtgaagatgattgactgccacacggatgtgatcctctgcatgtccttcaacacggacggcagcctgctcaccaccacgtgcaaggacaagaagctgcgtgtgattgagccccgctctggccgtgttctgcag
    dna_end: 45893199
  - dna_start: 45893199
    type: intron
    nucl_start: 633
    seq: gtggaaccctacattttttgagattgaaggggaaggtattgagggctggggctcagctttcagcaggcctggaagaaaaaggctgtgccagcccccttctccagtgcatctcactgcacctctgttgaacaacctttctctctcctgggcccttctcagctcataggaaccctgccttgttctgggtggggagggacctcataccctttcctgtccccactgcaccccctacctccagacaggattcttctggcttgctctgggggctgaactggtgacacccttcagtgcatacatccccaggtgttacccaggtccaccacaggcacaggaggaggagacactggactcactgcccagccacttgataggatgagcctgagggaaatggctagggtgccaaggctgatggtgaacttagctccacttttggtctttgaatctcctgggtcttgggtttgaggaaggggttaagtgccatttggaagtaagaaattaccattttttgagcacctgctgtgtgctggtcatggggagagatggaatggaaaatatggatgatatctgaggtttgccttctacacaagaagggattaatgcttgatctgggtgtgtttaccttggaatagtccaatattacaagaccagaaagttttctagtactataggttgagcatcccaaatccaaaaatccaaaatccaaaagactccaaatccaaaactttttgagcactgacataacacccaaaggaaatgctcattggaacatttcagattttggatttggggatgtgggaagctcaactagtaggtataatgtgaatattctgacatcggaaacaatccaaaatctgaaacacttctgggcccaagcacttcagataagggctactcaacctgtaccactacaaataagaataatgagagttgcttagcatgattagtgttaactgacatctgctaagagctcactgtgtggcctgcactgtgcccggggctctgcacatcatctcatttaatcctcaggacaaccctctcagctgggtgctgttactcctctcatgtgatacgtgagaacacttaaccttagcgaagttgggagacttgaatctcacagttccaggaggagctaggattcaaacccagagcccatgccaagcagaaagaatgtttatgaacagagaacccccacctccaattcccaaatggggccatgagcccagggaaggtgaaggtcttctcttgggctacacttttttggtggagctagaactagagttcagagtgtatgacgccagcctgaatatgtgcactgccccattggcctcttttctgacttgctgccaacttacctgatgccgaggactgttgtgtgttaggaggaaatcaagtgtcacgagccagtgggcaggaaaggaggcccaagacagctcagttaaggaggcactccctgatgaggcaagctgtgaagcagtgatgggcatgagtctcttgtcctcctgagcctcagtttcctcaccctcaaaatggggataatgatttcttccgatagatattgttatggggatgaaaagcaatgcccctggtgagagctcctgaagtggtgtagcccccaactggacttggtggacgttggctcccctctcgctccctgttccccacattctctgggaaatggcagagaaggcatctgtggagccattgctgcacagtgcttagaacagtgtcctatggctgctgtaacaaatgcccacaaactaggtggctgaaaacaacagaaatgtattctctcaccattccagaggccagatgtcccacatcaaggtgtcagcaggactgtactccctacagatgctctaggagaaaacccattccttgcctcttctgggggttgccggctcccgtggctggtggccacatcactccagtctctgcctccagggtcacacaccttctcccctgtgtgtctctgtaatcttacctctctcccacaaggacactcatgatggcatccaggatccacctggataatccagggtaatctcatctccaaatccttagcttaaccacatctgcaaggacccttttccaaataaggaaataattgcaggggccagggctgaggacatgggtgtatcttttcgggaccaccattcatgccactgcagaacccacatgttggggaccctggctcaccacctccctctgttcctactag
    dna_end: 45895417
  - mismatchlist: []

    prot_start: 211
    nucl_end: 750
    prot_end: 250
    translation: EANCKNHRVNRVVFLGNMKRLLTTGVSRWNTRQIALWDQ
    dna_start: 45895417
    type: exon
    seqshifts: []

    nucl_start: 633
    seq: gaggccaactgcaaaaaccacagagtgaaccgggtggtgttcctggggaacatgaagcggctcctcacgacaggggtctccaggtggaacacaagacagattgccctctgggaccag
    dna_end: 45895534
  - dna_start: 45895534
    type: intron
    nucl_start: 750
    seq: gtcagccacggggaggcctgctgggtttgggctaaaggaagcatcgttgcctcggaggtcacttcctcagaaagtcaggagcctgggcccgcacaccagcttctcatagcattcccagtggagaaatcagacagagacccccagaggccgagcttgggtacagaggcttcaaggaacaatgtcggccacacctgcaagatgttcaccctctttttccagagtgggggctgagctccagagagattgagagacttacctggggacacatagcaagtagcaggtttggggacaatgagaacaagtcccttgcctcctgtttgtaagaccctttccactgcccctggctgcttttcgtgacaagaaagtcagtcttgccaccacccataggacgggctttttaacatctaggggaggtcttaacataaagtagttgccatcctaagaggccttcctgggatttggggaggggtatgccatcctgcctgcagagaggctgagaccagctcttctccctcag
    dna_end: 45896051
  - mismatchlist: []

    prot_start: 250
    nucl_end: 855
    prot_end: 285
    translation: EDLSMPLIEEEIDGLSGLLFPFYDADTHMLYLAGK
    dna_start: 45896051
    type: exon
    seqshifts: []

    nucl_start: 750
    seq: gaggacctctccatgcccctgatcgaagaggaaattgatgggctctctggcctcctgttccccttctatgatgctgacacccacatgctctacctggctggaaag
    dna_end: 45896156
  - dna_start: 45896156
    type: intron
    nucl_start: 855
    seq: gtagtaggaggtgggggagggcccggggcagcctgtgggagagccctaccctcaatgcacccctgcacctgccccaccccctggagagtagccagcctaaccttccaagttcctgggcctcacctttcccatccacacctgccctcaagtctgacacccattcttactcaagtgtctgctaccaagaattccttcaaaggtgagctggagcgggcttttacattggaataaagatcagagcctgcagtgtagtcagtgatgaatgatggaatttgagatacccgccaggagatccttggtgaatacagccttgtttgtcagaaaggctgtctacacacacacactcacatcagcccatccacctccacctctccacccgcagtgagtcccctgtggtgcacccactaggagcctagaagccaggtttccttggtttttttaactgcccatgaggcacaggggagagctgtcttcagctggctcctgggaccaggccctgctctgccctccctacctgccaccttcctcaactccatctctcctgaccccag
    dna_end: 45896707
  - mismatchlist: []

    prot_start: 285
    nucl_end: 952
    prot_end: 317
    translation: GDGNIRYYEISTEKPYLSYLMEFRSPAPQKGL
    dna_start: 45896707
    type: exon
    seqshifts: []

    nucl_start: 855
    seq: ggtgatggaaacatccggtactacgagatcagcactgagaagccctacctgagttacctcatggagttccgctccccagccccgcagaaaggcctag
    dna_end: 45896804
  - dna_start: 45896804
    type: intron
    nucl_start: 952
    seq: gtaaggggccccgaggctgccacagctggtgtgctcatggcacgggaggacatctggcccatgggtcaccccctcccttaagtggaaaatcagactcagaaggccatagcacatgggcaagttggaacagaacctgcaagagctggccctgctgcagctgtcactgcccactggaccggcgctgtcaccccactgtgctcacatccaccatcagcggcagcttgccagcatgtgctctgcgtctgcactcctgatcgcagatggggagcctgaagcccacagtggctatgatgatggtgggaagtggtcccgtaactagaggtcagagtggggtctaggcacaagtcccttcctgagcctctaggaagccgtgactcccagatcccagcagcagctctgtctgcctgatagggcaggaagaagttccaggtgttcccgtgactgcagccccaagctccctaggctctcaggcagaaacccagagagggctctgggattgacagggtgtagtgagtgagaccccacattctcccaccactaaaagtcttacaaccaattttccttcctttcaactaacctggtaatgcatatgattcagcaattctatatttcgggtccaaatcacccaatgaaacacctattttcagggacctcccgttcccacctctgcgggtgatcctctttggagcttgagtctagcttgctttccctgtgggtctggtattatggacagggcctgagggccagcttcaggaacatcggggctgaaagggcctgagagcccactccagtgaccaacagcaaaatggaaaccaaaagatgtccgaagtcctaatcaccattccatcaactttactcttccccaactctgtcatccccacctccttcactgtcactcctgcatcaaatagtataaaaatcagcctggactttggagtcagacctgggtttacattctggctcagctgtgcacttaatccctctaagtctcagtttcctcatctgtaaaatgtggataatcaaaccttccttgaatggctaatgtaaggcttagagaccatatgtgcaaggcacctggcagagcacttgactcctcctgctccttcacatagttgttcaacaaacagttattgacctccagctgtgtaccagaccctgcgcgaagtccagtggcaaataaaacagaacatggccttactctcatggagatcacattccactgagcaggagacaggcaataaacaaataagaaaaatattggatgggaatgagttctaggcagagagtcaaatggtgtgctagaacagaaagtgactgggggctacttcaccccggtggtcagggaaggcctctctgtgatgatgatattttaagttgagctctgaaagatgggaaggagaaagagcagtcccagcagggggaatggttagtgcaaagcctctgtggccagaatgagcctggcatgttctaggagcagaagggaggtcagtgtggctgagcgtggtgtagactctgtgatgtagcaggagatggggggaggatgttaggagaccatcggagaggggggcaggggctaaattcatgggatgcattagcctgggaaaggagtttgcatttgataaggaaatcattatggggagggttctttttcttgagtgggacatgagacaacatgatgggatccgaaatgttagttaagattgctctggcagccaggtgtggtggctcaagcctgtaatcctagcagtttgggaggccgaggcaggtggatcacctgaggtcaggagttcgagaccagtctggccaatatggtgaaaccctgtctctaaaccctgtcaccaaaaatacaaaaagtacctgggtgtggtgatacacccctgtaatcccagctacttgggaggctaaggcaggagaatcgcttgaacccgggaggcagaggttgcggtgagctaagatcacaccactgcactccaacctgggcaacagagccagactctgtcaaaaaaaaaaaaaaagatttctctggcttcagtagagagaatggatttgggaggggcaggagaaagacagggaaaccagttaggaagaagttgcagacttttaggcaagagagaataataggtggggagaaggaagacggggagaacagggtgaatccagatgtttagaaagtaatgtcagcaggacttgctaaggtatcggatatggaggggtggagaggaaagaagcaggaaggactcagaatgactcacttcatcctcatcctcatcctcctcacctgtgaccactattgagcatttgctgtgatgtaggcacttcttgtagactcagaaaagttaagcaactcacctgaggcaggtcttatctgctaagtagcagaagaactcagaccgaatctgctggctcttaatcccatttgggaaaccatttcaccccttacctccagctcctagaattcctttatgtggaagagcaggcttccagcccagaggaggagaggcagagccttaactcatattcacaatacagggaaagaaatgaatgtggtctgtgctcgtcacggtgccaggcagttaatgagtatcttggaacatattctgctgatcacctcaggtagggccattgttgtcctcctcgaaccagccaaggaactggaagctcagagagttgtgacttgccaaaggactcctagatggaaagggggcagagtgaggactcaaaccccgttggtccacccctagatagagctgtgctcctagcaccaccacactgcccctcatccccatgatagacgttcagcagaggcagctgttagggacatgtggtaagtgaacccacacaggaaacatgtgcacacattgttggttctaggagacatagaacagaacagcaatcttaggctgcgtccagacctctagggtgtatggggaatggcctctccctcctttctctctcaggactggagacacaggaggattagggatgactgttcatttcagagggtaatgggctctgtggccctgcccctgctgtgctctgtgaccttgggtaaccccttgccctctgaccctctctggaccctcatctagaaaaggagtgggctagattcaaatgtttctgcagtttcttccaattctaaagggtccaattctaaagcacgcactgtggtgaggcaggtctggcccaaggagcttgagaagtgaccacccagagacagagactgattgaaggcgccccggtctaccccctgccctctgcatgggccgttgcctccaaacctaagtacattcctcagcctttcccctggcccagaacatcatggggtgatgtcactgagacgcagtttctgggaccccatggagccacatgtgtgcctgttacag
    dna_end: 45900187
  - mismatchlist: []

    prot_start: 317
    nucl_end: 1065
    prot_end: 355
    translation: GVMPKHGLDVSACEVFRFYKLVTLKGLIEPISMIVPRR
    dna_start: 45900187
    type: exon
    seqshifts: []

    nucl_start: 952
    seq: gggtcatgcccaagcacgggctggatgtgtcagcctgcgaggtgttccgcttctacaagctggtgactctcaagggcctgatcgagcccatctccatgatcgtgccccggagg
    dna_end: 45900300
  - dna_start: 45900300
    type: intron
    nucl_start: 1065
    seq: gtaagtggggctgggctgggctccaggaggggggcctgcatcgcctcttagcctgctcaccactgaccatgaccctggagaaacccaggtgagagatgtgctgtggactggggtcttcaaacctaatttggggtgaggggcattctcagatggggacagttgggtttgctcatgagtgcagtcaggtagttccaggagggagacacagtgcaaaggcatagaggcaggagagcaggtagcgtgattggagatcagtaagaagagtctgactgaagagtaggggctttcccagcagccccccatgtgtcctctcttctgctcctcccactgtag
    dna_end: 45900633
  - mismatchlist: []

    prot_start: 355
    nucl_end: 1156
    prot_end: 385
    translation: SDSYQEDIYPMTPGTEPALTPDEWLGGINR
    dna_start: 45900633
    type: exon
    seqshifts: []

    nucl_start: 1065
    seq: tcagattcctaccaggaagacatttacccaatgacaccaggcacggagccagcactgaccccggatgaatggctgggaggcatcaaccgag
    dna_end: 45900724
  - dna_start: 45900724
    type: intron
    nucl_start: 1156
    seq: gtaccacagcggggggctccacagagcacaggcggctgcagcctttgccttcagcgcagctcaccccagttctccttgtctgtccccctgtttgaacttccctcccacccagcctgctggaccatcacctgacagtccatgggatcgtcagtgagagcgtttcccttgccttctttag
    dna_end: 45900902
  - mismatchlist: []

    prot_start: 385
    nucl_end: 1296
    prot_end: 432
    translation: DPVLMSLKEGYKKSSKMVFKAPIKEKKSVVVNGIDLLENVPPRTENE
    dna_start: 45900902
    type: exon
    seqshifts: []

    nucl_start: 1156
    seq: atcccgtgctgatgtctttgaaagaaggctataagaagtcctcaaaaatggtatttaaggctcccatcaaagaaaagaagagtgttgtggtcaacggaatagatttattagaaaatgtcccacccaggacagagaatgag
    dna_end: 45901042
  - dna_start: 45901042
    type: intron
    nucl_start: 1296
    seq: gtaaggaatgtaagttattacctccacaggccctggaagagcaagacctttacatttcaattatgggcttcaggcctttaagccagttccattctgagacatttttctttctgtgacaaatgccataagtagcctgatattggcttctgatgcttctgaccccaataaatagaagctgggatgtctggagatatcggttccccacaccacccccacgcctcaaattcactaacccacagttatgcatctcctcgtgaactcatttcagaacgttgctgtcatttggagttccaggagttataaattcctgactaacaggggcaagcccggcctcgtgtatcacagccctgcctccctcgctggcgttgcagcagtgctggagtctgacacttccagtctttgtggaagagactgggtgtttatgaaggtgctctctgtaccacttggaatgggagcaagctcttttggggcagctcggctgggccttgtccatgtcccccagcggtatttcgttccagcccacacccccattccctgatgccaacatggtttagctcagctgggattcacaggatgcctactgtgtgccagacataaggcctgatacaactgaaacggagatggctgcatgaccccacctgcatttgaatcctggctctgccatttcctggctgtgactgagcaagtctactgacctttataagtccatttccttgtggtaaaatagggatatggaaagctgtgagcattaaagagataattcataagtgtctagcactcttcctggctcatattaagtgctcagagaaaaaggtcacctgtattagctatctactgctgtgtaacaaattaccctagaacttaatggcctaaacccacaaatgcttattagctcacagtttctttgcatgcccgtggctgaaggtctctcatgagggtacagttacactgtccactggggctggaatcacatctgaaggctcaacttccaagttcactcatgtggttgctgctaggactcatgtcctcaggggctattggagtgagggcctcagtttctccttgggctgttggccagagcttccctcaggtccctgccacgtggactcctccataaggcagctcacaacagggtatgtgagcagaagagcaagagagggcacccaagatggaagctacagtctttctgtcacctaatcttggaaatggtatcccaccacttctgccctattctgttcatttgaagcaagctattagggccatcccatgcttgaggagaggggataaaatgggagccatcttaaactagacagtctataccaccaacttatgctatcactattttttgttttgagacagagtctcactctgttgcccagcctggagctcagtggcacaatctcagctcactgcaacctatgcaggttcaagcgattgtcctgccctagcctcccaagtagctgggattacaggtgtgcaccaccacacccagctaatttttgtatttttggtagagacagggtttcaccatgtttgccaggctggtcttgaactcctgaccttaggtgatccacctgcctcggcctcccaaagtgctgggattacagatgtgagccaccacacctggcccactaatcactattattaataaaaataagacccttcttgacctctgggacctcacagtcttaagggggagattggcaggtaacttgataattgccataaaatatgcttgtatgccattgtagagggatattcagggctagatgaaatgatgtgataaatgggatttgctttaaaataacccctgaggaaagtggtgcagtgtaggtgggtggcagtagaggcgaagtaagaatggtcatacgggctgggcgccgtagctcatgcctgtaatcccagcacgttgagaggccaaggcgggtggatcacctgaggtcaggagtttgagaccagcctggtcaacatggtgaaaccctgtctctactaaaaatacaaaaattagccaggcgtggtggtgcgcgcctgtaatcccagctgctcaagtggctgaggcaggagaatcacttgaacccaggaggcagagactaaagctgagtgatgggtacttgggggttcatggtgctatactttctattaatatagatatataacatttttcatttaaaaaatttttaagtgttttcttgtatttatttatttatttatgttttagagacagagtcctgccctgtctcccagactgcagtgctgtggcacgatcatagctcactataacctcaatctccgaggctcaagcaataatcccaccttagacttctgagtggctggaactagcggcgtgtaccaccatacccaactaatttgtttttaaacatttttgtagagacagggtcttactatattgcacaggctggtcttaaactcctgggctcaaacagtcctcccactttcgcctcccaatgtgctgggattacagtcatgagacactgcgcccagctattttcttgtttttaaaagaactctactctttgaagatagagacacaggggtcattgtgatagcccaggagggcaataacaagggcctgagctcagttctggcactgggtctggagaaggcagggttgaatagtagttaaatcaagcaatatttcgctgtagacttgcctatggaatcagaattgagaacctggaggaaaagcttaaagggtctcagagcagacaaaacagatgccacaatctacaccaaagttgtgcatcttcctcgctgggaagaagctttctcaaagcctgctgactctgcctttatccacagttttaatcatcatagcagttcggaagcagccagttagaaagtggggctgtcaaaggtggacgcgttgatctaagtgtgaggaaacaactgacagcttgatgcgagggaaaagtcctacgattgtacaactcaggaactttactaaaaatcgctgaattgtaagcttaaaatgagtgacttttatggtgtgtgaattacacctcactaaagcggtttttttgacaaaagtggaccaaaaaacaatgcaaagaaattttgagaacttggaagacgcaagagtgtgtagagtcatttagtgcaaaggcaaatagcacgtcatccctctcaacagatgtaactgggactggtggtttgttagttaacaaaaaatatttttttaagttatatttttttaagttagttaaaggaggcaatcatggctgggcacggtggctcacgcctataatcccagcactttgggaggctgaggcgggaggattgcctgaggttaagagttcaagaccagcctgaccaacatggtgaaaccctgtctctactaaaaatacaaaattagccaggtgtggtggcgcacgcctgtaatcccagctactcgggaggctgaggcaggagaatcacttgaacccaggaggcagaggttgcagtgagcggatattgcaccattgcactccagcctgggcaacaagagtgaaactccgtctcaaaaaaacaaaaacaaaaggagagaatcataaaaatgatacatacattcttttttttttttttttttttttttagacagagtcttgctctgtcacccaggctggggtacaatggcacaatcttgactcactgcaacctccacctcccgggttcaagcaattctcctgccttagcctcccaagtagctgggactacaggtacccaccaccatgcctggttaatttttgcatttttagtagagacagggtttcaccatgttggccaggctggtcttgaactcctgacctcaggtgatccacctgcctcagcctcccaaagtgttgggcttacaggtgtgagccacggcgcccagccaatagatacatttggtttctttgttgttgttgttttgttttgttttgttttgagatggagtctcactttgtctcccaggctggagtgcagtggcatgatctcggctcactgcaacctccacctcccgggttcaagcaattctttgcttcagcctcccgagtagctgggattacaggcacctgccaccacacctggctaatttttatatttttagtagagatggggtttcaccatcttggccagactgatcttgaactcctgacctcgtgatccacccaccttggcctcctaaagtactggattacaggcgtgagccaccgtgcccggccgataccttctttaaaccatttatttttgttttaaacataaaacatgcgaggtgcagtggcacccctctagtcccagctactcaggaggctcaggtgggaagatcgcttgagcccaggagtttgagtccagcctgggcaacatggcaagactctatccctaaaaaataaaagtaggccggggtggtggctcacacctgcaatcccagcaccttgggaggctgagggtggatcacttgaggccaggagttcaagaccagcctggccaacatggtgaaaccccgtctctactaaaaatacaaaaattagctgggcgtgatggcacacacctgtaatcccagctactccagaggctgaagcagaagaataccttgaacccgggaagcggaggttgcagtgagccaagatcgcgccactgcactccagtctgggtgacagagcaagactctgtctcaaaaacaaacaaataaataaataataaaaataaaacatatacattcatttagcatattttgatgcaggaccaggaccttttcttcaaggaggccctccctggttggaatctgccatgtctttcacacaaatcacaccttaactcccatttccagtttccatttcttttaggtagaaaaataatttaaagttcatctgaaagcaaagtcctagtttttacaatgttttctctcatctttttttgagacattgaggtataatttgcctatggtaaaattcatcctctgtagtgtgtcggtttaagagttttgacaaacacacacagtcatgcagccaccatcagccaagatatagaatattctccagtcttttagggctagatcttccacacccaattcggccacagtttttttagcatcacctttatcaagattttctaaagcatttaattaagtttttatagaaacaacaactctctttttgtgctcatttcatcaatttatattatatttcattaaattatgcaattacaataacaaatgtaattcacaccagaaagtttgagaccaaacacaattgactgtgggtaacattcaactcaggtgtgcaggagcctcaaggagcctgctgccttccagggctcggcgttttgtggacatctgtcaatatgctttacaggagaaatggaggcgggttaagctagagagttattggggtgaagatctgccaggatagctgtacatgaatccctgaccagtgcaaactttggtattcttgtcatagttcctcatcagtagggaaaaagctagattccattctgtatcctgagcctccttaagaagagaaggatacaaagcattttagaaagttctaaattatcaacacaagccgggcatggtagcttacacctgtaatcccagcactttgggaggctgaggtgggtggatctcttgaggtcaggagttcgagaccagcctggccaacatggtgaaacccagtctctactaaaaatacaaaaattatccaggcatggtggcacatgcctgtaatcccagctactcgggaggctgaggcaggagaattgtttgaacccaggagacagaggttgcagtgagccgaaatcatgccaccgcactacagcctgggcgacaaagcgagactttgtctcaaaaataaataaatacataaattagcaataataatgtaataatatatgtaatacatgtaataatacatctattatgtattattatacatctattattatgtattattatagatgtaataatacatctattaatacaatggtaaagaaaagcattaagttaggacccaaaaagggacaagcttgggatatttggaaaactggactgtttggtcactcctttttcagtgatcctgaatcaattaatgacgcaggttttgtttcctacctcacaagggaaagtaagagccatggactgagctagagatgggagaggtgcaataaatgcacctggggagaataaatgtatcaagcagtgggaggcctgggggaatgtgagggcacgggcggcaggcagctggagactcacctgggaaatccttgtctcacctgctctctcctgggccctccttggccccctctcttcctccaccccag
    dna_end: 45907336
  - mismatchlist: []

    prot_start: 432
    nucl_end: 1425
    prot_end: 475
    translation: LLRMFFRQQDEIRRLKEELAQKDIRIRQLQLELKNLRNSPKNC
    dna_start: 45907336
    type: exon
    seqshifts: []

    nucl_start: 1296
    seq: ctccttcgaatgttcttccggcagcaggatgagattcgacggttgaaagaggagctggcccagaaggacatccgcattcggcagctccagctggaactgaaaaacttgcgcaacagccccaagaactgt
    dna_end: 45907465
  unmatched: 0
  prot_start: 0
  stopcodon: tag
  downstream: tagctccccagctgggctgttttctaagccgatctctccgtcgtttctactcatcccttaacttctcccttaccagtgaccccagagacagagccaggacaggagtgggggccagcctgaggacccccgcctaccacctcgagaactggaagccaacctctaacctcctgacctcatgctaataaaagtccccagcttctggagaccccctgccggcagcccctttccctgccaccccaggagccaggcttcccctcagctgggtgaagactacagactccctggggttggcaggggctccatctcagtggaccaggaagcaagaggggaagcgggatcccagctagacttagaacttggacttttcccctgtgaagggggctgccaggacatctcagcactcccgcctggagctctcagcatcactgaaggtaccacagtgtaagtgctggactgcaggctgcagtgatccctctttcgtcccaccccctcttccctcagcagccccggaagcctgcctcacccgacgaggacagcgagcggcccggctcctttctgtctcttcccttcccaccctcttgtcttcagggaattcagaggattgctctccaaggccataatgaccccttgccttccccatgattctctacaaagctcttgcacacccttttcccattcaatttgtgagccaggcagggtagggattagtgtccccctttgacaaatgacagaactgagggttgcaatggggaaatgacttataaagtcacccagcaggtcaacaatgggcccacgaccaagaccctgggtgttcagaccccaaggccagggcctttcccgctgcatcaagatgccaatccctttgtgggcttcaccagtgcccaagtctctatggagaatgagaactggaagccactgctaccgtctacccagcaccagtagtgccgatgtgccacactgcccagttgaggcccctcacgctctgtgcccctagatcctt
  additional: 0
  prot_end: 475
  ID: 666
  dna_start: 45826958
  reason: 
  downstream_gap: 
  upstream_gap: 
  target_len: 78891133
  strand: +
  target: gi|74273667|gb|CM000266.1| Homo sapiens chromosome 15, whole genome shotgun sequence
  upstream: tgtcactcatgcaaagtccgctatggattctgtaagtgttccaagacagcaacgcctcatgtagtgactcagcaatccagattgctttaatcatgtgctttgtcatcacatgagactctccagttgtgatggaaaagtactgattcctgggttccatcctcaaaatattggattcagtaggtctagattgggacccagtaatcagcatttcttataaatgacataggaagatcagagacttccccaaccccagatgactttgatacaggtgatctgtgggccacatgctgagaaaccttgctccaaagggtaatctggcataggaggagtcttggatttccagtcaggagacctatgttcatggccctacttagctgtgtagccttggacaagtcacttaacctctctgtgcctgatgatatgatgataatatccaggactcagagatttctgagggtgtacctgtggattagaaacactagagaatccgaggggatgacagtggatggggggttgccttcttgcacgtggagagacatctccccaccccactcctgctgtgggccctgtcctcaatcttggtaaacactggcctctgctgtccgcatctcccatgctgaaccgagcacagttccagatactcaggagggagtctgtatgtgttcttgcttcgctctatcacatgataggttcctgggtagtaaaaggaccctacaacctttctagaaagtggggtgggcatgtgtaccaaaagctcctatgccaatctttgtttttgtaagactttattaaaagatgaaacccactagaacgggctgggcatatgagtgtgccctgaattcttggatgcttcttcctttccatctcttcctgacaggggacccagggcctgctcacctgctgcacctctgagccgcagcttccctcccccaagagcccagccgaggcccttcatggcacagggcccagcctgacccttgtctctcctggcccctcacag
  score: 1.0
  prot_seq: MSWRPQYRSSKFRNVYGKVANREHCFDGIPITKNVHDNHFCAVNTRFLAIVTESAGGGSFLVIPLEQTGRIEPNYPKVCGHQGNVLDIKWNPFIDNIIASCSEDTSVRIWEIPEGGLKRNMTEALLELHGHSRRVGLVEWHPTTNNILFSAGYDYKVLIWNLDVGEPVKMIDCHTDVILCMSFNTDGSLLTTTCKDKKLRVIEPRSGRVLQEANCKNHRVNRVVFLGNMKRLLTTGVSRWNTRQIALWDQEDLSMPLIEEEIDGLSGLLFPFYDADTHMLYLAGKGDGNIRYYEISTEKPYLSYLMEFRSPAPQKGLGVMPKHGLDVSACEVFRFYKLVTLKGLIEPISMIVPRRSDSYQEDIYPMTPGTEPALTPDEWLGGINRDPVLMSLKEGYKKSSKMVFKAPIKEKKSVVVNGIDLLENVPPRTENELLRMFFRQQDEIRRLKEELAQKDIRIRQLQLELKNLRNSPKNC
  prot_len: 475
  status: auto
  undetermined: 0
  mismatches: 0
  matches: 475
  dna_end: 45907465
