# Supplementary material for: GenePainter: a fast tool for aligning gene structures of eukaryotic protein families, visualizing the alignments and mapping gene structures onto protein structures
Source: BMC Bioinformatics. 2013 Mar 4;14:77. doi: 10.1186/1471-2105-14-77 (PMC3605371; doi:10.1186/1471-2105-14-77)
Supplement: Additional file 1 — This file contains the GenePainter software (gene_painter.rb), a README file for installation instructions, the GenePainter documentation, and a script to reconstruct genes via the web service of WebScipio (gene_scan.rb). It also includes example data (MSA, gene and protein structures) used to create the figures. This file is also available from the project homepage. [file 1471-2105-14-77-S1.zip › gene_painter/test_data/coronin_genes/BrCoro2C.yaml]

--- 
- matchings: 
  - mismatchlist: []

    prot_start: 0
    nucl_end: 198
    prot_end: 66
    translation: MSQHSFRASPFHHVIGKAAVKGRSYHGLSITRSVQDNHFCAVNPRFIAVVTECTGGGAFIVISVRH
    dna_start: 13807
    type: exon
    seqshifts: []

    nucl_start: 0
    seq: atgtcccagcattccttccgtgcctcgccgtttcatcatgtgatcgggaaggccgcagtaaaggggcggagttaccacggcctgtcaatcacacgcagtgtccaggacaaccacttctgtgctgtcaatccacgcttcatcgcagtggtcactgagtgtacaggaggcggagccttcatcgtcatttctgtccgtcat
    dna_end: 14005
  - dna_start: 14005
    type: intron
    nucl_start: 198
    seq: gtaaggccacgccccttctgacacaactcaatacagaatgttttgattcgcctattttcatgctgattattgagtatcggattttgatttcatgcagaaaattcagtgtccctttttattttaatataaatcagtctgtaattgtttgagcggcacgttggctcagtggttagtgctgtcgcttcatagtaagaaggtcactggtttgagtcccggctgggcatttctgtgtggagtttgaatgttctcctcgtgttggtgtgagtttcctccgggctttggtataaacagccctgggagtaagggtgattgttggaatgtactgcataagtttgcgaggagattttaaggatgctttcacacctagacttttgttttggaacctgtctcgtttgcccagttagcgcggttcatctggcatatgtgaaaccaccaaggggctctgatccgcagcaaatcaatagctctgagatcgattgaatgaggtggtctcggcttgattgaaacgaactctggagcggatagattgtattgagaaagcgaaacgatccgagcgcggttatatcacagtgtattatggatatgtaataggcatacaactatatgaatagagaattatgagtagggtgggaggtcattccagacatcccaagtctcccgtaaatttcaggagtatcccgcaaatgcacagagactcatggatgcccgcaaatgagtgataatctcccggaaatcgcgcttcttctcccggtccttaaatatgttgcacacccttctcacccctccctactgcatccctcctcgctcttcagacacgtcgcgcgcacactgttaaacaccaccaaaccaccccccaccccccctgacagctgatgatttaaatgatcttaaataaaacaaatacatttatagagctggtatacaagtatataatttcactcaccagggaaacggagcccaggtgaatggtttgtgagcacaataaagtgaacacagcatgccatatcatctgataattgttggaaataatcccaaaaggcaactaactgtgtaaagaaacattaaccaacacaaaaatgcgatgtatatgccgagttcatcggctaattagctgtaatcagctgagtcgacgagacagcaagcagcaagacctagctgtcactcaagtggccacgcccttaattatgcagacttaataaaacttaataaaaatgaaatggatgagttataaaaaaattcaccccctcacagttgtcatgaagggtaatcatggctatatgcaccaaaaccatcctttgtacaggctgtaaacatgtttttatcagctgtaaaaatgaccaatttcccattgcagtcagaaatgacctgcacgtcctggagccagccccccaaggcgagacgatgaattgcagtttttgttacttccgtattggcttcccgagggagagcgggaggttgccgcttgtgtgaaagcgaacagcaccaagagcaaagagcaacaatgtaacaattttaatccctatttcagaacaactgaatcgattcgcaggtgtgaaagcaccctaagaccggtagttactatttggtagtttggtggtttatttcagtaatttggcaactgtttaacatcatagacatgttgtattagtcagtaccagagccaaaactgaaacaaatctgaccaaaatcaaaagatcacagtctaaaaattaatacaccaaggggaaatatgaaataaaattgtaataatcatgaaaaatcgagagaagcataaaaaatatgtcaaatttaagtgaaattttgtagttttttttttttcaatatctcatttgaaattaaatgcattatttttctatttctaaatatgttcggtgaccaaactcttattttattacataataaaatacttaatgaaaacaccaagactaataggatctgaaacttttactaatatacaaacactctacgagcaatgcactctgtaagaagctaagtaacccatctcatgtactcttcccatcttacaaacttttaccttttggaagaagatacagaactttccgctggaaacggaacagatttaagaactcttttattccagtgtcaatcagactattgaacactgagcaatagtgtgtgtaattcttttgcatgttgacttattcttttaaattgttattgtgtcagaacctgctgaagtgctgggtgagtctacagaaaatttccccttgagggacaataaagtatacaaacaaacaaacaaacaccaagatgtgcttaaattaggaaaatgtgataagaaaaaaatgtgcatgaactttgatgtaaacagatttagtgaataaactcacataatgatctgcagacactggagcaaagagctttatagggacaattcaccccaaaacgagaatgtgctgttaattaactcgccctcaggttgttcgagatcagtctcctagcagaacattcatgtgagactgtaactgtgcaatataacaaataattcttcttggaaatgccaacatgtactgaataggataaccgttttattcgattagaaaaactgtgcataaaacatgatggaaacgctgaataaattccagcatgcacatcagaaaagtcatgtgatgtagtttttctcagatgccgatcagtgtgtgtgtgagggtctttgcatcattaatgttggtttgcagctctccattgttgaaatgttgctgtgctgattgtaaaagggctcagccctccgtcagtccgtcatcacagtgcttcagtattgttattctcctattattatttcctccagatctatcttgagcatctgtctatgctcccatctcatgcctccaaaagacactgcgttcattgcgtttcatcttcgtcttctgagtcgcaactcatttattagagaagaacaaacacctcagtggcaaatcccaacgcatcagactccacttctctgactgatatctgctccagtttagcaggaagtgatgattctgttatttttaactgattggatggaaccgctgctttattcaccaatgatttctgcagtatttcagttttgtgcataattttagttgtgtgtgtttttcag
    dna_end: 17108
  - mismatchlist: []

    prot_start: 66
    nucl_end: 315
    prot_end: 105
    translation: TGRVSPLHARVCGHSARVLDVKWDPFNDLRIASCSEDCT
    dna_start: 17108
    type: exon
    seqshifts: []

    nucl_start: 198
    seq: actggccgtgtgagtcctctgcatgcacgcgtgtgtggtcacagcgctcgtgtgctggacgtcaagtgggatccatttaatgacctgcgcattgcgtcctgttcagaggactgtacg
    dna_end: 17225
  - dna_start: 17225
    type: intron
    nucl_start: 315
    seq: gtcagttttcattccatttgcttctgaatagatgaataattctaaaaattaaagattttttttatttaacttttttcattggggctattagcaagcctttaactatgaaactgctctttttactaaggtagtttaggtattgggtaggcttagaaatgtagaataagagcatgtagaataggcagggccagacggaatctgcggacgttttttgctatttctgcagagaattttggtaaaaatctgcgaatttctgcggaattattttgggagtatccagcggagtatcataactaaaaccttaatatattaaataaaaagtgataaattactgaataaaaactgaataaattcagatttacacatttactcaagtaaataaatggaattaataatgggctaaaaatctgcagaaatctgcggaaaatctgcgcgcgcagattccgtgtgggcctaagaataggtagcttacacagtgcatccggaaagtattgatagcgctttactttttccacatatatttatgttacaggtttattccaaaatggattaaagtcatttatttcctcaacatcctacacaaaatcccccatgatgacaatgtacaataagagtttctaaaattgttgcaaatttataaaaaaaaaaaaaaaaaaactgtacatcagtattcacaacctttggctgaagctctaaattgagctcaggtacattctgtctccactgatcattcttgagatgtttcagcagcttcattggagttcacctgtagtcaatttatgccgagttcagactgcaggattttcaaagtagtcgtgtcacagatgttttcacactgcatgactatctgggcttgcgtttcgtcgctgctttgtttacactgcaagatggatcgacgacagggacattcacattgcatgactttaccataggaagaatcgccgacaactttgtccaaactacgtctcacagccaaaaacacgtcgtatatcttctgtttttaactacatagtgagaaagaagactttaatggggtagaacatgtacatgtttgctcacctgggtttaaaggggattagccatttctcctcaacgttgataataaacaaatttctttctgtatgaaacgtcaaacagacactccatttcgtgggttcaaataaaccgaaaaagagcgcttttaacttctcccccagcctcctgctggcctgcagctggtacgcacacacgcacacacaagtgaaagctgctctctcattggctgtaggcgatggctgatgttattttcagtcaaaactcaattcacacggcatgatttaaatcgccgacagctccagatattcagcacgccaaatatctcgcaggcatcggcgactcatcggcgattctctcagatcacgtctttgaaagttcatactgtgtgactgtcactcacgtgcacgagcagcgatttgcctgtgatttcaggcatttgtcggcgatttctcaaaaactgtcggcgagccaaaatcgcagctaaaatcacgcagtctgaactaggcattatttgactggacataatttgaaaaggcatacacctgcctatataagggcccagggttgacagtgcatgtcaaagcacgttaaaagcgttacatttggagaaaagcaggcagcgctcatcaccaggctaacagcatccctacagtgaagcatggtggtgatggcatcatgctgtggggatgtgtttcagcagcaggaactggaagactagtcaggatagagggaaagatgaatgcagcaatgtacagacacatcctgaatgaagacctgcttcagagtgctcttgaccaggacaataccccctttcacacaataataccggtaaatatctggaaaatttccggaaagactttcctggtaaattaaaaaagtgctgttcacacaggcgaggatgttacggaattataccagaaaagaccgttcacacatccattacaaaataccggtaaattctgatattattgaccagaaatgagctctaaacggctgcgcttgtatttgtaaacatttgactacatcacaaactctatggatggatcagtatcgtgaacaacttcaatgaaaacatagagaaacacttttgcatgtcgagatgtacatgatatgtgtgtgtgctggcgctcactcattcacgggcacgcgcgacacgtcaagcaactgcaagcaaagcttgaaagtacgcgaacaacggcttatcataagcatcttaccgataattaattacacagttggcattaagaaggagcaaagaaacgttatctgactaacatctagcagctgaatgtgtctggaaaaatattcaaaggtttttattctcataaaccgcgcaggcatgaatgcgtctgactgttctgattggctaaagtagacatttcacgtcagcacattctagacatgcacgcgctctttctggcaatcttccttctgcgttcacacagcgcagcattccggcaaattaccggtaatgttacaactactttttctggaaaatagccagaacaaatttaccagtattttcaaaaagggcctgttcacacatacacacctttccggaaaattgccgttaagtttgcgtaaaggtctgtatgtgtgaaaggggctattgacccaaagcacacaccaacatatcaatggagtggcttcacaaaaactcactgaatgtccttgaatggcccaacaagagcccagacctaaatccaattgaacatctctggagagatgtggaaatagctggacaccgtcgcttcccatccagacttggggctgtaattgctgccaaagatgcatcagcaaaatattgagcaaaggctgtgaatgttgatgtacatgtgattttacaggttttttatttgtaatgaatttgcaacaattccaaaaaatctttttttcactttgtcatcatgggggattgtgtgtagaattttgatgaaataaattaatttaatccattttggaataagcctgtaacataaacaaaagtgaaaaaaattaagcgctatcaacactttccgaatgcactgtatactattgttgcgataatggtaatgtttgaaatattgttcagcactagttgtttgtgtgtgtgtgtatgcgtgtgcatgtgtgtgtgtacgtgtttttgtgacatatcagtatatcaaatctgtataatgacatgggtatgacggaggtattacaaaaaggaggtgaaatatgcaacccaagctcattctgaaaacgtagtcccgcggacgtttctggagagagcagattacgtcctggggagtacgtacggccgcgtttatttttttcaagcgaacgctgcggggcggtgtgacgccgttctctttcgcgcttgccttacctccttgtggagggcttccctgctgcaacccatttgtccacttagcttagcgtgtacgtcggcaggctcgagatgcggagaggggtcgaccacggcgaccggtttcgagtccggggaagagcagttccagcaatcaggtaagacaaaaacagaatcccaaaaattaagtgaacaagtttcgtgacagggtgagaacgcggcgaaatccgaaaacgcaatggaataaaaaaaaacaggggttttattttttggacggcttttgtgaactgttgctcgggtttagggaagcgagcgggcgggcaggtgggcgggtcgatcggtaaaattggttgggttcagggaaggaggagggcgagtcggccgattggccggtcgcgcagtcaatcatccggtcagtggcctccggcgggttcacgcgagaacagagcgggcgcgaaccgcactcgtgagaggcgtctgaggtgcgaaaaagcgcgcaacagcggcctctcggggattcgcgaaaacaaactgcagctgtacgtacccgccgggacgtattccgcggtctccagaaacgtccgcgggactacgtttccacaatgagcccgggttggaaatatgaggacattggtgaattcctcatttctcaaaatgcttataaatcacacaggatgagtttaatcagctgcactcagtctcctgtgatggttgggtttaggggtggggtggggtgagggcaatataatatacgttttggacagtataaaatgaatggaaacctatgtaatgtccccacttttcacaaaacaaacgtgtgtgtgcgtgcgtgtgtgcgtgcgtgcgcag
    dna_end: 21438
  - mismatchlist: []

    prot_start: 105
    nucl_end: 465
    prot_end: 155
    translation: VKVWNIPPSGLKADLMLPSKDLLAHSRRVSLIEWHPTARDLLLSSAYDCK
    dna_start: 21438
    type: exon
    seqshifts: []

    nucl_start: 315
    seq: gtgaaggtgtggaacatccctcctagcgggctaaaggctgatctgatgttgcccagtaaggatctgctggctcacagtcgcagggtttccctcatcgagtggcatccgactgccagagacctgctgctcagctccgcatacgactgcaag
    dna_end: 21588
  - dna_start: 21588
    type: intron
    nucl_start: 465
    seq: gtttcacatcatcttatgaccacatgctgtctggtttgagtgcatgcaacattttttgttcttaataacacaggctggtcgtgtgtgtgtgtgtgtgtgtgtgtgtgtgtgtgtgtgtgtgtgtgtgtgtgtgtgtgtgtgtgttgtag
    dna_end: 21737
  - mismatchlist: []

    prot_start: 155
    nucl_end: 633
    prot_end: 211
    translation: VFMWRLDSSDVPVIVINTHCELVLCLSFNADGSLLATACKDKKIRIIEPRTGRVLQ
    dna_start: 21737
    type: exon
    seqshifts: []

    nucl_start: 465
    seq: gtgtttatgtggcgtttggactcgtcagatgtgccggtgattgtgattaacacacactgtgagctggtgttgtgtttgagttttaatgcggatgggagtttgttggccacagcctgcaaagacaagaagatcagaattattgagccgcgaactggacgagttttgcag
    dna_end: 21905
  - dna_start: 21905
    type: intron
    nucl_start: 633
    seq: gtgtgtgtgtgtgtgtgtgtgtttctgatttaatacagcacctccccttctctctgcactattcgtatttttccattttcacatcagagatttgttcatctataagtgtcctgcagaatggactcgcacacagaatatctgaataaatgtcacagtttacactcctccagtaagatgctgcaggcggtgccattgtgtaaatcaggggtgtcaaactcaattcctggagggccgcaaccctgcacagtttagttccgaccctaattaaacacacctggtaaaactaattaagttcttcaggcttgtttgaaagctacaggtaaagctgcggtcacaagggcttttcctcccatggacttccattcaaacgcatgcaaatgcgtcagaccggaaacgcagggtcatgcatcaaatttcgcatttgttgcagtgcaaagttcaagcttggtgaactctgacctgcgaaatcgcatcacttgactgcatgagaccaatcgagggtaaaaacatgacctttctggacagaaatttaaaacatggagcaatcgctcgcttttttaattactaataatcttatttaatcctgccccttttcgcagctccacaagacacaatttcgcacacacaaactctagtgtgaccgcagattaagtgtgttggagcagggttgaaactaaactgtgcagggctgcggccctctaggaatcgagtttgacacccctggtgtaaatccatgaatgaatgctcagaagtgaaataaaggattctcatattaaggtaaagtgcaatgaaggggaagggactagggaacaatgcacactgcgtagggaacttatcagtcagaacacagttcatgcactaagttcatgtaattgcctggatattcaaatcaggtgtgtctaaatataagagacgtgtggtttctgctagaagggatacagctgcaggcggacgttaatgagaattatttataatatttattaaattaccatttacattgtgttttattaacgtctacaccaaatcccaacacctaccctgcactaaagaccatttcgagggatgtaaacaataacactggtctttcggatgtatttcctgttttacattttaaattgccacagcttctgagagtccaaaaagttcaacatattgataaataatattctgatagctgttataacattaagttatgattgaatcatctcttgttacagttatgaaatagtttgaaaacaagcaggaaatgttcataggccaatgacattatctcattgaaatggtctataatgcgaaaacattatagtaattataataagatttatttattaaattactcatttaattgtattttattaacatcttctccaactgtaaatctacagtatgcctcacagtaatgtaaaaactgtcattattgctgtaaaaatataagtgattctcattaactgctgtccgcagctgtatcccctctagactttactatgaaacaaatcagtgtagctcaaggaccgggattgagttgatttatagtaaagactgaagctcgtgtgtgatgttggtctcctccag
    dna_end: 23477
  - mismatchlist: []

    prot_start: 211
    nucl_end: 750
    prot_end: 250
    translation: ESRWASHKVSRILFLWDLKMLLSTGHSCWNQRQFVLWDL
    dna_start: 23477
    type: exon
    seqshifts: []

    nucl_start: 633
    seq: gagtctcgctgggcttctcataaagtctcccggatcttattcctgtgggatctgaagatgcttttgtccaccggccactcttgctggaaccagaggcagtttgtgctgtgggatctg
    dna_end: 23594
  - dna_start: 23594
    type: intron
    nucl_start: 750
    seq: gtaacatacacactcatatatatatatatattaaacatatacagttgaagtctaaattattagccctcctgtatttttccccaatttctgtttaacagagagaacatttctaagcataatagtgttaataactcatctctaataactgatttattttatctttggcatgatgacagcacataatattagactagatattcttcaggacactagtattcaacttaaagtgacttttaaaggcttaattagggtaattagggtaaagttagggtaattaggcaattgtataacagtggtttgttctggagacaatccaaaacaagtattgcttaaggggctaataaaattgaccttaaaatggctttaaaactattttaaactgcttttattctagccgaaataaaacaaataagactttctccagaagaacaaatattagggcctactcacactatgccatccgtaccgtgcccaggcccgtttcccggatcgtttgagaagtgtgagtgcgctgaatcgggctcaagcacggttcacttggccggccctggcccggttggaagaggtgtgcctgagcgcggtacacttgggcttcggcacggtacgcttgagtgtgagcgcaaaacgcgccaaagcccgaaaccgaaagcgagacgtgacttttaagggactgtttgatatggattaataatcattcttactgttcagtgaacgcaaactgccgtagtttattaaagacgcaaactcctcacagcacgccagctgcgcacctttagcagacctcctcattcctgcagcacgagagctttatgattgtttatgagcgccaaaagtggcggatctgttcggcgaaatatctgactgcgtgtccccgcatccctaaggactgtttggcgaaatatttgacggcatatcaaacgactgaaacgatataactagagaaatctccactgtgctgctgagtgagagcgtatggcaagccgttttagcatttaaaccttgttcagactatccataaatatatttagagagatctctaattatattttgactagtcataattataattcgagtgctcacaagatatattaatggatagtccgaacaaggttggaatgctacaaaggcttgttgtacgctcccacggatagctaatgactagtcatattcctccattgacttccattgaaaaatatttgcagatatctctaaatgagttttgactcgtcaaaaatccaattcaagatatctacaactgtaattcaactattagtaaattaattagtgatatcttcaaatatatttgtaaatatctctaaatatgatgaattaaagacatctccaaatgtattatgactagtaaaaactcagagatatctctaattacaattgtgactagtaaaaactcatttagagatatctgcaaatatttttcaatggaagtcaatggaggaatatgactagtcataatatatttgcagatatctccaatctgatttcgtactagtacaattgtaattgcagatatctctaattgttattctgactagtcgaattataattatgacaagtcaaaatataattagagatatctctaaatatatatttatggagtcagaacaaagatttaaatgctaaaaaggcttgccatagagagcgcttctgaacagcgcagcagcgatgacgtaagcgtgccgaggcccgatatggtgtgagcgcgggccgtcgggggagacggaaggggggacaagcgtgctttggcccggattgaggcaactgtacctagtgtgagtacggccttagaggaaatattgtgaaaaattgaatctgttcaacatcatttgggaaatatttggaaaagaaatgaaatatcacagaagggtgaatatctttgacttcagctgtatgtgtatatgtgagtgttgtgcctgactgatttcttcttcttgtttttttgcatatttgtcagactttaatgtttcagatcattaaagaaattgtaatattagtcaaagataacaaaagtagacacatgcagttttgaaaggaagatttcttcaatcataactacgaccagacagaatctgcagacatttttttgctatttctgtgcagaattttgtaaaaaatctgcagatttatgtggaattactttgggagaatcataattaaaaacttcatacactaaataaaaagtaataccttttaacttttattagatgtttacaatgcaaattcaattagatccactttatttggtaaacaaagcaactctcatataatatctctactaaaagacaagagaaatattcagttcatttcacctttatttctatagcgcttttacaatgtagatggtgtcaaagcagcttcacatagaagatcatagtaaatgtaaacagtgtagttcagttttcagagtttaagttcagctcagttcagtgtggtttaataatcactactgagagtccaaacactgaagagcaaatccatcgatgcgcagctctacagatcctgaaccatgcaagccagtggcgacagcggaggaacaaacttcaccaattggcaaaggtgaagaattaaaaaacctcaagagaaaccagactcagttgggcacgaccttgtctccaatggccaaacgtcttgtgcagagctgcagtctaggcgccggaggctggaagctggacctcaacgaagactcgtctgtccctggagcatcactggaatcagtctcatgctctccactcctccatgaccaccacagcatccgctcaggatacggcctggtccaggattatggaaaccttgggatcatctcttcactggtcttggatcgaatcagtggcgctgcattgtctgagggcctcgggatgagtatccccaggtggaaagaataaagagaataattagcgagaataattagcgtagctgctgttcaactcaatcccggtccttgctgtttagtgtatataaacgaggtgcagaaacctgtgtggggcacattcatgtatcacactgctaactgatgcactgagtgtatgctttgctaaacagataggtctttaatctagttttgaattgggagagtgtgtctcagcctcggacatcatcaggaaggctattctaaagtttaggagccataaaggagaaggctcgacctcctttagtagactttgctgttctaggtgctaccagaagccctgagttttgagatcttaaagagcgagttggattgtagcgagacagaaggttggttagataaacaggagctcgattatttagagctttataggtgggaagtaatattttaaattcaatatgaaactgaacaagcagccagtgtaaggaggataacattggggtgatatgatcatattttctagacctggtaagaactctggcagctgcgttttgtattagctgaagtttgttaatagaggatgctgggcagccagcaaacagcattacagtaatccagcctagaggtcataaaagcatggactagctgttctgcatctgagatggatagcatacttcgtaacttagcgatatttgtcagatgaaagaaggcagtttttgttagaaaatattactttacaaactgtattgtaaatgaatcatataaacattttaatatttgtcaataatattgctgaaattaatttaaaaaccgaatgaataaaggtttacacacatttacacaagtaaatgaacagaatcaataatgggctaaaatctgcggaaatctgcaagcgcagattctgtgtgggcctagtcatgaccaaaagcacaagatctcagatacaagcatctccactgtgctgctgagtgagagagcgcttctcactgaacagcgcagcagcgatgacgtaagcatgccgaagcccgtttgtagtgtgagcgcgggccgtcgggggagacgggaggggggacaagcgtgctttggcccggttcgaggaaactgtacctagtgtaagtacggcctaatatgttttctcttgtttttcatttatttataacctgttttaccacatttaatctgtttttattcatttttattatttgtttttatttttcttatgcttgtcacttttattcatgttaatgtgaagcactttgaattgccactgtgtatgaattgtgctatagaaataaatttgccttgcctaaaatgtacaaatgacttgtgaaaatcgtgcaaaacctattttaggaaaacaaaatctcgtgtgtgtgtgtgtgtgtgtgtgtgtgtgtgtgtgtgcttag
    dna_end: 27863
  - mismatchlist: []

    prot_start: 250
    nucl_end: 855
    prot_end: 285
    translation: EDLSEPLLEEDLDGGSGVIFPFYDADTHMLYLAGK
    dna_start: 27863
    type: exon
    seqshifts: []

    nucl_start: 750
    seq: gaggatctgtcagagccgctgctggaggaggatttggatggaggttcaggggtcattttcccattttatgacgctgacacacacatgctgtatcttgctgggaag
    dna_end: 27968
  - dna_start: 27968
    type: intron
    nucl_start: 855
    seq: gtatatatcttttgttattataactgttgtccgtttttttctaatacacaagcacaacactgtaaatcaaataaagtagactaaattttactcacaaagggggttttctaaaattaaaagctgattttcagaatggttagatgatggttgtattggaaaacaagacatttatttagctaaatgtgctgtgcaatctctctgtttgtgttggtag
    dna_end: 28182
  - mismatchlist: []

    prot_start: 285
    nucl_end: 952
    prot_end: 317
    translation: GDGNIRYYAVSAVKPYVHFLSEYQSSSPQSGL
    dna_start: 28182
    type: exon
    seqshifts: []

    nucl_start: 855
    seq: ggtgacggtaacattcgctattacgcggtcagtgcggtgaagccctacgttcacttcctgtccgaatatcagtcttcgtcccctcagagtggcttgg
    dna_end: 28279
  - dna_start: 28279
    type: intron
    nucl_start: 952
    seq: gtaacacacattaatgctttttgcacactcattctttcattttccttctgcttagtctctgatttatcagagttcaccacagcggaatgaaccaccaactactccagcatatgttttatacagtggatgccctttgtgacgctttgcaccggatagccattgaaaaaaagagcttcgagacaataatatcatttcagactcaaacctttatagtcagcctccttcagcgtcacaagaattacaattcaacacacaaaataaactatgttcaaaagtagagcattttgaggggaagagcagcgcgcacactcctttctccctctcctcacagactgactcccaaagcgaacacgctggggggttggggtgtagctcttaaagggcaacacaaatacataatgtggtacatacacatagtagtgtatgttacaccttccagctgcaacccagcactgggaaacacccatacatactcattcacactcaccaatttagttaataaattcccctatggcccatgtgtttggattgtggtggagcacctggaggaaaccaactccacacagaaatgccgggactcgaacccacgaccttcttgctgtgaggccatagtgctaaccactgagccacctatgtgtgaaaatatctgacaaaaattttggattcagtgtgcaacagccttaagagtgatgtcgaccttttacaccacttgaccttaaaaaagatagatatactataagaggatgtactgatgtgttttatctgacttggcgacctgttttagatcacgtattgaagatggagccttcagttactttagaagagtagaactttccctgatctcttctattatttataatcatacagatattttatacaacctagatgtaaatgtgtgtgacgagttttgtctaaagaaaaagttaaactccctgtattgcatgtttcaaatctaacatgttcaataaaaacacttttaaacaaagcaaaaaagaagcccgttgatgtaaagagtcacccattggctggtgtgtttag
    dna_end: 29317
  - mismatchlist: []

    prot_start: 317
    nucl_end: 1065
    prot_end: 355
    translation: GVMPKRGLNIRVCEVFRFYRLLTVKDLLEPLSFCVPRK
    dna_start: 29317
    type: exon
    seqshifts: []

    nucl_start: 952
    seq: gtgtgatgcccaaacggggcctgaacatcagggtgtgtgaagtcttcagattctacaggctgctgaccgtcaaagacctgctggagccgctgagcttctgtgtgccgcgcaag
    dna_end: 29430
  - dna_start: 29430
    type: intron
    nucl_start: 1065
    seq: gtgagaaaaccactgagaatgtgggtggagcctggaggagccagtgtgggaggagttagtatgttagtgggttggtatgtgggaggagcctgtgtgtgggaggagcttgtttatcatagggatgaatgtaaagagagttgtggtggaatatgatgtttttgtttgtttctggcag
    dna_end: 29605
  - mismatchlist: []

    prot_start: 355
    nucl_end: 1159
    prot_end: 386
    translation: QSEGFPEDIYPMTAANEPAMSANEWLMGQNK
    dna_start: 29605
    type: exon
    seqshifts: []

    nucl_start: 1065
    seq: caatcagagggcttccctgaggatatctatcccatgacagcagccaatgaaccagccatgagcgcaaatgagtggctgatggggcaaaataaag
    dna_end: 29699
  - dna_start: 29699
    type: intron
    nucl_start: 1159
    seq: gtgggtcacactggactctttatcagtccacctttaagacagatgtttgactgacagcccaaacagccaatcatatttgtcttctgagtagccttgttgggttatgggtgggactattttattggggagtgacgtcattcactgtcaacctcaattttatgatcagacatgttaatgtacagctgtgaattgacctttttccattattatactgtagatttaactgtacattaacatatctgattagctaaatgaggtcgactgtgagtgacgtcatttcccaatgcaaaatcatttgattgacaggtttccatgtagatgtcagacatttcagttcatctttatttctgaagcgcttttaaaattgtagattgtgtcaaagcagcttcacatagaaaatgatagtgaactgatactctgtcagtccagttttcatagttaaagttcattaggggtatgcgggttcaagttttcgcccccttttgcaatcacttctcacatgcaaactgtcatactgtctgcctttgcatgaaagatgtgtaatgtttagtgtttaaataatacaaagacaaactgcctgaaatattttatcaaaatgttatgggcaaacgtttttgtaacaaaaatttaagtgaagtttcacaaactaatttcgatataattatgattgactgcagctggtcacccatctacaatcattagttagccaatcagattaatccaaactcactataagtagcctagctagaactactcccttacttccctttccgaagaaacccctatccaccccatctcctcctttcctcctttaccacggggagctctccagaaccacctgatctcgtactctgcttacatgctctattgtccaggcgggagccctgggctcaactatctccgagctcagggttctctcctgggatgtccaacctgctaacatttgtcaaacaatatcttagtgtgaactcttgaaatagattttagcaaaaaaaaagaaagttgccaaaaggcctgatgtatcaatatgatacattttaaatgtataaaagcatgtatatggtataaaaatgtatcttgaagaattaatgaacattttagttccaaaaaatgtgaatattctgactatttgttcatgtgtcagttttaagaggcttaataatcgttatgatcaaatatataaaatagtaataatagaagtatgtgattctggatgcagtccatgtgtggccgtgtgtcactgtgcccctgcctggaccaaaccacctcgtctgtaaaatcctagtgactctgtggcgataattaataattaaagatatgacttaaaaacaataaaagttgattagaagtctggtaataatagtgtgggtaaagcttaccaatctcttattatctaatttgtcatggcagttttcattttaaggcattgtttattcttgtttccttttctattttgtgctccacgtctcttcattcttctgtccattttgaacatgtgaataaccgagcaatgcaataatattcagctgcaactgatcaatcaaatggtcaacggagggggaggggtggtatagtttttttatttaataaaatacaatattatactaatataataaaatgctaaataaacatttttaacaaaaaatatgtatttgtttttattatttgaaacatttaaaggttcacgaaaccctcaagtactttttttcgagattgtatgggatgcgtgtgcgttgagcatcagttaagacaatgtctgcacctgtcagctttaattgtggagtaaactggataattttaagcttttgtcagctaatttcagcttccgggtttaacatgatttttggggcggatcaaaaaaatgatgactcatcggtttctcattattattcatagcggaggtttcttatcctatgagaagagccgggttcttaattattcatgactgcacgtgctttccgaaggcaagacaaacctgccagtgccaagctgtgagacacggacccacggcacacagtatttagccgttcatgaagggtggtgtgtgtttgtttccgtgatccacagggtttgttgcatgtttttccccgcgatcctgtcagggccgatacagaaaagctgtttgtgtgcagcaagcatttttgtcaggagagcagtacgagaattggagaatggcggacgtcatcttttatctggagttcgttctcatttagacacattgccgtgcggctgtgttcacctaaatcctccagattaccagcagggctaatggttaaaacagacagagcaagagacctgctgcactgagtctgcattcagacccacggattgagggagacgtcctcatttatagtgtttatatgaacaccattacctttataatgatatagattgttgttatctgtgtatgaaattatgaataacaaatgtagcagggcattaaattactgttcatttcttgcgttttagctttgtaaactataaactcatgcgtctcctcacggtttgtgtctcattttgtgagccgactgactacagttgttcactcccctccttctcctctgctggccacgcccactcctgccctttgctcgcgaagctccgcccattatgatgcatcttttgaaaaaaatctgaggtggacttgaaccgaaagtggggggtgtcacgaccctttaagacaggaggagtgtgtcctaaaggtggttccacctgcgtggagcacactcatgcatcatactgtcatgtggtgcactgtgtgtataatttactaacaagatatgcctttaatcaagattccatttgagttttgacaggttatgtgcagaacgcagagataaagaaaatgcaagtgtggaaacaaatattactgatggctaatggcttataagatgtgggaaatgcatttgcaaatgaaaaagcaaagtgtatttgaaatgtggcagtcactgtgcgttcgtgaagtgcaaacctcattgcgggatttgcaattgcatttggattatgtgacgatttatgtgtccacatgttgaatatattgcattttaacattgtgcagaaaatcctttcatgtcctcagttgtgtggatacatctcttatgagcattttcaatatttatgtgcatcttggtgcagttttctatactatattgcaaaatgtgcatgaaaatgtgtggatggaaacacagctacaaatgcaatatatgtcaatgtctattatgacactgatatgtgttattcctgcacttctgagatattttattttccagtttcgtgtgacttccaaacaaaattaccattattaaaacccatgacataaaagccatgatataaaagcaagcaagttggagctaaaccctgcagggaaacaggccccccaggaccgagattggtgacccctgatttaaagtgatgactagagaatggtgttttgtgtctgtccgtcctgtag
    dna_end: 33150
  - mismatchlist: []

    prot_start: 386
    nucl_end: 1365
    prot_end: 455
    translation: GPLLMSLRPKSEWFDPCLTETEPAANQNVEQPPPDLLADLRDWTDDDTQSQNWTSFSVSGAEACAPETE
    dna_start: 33150
    type: exon
    seqshifts: []

    nucl_start: 1159
    seq: gaccgctgctgatgtctctgagacccaaatctgaatggtttgacccctgcctgacggaaacagagccagcagccaatcagaatgtagaacagcctcctcctgatctcctcgctgacctgcgagactggacggacgacgacacccagagccaaaactggacgtccttcagtgtgagcggagcagaagcctgtgcaccggagacagag
    dna_end: 33356
  - dna_start: 33356
    type: intron
    nucl_start: 1365
    seq: gtatttatttattttttgtattttcctattttgtgtgtttttggtctattttcaattgtgaattgcattatgggatgttgatctctgctctgtcgacttttgatgttgaaaattcaactctctagtgactttattgacattttagtcgttttaaataatatacactacctgacaaaagtcttatggcctattcaagttttaggaacagcaattaataacttgactactagttgattgtttgctctcagatgtggcttatatgaaaggcaaaggcctctagattacgcttatttgagcacaataaaatatgatcatgtcttgattttgaatgatctcattaggacagtaaggtcggactctgcttagacaaaagtctcatcactgaacagaaataatgtccagtatagaatataactgaatactgaatgtaaccccaaaccatgatttctccttcaccaaacttgactgatttctgtgaggatcttggctccatgctggttccagtagatcttcttcagtattggtgatgattgggatgcagaacagatgattcagcagagaaatccaccttctgacacttttacacatgatcaactagtcaagtcaagttattatagatccttgtcaagacttttgtcattataagaaataatacatagcgaaaaaataacagaaaatgtgctccagtttattacaaggtttttgtagcataatctacaacaccgacccagacaatttagccacggtgcaaattttacattgacgttacacattacatacgtgcttcaatgaatcaaatgtatgtatttgtttaaattaaaactaatttattaataaaatgtgtttaagttttcagtgttttgtgggacattttgtgtattttgacctacagtatccgattagcaactattaagttcactgtaagacaaactatgcatgtaatttgactttacttttaagctatatatatatatagttgaagtcagaattattagccccccttgattttttttgtttcttgtttaaatatttcccaaatgatgtttaacagattcaggaaatgttcacagtatgtctgataatattttttcttctggagaaagtcttatttgttttatttcggctagaataaaagcagtttttaattttttaaaaacccttttaagatcaatattattagcccctttaagctattttttccgatagtctacagaacaaaccatcgttatacaataacttgcccaattaccctaacctgccttgttaacttaattaacctagttaactcagctcaactcactttatttctatagcactttcaacaaaccacaacgggtaccaaagtgctgtacataaaacacataaaatgcatgcaaatatacacaaaaccaaaatacatcaaactcgcatcacatgattaaaagctaaagaaaataagtgtgttttcagtgacctctgaaaagactcaaaagtttgagctgttcttaaagagagtgcaagatcgttccaaaacaaactagtcaagccttgaatgctactttaagctgtatagaattgttttgaagaatatctagtctaattttatttactgtcattataacaaagagaaaataaatcagttattagaaaagagttattaacactattatgattagaaatatgttgaaaaatctgctctctgttaaacagaaattggggaaaaaataaacaggggcgcttataattctgacttcaactgtatgtatatatatatatatatatatatatatatataggttatgtcttgtgaatagttgtttatcagtgttctagatttgccagtttcagacagttgaatgagttttcttctggcagactgattggcacgattaagcattcactgtggtatgacccattataggggtagtaaaatgtatattatattttattattattttttatattacttttaattattaacattattattataaagtacaaatcagagcaaactatttctcagtattaaagagctgacccccctatactacatttttttttatgtcctttcaggggggatcatgcaccccctccccccccaaaccccactgtaattcgcaccctgaatatagcactgcgaactattaaaaatgttcataaaaatcacttttttgaacattaaggataaaagttgttggaagaaagataaaggtcccattatccaattcaaaagcagaaataaacaggagaaaataaaaacatgaataacaaaatacagaaaaaaagtgctaaattattattattattttataaattattgtttttttttttacagtgtatgtttcaatccacctattttttatgtgcattttggaatatagcatgaagcatgtttaatagaaatgccaagatgtgcattaaaatgtgcattaataaagcgtatgagcacaaatgggtcggataaactgtttatccgctaagaaaaaaatgcacaagctgctataaacagctgtagtgagtaaagtctgtgcatgcccttcatcagtctgtgcttcagtaatgtagttttctcagaccctgatcagatacaaatgtgtgtgagggtcttcccatcattaatgttgatttgcagatctccatgtttccagctttccattgttgcagatctgaaatgttgtgctgattgtaaaaggcctcagccctccgtcatcacagtgcttcagcatctgactgcactcccgtctcacgcctccaaaagccgccattcattgcatttcatcttctgaggcgcaaagtgatgagtctcctctctttctcatttgagggaatcgctgctccattcacagatgattcatgccatattccagttttgcataaacctaatttgcatctttaaaag
    dna_end: 36234
  - mismatchlist: []

    prot_start: 455
    nucl_end: 1542
    prot_end: 514
    translation: GTQLVSQVKGHDVVRLLQESRRQREQIEDLQEKLRRRDDRIHELELELKNMRKHIRATF
    dna_start: 36234
    type: exon
    seqshifts: []

    nucl_start: 1365
    seq: ggaacacagctagtgtcacaggtcaaaggtcatgatgttgtgcgtttgctgcaggagtctcgacgccagcgggagcagattgaagatctgcaggagaaactcagacggagagatgatagaatacatgagctggagctggagctgaagaacatgcgcaaacacataagagccaccttc
    dna_end: 36411
  unmatched: 0
  prot_start: 0
  stopcodon: tga
  downstream: tgacggcagccaatcacagcgcagagggccgacccgagctgccaatcagagaagaggattttaacaatgttgcaaaaacactgagagagagctcatttatactgttctactggactctttgagaaagttcacacaaagttaacttctgtcgtcgcccaaatagaaatctaatgtatggcaatatatgcaaattgacccttcgctaagccacacccaaaaaccgccacccaccaatcgtggcttagcaaccgtagctatgcgcaggagctctgtcaagctttcgagcgagggaaacaagccaaagttgactcttattcaacaagcagtttttttattcaaaagataaggcaactgtagaagtccatctattagcccagggtttttcaaagtctaagacagtgggcctcccttttgacacaacttatccattggcgcccccctcctcccaaacacacagtatatatacagtatatataaagacagacagatgtcagactgttaactcacttttatcatcatttgcatgaaagtgcaattatttacagagtaataacaagtattttaatataacgtttttaaaactaggatgatggttcaatatgaatagaacagatccaagaactgtccatcccagtcgaagtttagcgggtctcatgctgtcattagccaaaatattttgacaaatcacacataaaggtcgtggttcatcagctggtcctgtccacgtaaatcctaaactcaaatactgatcatcatatcgtcgtcttttgggtttaagccctgaacttgaaggcttttgtggcgagggggcgtggccgagagccgtgggaacggagtgaggccaccgcgtaagtggatacacctgcggtgcgcacctgcctcggatcccacggaaggagctctgtatcataaaatgaggaacgtgggcagagaaagccgagagaggaccggacccggacatattttacttttgcttttagtttgacggcagtctccgtga
  additional: 0
  prot_end: 514
  ID: 549
  dna_start: 13807
  reason: 
  downstream_gap: 
  upstream_gap: 
  target_len: 44588
  strand: +
  target: gi|166781161|emb|CU651364.1| Danio rerio whole genome shotgun, scaffold Zv7_scaffold2288
  upstream: tttattaatttaatgatgatgtatggattaatgattgataattatatgataataagtaccatgtacacaaacaaaaatgatccaatgataagtttaatattcattagtttaaaattaattttatgcattgtatagaaaccctaaaagacacaaacaataaaaaagctataagaatgtatgtaattttgcaatccttttcttatacaaattttttgtaatttctatatcctgttattttattaatttttttctctactgatttgttcctttgatgtaaaaaaaaatgtaaacattgtattcctcattttttgtgtactattgtttttgttatgtaataaaaaaaacaaaaaaaaaatagcctgtcacatctgtttctgtaacgccccattattacggggcgtcagcgtcaacgcttcccattcactttaaatgggtcacgtcaggcgttgccaaactgcattgtggatccgtcggcgccacttcagaggcgttgctcgctacacaagttgggactatctcaacttttcaagcgcagacggaagcgtcagccaatcagatcactgtatgcaaatacaccagctagacagtggcctattgctgattgaatttcattggctgacgctgccatgaagatcgcatcagccccaacttcagacacgccttcagtcaagcgttgacgctgaagccctgtgtgaatggggcgtaacagtttaatcacaatgagttcatgcctctagcttattattttatagttatattctcaggtaacatgctatatcaattaacatcgaattataaatcgactttcttatgaaaatacttaagatggctggaagagcacatataaaccatttgttgtcacagtcgagtaaataatcagttaataaatgtgctacattacatttggacaagaaacaagacaaaaacaaaaaagagcatatttttgcagtgtgtgtgtgtgtgtgtgtgtgtgtgtgtgtgtgtgtgtgtgtgttttcag
  score: 1.0
  prot_seq: MSQHSFRASPFHHVIGKAAVKGRSYHGLSITRSVQDNHFCAVNPRFIAVVTECTGGGAFIVISVRHTGRVSPLHARVCGHSARVLDVKWDPFNDLRIASCSEDCTVKVWNIPPSGLKADLMLPSKDLLAHSRRVSLIEWHPTARDLLLSSAYDCKVFMWRLDSSDVPVIVINTHCELVLCLSFNADGSLLATACKDKKIRIIEPRTGRVLQESRWASHKVSRILFLWDLKMLLSTGHSCWNQRQFVLWDLEDLSEPLLEEDLDGGSGVIFPFYDADTHMLYLAGKGDGNIRYYAVSAVKPYVHFLSEYQSSSPQSGLGVMPKRGLNIRVCEVFRFYRLLTVKDLLEPLSFCVPRKQSEGFPEDIYPMTAANEPAMSANEWLMGQNKGPLLMSLRPKSEWFDPCLTETEPAANQNVEQPPPDLLADLRDWTDDDTQSQNWTSFSVSGAEACAPETEGTQLVSQVKGHDVVRLLQESRRQREQIEDLQEKLRRRDDRIHELELELKNMRKHIRATF
  prot_len: 514
  status: auto
  undetermined: 0
  mismatches: 0
  matches: 514
  dna_end: 36411
