# Supplementary material for: GenePainter: a fast tool for aligning gene structures of eukaryotic protein families, visualizing the alignments and mapping gene structures onto protein structures
Source: BMC Bioinformatics. 2013 Mar 4;14:77. doi: 10.1186/1471-2105-14-77 (PMC3605371; doi:10.1186/1471-2105-14-77)
Supplement: Additional file 1 — This file contains the GenePainter software (gene_painter.rb), a README file for installation instructions, the GenePainter documentation, and a script to reconstruct genes via the web service of WebScipio (gene_scan.rb). It also includes example data (MSA, gene and protein structures) used to create the figures. This file is also available from the project homepage. [file 1471-2105-14-77-S1.zip › gene_painter/test_data/coronin_genes/HsCoro1B.yaml]

--- 
- matchings: 
  - mismatchlist: []

    prot_start: 0
    nucl_end: 201
    prot_end: 67
    translation: MSFRKVVRQSKFRHVFGQPVKNDQCYEDIRVSRVTWDSTFCAVNPKFLAVIVEASGGGAFLVLPLSK
    dna_start: -64543297
    type: exon
    seqshifts: []

    nucl_start: 0
    seq: atgtccttccgcaaagtggtccggcagagcaaattccggcatgtgttcgggcagccggtcaagaacgaccagtgctatgaggacattcgcgtgtcccgtgttacctgggacagcaccttctgcgccgtcaaccccaagttcctggcggtgattgtggaggccagtggagggggtgcctttctggtgctccccctaagcaag
    dna_end: -64543096
  - dna_start: -64543096
    type: intron
    nucl_start: 201
    seq: gtgggtcctgtcagggttgggggaagaggaggcacctcggccacccctactgggcctttctgcacaccttgaatccctcatcttgccgtttctcacactgctgggcaggtgttataacccagatttatcgccccaagtgttagcacagatggaaagtagcctgttgccatagaggcagggttagaggcagcaaacatttcctgctcacctggcaagtggggcacagtcacatctgggccacctgtgagccgggacgtgcatgtcattcccactccatggaggggaagaccaaggcttcgggagggatggagcccactgactgccccctcgtgcccacag
    dna_end: -64542757
  - mismatchlist: []

    prot_start: 67
    nucl_end: 324
    prot_end: 108
    translation: TGRIDKAYPTVCGHTGPVLDIDWCPHNDEVIASGSEDCTVM
    dna_start: -64542757
    type: exon
    seqshifts: []

    nucl_start: 201
    seq: acgggccgcattgacaaggcctacccgacggtgtgtgggcacacgggacctgtcctggacatcgactggtgtcctcacaacgacgaagtcatagccagcggctcggaggactgcacggtcatg
    dna_end: -64542634
  - dna_start: -64542634
    type: intron
    nucl_start: 324
    seq: gtgaggcacaggactggctgggccagggtcgtgggtgtggccgaagggggccagcaataggaccagcagaggactgagctcggtggccctgtccctaccacag
    dna_end: -64542531
  - mismatchlist: []

    prot_start: 108
    nucl_end: 454
    prot_end: 151
    translation: VWQIPENGLTSPLTEPVVVLEGHTKRVGIIAWHPTARNVLLSA
    dna_start: -64542531
    type: exon
    seqshifts: []

    nucl_start: 324
    seq: gtgtggcagatcccagagaacgggctgacctccccgctgacagagccggtggtggtactggaggggcacaccaagcgagtgggcatcatcgcctggcaccccacggcccgaaacgtgctgctcagtgcag
    dna_end: -64542401
  - dna_start: -64542401
    type: intron
    nucl_start: 454
    seq: gtctgcaccgccccccgttttgtgctccccccccccacggacccctccatacatcccagcagcccctccagggcccacatgacaaatgggaaagctgaggccctcagagttggagagacccgtctgtcccagggtggtgggcagagtgggcctcagcctggtgagctaatggcctcctgccacccacccggcccgagctgacaaccctcacctgccag
    dna_end: -64542183
  - mismatchlist: []

    prot_start: 151
    nucl_end: 636
    prot_end: 212
    translation: GCDNVVLIWNVGTAEELYRLDSLHPDLIYNVSWNHNGSLFCSACKDKSVRIIDPRRGTLVA
    dna_start: -64542183
    type: exon
    seqshifts: []

    nucl_start: 454
    seq: gctgcgacaacgtggtactcatctggaatgtgggcacagcggaggagctgtaccgcctggacagcctgcaccctgacctcatctacaatgtcagctggaaccacaatggcagcctgttttgctcagcatgcaaggacaagagcgtgcgcatcatcgacccccgtcggggcaccctggtggca
    dna_end: -64542001
  - dna_start: -64542001
    type: intron
    nucl_start: 636
    seq: gtacgtggctctggagggcaaggatggctgtggataggcccaggaccttgagcagggcgctgcactgaccagcctgtccccccgacag
    dna_end: -64541913
  - mismatchlist: []

    prot_start: 212
    nucl_end: 756
    prot_end: 252
    translation: EREKAHEGARPMRAIFLADGKVFTTGFSRMSERQLALWDP
    dna_start: -64541913
    type: exon
    seqshifts: []

    nucl_start: 636
    seq: gagcgggagaaggctcatgagggggcccggcccatgcgggccatcttcctggcagatggcaaggtgttcaccacaggcttcagccgaatgagcgagcggcagctggcgctctgggaccca
    dna_end: -64541793
  - dna_start: -64541793
    type: intron
    nucl_start: 756
    seq: gtgagtggccagcctgagggggcaaacttgagacttgggccccaccctgggccaggcaggcagggttcaccctggggaggcctgtggttcctagcttctctgcctggaacttgaggctctcagggcctaggactctgtcagactttcctctcctgccccctgctcgcccgactgccccaccactcccccatggcctcccactgcctctgtgtctttgcccatgttgttcatgccaacggaagggcccttctctcccttgcttgcctgtaccacccactgcctgcacagggctccccgctcctccagaaagcctcctcctccagcaagcctcctggccccagccctctctgcttctgcatagtgacctccagggcaccttgagcaggggctggtgccgctggcaccccagctccccacagtgaggtatgtttcagcacttgcttagtggcctgggcatagtcttaaggcctggaggaggctggaaaagagggaccctgggaataaagtgaagccaggagggccaggtgggggtcgtcatgtgggaaaaggcatagagatggcagagggcccacctgcatttaggggcagtgctggctggccttagtgaggccagctaaggcccgtcctggtttgggattagggggtgaggaggttctgcttggcctgactgcctgcaatgtgccag
    dna_end: -64541108
  - mismatchlist: []

    prot_start: 252
    nucl_end: 861
    prot_end: 287
    translation: ENLEEPMALQELDSSNGALLPFYDPDTSVVYVCGK
    dna_start: -64541108
    type: exon
    seqshifts: []

    nucl_start: 756
    seq: gaaaacctcgaggaacccatggccctgcaggaactggactcgagcaacggggccctgctgcccttctacgaccccgacaccagtgtggtctacgtctgcggcaag
    dna_end: -64541003
  - dna_start: -64541003
    type: intron
    nucl_start: 861
    seq: gtggggctgggcagggctggcgaggggcagggaagaggcgtgcccaggtgctgagccccctccccacacag
    dna_end: -64540932
  - mismatchlist: []

    prot_start: 287
    nucl_end: 1007
    prot_end: 336
    translation: GDSSIRYFEITEEPPYIHFLNTFTSKEPQRGMGSMPKRGLEVSKCEIAR
    dna_start: -64540932
    type: exon
    seqshifts: []

    nucl_start: 861
    seq: ggtgactccagcatccggtactttgagatcacagaggagcctccctacatccacttcctgaacacgttcaccagcaaggagccgcagcggggtatgggcagcatgcccaagcggggcctggaggtcagcaagtgcgagatcgcccg
    dna_end: -64540786
  - dna_start: -64540786
    type: intron
    nucl_start: 1007
    seq: gtaagagggctaccgaggccactcggggataggggcatctaaggtgagaggtcaggtcattggaggctgcttgggagcaggaaaccttgcgccagggaggcccggcgggccatgagaactgtcacgaggcagcccgtgtgggggtctagccaccttaggggtcggcctgcggaggtcctggggtgaggactggaagtggaggatgccaggagagctggcggtgggtggggggggcggtgagggttccacccgtggctcctccttgcatccccag
    dna_end: -64540512
  - mismatchlist: []

    prot_start: 336
    nucl_end: 1065
    prot_end: 355
    translation: FYKLHERKCEPIVMTVPRK
    dna_start: -64540512
    type: exon
    seqshifts: []

    nucl_start: 1007
    seq: gttctacaaactgcatgagcgcaagtgtgagcccatcgtcatgactgtgccaagaaag
    dna_end: -64540454
  - dna_start: -64540454
    type: intron
    nucl_start: 1065
    seq: gtgaggccgcccgtccctcggctcacttggccctttctccagcaagcgggccatgcagttgtgaccagggcgaggcctgtgaatggaacatgacctagtatggtttgtgggcagtgagctggacagatgccagcttgcccttgtaccagccagctgttgggctgtgccagtcagggggcaagtggggatgagacagagggtgagcaggggccctgctctggatgagccacaggagaaggacaccaggcagtcagggagggagtggcagccacacagatcttcctgaaggaggcaggacccataacacagctggggtggcgccatccactgggggcaggccaggcgaagggcacagtggtgggaatggagagaggaacaaggagtctggctgcagtggggaatcccatgaagaggggaccgggccacatgtggcttggcctcagatgccaagagcctcggacacgcttccatgattctctggccagcatttgccgactgctctttcaacatgccaggcacattttggggagtggagctgagctgatagggcctgctccaggagctcacagtccatgggccccagaatcccataaagccacatagtggcccctgtgccttgcaggggaaggtgatgacaggggccttgctcagaagggtgggaaagcttccgagggagctgttgatggtgtccagaaaggaagttaaaggccagatttgagctttccaggccgtgggagaatgggttaacagagtgcaagcctggaggccaggggagggatgaggggaccctgatggggcctcctaactgatcctgacctccccggccccctgcccag
    dna_end: -64539618
  - mismatchlist: []

    prot_start: 355
    nucl_end: 1344
    prot_end: 448
    translation: SDLFQDDLYPDTAGPEAALEAEEWVSGRDADPILISLREAYVPSKQRDLKISRRNVLSDSRPAMAPGSSHLGAPASTTTAADATPSGSLARAG
    dna_start: -64539618
    type: exon
    seqshifts: []

    nucl_start: 1065
    seq: tcggacctcttccaggatgatctgtaccccgacacagccgggcccgaggcagccctggaggctgaggagtgggtgagcgggcgggatgccgacccgatcctcatctcactgcgggaggcctacgtgcccagcaagcagcgggacctgaagatcagccggcgcaacgtgttgtctgacagccggcccgccatggccccgggctcctcccacctaggggcccccgcctccaccaccactgctgctgatgccacccccagcggcagcctggccagagccggg
    dna_end: -64539339
  - dna_start: -64539339
    type: intron
    nucl_start: 1344
    seq: gtatgcacgcgcaggcaggggtggtgctgggagccccaggtgtggccctggcctgctgtgtgggcttcagccattcgctgtccctctctggggtagtggtgggtttgggagggctatggcttagcagcccctgaccaccgccccctacccctgcttcatgtccccacag
    dna_end: -64539170
  - mismatchlist: []

    prot_start: 448
    nucl_end: 1467
    prot_end: 489
    translation: EAGKLEEVMQELRALRALVKEQGDRICRLEEQLGRMENGDA
    dna_start: -64539170
    type: exon
    seqshifts: []

    nucl_start: 1344
    seq: gaggctgggaagctggaggaggtgatgcaggagctgcgggccctgagggcgctggtcaaggagcagggcgaccgcatctgccgcctggaggagcagctgggccgcatggagaacggggatgcg
    dna_end: -64539047
  unmatched: 0
  prot_start: 0
  stopcodon: tag
  downstream: tagggccacagccacacgccaccttcatctcctccgccgcccccttcccactcagcttctgccagcgggtcgcaccgggctagctggctgcccagagcctctgaggcagcgcaggggtcagttcccacccccacccgtcccaggcccaggccgaagccagcgcccagctttcctcactgttcctgtggaggatgtctacgcccaggcgagctcctcgacctctgagggaccatctccccgaccactgcccagccctctgctccctccccagaggaggcgggagggtgggctctatattttcattccaaataaaattctctttctaaaagccaggctgacctgctgctgcaagggtggggctgagaagtctggaaacctggagacagatgatgtcacaggagtcacacatgtgcagaaggtctgggggcagtgagcagccccacaggcattgctcccctggattgtcaggcagggaaactgaggcagaagacctgagaacacatgcaaggctgcatccagcttcaagttggtgctgcttcttccttggaggacaggcccggcagcccagcctcctccagagagactggggagggtctggtgtggaccaggggtcctgcagcagggaggggcaggtggggtatgtgggcaggaagcggaagcctgggccacccttcactgcagacgagcactgagctcacttctcgctcgacacagccagagctggaggtgggtgcccggcacggaggggcctgcggaccaatggtaagcctcggagccccccgggttcttgggatgggggccacaggcggtcggggctagaatgtctgggcctgtggagctaaggagggccccacattggccccagggaagaggtgagacctaagaggagtatggcagaggctgaacctttctctcacctgagctgggctccctgggactccaggcctggcccccagcaccccataccggaccaggcccctgtcaggagccctgggaaggc
  additional: 0
  prot_end: 489
  ID: 557
  dna_start: -64543297
  reason: 
  downstream_gap: 
  upstream_gap: 
  target_len: 132164248
  strand: 
  - 
  target: gi|74273671|gb|CM000262.1| Homo sapiens chromosome 11, whole genome shotgun sequence
  upstream: ctctggccccgtccccggcggccccgctcccggccccccggcgccgctcagcctcccgcccagcccctccgcgcgtgacctcggccccgcccccgcgagcccctgccccgcccccgctccgggtccctctgtcacttcctgaatcctgcttcctgcttcccagaggccgggatccggagccgcccgaagccggtgccgcagccccctgcgcccccggtgcccccggtgagcgcggcagggccggggctaggggcgcgggctgggggctgggcggggctgcaggggccgggctgagggggctgaggggggatcgcgggtcccaggagcctttcgcctcccctctaccccactcagtcccactccccttggccgcccagcctctcctctcctgggcggaggtccctggaagttgggctcctggttcaccctggaccccgattcgaggccgctctgggttgcttcgcggcccacagctgcgtcccgaccccgtcccttcctgggggccatgccggggctccctggacattccctgggactcagaactgggcactcactcggccccacagtagagagacttttcctgcttcctctctccttcttccccattacctagcctccaaatctctgggagcaggaaggaggctgctcccgactggctgggacctacagtagagctgagagctctccaaccccggcacctcccacctcctgcccccgacacacaccagagccagggaggggccctgcgtcctgcaaagcccctcaggactcagcagtggtcagggccggagcatttacctctcagatcactgcctgcggggtgacaggcggccaggctctgcacctgtgaccccattctgtaactgggtaaaccgagacccaggagggttacggtggcctggcccccggttgcatcctcccggctcaccttcagcagcctggggagggctggagttgttgggatgggccggactgacccaggcctctctgtcccgcagac
  score: 1.0
  prot_seq: MSFRKVVRQSKFRHVFGQPVKNDQCYEDIRVSRVTWDSTFCAVNPKFLAVIVEASGGGAFLVLPLSKTGRIDKAYPTVCGHTGPVLDIDWCPHNDEVIASGSEDCTVMVWQIPENGLTSPLTEPVVVLEGHTKRVGIIAWHPTARNVLLSAGCDNVVLIWNVGTAEELYRLDSLHPDLIYNVSWNHNGSLFCSACKDKSVRIIDPRRGTLVAEREKAHEGARPMRAIFLADGKVFTTGFSRMSERQLALWDPENLEEPMALQELDSSNGALLPFYDPDTSVVYVCGKGDSSIRYFEITEEPPYIHFLNTFTSKEPQRGMGSMPKRGLEVSKCEIARFYKLHERKCEPIVMTVPRKSDLFQDDLYPDTAGPEAALEAEEWVSGRDADPILISLREAYVPSKQRDLKISRRNVLSDSRPAMAPGSSHLGAPASTTTAADATPSGSLARAGEAGKLEEVMQELRALRALVKEQGDRICRLEEQLGRMENGDA
  prot_len: 489
  status: auto
  undetermined: 0
  mismatches: 0
  matches: 489
  dna_end: -64539047
