# Supplementary material for: GenePainter: a fast tool for aligning gene structures of eukaryotic protein families, visualizing the alignments and mapping gene structures onto protein structures
Source: BMC Bioinformatics. 2013 Mar 4;14:77. doi: 10.1186/1471-2105-14-77 (PMC3605371; doi:10.1186/1471-2105-14-77)
Supplement: Additional file 1 — This file contains the GenePainter software (gene_painter.rb), a README file for installation instructions, the GenePainter documentation, and a script to reconstruct genes via the web service of WebScipio (gene_scan.rb). It also includes example data (MSA, gene and protein structures) used to create the figures. This file is also available from the project homepage. [file 1471-2105-14-77-S1.zip › gene_painter/test_data/coronin_genes/BrCoro1Cbeta.yaml]

--- 
- matchings: 
  - mismatchlist: []

    prot_start: 0
    nucl_end: 198
    prot_end: 66
    translation: MFKRVVRQSKFRHVFGQAVKNDQCYDDIRVSRVTWDSAFCAVNPKFVALIVEASGGGAFMVLPLHK
    dna_start: 1110594
    type: exon
    seqshifts: []

    nucl_start: 0
    seq: atgttcaaacgggttgtacgacagagtaagttccggcatgtgttcggccaggcggtgaagaatgaccagtgctatgatgacatcagggtgtcccgggtcacatgggacagcgcgttctgtgcagttaaccccaaatttgttgccttaattgtggaagccagcggaggcggagcgttcatggttttgcctctacacaag
    dna_end: 1110792
  - dna_start: 1110792
    type: intron
    nucl_start: 198
    seq: gtgagagttgcagaaagcttttgttgctttttgggttatattcttttaagaagacttgggaaataattgttgttaaaaaaaatgttgacaaaactgaaacgttatcaaaactagagatttatttttcttttttttcatatttttttcatgtctaggtattttgtacacacagttgttctgaagtttggaagatgttgaacttttatttagataaaattcttgtcaattgtaaaattgttgtagctttaagaattttttctacatctaaagcatttaaaagtgtaaaatattgtgttttagtgtaaattgcaatattcttttggtgttgtcaaacttcataaaggaaaatgtggcaatgttaatctaaaacaaatttgttagcatcttatttttatttaactaatgtggttcaaagttcagatgttgcttctacttaaaggaactatattctaaacattattttgtactttgaggggaaaaagaaggttgaattgctctaaactagaggtgtgacgatctcattttacaagaactcgcgagattaaatggcgacaagaattctcgtcaaagggagaagttgccacgtgagttgtgatgttagcatgatggagtgtgagggtaaaagtccagaggctgaaatattggaggcatgattggatttggaccacagatcaagtgctttgtacacatctggcaacccaggctggcctccattggttgggtgggcgggtgtaacataacagcttttttttttcttcaacggagttcaatggctgccgtgtccggtccaacacaggctacaactgcagacacacacattacccatacttcgaaaccatgcgatggaatagcactttagatgtttaaagtcatatttgtcataaacacaaatcgaattaagacgtgtggagtattcagattttaagcgctttactgaagtgaagtacagacatgtaaacgccataatcaaactattaccgtcatgtaggactttcagccgcattttacgttaggataagccatatacacatggctgtttgacactattctctacacctatggaccattttgagggatgtaaacaataacgatgatcctaatgtatttcttgcattacatattgaatttccattgcttccaagaatttaaaaaggtccacatattgataatgtgatgccagacgtcttaacattaagatatgattaaattacttcttgttacagttataaaaaaagtttggaaacaagcaggaacgatcataggccagagacaatgccaatgagtctgtaaaggaccacagacccacaaatatccaagcgctcatacatagtgaactcctctagaccaatcatacatgcatcatcctcaccaaactgccagtcagtagagtttatagagtgtagagtgtttgcatgacctttacaggattggttcccaactttttttgcctaagaccccctttcccctggaaaatattgtaaggcccccctccacatttaataatattatcactcgtataactttgcagtaggtgtcaaaaaaagtgtttgttgctatatctagatatgtttatgcacaactcagtaggccatttgtattaggtcaccttgaggtattgaagatgagtcgtctgcaaatgtcttattaattttgacattctcatgcattcgtttgcaagaaccttggtgcagataatacactatggctgggtcagggagtcattgcttcgagaaaatgaaataaaggtatggttcaggtaactatattggtgtttccagtattgctagccctgtgactcataatgtttggagctttcttaactgggtccagtatgcttgggtcattaatagctgctgaaggtgaatcagtgagactttgtctttttttgttgagtatgaattacatatttgtccattttttttttttttttttgtcagcccaggaataaaatgaactaaggccacatgattgttctcctaattgtccactgcaaattattattattatttttatataaggtgtcggcgtcgtagtagtagtgctgtcgcctcacagcaagaaggtcgctggttcgaacctgggctcagttggcgtttcggtatggagtttgcatgttctccctgcgttcacgtgggtttcctccgggtgctccagtttcccccacagtccaaagacatgcggtacaggtgaattgagtaggctaaattgtccatagtgtatgagtgtatgtgtggatgtttcccagagatgggctgcggctgaaagggcatccgctgcgtaaaaaagtgctggataagttggcggttcattccgctgtggcgaccccagattaatacagggactaagccgacaagaaaatgaatgaatgaatataatgtgtttcccctatagagcttgctgaggcccccttgtgggccgggacccccctgttgggaactgctgctttacagcatagaattcattctattacattctaatatctacattaccttcttaatgtcaaaataaatataaaattacagtggtgggaaaacaagcagacatctctcttgttaagcagacatctccaacctctggcgcctagactgcagctctgcacaagacgtttggccataggagaaatggttgtgcacaactgagcctggtttctctctaggttttttaattctccattttagccaattgttaaagtttttttttttcctcgctgttgtcgctactggcttgcttggttcgtgacccgtgaagctgcccattgatggatttgcttttcagtgttaaaactctcagcagtgaaaattaaaccacactgaactaaactaaactgaactttaactgaaaactgaactacttttgcgttcatataacactttgtacagtggaatactctaacaaatttattacagtataaaaatggcttagttcacccgaaaatgaatattgtcgtcatttccttactctttactacacaagaagagatattgaagacttccatagtagaaaaaaaacaaatactgtggaagttactagttatcagcattcttcaaaatatcttcttttgtgctctacagaacaaaaaagaaaatagaaatccttggtatgggaataaatgacagagtttaaattattgcatgaactatccctttaaacatgaaaaaactaatgttgagtgagaagatttcattaatttcagctgaactgttctttttaaagcttggcaagagcattgctgttgcagaagagactttttacacctacaagaagctgagaagaaatcatgtcctaattgtggacaagatgccaaacaatgaatgggtttgtggtctgtttctgagaaattgtagggtttgggtttagaattgctccctactgctcaagctacagttctgttacgcttctggactttgtctatgtttaaatgtacacagacttaattacaaccttgagtctctacaaatggaggtgattaagacgggtatgattcatcagacgtctgccttgatctgtttgaatcagagttgttatgagtgagtgatgctctgctggatgtctttgagtttgtgctggccacgttgttctgttgtactgcgaatacactctaggtgtttaaaataacacattgtctagaccacacacagcaatacttattactttactgtgctaatgataaaatgtgttcaaattgtttgtagtttttatactattgtcatttgttcttctgacttttctgtcaaaccctaagatatttgtttctcaagtatgcaaaaagatcttcctttcctaatggttttccgagttcaaatgtgatgacaaaagttgagtttgtgtctgtaatttgatgcctgtgatggagatctcgggcctgtagggattttgttacttcagagcttaatgcactaccctctttaaccttctgtcaccgactaacattgtctgcttgggttacgaaagccgagatttgctttatctgaggcaagtgtgtgtgtttgtgggggtttagcatgtgtagatttagtctacatgttcaagcatgtatatgtggttcatgtgctgaattttatcagctagtttgacacagcgggtctgcttttccttttcctttttgttgtactagattgcgtctattaatttaaacattcattcaatttaacattgattgattcagtccaacttcattcattgattcattcattcatgcaaacactaattcattcctttattcaatcaaacattttcattcgtatacttaaacactgattctttcattaagtcactcaaatactgattcattcagtcactcacactgattcattcacttattcattaattcacctaaacactttttcattcattcattcattcattcaatcattcacccaaacactgattcaatcaagcactgattcattcatgtaccccttatcaccccatcactgattaattcaaacaattattaagtcatttattcatttattcttttacttaaacactgattcattcaaacatttattcattcaatcattcacccaaaagctaattcaatctaacactgatttatttattcactcaaacactgattcattcattcgtacaaacagtaattcatgaaaacattacatttgattttgttcattccaactttccacccagtgattttatttgtaatttgggttgtaattgggttaattctctattgcctttccttttagatgagaaatgtgtagcttaatgtacacaggcctttaccagcagcctgctttttcccctgtgcattaactcaatgtgcgaccactcgcttcctgtgtggaaaaactaattaattgttgtccatgtttaagttttaagctaatagtttacccaaaactgtaagttgtgttgttcacctcatgccatatcacaaatgcatgactttcttctgtgaaatataaactatattttaaagaaagtttgttaagtttcagtttttttcatataatggaaggcaaagttaacaaagataacaaaagtattcattcattcataagattttttaaattaatttattcattcataagattttttcattcaaaataattttattttattcttttattcataggttttattcattcattggtttctttcattcattaattctttaattcattctttcattcatcataagtttaatttcccttaagttttgtttattcattcattcgttcataagtttcattcattagtttctttcaataattcattcattccactcaagttttattcattcatttttccataagtttcatttgttcattcataaggttgattgattgatttattccttcattaagtttcttcattcattcattcattcattcattcattcattcatctattcattcgttcatttataagtttcatttattcattcattcatttttccataagtttcatatgttcattcataaggttgattgattgatttattccttcattaagtttcttcattcattcattcattcattcattcattcattcattcattcattcattaagttttttttattcatttattcatttatccattcatttattaagtttctttcattcattcattcaagtttcattcattctttcataaatttcattcgttcatttatttgattgatttattgattgatcgattgattcatttattcattgattgattaatacatacatgcatacatacatacatgcatacattcattcatttattcattcattccattaatttatttagatgcaaaagatgatgtaatatttttgggggagatttggtccttttagtctgttgactaaagtttagttactgtatgagcgttttgcagttggtcatctgtataaagtgttgcattcacatatctgagagtgtcatttggcacatctccgattactgcggtaatattgaccagattagcatgagcgtggtgttgacaggcggaacagctctctgtaattagagagcgctcagacacgactgtgacatccaaaccacttcaggctctctaaaggctgtcatcagcgtcacacaccaacactcgtaaatgaagtcaaacgctccactgcctggccagacaagctcggttacaacaggctcacacatttatcttgggttatatacattattagtttcagtgtctgttcctgccggctgctttcttgaagcatttatgaagcacaggtttcaggccagcttaaataaagtgatggattacaccagtgttaatcctttgtcgttccaacacaggtgtgaggagtgtttattaatctgtgaaaagtaatcgtttttgtccccatcttctcattgtttgtgttttctctgagcggattgcttgatccatctgtccgctcatttgacataggactgaaatatgctgggattaaaattaaactttttatttatttatttattttgaaccattcattcattcagtcattcacccaaacactgattcaatcaaatactgattcattcatttatttaccccctaacactgattaattcaaacaattatcaatttattaattcattcattattcaatcatctatttattcattcattcctttacttaaacaaggattcatttaaacatttatacatttattcaatcattcacccaaatgctgattaaattaaacactgatcaaacattcatttactcaatgagctaggattaaagttaaacattttttcttaaatgttcttgtgaatgtgcaaatatttagattacaaaatgatgtaattcaattttgtttttgaggcgtaaccatatattttgtctcactatgttaaagtaaagcagtgtataattctcccagagtgaacttttcagtacagtatatctaatttaacatcaaatatggtgaaccaacatcacacatttgaacttcccatgtttattaattgttattgttagataaaaaataaaatgcattctttaaattgagatttcacacacccaaaaatgttaatccatacttcatatgttatttaaagtagatgatatttaaagatttttagctgaaacttgatttaaaacagatttttaaccggtccttagatctaaacgtgaatgcgagtaatttgagagggaataactggttgaatgaatgaataaattaataaataaatagcaaaaataaataaatttctttcattgattcatgcatttgtttacttagggtgcttaaacacctgtagatctattctgttccgaaacgggattaaaattgttacagtgttgcactttgtacttggtgctgtttgctttcacatggcaaagttccactgtttctttatttgagtcccgctcggctgttatacgtccttattttattttgatgatgagcaataagacattattagtgaaaagctgctatttaattttgaatggtgacacccacagacattgtcaccaaaaataaatcagaggtaagactttctcatacacagccatgaattatgcatcataagctctacattatagagagaaataacagataaaccaagactgcagttcagtcaattttcctaacgaataaacagctctcattaagttcagcatgctttcactttcgtatttgacatggaatgacatcccgccctactcataattctctcttggtatagagagaatagcctattacatatccataatacatttgcttttattcttgccataataaaaaaaaataaatttgtagagcagcccatgttctgttgtcattaatattttaataaactttaataggtaaaactgtccaagatattaacaaaagcaggtgatgcatcaaagtttgattaaaaaatcttaaatcttacaaaaatctttataatcattaaaataaatttagaaataatacaaataattagttaaaaaatattaaatgataaaagttccggaaactttctacttctctgtttattcgtctgattttacagtcagtttcttttgtgaccgtcccctgtcattttaaagagtataagcctcgtctgtttcatgaggtgcatgcgcagtcagcggaggtgtgcaatgcggtgccaggcgaaactataaatccatctttaggcattaaaaccacttgtaaccacttatatatgtatttaatctctcaaaccacctaaataaacaccagaaagtattatcagtagcctcaggtactagttttgcatttataaaagcaaaattagtacccagggcaagcaataatatttttaggtcttgggaaacaaatcaatctgtgcaaaacaaccaaccaaccaaaaaaaaaaaaaaaaaaaacgcaatattaggtcaatttacaacattattaggttttaatattatgaacaatttaatgtttttaattaagcagtatttaactgtatcacttcaaaataacacccatccggagccttttcacatttctgggtttctcagtagcagaagtcatcatagttgggtaaacttagagcgtagtgaatggaagagtacaacaaatgatttttacaatcccatttgctgaaataataaaagaaaaactccatgatggtgttatcaagaagaattgtgtgagactaatgatggcagccagaggagaaaacgacatcaaagttactgaacttccctatagacactgcattagaaacacctcgcacaagcagtaatttgttttgtaatttgatgcaaagatgatatagtgcgtaggtgaatacacatacagtacaatttttcaaaatattaaaaactttcatggaattaagattgatgtgtggaaagtgtcatgcattaaactaaactgtcttgagtgtatcgttactccacatttttctaaacactatcagcaaagaggttttaaaacaagtccagactgtcagaattacagtgtgtatcattggtggcttttgttagtggtgacgacctgtcataacttgctttttgtttggtttctttacattcagcttgcaggaaaagacatcactctcttaagttcatgcacacactctctttttttttttttggcttctttgtgtctgcgatatgtcctgcatgctgtccttctgcttcatctaacactcttcaccccctccccaagtatacgtgcagtattgcatctgtctactctccatcttcccaggccgttccattcccatcagcccctgcaatcagacagctggctctgaggggggggggctgctattgtccctgcgcgtatgccaggttttgtacagctctttgtttcccagctcaaatctggatgggaactcctcatcctcacttcattccacccaaatctctatactcacactcatgcctgttgtttcccagtatagtgcaatgtttaaagctcttaacgtttaagtggcccatgttgtagcaactctcacggggtgagtgtgcttatcttaatttttttatttcctcagccacatgacccctatttcatcacaacaccgtatgactgttccatttaagtgtaaaacagggtggaagattttggttggccagctttcataataatacctgaggcagcattcctgtaattctgtttgctttctttttttcttctttgagttttaaatttattcattatgtttattcatatttatttattaattatttatttgatttttatttgccaataacgtgaagcaaacaatatcagttcagtgttcattgaaatatagatttatagatttatatttatatttatttgttgttgttgttgttgttgttgttgttgttgtttttcttcaaaacattagtttttccacagcttccagaaacagtttgaataaagttataccaggtcaaaactgaattcaaggggagtaaagaatctaatttgtgttgcattttatgatttcaagtcacaaaatttacaaaaattatttaaatttgttaaattagtaaacatgttttacttcttgccactttaattattttttacaacactttatttataggatatatatatataaatatatatattttttaaatttgcacaaaacagaaagacaaagtcaaaaacaaccacaaaaaacaaacaagtatacaaacttcgtcactttaaacaaaaccctttcaaatgattagtttcaagaggagaaatgatgatttaaaaaagaatttggaaaaatattaaggtgctattcactagaaacatttattacattaaacatcaagcccaaacaaatctatttaaatgatttactattcaaatgattactattataaactatttaaattgaaatcaaaacatttgtgatgtttataaattagggatgcacgatttatcggtgaccatattgttatcggtcgataaatgctatttttaatgttatcattatcggtccgatgtcaaaattaagccaatatctttaagccgatagattacattattttctaaagtgaatcatacaatctgtatttagcttttcgcttgtacggtggctttgaactatcaaaacgcctttaaaaatgctttttcagacattacatatttttacatatctacattacttgttttacaagtttacacgttttatatatatatatatatatatatatatatatatatatatatatatatatatatatatatatatgtgtatatatatatatatatatatgtgtgtgtgtgtgtgtgtgtgtgtgtgtgtatatatatatatatatatatatatatatatatatatatatatatatatatatatatatattcatgattttacatactgtaaatcagcatgctttaaatgttgctaaaaataacaggttaaataacaaatttggatttaattaacaaagttaaatctattaaactaaatgaaaatgaaaggaccaagaactgaaaccagctcaattgttcttaaataaaacgtgctacagtaatgtagatatgtaaaaatatgtaaccgattatcggaatttcggcctccaagtctaaaaagttattgatatcggccaaaaaaatctttaaactacctttaaagggatagttcactcaagactgaaaattatgtcatttactcacccttcacttgtcacaaacctgcttgagtttcttttttctgctcaacaaaatggaagttattttaaagaatgttagaaatctatatgcattgacttctatagtagaagacgacttgcttcagtggaagtcagtgtttacaggtttctaacagtcttcttttgtgttcagcaaataaaggtttgagtgcatgttatttgcgagtaaattgtatttgagtgaactgtctctttaattgcgttgtcagtttggaatatttgttggattatgttttagtagttatatacttcataaatatatagacacttttgatttattcgatggttttatatgaacatgtcagatggcgagatgccctattcttcattaaagacatatgtaggcaatttaaatgtctccagtatgctttagtatgggtcaggagtgatgacgtggtgtggtaatgtccgctgaggggagtttgagcggggctgtggctagattcttgtgtaggagacagaccagcgtgactcaaactctcattgttttccccctcaagagaccatcaggtgttgaactaatcacatgttgtgtgtctttcttttgaatgccttcccttcactccagttgggttttctcattaacatatgaaggaagtgctgggaaacggatggttgtagccctatgcagaccttacattcctgattcccattcacagtgaacagttttcatttcttctgcctgatcacccctgatatacggtggtttagagcataaaatgggagccatgccacaggaaactgtatgtttaaagttgtttagtgagaagtaggactgctctattatagataaacaaaatcataatcttgattagtgctgtacgatattggaacaaatatgattgtgatatttaacttttctgacctacatattgccatatgaatacaatttcaccaggtggcttgaatagtattatttgggaaaatgtgcaattcagattgattggggtgaatttgtaaaggtgtgaatcgggtataaaaacaataaacatgttgtttattggaagcaagattaattacaatagagcaaagaagaaagtaaaataaacaatgatatatgttttttgcaagtcaaaccgtattcaggtacagaaattgaatactgaaatctaaaataacactgtatagtctccattgtattaataactcagtaaaattattcttcactgaaactacaaatgttgtaaaattgcatttgaatgctttaaactctcttgaaaagcctttaaaacgcatgtaaactataaagtttcattctcttatggttatactttgcaatgactccacaaatttcatgtataatcggttgttactatgtatactccgatcaactataatgccagctcaacattgcatatcctgtgatacgtccattgctgaaaagattcattgcagccctagtcttgaatattttggtcagaattgtaattgcgattatttaaaactgttatcagtgggctttatgaccaaaatatttttgatttacttattattattattatttccccttgcgagtaagtctgatattacacctatacatgtcaaagattatgaaatttcacaattctcaataccaaagcagaatgggaaagttatgatttaaccctttcatgcctatgatcacaccggtgtgattagagcattcagaacgcatgtcatcagctgctaaattaaaatctgattgccttcactgaggcatagaaaaagatgcactgtgattatcgtaaaccacaatttatcagtgtttttaaacgattaacgtttattttaggtttcggacattctaatacacataactacttgcaaaagtaacatctaaggtttgtaaaatacacgctgatgtctatggagatggcaataataaatatttgacaacataactggatgatgttcttttacgtaagatacacaccgtgtatgttacgtgaacatttattctattcctcgtacagttgaacagccacttttatgtgttttggaagaaaattatttagaaatgacttgttaattcagcaggtctgttttcagcagcaacgtagaccaaatatggcagtgccatgttttactttataattaggacatttgacaatatttgcagcaaggggataagcaaaacacaatatataaataacttatggtggatgctgtgcatcacaggataaacttgacgcatcaccatgggaactcaacagctaaataacaatcatgaaaaaaaattcatgtaggagggtaaatagaacactgttaaaaaaagatctgtaattttctccgttaaaaaaaaaagctcccggggaaaaaaaaaataataacagccgttaaattgcagatttttttctgtaaaattacattttttttaaattgcagaaatgtattcgaaatttaattttaaggaaatttatgtaatttaatatctgttatttcactgtatatttttgtaatttaatgcccattttttttacggatttttttttcttcagtatttagaacgtacatttgaaatggtcaagcgtagtattcactgtaggaattaaacttcttattaaagcaattaaagtccttgagtcaagagctttgagtgattttattttatttatttatttttttcctccttgtgttttgttatttaattaataatgattagcatagtcgacaacagaactatagtgcgctgtcactttaagggctgttttatttacagatacacaagcattttcattctgaacagtgctcattttttacataacaaatgagtgtttgtcaatcatgactaagcattgtattttgacacattttgcatgtatttgaccatttaggaacacgccttcaggtaaacaacaattttacatgtgtgtgtgtgttctactcgtctctgaggctgagtgcatgcacagacagcaaaagttttctttcacgtttttaaaaacacaaatacatctaatactctttaataaatgaagcatgtcccattggaaactgaaacttacagaagaatgaatgcagactactggaatagaggctgttcttttataattgctggaggctacaatcaaatgtgaatttcgattagttgcacagcccttgtgagaagatttcaatttggattgttatacctgatcagttaattaattcttctgttgatcatgcttatggaatgcttgaagttcagcttttggatgactgatgttgattataaatgtttatcattagtaaagcacttcaaatgcaagagaggtctgtaattgatccgactgatgtatgactgaagcactaagtgtgtcattgtaagactagataagatgtaataaaattgcatgctaatcttttctgtcatgaacgcttaacctttgtataatgcggtacagaaatattgaataagtctagcccgtattgtctgtgtacttggaaggtaatgagaaagtctgttttcagctactttggaagtggtttaaagtggaagagcttaaaatatttaagagtttttttttttttttttttttttttttttttacgcaactatgaaggtcaaaagagaaatcaccatccgctcagccaaaaagtttgataaaattggtaagtatgcagtattgtgcattacatttatttgcagcttacaaataaaataaaaaaatttctgaagcatttaagtttatttaaactttttttaaagatatttaaggataactacatatatagagaaatatattattgcagtgaaaaaaaaaaatttaaaatatttttggtcacacacccctagctgcatgattttcttttgatctagtttcgtgtcttttgtttgtgtgtaattttagttttttagtgtctcgtttttgtttcttagtatgaagttttttttttttttctttaatatgtcgtttttgttatgtcaatttagttttttaatgtcatttttgtcttgtttcatatttgtcttggtgttgtgtcttattgtgtcgtttttgggtttgtgttttttttttttttgcttttttttttttgcttttgccatttgtgtttttagtatttctttttgtgttttagttttttcttttttgtttttaatgtgtttttgtttatagtgagagttcaatgctaaggattttttttactggcccaatcggaccagtggttcagatttttacttgccctgccaatatttacactggccccaacaaaaaaagtcaatagctatttcttagccacaaatttaaaaaaatatatatgtcaaaatgtttgtaaatctagaatttaaatatttaaaaaaaatttaataatgtataatgagtaaaattcaaagtgttttaaaacaaaacaactatcccttaaatgaaatgaaattgatacttcatccctgttatgaaaatcatcagtcaatcaaagctgtttatttgttgcttacttcattcattcagtgtcacactgaagccaaaacatttagtattgttccaaccatatgttggacacattgggattcctgcctcagaactgcagagactcaattcaatcctgctgtcacagaactgagcaaaaacaggagcgtcaaacaagaggacagaaagaaacagtgaaaaaagaggcacagaggaaggaagtgagtttgggactctttacctctgagtctctttacctccatacatcctgtgcctccacatggacagatgtaggtttttggatgtgtccgtctgtaattcagagccccctactgttcatgatgcactggctgagttcacggcggctgactgcagatttttaccttatatggtcatcctgagctcccgcctgtcagccttccagagctgtttcctcgctgctctccattggctgaagctcagagcttgtgtccaatagattccctgatagacgcgggaaagaaaagaaggccagtgagaagggaatttttgttcaatgtgagaagttcactgtggtcattaggggatttcttttcatcttttaattgttgtttatatttttatgagtattataaagtttgtaaagatagatattaaaatgagtttgtttgtaaaaatagatatacagttgaagtcagaattatttgcccctgtttatttttttccctaatttctgtttaatggatgggtagttttcaatatttctaaaggtaatagttttaataacttaattctaataactgatttgttttatctttgctctgatgacagtaaatagtattgactggagatttgtcaagacatgtctatacagcttggtgacttttaaaagcttaactatgttaattaggttaactttttcaggttaggttaattaggcaagttattatttaatgacggtttgttctgtagactatcaaagaaaatatatagcttaaaggagctaataattttgacctttagaaatgttttttttcttttcaaaaattaaaatagcttttattctggcagaaataaatcaaataagaatttatccagaaggaaaaaaaacattatcagacaaactgtaaacattttcttcctctgttaaacatcatatgggaaatatttaaaaaaaaaaaaaaaattaaaagggggggctaataattctgacttgcactgtatattctttaagatacaatataatacacattacagccgcgcttcattctcgaaatgtagctatagtttgtctaaagcaggggtcggcaacccgcggctctagagccgcttgcggctctttagcgctgccctagtggctctctgaaactttttcaaaaaatgtttgaaaatggtaaacgatgagggaggtaaatatatttttttgttttaatatggtttctataggaggacaaacaatcttaacgttttccaatgctgtaaaagtgtgtagaatatttaatttcaacatttctgtcaacgaagatttgcgtcatagcctgcgacacacgtttctatcagcagggcgggatgccaggcaggtagctgttgtaaacaaaccggcggctgtgtgatgcgccatggagcgcaagctgtctttgccaaagatgttcagcggggcacgctttctcattttccctccctgagagaattcaaagaagcccatcccgatcactaactcaacggtgattatttacaaggtgcgatcgttgatatgcaaactgcatttgggagcagattttgtgagttgcgaaaggaaaaaacgagactgtctttccttgacacacacccctggagattgacccttcagtatgtatttgtagccaacgaagtcatttttttagtaggctaatatagctaatataaatacatatagcatgtgttgccatcattataaggcttatataaagcttttaattttttgcggctccagacatatttgtttttgtttttttttggtccaatatggctctttcaacattttgggttgccgacccctggtctaaagcaatgtaaactataaattatactatgtgcaggggtacaatcagtcagcgcagtcgtagctccatagtcaatatcgacattttgtgtctgccggtttgtttacctttctattggcattttcccgcacgtgaattctgaccaatcgaaaagcagtttagcaaacatgttcaacaacatctggccaatgagagatgtggattttgtcagatgactgcatttttcttgtcaactggttcggatcaaatcagtgtggtgtgaaaaggacccaaagacagcaaaaatgctgcagtgtatcatttgttgcccttggtccggatcaaatgaagtgaactacagatgtgaaagcaccctaaaaatcatattgaccccaaacttttaatttggaagtgtatttttaaaaagaagtcaagagttgagaaatgccagagaagtgtcaaacctcagtatctctctgatctttctgatttatttctgtaagcttttctaccctcctccttgtctttcaggtttatatctgttagccaaccacacacacctgtgcctgagcagctctttcagtccaccagactctttctgttgcacatagaatgacacgagttctgattggtcggctgtcagggcacttcagtcaggtcagctagagcctctccgtcctcatggaaatttccatgcagaccagatgaaaccgatgtgtttctttggtgtccctgtgattctgtccgtgtccagtgtttgtgtttgtttgatttgctgcttctctgatactggctgttttaattgagtgttaggctgaaggatctgcagtgatgctgctactgttgctatgcaacaagtgagcctcgctgcaatgacggtattggccactccgcttttagtaacctataattatttcacataaattttcatgatgtaagttcagcagagctttctgtaaagtttttgttcaccgtaatgcttgatcgaatgatacaataaacagtatttcacttttctatggttaggtaaactgcaatctcagtcagtgatactcatattaaccgctaactgaaagggtgcgtttttaactgattaatggtatcatttaaagtattaaaaaatacaattgtgtatgtatgtgtatatttatatatacatatatatatatatatatatatatatatatatatatatatatatatatatatatatatatatatatatatatatatatatatatatctttttttttctttttattttaagtttggctgcataaggtgatcacagcgatttcaggttgctgttgtcaattatttgacctaattccaaaatcccctttagtctccatgatgaaaaccaatgttctaaatagcagagggtagatcagggttacacgaaataggagattttaaagaaaaagtataaggaaaatttagttaataatgccaagagagtgtttgatactgtaaagatgttgaatacagagtcaagtttatgtacactgttaataaatggtaaagttcaaaccaaatttggggagcttgtcataggttctatacccaaccactgagcatccattcttttaagaaacaagtttaatatatatatatatatatatatatatatatatatatatatatatatatatatatatatatatatatatatatatatatatatatatatatatatataaattttttttttttttttttttttttttttttttatctgggaagaccaaaaatattactggaaattgggtaataagacccctcctaattctctgggttttagtaaagtagaatttttttgtttttgtttttctatgctgttggaaacactgcaggtgctgtatggtatgtatgtatggtgttgtttgcttggtaaaataaatcagtattttaaaatgcaatatttaatgtgtcagacttaaaatagacatgtcaataatttttttttttacaaatttaataataatttcatattaatctgaccagttaatattcacttaatgagtggcggttgttgattggcaaaattaacctaaatgagcatccctaattttcatttgttatttattacatttgcttagtttgcataatttatcaaagaatcagtttttaatggttattaagaatatctgaataattttcatgttttcaattaatttgacatgctctttgatgttaaaaattgtaaaatataaataaaagtttttgtgatggagtgtattgaataaagcatcagttgaattactattatattaataataagaatcgtaagaaaaaggaaatgtaatctgaataagttaaaaaaataaaaaaaggtttgtgaagaaaaaataaaattaatgtgccgcaatggtataatgaattataaaatgtatttttgtcaacaacaaaaaagctaaattaattaataatagctcttattagttattaaacaccagacatagttaatcacaaatcagaaaatatgtatctgcagacactcataaaaatatatctgttgataaaacacatagtgcaaaaatgtcatcaagatgtttacacgatcacacatcttgacgcattttggaacatggaaaacctagtaatcaatctttatctgcattttctattttactttggctatttgttttacttttgctttgatatttagctcattcttttaaaaatacctcctgaacaaaaacaagctgtgcataaatgagcgtgggttaataaataataaagcaagcccattctataatctgtatgcagatgatcactactgaccctctgcagcgtcagtgatccagaaaaagcagctggcattaatgtcagcagatcaatatatttatacggcttatgcttttgtgtctctctggtcctccgggctcattggatttgagttactggttcctactggaaggttctgttgaggagtcgtgtgcccttttatcaccttcctccacttccacaatcgcttccttccacacgtccatgactaaacaaagttaaacaagtgaaaaaatcattggaggaataatgttctctgtttgttttctcttgtggcacgtggtggatgaatgactgctggatttgaaaagaaaatatttttattttaccaatgttattttatcctttttttaacccctcgtgtattaaatttagcttttatatatatatatatatatatatatatatatatatatatatatatatatatatatatatatatatatatatatatatatatatatatataatttttaaaagttgtgtaaattttaattcgggcacactttacaataaggtttagttaatgtatttactaacatgtaaggatgcaacgattagacgattaattgaaatagatttcaattgtacgattatagtctgaggagtagtcacggtttcacagttatcatgattattcattcattaatttaaaaacactactagtttagtaaattacattgtatggaatatacatgattctaaacaagtctgaagctgaccaatcaattcttgtcatgtgacttgtggtgcgctggcagcattctttcaactaggtgagcctagaatatgatgcatcaatactagaaaacctagaacctagaaaattcgtgcctctcgccgcttccaatatgcgcaatcaaaccgcgcacctccattggaaattaacgaaaagacgggaaatgtgaatggtcgttatttaatagcctcagccaaagttgaaatcagcctttaatccagtgtgcgtgcgtattgtgtaagctcggaacttaaaactagcacacagtttacataactttatgtagttgcaacagttttgttctgtgcagaaacactgtgtttagaagcctttacgattaatcgggatgaattaaagcgtagttaatagtaaaatcagttgatcgttgcatccctactaacaggaactaatcttgaacagtacttgttcaacatttattaaacatacattaacatttactcattcattattaaaatccaaatttatacttgttaacattagttaacgcattgtgagttaaagactaaaaattacaaatgttattgccattaacattagcaaacatgaatgtatactttaataaatgtattgttcatagtttttaataaacttgttgaaatgttacctttattttaaatttaaatggatttttcattttaatttttttgttgttccttgttcaatgtttttttttttttttttacatacatttagtttattaaagcttttaaatagtgtttaatagtatgtatacaactaggttttgcttgttttttttttcttccctttttttgtgctatttttggttcattttaggtcagacaatgaaatatgcataatatttatacatgtagatatctatgatataattcaccaaacaagaaattatcagaaaaacataagtatacactaaagaactatataaataataaggtaaaataacacgtatatattcaaaaatatacacacaagataacataaaataataatcataaaaaaacaaacgtataaataaataaataatccaaagaaaagaagaagaaaaacagcaattaaaatataggtgtctccttaaaaaaacggaaaagggctccagactttctgaaactgttctggcttttgttttattgtgaaccgcatctttttcattttaagagcatgtaagaaatcaaaaacccttccagttcataagaataagtcttctagctagtgaagttacaaaggttacattatcagcctgtaatgaatttaatttaacatattgtggcaggattccacacagtgctgttaagggggttgggtctattgattatgaaaaagtttgtttttttattgtatttttattgttaaaaatgtattttcattctataaattaatgctgctttaataatattgttatatttatatattacatgttgttgaccttttgcatttttgttttattgtctttttggggccaattttaatgtatagtattttctagggctgggccttgagacggcatatttttcattacatttaaattattatttactttaaaaaaaatttgtttacagaaaatgcaagaaatgcattgtttaaaatattgtttctaggatatacaatgttaggagttatacttttaatatgaaaaacatttaggatgatacaatttgttttgaaaagtgcaagatttttattttcattttaggctgtgtgtgttttaatttcagttgtcaaacgttgatgatcaataaataataatggttactcattttttttattattatttcaaaatcaagttatgcacccttcatttaacaatctcttgtaatatgcgagcagttttactgtacaaaaccaatcagtgaactataaggggtaaaagatgtataaataaataaaataattgttcattaatcttaatcgagaaaaaatattcaattaatcgagattttgattttaggccaaatttgagatattactttttttttgcatttgttgtttatttgtcttttattattattattattattattattattgttatttaatattatttatctcttatttattttttattaaattcagaaaggttgaaagctagctgagatgaagctgtccacagcacatttttttaaaaatatggaaatacttaagaacttgttacgtgacgtctttttctcatcagatgaagatccatgtcaacagcactcattccatcttgacaggaatttgcgtcacatccttttcaacacatatagcattgcatctttatcacacattgcaactttatcacactagtttcattccaacacatacatcttagtcatttttgggcacgtgtgacggttgacggactgctgcccacatctggactttgaatcagcgaatgctgttttcgttggcaagcggcagtgaagtttcacgaccagtccgtcagtatgtttgtgtagctgttggtgtagtgattgtttaatcagtgtttcagatagtagtgacgccacttctttgtgttctgtgtgcgagttttctggcaatttcctctagtcaaaacacatcttacgcagtttagcatctccctttctttccaatgatctttttcagtgaaatgcttctccgtcatccagacattcttacttgattatttccattagaatccttcagaagaaacacgaggggtggttagctcactgaaatagctgtgaagacagtagtttctatttcgtgcccagacttgagcaggaatgcaaacacagagtggtttcctgcacaggtgggttgtgtccttttctacaggctgggatttgaagagtcccagggtgtgttctgtttgtccgttagtggactttaaagtagtccaccatcttaagtgaaatttcattatgaagagaacacggtcagatggaagtgtttaggcatgaagtagtgttgatgcatcagttagcaagaagataagatggaaatttacctttgtcattggaaaatcaaaaacgttttaataaaatggagacttatttttaattactaccagatttgagtttatcagggattttaacttagtgctgaatgcaaatacgatcattacgttttaataaaatggacttatttcacacaactatattatttaaattcttctattaaacaccaaggtcgttatttatttatctatccatttaaaatgcttgaatatgtattgtttaaagacacttaatgcagtggttctcaactggtttggccatgggcccaatataatggcacgatcattaggccataagttaaccaacttgatatttgtatatttgtcacctgcaatgtgtgaaatccagcattctattaaccttattcttcaccatagactgtaaaagatatggacgtagtatccgtaacgtcacccacaggtttctgaagaagcgaaagaagataaaagtatgtgtggccaacctttaccatcttgttagtgcgtaatcacatcgaccgagggaaaccaaacaaggccaaagaggcagagcgtgagtggagctacagatgcctgctagcacttttctttgggagaaacgctttatactttattacctgcgactcatttgtgttctgaccacatgtgcttggttgtacattatatcaatagagtgtttaatattttaaaaaacactgttgtattacattgaatcgcaataacattaattacttccaaatacttcaaatagtgtctgtgttagtaaatgcacggctatttatgaaatccaggcataacactgtatggtaacatttcagatgactattctagagcctacagctaatcaatctgtcagattatgaagtgcattacagttgtaaagaaaaatataaattatgaattatcttaaataaaacaaataaatttatagagatggtataagtgtataattcacatgggaaagggagggcacttgaatagtttgtgagcacaattaagtgcacagcatgccatatcatctggtaattgtaagaaataattccaaaagaaaagagggaactgtgtaaagacacaaaaagacacaaacaaaacaaaaatacgatgtatattccaagttaagcggctaattagtcggaatcggctgaggtgaagtgactacgaacagtgagacctagctgttactcaagtggccacgcccttaattacacagacttaatataaagtaagtggatgagttctaaaaaaattcacccccttacagttgtcatgaagagtaatattaggcatacgaaccaaaatcgttctttgtaccagactgattgtaaacactttctttctgctgtgaagttggccattttaacagtgggctcaaaagaaatgttctctattatggaaccagaactagcggatttttgatgaattgcagtttcagttacttccgtatttacttcacaagcgagagcgggaggttgctgcttgttctttacataaaagcaaacgcagccatttgaatctttttggctcgagacttccggtctcattcacttccattcatttttaggcattaaaaacagctcgttctgctgcttgatgttgtaaactttatattttcttcttatattattctgctttgtctgtattgtcatgcaaacacttgtgtgtagagcaagttgaccgttttctgacaataactcatagtcatttttcccataggcaattgaatcggaagttcgaaaacaatcggaaaaattagcgcacttccacattgaagaataaaatcaatagaattcctagaaaaagtatagaatgttgtaaagtgccaccacaaagtaaattttgtgtctttagaacatatttttctctcgcacataaattgtgtctgacagaacagaagcattaaccatttttacagacatcttttaagatcaagccatgcattgctcaatgacccactcaaaaatgcttctgcgacccacttttcaccagttaagaaacatggctataatgcatgtatttagatgatatgtatttggggctgggacacaccaagttggtggtcagccgtttggctttgtacagtaggtccatcaggcagcatcagtccggctatctgctctagtgtattccacatgtcgcctctcagaaggataacaatggagcttgttgacctgatcaggaatatagaatcagtgtctggttgttgactgaagagaacactctgactgttattcagctaggaatcagagcacgagtgtgacctagcaattaaacgattcaggtcaataatttacacaaagaggcaggatgtaattaccttcatttctcaaatatttgcaaataatatggattattagattgtcagacatatttacagcagcaaatccctccatggtgaatgacaattactgtgatgatggtattaaatgctgctttattttgttagaagttccagttacctgttgtaaaagaaaactgacattgccacccacaagtcaagaaagacgcatcatcttgtttaagtttgctttcttctatttggtgtattcggggaagatggcattttggtccagactgaaacagacatgagttggaaacacagtttgatttcatctgtgctagctgtttgatgtcagcttgatgtgcaccgagtccaccgaccttcacacaattatgcttggctgtcgaacctcaaactcttcataactggaatttcctttgcactatgttcagaatgagcatattttgccagtgaagtaaacttcagctgatactccatgcttgagaaatagggagcagtgcctgccagtgattgtgctttcagtgatgtcgtcacaccataggcaaagcagcagcaggcgcggcgtgaacaaaagtgtgtgtttgtgtgctggacttctgcacactgcacaatgtgatcagatgacacctgatgatctctcaggcctgtgcagaggtcagaggtcgtgacctaaagggcagaggggactgatgtcatcaggaagtcagctgacttggcatgagaccacagctgggcctttatttggctgctttgtttgctgtgtgccagagagagggaaatgttcggtctccaggcatctgcattgtataatgctattacataaagcactcagattgaggaataatgctgcttttcatatacaaacatgcattgaatgtggttgggaattttggctataactgcgtcccaaatggcacactatacactatgaccatatgcacttactcaacagcatagtttgtaatgttgtcccaattggaacacttaatgttttttttactaagctgaaattcaaaccgtttgtctgatgacgtttgatggttgccaaattattgaaataaatgacctaactaccaaataatacctgccatgaaccacattcaccatcggtaggcgctataatcactctcgtaggagaattttgctttcactatatttttaacaatagcaaacatttctttagatcttcactaaattttcatgtagttataatttttggttgtttttttctggatttactaggtatgggtttgtaaaatgttaatgttttgtttttactctgtaaaggtctgaggatattttcttccaaattttccaaaaaatttttattcattatgaatttgtttaggaaaaggaaactggttaaatcatttaatttcttttgaattattgcacagcatggctgtgtctgaaatcatatacttccatactatatagtacactaaaaacagtatgcgagtagtatgcagtagtatgtccgaattcatagaagtaaccgaatgacttactacttccgatgagattctgaagtgtgtgcccgatgcacactacgctatcccctcatgcccccagggagaattcatgaataagagtgtagcgatgcaaccgtgtaggtcacatgatcatgacaaaacggcagctgtagtatattcgagttccattcatactactctcattcataagttgccttttcactgcacatgaaaagcgacagaccagaagtcattgattttcaatggagagtagtccgggagctgcgtagaattccgatcatctctgtatttttaaaagccggatctgatttgagctgcggattccttaaaatatttgaactcctgcaactagtgggtgtgacaggccaagcggattgatgtattccaatgttgtacaagcaggttcgtgttcttgagatgaggaaagagtagtttttttcgtaactttttttgaaccagaaaaaaagtttttatatatatatatattagggttgtaacaatataccggtatgacagtctaccacgatttgaacgtgcacgattatcataccatgaacaattgcatatcaacggttttaacccttaaagaccgagacagccgcccgcggctaaaaaaaagtattgcttttaaatgtttaataacttttgatccgctcatccgattcatacaattcaaagattggcagaaagaagagaatctcagctttccattgctgtatcacataacattcacggactttcagaggctccggaatcagtgcggttacgtcatcaaaatttgaccacgctgatttgacaaagaaacgctcgtcactgtgtctccggacaaaccagacatgatacattgatgcattgtccctcctccatgcccagattggttcaaactcgctatatcacaaccaataagcataggtttcgctttggtccacaaacaaaacaatgagctttttgaacaacacggaatgagagataggcatacatttatgcgcggctaaataaaacgcaaaaaaaaaagttttgcatgaaataattctcatactaagtacttttgcatgcacagcagcacagaaacatgacaaaacagtgacacagcaaagacgaactgctgctcttgttgttttcaaaagacgcaaatgaaggtgcagctgtttgtctgcattgcagacaaccatatccaaatccatatccacagacaaccatatccatgctggcacataaaacctaaggatgttccatattgaatctagtttcgttatgtaactatttatagtatagtaaatatttatatctatttttttactgaggatttgcaccatgtttatttggactttatttggactttgacacattatttattattttcttattttttatttgttcattgtaagtggtgttgtttatagtaactgaaaatatattatttgtaaaaagtcaaatttgcttcactgttctattattttgtaacatttgtaacataccgtataccgcgaaaccgtcaaaccgtggtattgttttagacgattatcataccgtaaaaaattcataccgttacaaccctaatatatatatatatatatatatatatatatatatatatatatatataactattcataaatgagtaataaaaatttttgttttgttttctccacattcccaccaaaatgttagcggtttatgagtttctagtagtcattcattcattaatttaaccatggtgaacgcatagagaaataaggctcttgcttttgcactccttcatttctgacaacacgagactcatcttctctcccatggtgcccaacaaaactgaaaaattctttgtgactgccacaaagggccatattccgacagtcgtgtctgaatgtggtgtgcaggggaaaggcggctgtactgaattgaacatacttttctaacagtcgagtagtaaattctagttcaaatgccatacctactgagtagtaggtgatttcagatgcagcctatggttatttcatgaaatattgactttacttttatgaatcttttaagtatttttacagttgtatgaaatgtcataactagtttccaaataaactttttatttaaacatgaatttcattttaatcaaacaatgtaactataaatccgctcctcagaatctgagaatttctatgtagtctcttttaaatttttctgtggctgtttagtaaaacctcctcatttatgggttttctcacactctgcctgaacctccgtgtgacctttcactcctaatgaaagggtcaagggcctgtcgcacacgcacttctgtctctgcttttgaaaacagagatgcaagaacaaaagctgcaatctgtttttattataaatcagctgtcgtgtgtaaatgtttcttctgtttgcgctgaatgaccggatgagctattgtttgaacatttggaaatgaatggctttttgaccccctcctgatttgacgaatgcaggccaggctgtaagtgtttgttttggtgctacacagacatttgctggcattgttagatctcatttctcttaccaaaagaactgaatgctttcatatttaatctgatattaggctttgtctctgtttgcag
    dna_end: 1141082
  - mismatchlist: []

    prot_start: 66
    nucl_end: 321
    prot_end: 107
    translation: TGRIDKAYPTVCGHTGPVLDIDWCPHNDQVIASGSEDCTVM
    dna_start: 1141082
    type: exon
    seqshifts: []

    nucl_start: 198
    seq: acgggtcgtatagacaaggcctaccctacagtatgtggtcacaccggccctgttctggacatcgactggtgccctcataatgaccaggtcatcgctagtggatctgaagactgcaccgtcatg
    dna_end: 1141205
  - dna_start: 1141205
    type: intron
    nucl_start: 321
    seq: gtatgtcaacatttttttcttcattttagacttctgaaagtggttttacaagctttttgtgttagaaaactatcaaatttaatataggttattaaacgtttgattgcggtgtttattttcattaataaaaatagagagaataattatagtgtttgatataatagtattttaaagtctgcttgaaataaaaatttacaatgttgattttgctagctcacatcgttatcctgaaggtgaataattaatctgtttaagttagtcctctaaaatggtttgatttggttatcttctattaagatggatgggtgtgtggctgtatgggtaaaaggatggtttgatggatggatggatggatggatggatgggtagatggatggataggtaggtaggtggatggatgcatgtatggataagcggatggatggataggtagatgggtgggtgtgtggatgtctgggtaggtggatgtatggtttgttggatggatggatggatggatggataggtggatggatgaatggatttatacatatgtaggtggatggatgaataggtaggtggttggatgggtctggatggatggatggatggatggatggatggatggatggatctatagataggtggatggatggatggatggatggatggatggatggatggatggatggatggatggatggatggatggataggtaggtggatggttggataggtggatggatggatggatggatggataggtaggtggattggatggatggatggatggataggtaggtggatggatggatggatggatggatggataggtaggtgggttggatggatggataggtaggtggatgagtgggtggatggataggtaggtggatggattgatgaatggataggtggatgaatgggtggatggattgatgggtaggtggatggggtaatggttagatgtagaaaacagctttcttttataaataaagtaatacctacagtatatagtaatagatgaatattaaaatatgaatactttaaaatattataaaatgttttttgtaaaatgtaatgcatatttttaaactaaatttatttgttaaaggaaatctaagtattctattcagtatagcatgttataattgagaatgaaatccaacttcctaaataacacctttgcttttacatgttactctgcctcagttgttctgttactctcacgttactgtgcagctcaggatgttttcattttgtcctgcaataaaccagacaacgttattgtgctgtatttttgatgtgttctgcaacccctgcggtcattctgaagcttgtttattgatgtttggatttgagatttctttaatagattctgtcatgtgaacacagcaaatctggaggcctgctcttctccactgttttacattagtttaagcccagcctgaagtcattgaatctgcggttactattttatagttgtgaggtcagtcttgttggctctccatccatttatcactctgttagcccttatttggccatagaatagaaaaacagcagtgtgtaatgttgagttgcacggtacagtctgtcattcttccctctcaggtttataacatttgaagtataatcattgatcatccatccaaaaggaaaatgcactcaattttaattttctttctcggtcacaaaaaaatcaatgttagtaaataaattacctaacattatacaatacaacattttaaggtaaagtgttacccttacttatatagaacacaaaatgtgacattatgaagaatgttcgttaatgataggacatagtaggtaaaaaataaataaaaactactattatatggcagtcaatggctaccgatatcaaatatttgtaataatatcatcttttttgttcagaagaaggaaaaaaatactctgatttggtttgtcaccatttgaagatgactatataaagatagaatttttatttttggctaaaaggtgctggaggtattttcatcggttatgattgtgatgatgatattgatgttgataaatacagaattaagacgacttcatgcagtaattgtcctatcgtaatgaattatttcaaagagctgttgaataaatgctgaaaatgaacacgtagaggaagagttgaagtcaaagagaggctctaagaagttctaaatcacatgagagtacagtgtttctactatataaagctaaatgtacaacactatactttgtgtttcttgttttcttgctgagtgataaatcgctgctttatttgtcctctgctgccaccttctggagcttcgtgattattataaatgtccaacttgatgttttttttcatcagattttgggatcataatgcaattgataaccgctcttgtgatacagtgctgatttagtgtgtgtgtgtgtgtgtgcgtgcgtgcgtgcgtgcgtgcgagcgttgggattacaaagggattacaaagtaattgcattaaataaaaataataataatgcctatttttatttataaaaatgatttttatttttcttgtcataataataataatactaattattattattaatgataataataatagttattaataataaataataaatataaataacttagtatatatatatttgtttttattattcatttacttattattattattactaatgataaaaatttaatattgatgatgatgatgatgatgatgataacaataataataatattataataactattttattattttaaaataacttaacaattatttatttatttctttatttacttgttattaatattgttgttgtttattattatttttttattaatattgatactactactactactactactactactagtagtagtaataataataataataattgtcattgataataatactaatactaatgacaataataatatttgcatttctggcaactcaaataacaaccatagttaacaatacacaccacatcacttaattacaacaaattacaaggggtaaaaattaagatgtgttaattgttgttgtcag
    dna_end: 1144249
  - mismatchlist: []

    prot_start: 107
    nucl_end: 451
    prot_end: 150
    translation: VWQIPENGLVTSMSEPVVVLEGHSKRVGVVTWHPTARNVLLSA
    dna_start: 1144249
    type: exon
    seqshifts: []

    nucl_start: 321
    seq: gtgtggcagatcccagagaacgggttggtgacttccatgtcagagccagtggtggttctggagggtcattcaaaaagagtgggagttgttacctggcatcctactgcacgcaacgtcctcctcagtgcag
    dna_end: 1144379
  - dna_start: 1144379
    type: intron
    nucl_start: 451
    seq: gtatgaaaggtttcggcaatcatctagaatagatgccctaatcaatgcctatcaaaaaaaaacttaaatagataaaaactgctcagtatctgtgatatagattttagacatgatagtttttagcttgcctctataaatcgttattttattcactaaacaaatgaatttcaacatttgacaggatagaaaagactgaactttgacaattgttggtataagtgttctattattccatgcgagttcaatacaaactcaggaggcagaaatagaattaaaaaatattagtaatttattaagtacaaatgaataattcgattagggccctgggtcacccaaatgtgtcctattggttatacaatgctatccaagaaaacacatcaggctctctgagtgtttcttaggactaaacaccaagtttatattcacagaagaagaaggcgggttgtcttcgttcgcttttctgcaccgtctgtagttccccttttctccacagaagaactgaaccagttaaatgcacatgcttagagaccttctaaggctccaatatgtttttataaatggttacacaggaagtcagaagcgaaagacaaatgttattttaattgtttctgctgcatatttcttgtccatgagagccctttctgcaaaatgccttattagtatgcagaatatatctcctcaaaggccagttttggttagcatataatttgacagagaatacaaaatatagtatagaatataaaaaaaaaaatatatatatatagtaaagaatgactgtacggtaaatgatttaacatctctttaggcaatctctttagagaatcaagaatactctgagaaaaaaaaagtgtatatatatatatatatatatatatatatatatatatatatatatatatatatatatatatatatatatatatacatacatacatacaattaaacagatatttaaattattttttgcaaatctcagtatgatatattattggtctttttcggcactcatccagatgctctgatcaatgaatcagtcagcctaaatagataaaagactgctccagtatctgtgtcatagacttcagacatggtgatttattattttatttttttttcccactcag
    dna_end: 1145503
  - mismatchlist: []

    prot_start: 150
    nucl_end: 633
    prot_end: 211
    translation: GCDNMIIIWNVGTGESMITLEDHHPDIIYSICWNRNGSLICTACKDKKIRVIDPRKEEIIA
    dna_start: 1145503
    type: exon
    seqshifts: []

    nucl_start: 451
    seq: gctgtgataatatgatcatcatctggaacgtggggacgggggagtctatgatcactctggaggaccatcatccggacatcatctacagcatctgctggaaccgcaacggcagcctcatctgcaccgcctgcaaggacaagaagatccgcgtcatcgacccgcgcaaggaggaaatcatcgcg
    dna_end: 1145685
  - dna_start: 1145685
    type: intron
    nucl_start: 633
    seq: gtgagaatattcttacatttatgtcatgtgtgctataaaggcccatcacaaaatgtaaaatattgctttacacaatattggaaaattctgatatttcgctattttttaatgtgaaatgatgtacagtttcacacgatatcttgaatagcactatttgatggttttctgaggagccttacagtatccaggtacagaaattaaataattgcaatccaaaaaaatgcttttcttacattaccttgtctcatttctagtccatatctaacaattcttagatcaagtcaaaatattgttttaatttcaacttcagaagaattaagtcaaagttatgccgagtttagactgcatgattttcacagtagtcgttttcacactgcatgactatctgggctggcgtttggtcgctatctgtaggcgatcgccgatgttattttcagtcaaaacactgaacaaatttcacacggtatgatttgaatcgccgacagctccagatatttagcacgtcaaatatctcacaggcatcggcgactcatctgcgattctctcagatcgcgtttgtgattgtcactcacgtgcacgggcaccgatttgcctgtgatttcaggcatttgtcggcgatttctcaaaacctgtcggcgagccaaaatcgggaataaaatcacacagtctgaactaggcattaggagttttaccttaaaacaagctacagtatgttatctactagtggggtaagtaaaaataatcttgtttgtagatttgtaggaatgtatacatttaaacaaaaacaaaaaaacacgatgaaaattctaataatgttttttttttttttttttgtcggcttagtccctttattattctggggtcgccgcagcgaaatgaaccgctaacttatccagcacatgttttacgcagcagatgcccttccagctgcaactcatccttacacactcattcacacaaatacactacagacaatttagcctacccaattcacacgtaccacctctttggactgtgggggaaatgggagcatcaggaggaaacccacggggaacgcagggagaacatgcaaactccacacagaaataccaactgacccagccgagactccaaccagcaaccttctacctacagcactacctactgcgccactgcgtcagaatcaacattgcatgtattgagatttgactaatgtggatacacacattgcgatattgacgctgaaacaatctattgtgcaggcttaaaaagaaataatttaataattagcaataccaaaatcctagcaatttttcatacagcttttcagtagcaaatattatggttaactgaagagagctgatcagtgagattttctaaaaaaaatttctgacatttcactgtgtttaaagacgtattttagtatctctagtatctgtacatgtactatatgaatccatttgttttatttttttttataaaatgattaaagatgttaagtaaaagaactactgtatgtgcacaattataaaaattaaattaagttccaagtttacttcctttaaaaaaataaataaatttaacttgtcgctttttgtcttactcaccctcatataatgtgatttactgtattatgaccaaccatcctaatcagactcctccatcataaacttctccatcatctgaatcttgatctatatgaaatagtccattataatatagtttagggcactgacgttacccggattgagctgattgagtagagtacgagcatttaagtgagcagcgtttttagatttgtgctgcaccttctcacaataacattgtattcaaataaaacaacttccatagtttagaatggatggggataacttgcattaaaggtatagttcacccaaacatgaaaattctgtaatcatttactcacccttgaattgttccaaacctgtttgagtttctttcctccgttgagcacaaaggaatttatattttgaagaaagctggaaacctgtaaccactaacttccatagtatataaaaaattataataatatggaagtcaatggttacaggtttccaaaaatatcttcctatcctatatgttcagcagaagaaagaaactaaacttggtttggaacgattcaggtttaagtaaatgattacatttacttaagtttttattcagtttttcttttttttctttttttgtattgaaatgtctttgtatggtaaaaagccagaaagcaatggccatgttgtattattcttttaatttttatctttcacctcctccagctattagaaaagcactatgctcctataaatcactatttttcttcaccaaacaagtgatttttgatattagatattatagaaaggatgttacagaataacaattctgattgtccagtattagtagactgtctgcttaatatctgctgattctgctccttcaacagacatttaactgactataagaaacttgtcaagtacatgtcaacttactctaaccctaaccacaaccgaacagtctactgataatctaatgagaattagttggcatgtagatgcagtgtaacttaaatttaacaaacggacatcaaaataaagtgtgacctaacaatttaataaaatcaaaccttttgtcaatcaaactgacattcaagcaatttttggacgccacagtgtaacatccaaaacctttcacaatcctgatattatcataaacgacaaatatcccacttcactacactataaaatatgtctgttaattaacagttcctgttttttctgcttcacaagtggtttctgtttatttacgggtgtgaattttattatgggagcttaatctctgctttgtcgacttttgatgtttaaaaaaaaattacagtttaacaaagtgagtttattgacattttagtagtttgaaataatataatgcataataagtaatatatagagaaataagtctgtaaaattaataaagcatatactggcattttattacaaggtttttgtactgtaatatacaacaacaaacagacaaactgtaaagaatgttattaaaagtcagtttttatttttatcttttggaggttaaaagttgttaaaaaaagatcaagattccattattccataatttaatagctggaatttaaactattaaataaacaaagaaaaataacaaaaataaaaacatgaataacaaaatatcagaacattgcaaatttatggatctattttgtgtagttgaactgtcctgtcaatatacaggatgtctgcggggtcttaaatgttttaaattgcaaaaacaaaattttcgaccattaattagtcttaaatttaccaaaatattttgtaggtcttaaataattttagactagtcttaatttatctgtgtctaagtaaagctacccaatagggctgagacccaatcaccaataatccatttaaaacatgtttaatatacatacggtttttattacaaagagagtcaattcacaacagctgttagacatttttagaaaaaaattcttcaacttaaattccctaatcaggaaaagacaactaaagcaacacatccctttacatcagggatgtcaaactcaattcctggagggctgtagccctgcacagttaagttccaaccctgctccaacacagttgcctgtaatttcaaacaagcctaaagcactcaattagttcaatcgggtgtgtttaataaggagttggaacttaactgtgcagggctgctgacctccaggaattgagtttgacatctctgctttacatgatcttctgttaatacaaatactatttacagaagtaaccgggccattagaaaaaaaccttaatgttaagccctctacaagtctaaaatttcaatcatagttatttcaaaagggtcttaaaattgacttgaaaagcctgcagaaaccctgatacagtataatagcttcctaatagctgacatgtttctctcagttgaggtgctctaaagtgatttggacagtcagtttttggtaaatgtgagcattgttttgatgcatgtctgtgtgtgtttctgacag
    dna_end: 1149733
  - mismatchlist: []

    prot_start: 211
    nucl_end: 753
    prot_end: 251
    translation: EKDKAHEGARPMRAIFLSDGKVFTTGFSRMSERQLALWDP
    dna_start: 1149733
    type: exon
    seqshifts: []

    nucl_start: 633
    seq: gagaaggacaaggcccatgagggagcgagacccatgagagccattttcctgtctgatggcaaagtgttcaccactggcttcagccgcatgagtgagagacaactcgccctatgggaccca
    dna_end: 1149853
  - dna_start: 1149853
    type: intron
    nucl_start: 753
    seq: gtgagttaccatggaaaccgcagactaaattaaattgttcaacagctactcatgacttaatacacaccaaaatgcgtctgttctttttccgattaagctttctgaatgaaggtgcagtttttgagattggcttgttaaattgatcatgtgtttgctctatttgtgtttcag
    dna_end: 1150024
  - mismatchlist: []

    prot_start: 251
    nucl_end: 858
    prot_end: 286
    translation: ENIDEPVAVHEMDTSNGVLLPFYDPDTNVVYLCGK
    dna_start: 1150024
    type: exon
    seqshifts: []

    nucl_start: 753
    seq: gagaacattgatgagcctgttgctgtccacgagatggacaccagtaacggagtcctcctgcccttctatgatcccgatactaatgtggtctacctgtgtggaaag
    dna_end: 1150129
  - dna_start: 1150129
    type: intron
    nucl_start: 858
    seq: gtaagcgctacacacacagttactattccaaagttttgactgaggtgtgatttctttaattgggcaaggataatttatatacagttgaagtccgaatcattaaactcttttagtttgtttttccccccccgattactgtttaacggagagcagattttttcaacacatttctaaacatagtcattttaataactcgcttctaataactgatttattttatctttgccttgatgacagtaacgaatatttgactagataattttcaagacacttctatacagcttaaagtgacatttaaaggcttaactaggttaattatgttaactaggcaggtaagggtaattaggcaagttattgtataacagtggtttgttctgtagaccagtggttctcaaagtgggggtcgggacccccgaggggtcgcgggataatgaaggggggtcgcctggtgatttccaaaaatctatttgtttttattaaaccataagaatcaccatatccataacctgctgaaaagaaaaaaatagttgtttatagttactatatactactgcatttagttactatagtagcttatagtaactagttctattggattatgacccttgaggtaattccatctttaaagggctttcctaatttttctgttgagattgtcaaacattgaatagaaaatttgctttcaaagcctttcacgggacctttaatgctgcgttcacacctaacgcggaacgcgcgtcaagcgcgagtgattcacatgttaagtcaatgcaaacgcgcgaatagacatcctgcggcgcaaatgacgtgaattgcacgaatggcgtggcgcgagttgagtgttttgcgcgtttgacgtgcttaatgcgcgtttcacgtgaatcactcgagttcgaaaatctgaacttcagcggacattcgcgccgtgttaaccaatcaggagcttgctcttgtggagtcgtgattgtgacgtatcgcctgttgtcagtgtctcaggggaaattccccagcagataccgacaagaagttcatcaaactgggctgggctctgtcagaagcaccgctgaaaacctccatcagccaggtccagtttctggaggagtttatgagcttaaagagctggatgcacctctgaaaggatgtagtggactcagacacgaccctaaaagtatcgacgctgtttatcatccttcataaacactgttattttcttcataaaatccaagttagccctttagctatgaagctagagtcacgggacagacagaagccctgcccatcacacgaatctgcgtctgttctgaagtgaatttgatgcgcgaatgaagcggggctagacgtgcgaatgaagtgagtaaactcaaatgttcacgcagcaatttacacacgaatagtgtgatttatgcgctcgttccgcgtctggtgtgaacacagcataagactaaagtcattaattttgtggtattgtttgtgatttttatatgaaattttatgtgctgcctgccatcttgaccaggtctcactggaagaagagacagtactgtctcaatgtgatctcctggctaaataaaggaaataaataaataattaagtgattaaaacattaaaattgaaaacggttattttatatcttaataatttacaatattaagattgtgctgtattattgagcttattaaatgcatcattggtgagcataaaagactattcttgtaagcccattaaaatatcagactgaccccaaactgttaaacttgaatatttttatttcagacagtgtgttgtggtagtaggattagttgtttagtctctgactctgtttttttctcttctctaacag
    dna_end: 1151969
  - mismatchlist: []

    prot_start: 286
    nucl_end: 1004
    prot_end: 335
    translation: GDSSIRYFEITDEAPFVHYLNTFTTKEPQRGMGYMPKRGLDVNKCEIAR
    dna_start: 1151969
    type: exon
    seqshifts: []

    nucl_start: 858
    seq: ggtgacagcagtattcgttactttgagatcacagatgaagctccgtttgtccattacctcaacacctttaccactaaggagcctcagaggggcatggggtacatgcctaagagaggtctggatgtcaacaagtgcgagatcgcaag
    dna_end: 1152115
  - dna_start: 1152115
    type: intron
    nucl_start: 1004
    seq: gtaactttgattactacacaatatgtatttatgcacgtatgagaaacatgtctagaatcagaattcagcttaaaactatctttataaaaagaatttcaattagttttattgatgtactgtacttactaagatacaagtcatgtttatttatcatgtgaaatgtgctgcggtttatggactgtacagatgtcaccacttcaatatgttgcctctgctgccgtgcttgctgtcgccacaacagtattaagtgcgcccgcagcttctgaccgccgggtggcgctttaaccaaagatttcagctttgccttttcacaatactagataggatggtagtgtatgtgtacagtaccttatgtgatgtgatgcatttaattaaaatctaattttgtttggttgttttggttttcgtagtaataaacatgcttttacactataatgtgtattttagtaatgtaatgtaatgggggaggggtgtctccaaaccaccaccagtgtgcagtatccacttggatgatgctatggcagccacaggacaacatagccagtgtgctcaccacacaccagctattggtggaatggagagacagtgatagagccaattcagtggatggggatgattgggaggctatgatcgtaagggccgatagagggaatttggcctggacaccggggttacaccctactcttttacaagaagtaccatgggatttataatgaccacagagagtcagtacctctgtttaacgtctcattccaaagacagcacctactaagtgtatagtgtccccttcactttttactggggcattaggagtcacacagaccgcaggttgagcaccccctgctgacctctctaacaccacttccaacagcaacctagctttcccaataggtctcccgttcaggtactgaccaagctcagccctgcttagcttcattgagtaaccagtcttgggctgcagggtgatatggctgtggcatattttgattcctgccgaaagatattaaatatataaatgaataaattttttaggcttgccatttataaataaacttgtttataaatactggcactgtaatttctgtgtttataaataatatatttacttctacaatcttttctgaatactagcgagggaacgtaaaatataggttttgttttttgttgttgggctaaggacatttctggaatgacgtgtacaccaattcacctctccttctaatattaatgacaatgaccaactgaaacgaaaaaaaaaagttatatctttttaaaaattatttagggtgaaatgacctggatgtttcttaatgaaattagcatgctcagttttttcattctttttatatgttctgttttcatttaaaggcatggttcatcacaaaaatttcctacaaacaactcatgaaattagctcatcccaaaactttccttccttcaaacaatttcctcaaactcaagtggttttaaacttatggaatcattttttttttaattaataacaagatatactgaggaattttcaaaagaaaaagcagccattgacatccatagtagggaaaaaaaagatattatggatttcaatggctgctttttcccagtgttcgtcaaaatactttgtgtttaacagaagatagaaacctaaacttgtttggaacaagtggatgaccactcatgattgtgtagcgctttgggtgtatgagcatacatggtaaatgcgctatatgcagtgctcagcatatatgactacacccctcataaatctacattttaaattcatatttttgataggaagcgatacaatattatatttgtccaaatacattagattagtcagtactgaagccaaatctggagctaatctaatcaaacttaaaatacaataatggtcctaaaactagtacacccatatttatgttatagaaagatattaaatacacattttaaaaagatgaataatcaagagaagtggaaaaaatttaattttgttgaaagtttttttttttttgcaatattttgcttatatttaattgtattatctttcaatttctatacatgtttggtgactaaactattattttaataaatatatctgtttaataaatctgttttgtttaaatgcaccaagatgcattgtctatattcactgagaaaaggaaatttctcaaaatattaatttttaaaatgggctttactctatgctgagcgttgcaaatacacattacattttcaatgtaaagttataaaaggcaagatagtctgaggtttcagatgtcacaaacagcctatgatgcatacgccacacaataagtggtcttctgattggatgaatcataagctgccatatttacaaccaacatttatcataatcaaccaaacaatttatttattttggcagagactgctttaaaaaatgctggcattttcaattaactctagtctgttattgtagtgacattagtgtaacgttttcacatccttaaacatgacgcagttgaaaaaaaagcttgctttacatgttcgtcatatgacatctgcgtggctcgctcttggtcaataaagctgtcgtgagttttgtctgtgtagactacccaatagagggcagcaatacacctgattgactaaggcctcctgaatccttgatttaagagaatgttgcatgattagagattcagttttagggttctccaacactcatgcaggatagtttggtgtgatatttttatacattgttgttttttctctatgtttccattgtgtcttaacctgccgaatgattcctaaactaacatctgcttgttctaatagacttgtatgcttgtgtgtgtgtgtgtgttgtgttctcag
    dna_end: 1154962
  - mismatchlist: []

    prot_start: 335
    nucl_end: 1062
    prot_end: 354
    translation: FYKLHERKCEPIIMTVPRK
    dna_start: 1154962
    type: exon
    seqshifts: []

    nucl_start: 1004
    seq: gttttacaaactgcatgagagaaagtgtgagcctatcatcatgaccgtgccaagaaaa
    dna_end: 1155020
  - dna_start: 1155020
    type: intron
    nucl_start: 1062
    seq: gtgagccttttgattggttttatcatttatcttgagtacagcagccccgagggttggtctgtgtattcacagccacaacatcctcttacttttggcttttgtttactggcatcattcaagatctgttcgattagtcaaccagaccattttgaaactcggtctggttggtttacactgggtttggtttattcagtgctactcctccaccgcaggtctcacatcataatatttgatcttaaagcgtagttgaagtccacgtggaatcaacattttaaatattaattttgcttacactcattattatttttaggtgacattttttggttaatctatatatgtttttatatgttattaagtgggtcttattctaaatatgcctgacaaagtattttggagtgctattgttacacccagtaaaatttttgtggtaacgcatggtaaaaaattgttatcattttcctaacatagagaaaaaaagcatgatctaaatctaacaagtattacacttttattgttttgatgtttgtactcgacatctgcatctgtgtatcttgcatgatcctctaaatcttctcaactaattccgttctttcttgcatcag
    dna_end: 1155622
  - mismatchlist: []

    prot_start: 354
    nucl_end: 1305
    prot_end: 435
    translation: SDLFQDDLYPDTAGPDAPLEAEEWFEGKNGDPVLISLKHGYIPGKNRDLKVVKKNILDNKMSKNTENTTPAHKTATSTPSI
    dna_start: 1155622
    type: exon
    seqshifts: []

    nucl_start: 1062
    seq: tcggacttgttccaggatgatctttacccagacacggcaggtcctgatgcccctctggaggctgaggaatggtttgaagggaagaatggagacccggtcctgatatccctgaagcacggatacatcccagggaagaaccgcgacctcaaagtagtcaagaagaacatcctagacaacaagatgagcaagaacacggagaacaccactcctgcccacaagactgccacctccacaccatctatt
    dna_end: 1155865
  - dna_start: 1155865
    type: intron
    nucl_start: 1305
    seq: gtgagttcagtattactagtctttttatatgcactttttcaacactggctcattgtgaatatgtacccccgtatacatttctggagagcagaaattttgtaggcagaggtacgcatagctgcatttcttctttcaaacaaacgctatgggacagtatggcatcgctgacagcttctgtttgttttcacgctaccagctgacagcttacctccatatggacggcttttccgctgttatcagtttgcccagtgactttcaacgtacgttgtggacttgagatacagagcaaagttgactgcgatgacagggttagagttcggcagagaatggttccagaaaacaagtaaagcaaaagacaaaaactaaaagaaacaagtaaaaaacagggtaaaaatgtggtaaaatcagaaaacgtggggaaaaatcaggcagctattccttttcttttgattgctttttaaaaacactgtccgttgatgttacggcaaagttattacagttataaaaaacgaatgtaaaaaacgaaaactaaaattgaaaatcatttttgttaactgaagtagaaaactagaactaactgaaactgtattgtgtacataaaaaactgaaacaaactaaaatattagcaaaaaaaagtccttcagtatcatctctgaatctctattctaaatgaatttaatacatactgttagccttttagaagtagatctatttacttcgctctgcaggtgtttgacctgtacggcacctcacagtctgtaaacttgctgacattggccagatcatctggttctcctctagtcagttctcgctgtttttcccgcgacaatacaagtgaacatgacagcagcacggcgacagcattaaatatgacacgagcagagacttaaaagtattcatttaacacatttgtgcccaatactgggttctacttctgtattaatgatcctgatctcgaacgaatcattctttgagccggatcttctaagtaaaccagttgaactagttcgccaaattgaactgaatcatttgaatcgattagcgtaagcgtaagcactctgatctacaaactacttactatttaacaggcctgataccccatctgactcgaaataaaacaatttggttattctgactgaaattatgattgctgactacatatcatgtatgtttagttcaaacataggaggattgtcacaaaaaatctggtttgcgttaaagatctgaacttcttatcactactgtgtgtccaaccaaagaagcagccttgcacacatatttttcttagggctgctatcttgtgggctgttgtatttgattttaaggatgggtagatattagtagcagatggtagtggtcatgtgtcctctgaataaatctgtaaaaattttatctttggttatgattttattattcaatatttattctgatgattttcaaacctgcacttaacaaatatccttatttagaaaaaactaaacctaaaattaataaaaaacttaactaaaacaaagcaatttcaaaatatagaaactaataaaaacccagtaaatctacctcctaaaacaaattaaaactgactgaaattgaaaacaaaaagtcaaaacgaaataaaaactaaaacaaatgaaaaatttaaaataattttaaccttggtttagggtaggggtgatccggtcaattgctgcttttgaaaacactgttggttgggtttaggaaagggggtgagtggagggatcgattgctcggtcggacagtaagtcagtcagtcgacagcggcctctggtggatttacacatgaacatcaggtgcgaatagcactcgcataaggaatttgagatctcaacgtgtacacagcagcatgtggattcacaaaaaccgcaaaaaaatgtacctcctgggacgtatttcctactccccagaaatgtttacaggagtacacatccataatgagcctgggttgcactttttctgcaaactgtattcttttattaccaagttctacacaatctccattgtctgcatgatatgtcttcataattgtaatccaccagtctcagtttgggatcagtaagattttcgggtaacttttgttgcatgtgtagtaattacaattaattatatataattactgtatattctacttacactaaacctaaaccacattctataaccataagtgcatgtgatcaattactgtttttccatagttaaatgaataggtagactgtaacaaggacaccttaaaataaaatatgacaagtttttgtaatgtttaaaaaaaaaaaaaaacatcagaagtacaggttaaactatatggctgtgaaagattacaattaaaattgtatattgtttcttgttgaatatagtttaacatttaaatacttcccatgatttaaatgcgtttatgcttttcttagttttcagtgtcacctgattcttcagaaatcattccaatatggtgcaatctgctgctcaagaaaccatttactataattagaatgagttttttgagggcatgttattttagagttaatattagaattaaagttttcacaaaactattaagcaggaaaaaaagtttaacatttttaagttttattaatgatcaagtgcctataattctttataactgatttctaaaatatcatgtaataatggtgaaaattcagccttttatgaggaatgcattaaattttatacttctgttttaaaacaaaattactgtaataatatttcacagttttcagtcgaattattgctgtcttaatgatcagaataggcttttataataggcttttgtaaaaacgtacttatctctaacgttttgaccagtagtgcataatgaacacagatttacactgtttcagttgcagttttgactcccaatcagataaattgttgtattgttgaaggccagcttctctttttggctcataaatgctgttttgaaagttttgaggatgttgtacagcagacccaacccaaccacatgacagcagcagccgcacatgtgtttgcccattaaagcagctcatgctgtaatcactgcctggagtcagagcactgccctgaacacactccactgttataatcacacctttacacttccctacaattctgagacttaattatttgcacatgtagcattgcgatcgctaactaaaaaaaggtttgtgcattgaaagaaagctaaaataaaatctaaattgtacataaaaccattaaacttagaaaaacttcaaggtgaaaattggaagtattgccttgccaaataaatactaaaatggctaaaactaaatagtaaataataaaacagagtctttggattagctgatttcattaagtatgagttttgtcttgacaattgtcaatgtaaaaagcccactcaaggggaggagctaactaataggcagattatttcacctgtgagagggtggatgtgtgtccgtgggcggggcctgtggtttgaacacactgtggacacaattctgttcaataacagtagccatgtgaaatttctggctgatacagggaatttataggaatttttttgagcttgagtataaaagtaaattgcaaatattgtgaacacccgggtttaattttaaacttcaactgcagaaaacaaagtaaatagattattctataactttttttcaataaaatttattatttttctttttctgtggaaaaactaccacattcccagtttcagtgaatcaagttgcagaaataattcagagtttattgactaatggtttatttgatttgactttaaactttagaattaatcagccaatacaaacatgtgcatcattaatttttccctttaaataaaaaatgtttgatgggttaaataaaccaaaatttaaattcgccatccaatctagtttgcatttccagtcctttcaatttttaatattttaatgagattttaaatgattttaaagaacagaattgggagaactaggtggttgtaattaggctaaaatcacgattttcttttttttttttgcttaaaatcgagatcgtgatttttctcacgattctttagatgttatacaaaagttaatatgagtagtctattattattgtgcatatggtaaaacaacaataatgatattaggtctgtgtgtacgtctactgttggatcaaatggaatggaatgactaaatataacctggttgttaataataatatatatatatatatatatatatatatatatatatatatatatatatatatatatatatatatatatatatatatatatatatatatatatattttctctctctctctctctctctctctctctctctctcttctttcagagacgattgcattaaacatttatcttttcattgtttttcccatttctcaacag
    dna_end: 1160258
  - mismatchlist: []

    prot_start: 435
    nucl_end: 1422
    prot_end: 474
    translation: KSEAKLEEVLKEIKSLRELVSSQEKRIGKLEEQLSKMDI
    dna_start: 1160258
    type: exon
    seqshifts: []

    nucl_start: 1305
    seq: aaaagcgaagctaagctggaggaggttttgaaagaaatcaaatctctccgagagctggtcagcagtcaggaaaagagaatcggcaagctggaggagcagttgtctaaaatggacatc
    dna_end: 1160375
  unmatched: 0
  prot_start: 0
  stopcodon: taa
  downstream: taaaggaccctgcagacccctcccccttctcttcaggattttccattggccaggtgggcgggacccgtcactgccaatcaccatgacagcgttccgtctgaaacctgcctcgcaaagactccaaacaacattccaaaaaatcaccaattcctttcgcaaatccccttttccacctcagagccatttggaaaactagaaacgccttccgtttcgctccaaaagttcacccgtttcgcttcttactccaaatctttccgcaaaccttgtgttttatctggtatccttgaacagtcttaagcttgttttcttattaaaaaattgtgaccaaaacgtttcgcagttatatgaacttgatgagctcaaagtttgaagtagcccatcagtattgcagtttccctctcgcccttctgagttgccaaatttatagaggattttgccacctccctgacagtatttgaccagcttttttatgttgtactgataagggacaaagcaatatgcaaggaggggaaatcactggattttgttttcaaatgttatagctgtctttctagagaataaaaataaagattttaatcaagccggcaaacatgtagagtcgaaaacgtttacaaaactgtactggaaaatcatacaaatgtctcactgtgcatgaacccacatttaaagatattaataggccaaataatttaaagtaattctagtttaaagccaatgtgtgcttttcctacagcctcagacacttgctggcaaaaaaaagagtcagcttttcccctactaatccatattgacacatctgcacttttcttctgtttcttgaatgaatccagaaaccttcaggtctcaccacatacctctaaaatgtttttagtttctcataagctcagagtaacaaaaaaaaagcccatgtatattctaaaatagtagctttttccagcttgatggcgcttttactctgactttgttccagtcagatgtctttcagatctaaaaatgctgt
  additional: 0
  prot_end: 474
  ID: 226
  dna_start: 1110594
  reason: 
  downstream_gap: 
  upstream_gap: 
  target_len: 2197397
  strand: +
  target: gi|166781994|emb|CU649523.1| Danio rerio whole genome shotgun, scaffold Zv7_scaffold447
  upstream: tgggtatggtccaggcaattgaacaaagtgtgaaggcgcccttagaaacaatcctaaattggcacaaatctgaaaaaaatttggaatctgctaaaataatattagcaatattgtagggctgggcgatttggcctcaaatcaaaatcttgattaattgaacatttttaaatttactacaattaatgaacagttattttttttatttactaagtttttctgcatctctggcgcaacttacaatcatcttcaatgtagtgcaaaggaaggttcaagaacgggtccatcgtcctacttgaccagagatgaccgcagaagtataaaccagcctcatcctaacagagcggggtcacatgtcacgcatgcagtggagtaaataattaaaaaaaaaaacattctggaaaaatttgatcgattataggttgtgaatgtcaatcacttttagattaattgcccagccctacaatactagttgttgttgttgttgttgttgttgttgttactactattattgctattattagttcttagaaagaatcttaaattggcaaaaataggtaaaaaataataataataacaacatttgttgttgttgttattactattagttcttagaaataatgttctgtccgcaaaaaatctgtaaaagcagaatctgcaaaaacgataacggctggtcacacttaccacaatatttaaatctgccaataaaattacaaacggagcatcagaaaatgatatttaaactagtaagtcaaaacacagttcacgcaccctaaagctgctatttacactgagacaactgtcgaaaacaccattgaattacagattaaagtgcacaaatgatcaaatcagatttttgctgatgtgcttgtcagtataagctaataatgaatgtgtgtagacatgctgtacaaggctttgctctgtgaaagcgctcaagcgtttgtgtcatgtgacgacggcttcattcatcattcttgtcttgttttcctttgcagat
  score: 1.0
  prot_seq: MFKRVVRQSKFRHVFGQAVKNDQCYDDIRVSRVTWDSAFCAVNPKFVALIVEASGGGAFMVLPLHKTGRIDKAYPTVCGHTGPVLDIDWCPHNDQVIASGSEDCTVMVWQIPENGLVTSMSEPVVVLEGHSKRVGVVTWHPTARNVLLSAGCDNMIIIWNVGTGESMITLEDHHPDIIYSICWNRNGSLICTACKDKKIRVIDPRKEEIIAEKDKAHEGARPMRAIFLSDGKVFTTGFSRMSERQLALWDPENIDEPVAVHEMDTSNGVLLPFYDPDTNVVYLCGKGDSSIRYFEITDEAPFVHYLNTFTTKEPQRGMGYMPKRGLDVNKCEIARFYKLHERKCEPIIMTVPRKSDLFQDDLYPDTAGPDAPLEAEEWFEGKNGDPVLISLKHGYIPGKNRDLKVVKKNILDNKMSKNTENTTPAHKTATSTPSIKSEAKLEEVLKEIKSLRELVSSQEKRIGKLEEQLSKMDI
  prot_len: 474
  status: auto
  undetermined: 0
  mismatches: 0
  matches: 474
  dna_end: 1160375
