# Supplementary material for: GenePainter: a fast tool for aligning gene structures of eukaryotic protein families, visualizing the alignments and mapping gene structures onto protein structures
Source: BMC Bioinformatics. 2013 Mar 4;14:77. doi: 10.1186/1471-2105-14-77 (PMC3605371; doi:10.1186/1471-2105-14-77)
Supplement: Additional file 1 — This file contains the GenePainter software (gene_painter.rb), a README file for installation instructions, the GenePainter documentation, and a script to reconstruct genes via the web service of WebScipio (gene_scan.rb). It also includes example data (MSA, gene and protein structures) used to create the figures. This file is also available from the project homepage. [file 1471-2105-14-77-S1.zip › gene_painter/test_data/coronin_genes/XtCoro2B.yaml]

--- 
- matchings: 
  - mismatchlist: []

    type: exon
    nucl_end: 201
    translation: MSWRPQYRCSKFRNVYGKVASRENCYDCIPITKNVHDNHFCAVNPKFLAIVTETAGGGSFLVIPLQQ
    prot_end: 67
    dna_end: 425392
    dna_start: 425191
    nucl_start: 0
    seq: atgtcatggcgcccacagtatcggtgctccaaattccggaatgtgtacggcaaagtggcaagccgagagaactgttatgattgtataccgatcactaagaatgtacatgacaatcacttttgtgccgttaaccccaagttcctggcaattgtcaccgaaactgcaggagggggttcattccttgtaattcctttgcaacag
    seqshifts: []

    prot_start: 0
  - type: intron
    dna_end: 426083
    dna_start: 425392
    nucl_start: 201
    seq: gtgagtgacatgtagggtttatcttggtacgatgataaaatagaacagtaagaattatcaggcacaaggctggccgtgtcaagacatttttggatagattgcctgaggctattgcagtggggcaaatatgcactagaagcatattaagataaacagcctgtgcaaatttaaagagcagttatgcttcagtaggcactctaatggatcaatatacaggcagtactgtggctgagccagcctgccccttccaacctaagtgccatttatatactgtatggtttatatgaaatattcataaccaggcccaatataaaatgtatgtataatctgattttaatggagagaactgtagaccttgtgtaatggtgaatggaagagaatggtgataaggacatatttctaatgcacagatttgggtaaagcctgttttgatgaatgcaggtgtacaggaatgtatatttatgtatacataatatatataagctatacgtaatcatgttttactgtaattatgtgggagtcacaataggtgtactgtatgcagaaataatagaattaaaatgtggtatagggatatagcatgttcttggttatgcagtttgtgggaggagccactgacgtgtttctgtgctcctcccacaggactgcaaggtgggggagttcaccgtgcaatgttctgtacctcccccag
  - mismatchlist: []

    type: exon
    nucl_end: 318
    translation: TGRIEPNYPKVCGHQGTVLDIKWNPFIENIIASCSEDTS
    prot_end: 106
    dna_end: 426200
    dna_start: 426083
    nucl_start: 201
    seq: actggccgcattgaacctaattaccctaaagtttgtggacaccaaggcactgttttggacattaagtggaacccattcattgagaatatcatcgcgtcctgctctgaagacacttca
    seqshifts: []

    prot_start: 67
  - type: intron
    dna_end: 426611
    dna_start: 426200
    nucl_start: 318
    seq: gtgagtgaatatgcatttctttactgacttatatgttattacaagtaataattatgttattttgtacacttgaggcttaaagtgcttaacccaaaacctgattgcaaggcagtattcccagtttgacatactagtatttatatttcctgtgcatgtgctgtaaataactcccagagtttcaggaaaacaaacttagaccttctgtttcacgacccagcaacagatcagaaaggttaatttaaagaaatggccagtctctgggtaaagtctctctcaagaaatatcccaaaaaagatgaacttccccatactctaaagtagtagagcgtgccctgtcctgtgtacgcatccctctgagcttatacgctttgcccacctcagtattgcacttgatttctttgctgctccttag
  - mismatchlist: []

    type: exon
    nucl_end: 468
    translation: VRIWEIPDGGLKRNMSEAVLELYGHSRRVGLIEWHPTAINILFSAGYDYK
    prot_end: 156
    dna_end: 426761
    dna_start: 426611
    nucl_start: 318
    seq: gtgagaatatgggaaataccagatggtggattaaaacggaatatgtcagaggctgtcctggagttatatggacacagccggagagtggggctgatagaatggcacccaacagctatcaacattctcttcagtgctggctatgactacaag
    seqshifts: []

    prot_start: 106
  - type: intron
    dna_end: 428286
    dna_start: 426761
    nucl_start: 468
    seq: gtcagtgtaattatgatattggtgttactgtatgtattaaaataaagtatttgcctaaagattttgttgattccccctatcctgttagaaggaaaagaaatgaaaatacatgggaaaataatgtcaagtataataacatcaagctaacaaagtaaagcgatgtgtacggtatggtatataaagtaatatggtccttggttagatctgcactacagttcataaactagtagtttgatctgtagaagacaaaggaaaagtttttgttttgtcaaagttttttgctatgtttaaaggggagtgcagaggacctcttgtctaatgtattgattttatggtcacatcctgattgcaccatccacctagagatttaacatttactggtgaacacaaattttacattttttggtatagtttatacaggagcactggccagcacaatgttgtagctcccatcatccccagctacagtcaggtgatcccagtggtggccaataaaagaacaaccatttgggaattttaacctttaaaagcaagcaagttgcaggtcaaacttagtccctgtgaaaaatggaaaatgaagcagtagaattcttaaaggaacagtaacaccaaaaaattaaagtgtataaaagtaactaaaatataatgtgctgctgccctgcactggtaaaagttgtgtgtttacttcagaaagactactataatttatataaataagctgctatgtagccatggaggcagccattcaaaggagaaaaggcacaggcacatagcagataacagataaaacactattgtattctacagaacttatctgttatctgctatgtaacctgtgccttttctccttttttccagcttgaatggctgcccccgtggctacacagcagcttattatataaattatagtagtgttactgtagcaaacacaccagttttaccagtgcagggcaacagtgcattatatttttattactttaaagctctttcattttttggtgttactgttcctttaatgaaagaggtgaaagtgagtgtaggactggccagaccagggatgactttgactttgttggccagtttgaatatattgcaatatatggacaaacaatcctttttgtttaaagaggagggcattatttggtagctaaatgcacaaaaggcttaatgactgtagcatattgatactgggtgagtgcagaggacttttttcttattattgatttgcagagagcccatggatgcaataaaaattatacagttagactagatattcggataattggtatttttattttacattctttaactttgtatagtatctgaaatatttgcctttcataatctagcctgaaattgaaaattgctatcaggttgtcagggccacagaccctgtaagttgtaacattgctaacagtgttattagtagtgggtaaaaacacccctcttctctgtattctgtaacattcaagatctatttgtgcccctagtgacatgtgaaattctttctttgctgttgacacag
  - mismatchlist: []

    type: exon
    nucl_end: 633
    translation: ILIWNLDIGEAVKMIDCHRDVILCMSFNTDGSLLATTCKDKKLRVLEPRSGRVLQ
    prot_end: 211
    dna_end: 428451
    dna_start: 428286
    nucl_start: 468
    seq: atcttaatctggaacctggatatcggggaagcagtgaaaatgatagactgtcacagagatgtcatcctctgtatgtcatttaatacagatgggagtcttttggccaccacatgtaaggacaaaaagttacgtgttctagaacctcgctcaggacgtgtcctgcag
    seqshifts: []

    prot_start: 156
  - type: intron
    dna_end: 428678
    dna_start: 428451
    nucl_start: 633
    seq: gtaagggtgcaggtactcgctgattagtctcttatttggtgcagacttacccttaatctatcagtaagacaacaccaaatctcttctctacacacattgcatcttgagttgttgtccctcatatttccttgctatcatattgcaagttgctcctttctgtatccctcctcacttctgttcctatggattctttcacacaactttatattctcttttctcttctttag
  - mismatchlist: []

    type: exon
    nucl_end: 750
    translation: ETACKTHKVTRVVFLGDMKRLFTTGVSKWNTRQMALWDQ
    prot_end: 250
    dna_end: 428795
    dna_start: 428678
    nucl_start: 633
    seq: gaaacagcctgtaagactcataaggtgacacgtgttgttttccttggggatatgaagcgtctcttcacaacaggtgtctccaaatggaacacaaggcagatggcattgtgggaccaa
    seqshifts: []

    prot_start: 211
  - type: intron
    dna_end: 434014
    dna_start: 428795
    nucl_start: 750
    seq: gtgagtaactgaggggcatgcaaagtgtttcttcatattttggcacaatgattagtagtagttatcataaagagccaactaaatctgccgtattacatatttatagatagggacaaaaataggtacaaaccacttgacagaatctaccttcttttccattaaaagccaatacaggtatgggacctgctatccagaatgtttcgggaccttgggttttccgaatacagggatcttttcataatttagataaccatacttttataaccatactcatttacacattaaataactccaacaggaatgttttgccccaataaggattaactatatcttacttaggatcaagtacaaggtactttttttattattacagggaaaaagagaatcaattttaaaaatgtaaattatttgattaaaatagagtctatgggagaaggccttcctgtaatttagagctttctagataacggatcctatacctgtaatatacaataatatgaaccacataacttgctgttcctttgaaggctacatatcacacttaaaaagaatataaatctaagatgtactagtagagatccagcttacccgattaaaggtttggtccgggtgctcatgccccagaccctcagcataggggagccgtatagaaaaccaatcagtaggaaaggcaggcactctggaggtccgaaaagtagagtagaagctcaaaattgaagtaaaatcataagtactttattttaatatacatacatgctataaagaagccttacgcgtttcgtaccatttagggtacttaatcataggctgaatggtatcctttagacactcagtatttaaagttatactggccaatcagagagcggcagtgctaaccaattacaacatagcatacaatgaagacaattaatttgaaccaatagtaagaacaatgtgattagctaggtaattaccaaatttacactaaaagaaacacatagcaatgtatgtaaaatagtagtataagttctgaaatacaagtttatgtacaatgtgcttatcaataaataattgtatatattttataattgacaaaggaggccaaatagtgatactaaataagaaagactatctcacagaagcccaaaggcaactaactaactttgattcatataaaaaattggatcataatccaactataatatataaatccgaattagatgcccttctacaaaatgctcttaaatttaacatcattgatgatagactttattccttcttaaaaccagaaaacccaaaaactgcgatatttcactacttacccaaagtacataagaaagaaaggcctccaataggtaaacctatcattgcaggcattggctccctaggtgaaaatttatgtgaatttgtagactatctcttgcaacctctagtacttagacttccaagctatcttaaagatagcggacatcttatacacgctttaagtaactttgtttggaaaaacgagaactataaaagggcatcaattgatgtagtatccctttattcttgtattccacatcacttgggtttagaagcaagtaaataccacctcaaccactatagcacttatgatgcaaatatgatcactttcattttaaatgccatccactttttgctgactcacaactttttcatttttgataacaaatactatttacaaagccgtggcaccgccatgggggcgaaatttgcaccctcctatgctaaccttttcctaggatggtgggaagagagacacttttttaataacaatgcctttcaatcacattttgaatactatggtcgctatatagatgatattatagtgatatggtcaggaactaaaaatcaagttgaagatatcatttcagtaattaacactaacacttacaaccttaaatttacttttgaaattaattcctcctctcttaattatttagatattactctttcatctgaagaacacaatgttataacaactatttatagaaaagattgtgcagccaacaacgccacttccagtcaccctagacacttaattaataatataccctatagccaatttttgcgcctccggcgtatctgttctatcgaaagtgatttttttcacaaatctaaggatctctttcagagattaagagatagaggatatgcaaccgatattctaaatcgagcttttcgaaaggctgctttaactaatagatagtgatgtagcaaacatcgccgaaaatgttcgcgaacccgttcgcggactttcgccaaaactcgcgaatattcgcgaactttgcgaaccccatagacttcaatgggaaggcgaactttaaaacctagaaaagccatttctggccagaaaactgattttaaagttgtttaaagggtgccacgacctggacagcggcatgcaggagggggatcaagggcaaaaacttctctgaaaaatactttgtaaaaaaaacgccaaaaaaacgcgatgttcgcgcgaattagttcgccggcgaacagttcgctacatctttactaatagactggatttatttgatagatataagactgaccttgtaacaagaactgaatgttgtataaaccctgtacatagcaaacaggaacctaaacagaaatcttataacagaaaaaatgaccaaaagaattctcctcaaactttatcttgcatactcacttttagtcctcaatataaggagatcagaaacattatagagagaaattcgggaatccttaaatcagaccctattcttaaggtggctacacacgtggcgatttccgatcgtacagtcggccactaactgttcagggctgaaacggcagataaggaggtagaaacaataggatttctacctccatctgccgattcagccctgacggcagattttggtcaggcgccttctatggctcccgatcaaaatcttttaacccgcccgatcggcgagtcgactgatatcagcagcctcctgcgatattggtcgagtcgccgacttgccatatacgcaccaaatatcgtacgaaacgaggtttcgtacgatattatcggtgtgtgtatggccagctttagactgattttagataatggtctgaacttcgttacaagaagaacagaaactataggtaatagactatccccgagcctcattcaatctaataaagcttcaaccacatggttatcaactaaaggtacagatgcgacgctaagcgctgtattacatgcaattacatacagacaactcaatcctttagctctaccgttactaacaggtcttataatattgattattacattaactgtaacactaagaatgttgtatacctgcttatgtgtaagaaatgtggaatacaatatgtaggccaaaccagcaggagattaaaagagcggattagagagcacattttaattatcactgatgtgaacagtaatacccctgtcgctagacacttcttagagtgccctaatagaactctctcctacttatctgtcattggcattgataaagctaatccagacccccgaggaggtaacactaccaatatcttaatcaaaaaagaaactaaatggatcttcttcttacacaccagacaaccagagggattgaattttgattatgatgtatcctgctatgtataattctacttctaaaaaatgctttatttatatttactactatgtaataacttaatattatacttgtatttataattatatacaattatttattggtaagcacattgtacatacagtaaacttgtatttcagaacttatactcaggcccggatttgtggagaggccacaaaggcccgggcctagggcggcagaagtttagggccaccgcaagaaaatgtttaaatttggctcccatacggagcagtcgggacctctccccactgctccgtatgggagtttaaaggagcgcatgcgcactcgcggctgggggggtgttgtcgcgcgttcgcacatgcgcactgggggggcccacaggggcggcctcggggcgcccaggagagaaatccggccctgcttatacaactattttacatacattgctatgtgcttcttttagtgtaaatgtagtaattacctagctaatcacattgttcttactattactattaacaaattaattgtcttcattgtatgctatgttgtaattggttagcactgccgctctctgattggccagtataactttaaatactgagtgtctaaaggataccattcagcctatgattaagtaccctaaatggtaggaaaagcgtgaggcttctttatagcatgtatgtatattaaaataaagtacttatgattttacttcaattttgagcttctactctacttttcggacttccggagtgcctgcctttcctactgattggttttctatacatatcacacttaacttaatttttcatttggagtaccttttgatagtagtaaagactaagaacaataaggaatacaaaaataaatgcttttctatatcatggtccctatagcatatattttaagatttgctgctaagagcaggatcccatttctccatttggaaagcatgaatttgctgaaggtatccaaataacctgttgttggctagactgacatcctaaagcctgaattgtcatcagctttgcccaatcttaaaggggatctgttaccctaagaaataaatccaaattatgttctattgtgtttgtcaagaaaaaaacttcacttacgctatataagtaatatacattatgtttccttcacgcttggaaacataatcacagaaagaaggcaggtaccattttgtgggcattggtattaaggcaagctttgcaccatgccaatattgtctttatgtgcctgaataggggacctgatgcccatgcctatgcactgttacacaattagatgttgaggagggagggggaaagtgagtgctgaatggaaagtgaaagtaattatctgccccacctctatgcatagaggcagtgcaggcaatatatgattgacagctgagatttttaaatgcctttattatgaatatggatgtattaataaaaataggaaattgggttttatgtttcattttaaaataagttttattatacagctttttatgtctgggtgacaacacttctttaaagcacaaattgtagcaagctaacaaacgatgtgtgcatgtgtggtgtttctatgacttcacaactgtaatttatgatcttgcag
  - mismatchlist: []

    type: exon
    nucl_end: 855
    translation: EDLSMPVTEEEIDGLSGLLFPFYDADTHMLYLAGK
    prot_end: 285
    dna_end: 434119
    dna_start: 434014
    nucl_start: 750
    seq: gaggacctgtccatgcctgtgactgaagaggaaatagatggcctttctgggctgttattccccttttatgatgcagatacacatatgttgtacctggctggaaag
    seqshifts: []

    prot_start: 250
  - type: intron
    dna_end: 434270
    dna_start: 434119
    nucl_start: 855
    seq: gtgagctatacgtgttccacattctaccccatctaataatggctccttgtctttaggcttttcatagtatttcatcacaactcttccactgatcaatacacatcttctagtgcagtcagttttctaactgcctacttctttgtcacaccag
  - mismatchlist: []

    type: exon
    nucl_end: 952
    translation: GDGNIRYYEITAEKPYLTYLMEFRSPAPQKGL
    prot_end: 317
    dna_end: 434367
    dna_start: 434270
    nucl_start: 855
    seq: ggagatggtaacattcgttattatgagatcacagcagaaaagccatacctgacttacctaatggaattccgctcccctgccccccagaaagggctag
    seqshifts: []

    prot_start: 285
  - type: intron
    dna_end: 434873
    dna_start: 434367
    nucl_start: 952
    seq: gtaaggaccaacgttatagaggatatgtcccagaccgacatgtatattgcaatggcttttagggcagattttggtggtgggaggctatttctattgtaaagggtactttccattctaaaacttgcactattcccttacacaagttccaaccagtgttatttattaaacttacaattatccaccagttgattgatcgtatataatatattatcagatctgccacactaaagagggagatttgatcccattttatcttttggaagtggcaaagcataatagcacaaagtacattagacacttatgccttgctcagagaaatttggtattgcagggttttactataacatgcaataacaaaaggagttagcacaacacaaaaatgcagagcaggagcaaattgggcaattgtactccatttattgagaacatctgtcaaactggtattctgtatatcggagagaattatagggggcatggcactgtatgattggacaatctattttcag
  - mismatchlist: []

    type: exon
    nucl_end: 1065
    translation: GVMPKHGLDVSACEIFRFYKLITLKNQIEPISMIVPRR
    prot_end: 355
    dna_end: 434986
    dna_start: 434873
    nucl_start: 952
    seq: gggtgatgccaaagcatgggctggacgtgtctgcatgtgagatttttcgattttacaagctaatcaccttaaagaaccagatagagccaatatccatgattgttccaagaagg
    seqshifts: []

    prot_start: 317
  - type: intron
    dna_end: 436306
    dna_start: 434986
    nucl_start: 1065
    seq: gtgagtaaagcatttcctacagctgctaacaattcactcatgctctttaatagtggcaatacaacttttttatgaaacagatttataaaatgtcagacaccgtttggatgcatgttccctttttaaatgaacactgaagcttgtaaagtaaaaggctttaaaaatgtccacagcaacacaccatcttggctcttgttaggtcatcttttgagtgtcagcggcactgcacaagcatggagaactcaggctgctattaagggttcattagcaatcatcaagcagaaaataaagttacatctgtcacagacgctgatgctagaggcagagaattttaattatgatgcagactacactagttattgagctagcatgtaatgtgaacacaaaataattacgagttagccaataattgggactattatagtttgtgtgtgtgtacagatatatatatatatatatatatatatatatatttctccaaaagttatgtgcactccagcgtagatcaattagctttattaataacttacatcatagctcaaacatcaacgtttcggtccgggtctaggaccttgttcacgatgtgcccacatcagtatatatatctgtacacacacacaaactataatagtcccagttgatcccaactaaaatataacgaatccttattggatacaaaataatcctattgggtttaatttatgtttaaatgattttttagtagacttaaggtatgaagatccagattacggaaagaccccttatccggaatacccttggtcccgaacattctggataatgggtcctatacctgtatgtatgtatatatatatatatatatatatatatatatatatatatatatatatatatatatatatatatatatataataaatacacacagtattttgtgagtcggtccctaagtttaggcaactggctttaaccaaaagtatgttcaggtaattagcaaaaaagacagtggggagctactgggggcatctccagaaggtcaaatgtgcactgctaaagggctgttgtcgctttgggcttttccttgtctagcctaggtctcactaacccagctcttctcaaaaaatagattttaatgtaattcagtgaaagaaatcacaaatacaaaagtaaaaccatgtgactcaacccgccccccccccaaaaaaaacagaaatgggtcacttatcttataatgtcagtaatttaattttaagccataacagagcctcccaggaaatatgtgtccttttatcaggggctataaggaattttagataacagtgatacctatttctcatttcag
  - mismatchlist: []

    type: exon
    nucl_end: 1156
    translation: SENYQEDIYPMTSGTEPALRPEEWLRGVNK
    prot_end: 385
    dna_end: 436397
    dna_start: 436306
    nucl_start: 1065
    seq: tcagaaaactaccaagaagacatttatccaatgacgtcgggcacagaaccagcactgaggccagaagagtggctgcgtggagtcaacaaag
    seqshifts: []

    prot_start: 355
  - type: intron
    dna_end: 436989
    dna_start: 436397
    nucl_start: 1156
    seq: gttctgaacagatcagtttgctagagactgctttatgttaaacctgccgttagcagtcaatgtgtgagatgccaggatgccatgggcacattccattcacattgcaattttagagctgacatttgcctctgcttataaaattcctacccttgttaatgcagaggcaagtctatcaagggttacacttgcctctacaatacccagggtaggaattttatccagcgcatgaatatataagtagaattatacaatgcttttttaaataaaattcaacttatttgtctgctggcaaaaaaatatgttgaattgattaagtccttaaatgctccataaatatagctcaccatgctttagtagagtctgggtggagtggcgctgggcatacagcttgggaagagactctaaatacactctaaatgaccgtgatcatttctttattaacaaaaaaaaatggttccttatattgtaattctttttttttttttttttgcttggtctagttatttaactaataattaagtaaatctgttctatatttgtagtctccctattcaattgcttttccagaacctaattagtcccatttctctag
  - mismatchlist: []

    type: exon
    nucl_end: 1296
    translation: GPVLMSLKEGYRKENKAIFIAPVKEKKSLVVNGIDLLENVPPRTENE
    prot_end: 432
    dna_end: 437129
    dna_start: 436989
    nucl_start: 1156
    seq: gcccagttctgatgagcctgaaggagggttataggaaagagaacaaagccatatttatagctccagtaaaggagaagaagagtttagtggtgaatggaattgatcttcttgagaatgttccacctcgaacagagaatgag
    seqshifts: []

    prot_start: 385
  - type: intron
    dna_end: 437321
    dna_start: 437129
    nucl_start: 1296
    seq: gtaagtaattcagtttgcactgaacctttgctgtttttgtccactctctttatcttgcaccaatcacagtgtctcacctgaactctcacctgcacatacaaaaatcacagtatactcatacgttagcactaactgccaatcacagcttccactgcactctcactgtgccccttgcttacctgtaccttgcag
  - mismatchlist: []

    type: exon
    nucl_end: 1425
    translation: LLRMFFRQQEEIRRLKEQLSQRDLLVRQLELELKNLRNSPKDS
    prot_end: 475
    dna_end: 437450
    dna_start: 437321
    nucl_start: 1296
    seq: ctgctccgcatgttcttccggcagcaagaagaaattcggcgcttgaaggaacagctgagccaaagagatcttcttgttcgacagttagagctggagcttaaaaacctgaggaacagccccaaggacagc
    seqshifts: []

    prot_start: 432
  score: 1.0
  unmatched: 0
  prot_seq: MSWRPQYRCSKFRNVYGKVASRENCYDCIPITKNVHDNHFCAVNPKFLAIVTETAGGGSFLVIPLQQTGRIEPNYPKVCGHQGTVLDIKWNPFIENIIASCSEDTSVRIWEIPDGGLKRNMSEAVLELYGHSRRVGLIEWHPTAINILFSAGYDYKILIWNLDIGEAVKMIDCHRDVILCMSFNTDGSLLATTCKDKKLRVLEPRSGRVLQETACKTHKVTRVVFLGDMKRLFTTGVSKWNTRQMALWDQEDLSMPVTEEEIDGLSGLLFPFYDADTHMLYLAGKGDGNIRYYEITAEKPYLTYLMEFRSPAPQKGLGVMPKHGLDVSACEIFRFYKLITLKNQIEPISMIVPRRSENYQEDIYPMTSGTEPALRPEEWLRGVNKGPVLMSLKEGYRKENKAIFIAPVKEKKSLVVNGIDLLENVPPRTENELLRMFFRQQEEIRRLKEQLSQRDLLVRQLELELKNLRNSPKDS
  prot_len: 475
  status: auto
  matches: 475
  downstream: tagctgccccctactcgtgggcattttccattgccccaaggacagtcaatggtccctgttcttgccttctggggggtctttgttcataaatgtactaactacccatgtattgcctctctgtggtagtcaaagaaactgggtttagatcggctccatgggtcttgtatatttgaaaatgcaattagaccttcagtatgtcccctgagctttaacatctatattaactttctgcactctttctcctctgcttgggaatctgtccagcagcaagatagcaagagaggctccatgtctgatacatgcacttcccccagaatgcatgcatttattgtggtacaccttcatatctggaggagatagatctgctcaagaggggaaaagagaggagcatgctgggtgagggggttttctgagacctatctgacctatcttaaatgtgtggggctaaatacactttactctaaatcccagtataaaacatccagaaggtatttgttcagaagtttcagggatgttgaaaatataaagccataattgaatgtgccgaatatacagaatgagctataaataaagcactgtgcagctcccccttcttcctccatcctctctttgtttccagcctactcgtttcttattctttcctcctactcacccttttaaccacataaaaacatctcctctagtgatccacgtctttcctcatcaatagagcctttttttgcaaaatgaggcatattttatttattgctaatcacttcctatgcaaagtgttatattaaaggtattaacaaccaaaactgccaaggagccatctttacattatggtattcaatcagtcagtatcccgctccgaagcaggtgactctatggagctcctgctctttatgaacatgattggtaaaactctatactactggacattgtggggtaaacccacagggaaaaatacatccagttttatacagcgctgtagggaatatctgtattattcttctcccat
  stopcodon: tag
  ID: 60
  downstream_gap: 
  upstream_gap: 
  additional: 0
  target_len: 3891054
  prot_end: 475
  dna_end: 437450
  dna_start: 425191
  reason: 
  upstream: gctctctatttgtgagaggtgtctggagcactatgagaattatttacttacttttcactgtaagactatttatttgcaccttgggcacctccttaggccaacatagatacagacattagcaagttcattaatatactaagttgtgcttgtaagacttgacataattcaagaattatgtgaacaggaggcattctcagtgtgaactgtggcattctgttttattgagagctgtttctctgttgttaatataggaaaatctattcacccataaatggttgtttatatatacagtcctatttaatgagacttgcaaataaatgttgaattggggtttttagtaggatgatgtaacttgcaaatttgaaacatatggactactacaggttgtgcgcacctgggttatgttatagtggtagaacaaagccatggcctagcatcaatacaactaaggtattaaagaactacaatgtttgggggcttcatgaccaacctcatatcttgaagctgttatctatctacatagtggacatgcctagcatacctggatactaaaagcatctatcagttagtacaaagtgtaatgatacctatagtttctccttagagccctgtgtgtggctggggccaaggacaaattatacaaaatttctggtaagacttgtgctattaagatgcctgtacttagaactcagagtagagtttgtcagatgagatcttaaatgctgtagctcattgcaagccacaactaaaatgcagctcagtgagacaaagtagtatagatcatctctgcaatatgtacatatgtatatttttatttatatagtgctgtacaacagaacaataaattaatagaacaaatgggtcagttcaataataaatacaattaaatctaaattgctgttacactgaagattaagagttttgtttcaaataaacaagtgggtggagatccctgtcctgtacagctaatgtttctaatctctgtaaccgtttcttgcag
  undetermined: 0
  mismatches: 0
  strand: +
  target: scaffold_40
  prot_start: 0
