# Supplementary material for: GenePainter: a fast tool for aligning gene structures of eukaryotic protein families, visualizing the alignments and mapping gene structures onto protein structures
Source: BMC Bioinformatics. 2013 Mar 4;14:77. doi: 10.1186/1471-2105-14-77 (PMC3605371; doi:10.1186/1471-2105-14-77)
Supplement: Additional file 1 — This file contains the GenePainter software (gene_painter.rb), a README file for installation instructions, the GenePainter documentation, and a script to reconstruct genes via the web service of WebScipio (gene_scan.rb). It also includes example data (MSA, gene and protein structures) used to create the figures. This file is also available from the project homepage. [file 1471-2105-14-77-S1.zip › gene_painter/test_data/coronin_genes/HsCoro1D.yaml]

### Scipio v1.5 (20101022-unreleased) output
# query file    /tmp/sVEHhnJP5KqC.fasta
# target file   /genomes/genomes_ncbiref/Homo_sapiens_v13_chromosome.fasta
# BLAT output   /tmp/cGJpDGl6nKrP.psl
# timestamp     2011-01-21 13:02:02
# parameters    --show_exon=type,nucl_start,nucl_end,dna_start,dna_end,prot_start,prot_end,seqshifts,mismatchlist,translation,seq,undeterminedlist,overlap,inframe_stopcodons --exhaust_gap_size=21 --max_assemble_size=75000 --blat_score=15 --min_identity=90 --region_size=20000 --single_target_hits --accepted_intron_penalty=1.0 --min_score=0.3 --gap_to_close=6 --min_intron_len=22 --exhaust_align_size=500 --max_mismatch=7 --max_move_exon=2 --blat_identity=81 --min_coverage=60
# Timestamp     Fri Jan 21 13:02:02 2011

--- 
- unmatched: 0
  matchings: 
  - overlap: 
    number: 1
    prot_start: 0
    mismatchlist: []

    nucl_end: 198
    prot_end: 66
    type: exon
    dna_start: -27948439
    translation: MSRRVVRQSKFRHVFGQAAKADQAYEDIRVSKVTWDSSFCAVNPKFLAIIVEAGGGGAFIVLPLAK
    seqshifts: []

    contig: 1
    nucl_start: 0
    undeterminedlist: []

    seq: atgagcagacgtgtggttcggcaaagcaagttccgccatgtgtttgggcaggcagcaaaggccgaccaggcctacgaggacatccgtgtgtccaaggtcacatgggacagctccttctgtgccgtcaaccccaaattcctggccattattgtggaggctggaggcgggggtgccttcatcgtcctgcctctggccaag
    dna_end: -27948241
    inframe_stopcodons: []

  - number: 1
    type: intron
    dna_start: -27948241
    contig: 1
    nucl_start: 198
    seq: gtgagggatcagggaaaggaagcaagtgggaggacactagctggggcccctgggaactcctgagcctttgttctcacctagttccattccatagtcaggagaagcatctgtgtggattggctcctccctattccccaagccctcaaggaccagaggggaggccaccccaccccaccctaacatcagggtggcttactcccactccctagccctcccacctctccatgcaccaccccattcccagcagggaccaggaggggagccgggtgatggagatggttgggacacagcacagccaagcctggccagattccatcactgcctctcctaatgccgcatcccctcatgttttgggtgtggagaacctcctccctagcccaagatgaccatttgattaagtcacatcccagagcagcaaactgaggacagggtcaggctctatccaaagagtccctggttacctccaaggacacttgcagtgaagtagaaagaaagggaacggaaaggaagggggacatgacacataaagccagagccctccctaccctcaggatggggaccaggcaatgactaccacgttagcttcataaccttaagccccttgaccatccacatcccaaggatgactctcccccaacccccaaggtatgaccttgacctggattctggcccctacaccttgttagggtaggctccacaggtggcggggtcaggaagaggcctgaaaaagccagtgactcaccccagacaatgcagacatcatcctgggacacagccccagggctcaaatttcagccggagctgcctcctcccccaatatgtctgctctttcagtaccacatagccaccctctcccccgctgcctggtctggaccagtgtctgcccctgcagaggtctcagaacccccacaagcagcctgtgaagaccaaaaaatagatgggcccccagctcccatttggggatagtaggcaccaggactgcttgctgcttgtggttccaaggtaaaagtggttcacaaggaagagatctgccaagggaggccaggaaagggctgtccagcactacactattatctcaccttgacctcttccaccaggagattcccacagacacttcaataggagaacaggctgaagaacagcctcctccaagtaggtgtctttggaagagcactgggctggaaagttcaaatctcagctctacaagtatcttgttgtgtgtccttgatgaggccatcttacctctctgtgtcacagtccctaatattaaattatttcaactctgccttcagtaaagtgcaggaagtggactggatggggttagaagtgcagagagggatctgcaaagagaaaataggtaataaggaatcgagatgtaagcagatctgctacccactccccaaaaaacacacaggagagtagccccacatcttcttctccaacccctcag
    dna_end: -27946791
  - overlap: 
    number: 2
    prot_start: 66
    mismatchlist: []

    nucl_end: 321
    prot_end: 107
    type: exon
    dna_start: -27946791
    translation: TGRVDKNYPLVTGHTAPVLDIDWCPHNDNVIASASDDTTIM
    seqshifts: []

    contig: 1
    nucl_start: 198
    undeterminedlist: []

    seq: acagggcgagtggataagaactacccactggtcactgggcacactgcccctgtgctggatattgactggtgtccacacaatgacaacgttatcgccagtgcctcagacgacaccaccatcatg
    dna_end: -27946668
    inframe_stopcodons: []

  - number: 2
    type: intron
    dna_start: -27946668
    contig: 1
    nucl_start: 321
    seq: gtaggagccaggtggctactgctgggcagttgagcaggggagcagggaaggctgcctcacctgtgctggggaaggtgctaagggtggtaataagggaggtgctgggtcccagggccctgccctgcccagctcctggactatttttagctacatgcccaccccctcccaggatgcactgcttaggactaattatagccatggccaacttggtgcctggagagcagcagggcagtgctctgaagtctccctgctggagtgaatgggaggtctctggagagctggcagtgccccctcctggctcccagctgcttctgttctaggcatgcaccaccacatcttgccctgtatttgacccttaccactcaagagagccagtagggttaaaaaaaaaggtagggaaggagtggagggacagggtggctcctcattccacccaccatataccttttcttcctacccag
    dna_end: -27946207
  - overlap: 
    number: 3
    prot_start: 107
    mismatchlist: []

    nucl_end: 451
    prot_end: 150
    type: exon
    dna_start: -27946207
    translation: VWQIPDYTPMRNITEPIITLEGHSKRVGILSWHPTARNVLLSA
    seqshifts: []

    contig: 1
    nucl_start: 321
    undeterminedlist: []

    seq: gtgtggcagattccagactatacccccatgcgcaacattacggaacctatcatcacacttgagggccactccaagcgtgtgggcatcctctcctggcaccctactgccaggaatgtcctgctcagtgcag
    dna_end: -27946077
    inframe_stopcodons: []

  - number: 3
    type: intron
    dna_start: -27946077
    contig: 1
    nucl_start: 451
    seq: gtctgggggctaaggaggggtcccccatagatgggtgggtggtggcaaaggtgggacccaggtgaccatgcctggccactctgggcag
    dna_end: -27945989
  - overlap: 
    number: 4
    prot_start: 150
    mismatchlist: []

    nucl_end: 633
    prot_end: 211
    type: exon
    dna_start: -27945989
    translation: GGDNVIIIWNVGTGEVLLSLDDMHPDVIHSVCWNSNGSLLATTCKDKTLRIIDPRKGQVVA
    seqshifts: []

    contig: 1
    nucl_start: 451
    undeterminedlist: []

    seq: gtggtgacaatgtgatcatcatctggaatgtgggcaccggggaggtgctgctgagcctggatgatatgcacccagacgtcatccacagtgtgtgctggaacagcaacggtagcctgctagccaccacctgcaaggacaagaccttgcgcatcattgaccccagaaaaggccaagtggtggcg
    dna_end: -27945807
    inframe_stopcodons: []

  - number: 4
    type: intron
    dna_start: -27945807
    contig: 1
    nucl_start: 633
    seq: gtgagtgcctggcctggccactccccagaaccccttgaccagtggccagctgtcagcacccttgtacccaccattatcagagcccctggtcccggctttcacctgtcgcatccctgctccagagactagcccccttcccccgtctctgcaaccacaggtctctgccctaagtaagcccccagcctgcaattctctgcccggctcctgttccctcccctcccttgcatctcagaagctcagagaagggctcctcgctttgggattgaggaggggagaagctggaaactccatcctcccaccagaacctgcatgaaacctgagctcctggacccctctcctctcagccggcacccagacgcatcttccagggtctggggcctgacactggctcgagggctggccctttctccttgtggacccgctgggcgggggatggggcaaccctcgcgcgttgcttatcccagccggatgccctgggagggcggcggccctggcctcgccagcctcaagtctaacctggggtgcgggtgcgtgggccgcgtgcatgtctgcgtggagcaagcgcgccgagagcggtcggggctggcgccggggcgctctaacccactaacccggcgagcag
    dna_end: -27945185
  - mismatchlist: []

    nucl_end: 753
    rel_score: 63.594470046083
    intron: 4
    cand_al: EQARPHEGARPLRAVFTADGKLLSTGFSRMSERQLALWDP
    exon_al: ERFAAHEGMRPMRAVFTRQGHIFTTGFTRMSQRELGLWDP
    alternative_type: mutual_exclusive
    dna_start: -27945185
    type: exon_alternative
    translation: EQARPHEGARPLRAVFTADGKLLSTGFSRMSERQLALWDP
    contig: 1
    seqshifts: []

    nucl_start: 633
    recursion_exon_to_align: 
    seq: gagcaagcccggcctcacgagggcgcccgcccgctgcgggctgtcttcaccgcagacgggaagctgctcagcaccggcttcagcaggatgagtgagcggcaactcgcgctctgggacccg
    exon: 5
    score: 138
    dna_end: -27945065
  - number: 4
    type: intron
    dna_start: -27945065
    contig: 1
    nucl_start: 633
    seq: gtaggccaggccgcgccgggcgcgctagctcgctccttctctgggtctgccgggagcgccttcccgggctgtggctggcgcccaagaggccagagcggagcggggagctcccattcgggaaaagcctcgctgcgactccggggagccagcagacacccctgctctagggatcggcctttgagcgcgcttaagggttcgggatcggctgagagccgcgtgcctcctgctctctccaggcccggatgctctccaggtcaggggccagacgtggccccgcaggaagctgagtgcttaggccccatttgtctcttccccgcatccgctcctccaccccggacacccaagtcagcaagctggttgctcatccctccatgctcctcagggcaggcagctgggtgatgtccctccctgtctccccctccccccag
    dna_end: -27944637
  - overlap: 
    number: 5
    prot_start: 211
    mismatchlist: []

    nucl_end: 753
    prot_end: 251
    type: exon
    dna_start: -27944637
    translation: ERFAAHEGMRPMRAVFTRQGHIFTTGFTRMSQRELGLWDP
    seqshifts: []

    contig: 1
    nucl_start: 633
    undeterminedlist: []

    seq: gagaggtttgcggcccacgaggggatgaggcccatgcgggccgtcttcacgcgccagggccatatcttcaccacgggcttcacccgcatgagccagcgagagctgggcctgtgggacccg
    dna_end: -27944517
    inframe_stopcodons: []

  - number: 5
    type: intron
    dna_start: -27944517
    contig: 1
    nucl_start: 753
    seq: gtaacgcagctggaggcttggggtgtgtgcctcggggactggcatcacgggagagtggccaggcgccccccacccgcagggcatgcccacctggacaggactgaaggctgctgccacctctgcagcgcctgccattctcacacccacccctctgcccagttttgctgcgtcgcgtgaaggatcctgcgctggcgcccccacctggtgatgccgagtccctgggggtggtttgctgtgactgcatgcggcgcgcagcgggtatatgtgcaggggaggaggagctatgtgcgcaggggaggaggagagatgtgcccaggggaggggcctgcaactctggtcactagaggtttggggcatagggtttgggaaggccaggaagcgtaaaggggcttctgggggtcccgaagtagcacgggagggtggggcagggctggtcacgcctcctgtgctcgggcag
    dna_end: -27944060
  - overlap: 
    number: 6
    prot_start: 251
    mismatchlist: []

    nucl_end: 858
    prot_end: 286
    type: exon
    dna_start: -27944060
    translation: NNFEEPVALQEMDTSNGVLLPFYDPDSSIVYLCGK
    seqshifts: []

    contig: 1
    nucl_start: 753
    undeterminedlist: []

    seq: aacaacttcgaggagccagtggcactgcaggagatggacacaagcaacggggtcctattgcccttttacgatcccgactccagcatcgtctacctgtgtggcaag
    dna_end: -27943955
    inframe_stopcodons: []

  - number: 6
    type: intron
    dna_start: -27943955
    contig: 1
    nucl_start: 858
    seq: gtgctcacggccgggcagggagaacagggcactggatggagatgtggagggccttgtccgggcgcgcccctgaaccgactgattttgcag
    dna_end: -27943865
  - overlap: 
    number: 7
    prot_start: 286
    mismatchlist: []

    nucl_end: 1004
    prot_end: 335
    type: exon
    dna_start: -27943865
    translation: GDSSIRYFEITDEPPFVHYLNTFSSKEPQRGMGFMPKRGLDVSKCEIAR
    seqshifts: []

    contig: 1
    nucl_start: 858
    undeterminedlist: []

    seq: ggcgacagcagcattcggtactttgagattaccgacgagccgcctttcgtgcactacctgaacacgttcagcagcaaagagccgcagcggggcatgggtttcatgcccaaaaggggactggatgtcagcaagtgtgagatcgcccg
    dna_end: -27943719
    inframe_stopcodons: []

  - number: 7
    type: intron
    dna_start: -27943719
    contig: 1
    nucl_start: 1004
    seq: gtcagcagccttggcccctcctgaacacctacccgcctctgtcccccactcatgtcgggtcctagccacggggcttccccagtaatgcagtgctttggaaaagcggggcggggggataagacagctctgtttcagtgccagacccaccgctcactagccttacattctcaacttcagtttcctcatctataagatgatggtgaacacaccatcagggtgttttattgcagaaccaataatgtgtgtaatgtgcaatatgcatggtaggcgctgagcaagtgttggcctccaacccccttggtcttagacaggagaagttaaggacgtggaagtctgcgagggtgctgaaccctgctcccttatag
    dna_end: -27943354
  - overlap: 
    number: 8
    prot_start: 335
    mismatchlist: []

    nucl_end: 1062
    prot_end: 354
    type: exon
    dna_start: -27943354
    translation: FYKLHERKCEPIIMTVPRK
    seqshifts: []

    contig: 1
    nucl_start: 1004
    undeterminedlist: []

    seq: gttctacaagctacacgaaagaaagtgtgaacctatcatcatgactgtgccccgcaag
    dna_end: -27943296
    inframe_stopcodons: []

  - number: 8
    type: intron
    dna_start: -27943296
    contig: 1
    nucl_start: 1062
    seq: gtgaggggccgggagaagggttgggcagggctacgaggcggaagggagcggagcaagccccgcaccctctcacgcaagtcctcctgtccacccacccccgcag
    dna_end: -27943193
  - overlap: 
    number: 9
    prot_start: 354
    mismatchlist: []

    nucl_end: 1293
    prot_end: 431
    type: exon
    dna_start: -27943193
    translation: SDLFQDDLYPDTPGPEPALEADEWLSGQDAEPVLISLRDGYVPPKHRELRVTKRNILDVRPPSGPRRSQSASDAPLS
    seqshifts: []

    contig: 1
    nucl_start: 1062
    undeterminedlist: []

    seq: tcagacctcttccaggacgatctgtacccggatacgccaggcccggagccggccctagaagcggacgaatggctatccggccaggacgccgaacccgtgctcatttcgctgagggacggctatgtgccccccaagcaccgcgagctccgggtcacgaagcgcaacatcctggacgtgcgcccgccctccggcccccgccgcagccagtcggccagcgacgcccccttgtcg
    dna_end: -27942962
    inframe_stopcodons: []

  - number: 9
    type: intron
    dna_start: -27942962
    contig: 1
    nucl_start: 1293
    seq: gtaagatcggccctgctgcactctggcccaatctacatctcccccaaccgcccctatacgacacggcctctctgtcctccgccccag
    dna_end: -27942875
  - overlap: 
    number: 10
    prot_start: 431
    mismatchlist: []

    nucl_end: 1416
    prot_end: 472
    type: exon
    dna_start: -27942875
    translation: QQHTLETLLEEIKALRERVQAQEQRITALENMLCELVDGTD
    seqshifts: []

    contig: 1
    nucl_start: 1293
    undeterminedlist: []

    seq: cagcagcacaccctggagacgctgctggaagagatcaaggccctccgcgagcgggtgcaggcccaggagcagcgcatcacggctctggagaacatgctgtgcgagctggtggacggcacggac
    dna_end: -27942752
    inframe_stopcodons: []

  number: 1
  prot_start: 0
  stopcodon: tag
  downstream: TAGCCCCGCGCGCCAGGCAGGCGGAGCGGGGCGGGGCGCACAAGCTCGGCCCCGCCCCGGCTTTTAGTCCCGAACTCCGGACCCCGCCTTCTTGGGCTGGGCCCGGGGGCGGGACTGGGGAGGGAACTCCGCCCCTCGCGGGAGACCAGAACTCTTGGAGCTTAGGGGAGACCCACGTCGCTCCAGCGGAGGCTGGACTGCGAGCCTCGTCTGGGACTCGGCTGGAGCTGGCCTAGGGAGGCCTGGGGTAACCTGGGGGGCTCAGCAATGGTGCTGCACGGCGAGGTGGTGTCCCCCTTTGTCCTCCGCCCAGGGCAGGGAAAGTGCTTAGTATTAGCGTGATGCTTGGGGTTATTGGAGCCTGAGCTTGACCTCAAACGGGTGGCGATTTGATGGGTACCCCCAGGCTGGGGAAAATGACAGCGCTTCTCCTAATCAGCTCACTGGATTCCATCACCCTGAGCGGTAAACCAGATGGGCGTCACCCCAGTTCTGCAGACACATACACAACCCGTTTGCTGCAGAGCCGGACCCAGTGGCTACACCCACAGCGGTCTGTGGTAGAGAACTCTCTTCCTTCTTTCCACCGACAGGGGCGAGGGCTGCTTCCTCGCGGCAGCCCCCGCGAAGAAATCTCGAGAGAACTGGCATGAGGAGTTAGGTTCATCACAAATACACACACACTGCCCCCAACCCTCTGCCGTTGCCTCTCTCAGAAAAACAAGACGTACTGAATGAAATATTTTACTAAGCGTTCAGTCTGTGCCTCCTGCATGGGTGGGAGTGAGGGGAACGAGACCCCCAGCCTCTGCAAATGCTACCCCCAGGCTCCTGGGAGACCTGGCGATGCACTCCTGGGCTCAGGGTCCATCAGGCAGCCTCTTACCCTAGAGCTCTCTCCACTCTGAGGTTCAGAAGGACCCCAACCCACACCGTAGGCGTTCCCCCCAAGTAAAGTTAGGTAGCAAAAGCCTCCGGTATGAAGCCTCTTTTATTTGTGCCTCAGAATCAGTCTGGTGCCCCTGGCATCAGGGAAGGGGGTGGGAGGAACAGTTTCTCTTTGTTCTTTTCTTCCATCCCTCTTTGTGTCCCTTCTGAGCCTCACTGGCTGAGCCGGGAAGGCCAGTCCCAGACAGGCCCGGGACAAGGGTGTGCGGTGGGCCCCTGCCCCTGGCGGGGTCTGTGCTTCTCTGGGTGGGTGAGGTGGGGCAGGGGAGAGCCGGGGGTTAGCACCATTGGATGAAGGGTTTTAGAGTCAGTCTCCGTGTGGGGGCAAGTGGGATGTACAACCACAGAGGCTAGCAGCAGCTGGTGGGAAGGGGTGGGGGTGGCGCCAGGGCCCTGGGCGAGCCCTTTGTGTCCAGTCTACTTGGGTCTAGTGCTTACCCCAGCCCAATATGCTCCCCACTCTCCGAGGCACCATGAGGGAGTCAGGGCTTGCACAGGCCAGGGGGCTACGTTGGACACACTCCCTGATCACAAAAAAAAAAAAAAAAAAATGTGCCTTGGGGGATGGGACTCCAACTTCTGGCTGCCCAAGGAGAAGCTGGAACCACCCTGAGACCCAGGACGGGTGTGGGGGCTGGGGGAGCCGGGTACCCCGCTAAGTGCACTTGACGCTGAAATGCCGGGGTGGGGGAGGGGCTGGGCCCTAGACGTGCTGGTTTGTGTCTGGAACAAAGCAGTGACACAGCACGCGGGGAGCTCAGCTGCCCCCCAGGAGTGAAGAGCAGAGATGCAAAGGCTTCAGGGGCAGTGTCCTGGAGTGGGGTTAGTGAACAGAAATGCGGACCGGCCAGAAGGAGCAAGGGATAGGGACAGCGCTCCTCTAAGGATTCATCTCCCCCTCAGGACCGCCTGGCTCCGCCCTAGGACAGGACAGATCTGAGCCCAGGGGAGCGGGTTGGGGAATCAGAATACAGCAAAGCAGGGGGACCAGGCCGTGCCAGTTGCCTCCAGGGCCCTGGCCTGGGAAGGTACCCCGCGGCCATGCCGAATCCCTCCCCGAACCGTGCCTGCTGTGCTGCTGCACCCGCGAGGCGGTGGCTCCAGTCTCCAGCCGCCGCTCTGCAGGCGCGCAGGCCGGGGTTTGTCTGGCTCCTGGCCCTGGGCGTGGCGCGCGTGGCGCTGGCGAGGGTCCCGGCAGGGGGCGCTACTGCTCGGTCAGTGAGAGCCTCAGGATGCGCTCCAGCTCCTCCTCCTCCTGGCGCGCGCGCCGCCGCCTCTCCTCCTGCTCCTGCGCCGACAGTTCCATCGCCAGCCGCAGCTGCTCGTCGTAGCTCCGGAACACGTGGCCGCCGGAACCTGGCCCTGAGCTGGGCCGAGGGCTGGGCACTGACGCCGGGGGCGCAGGCTGGCGCTGCGGCGTGGGCGGGGCGCTCCTGGGGGTGGGGAAGGAATGTCGCGGGCTCCCGGGCGCACCCACCCACCGGCCGGGGCCGGGACACGGCGTGGAGGCTCCAGGGCGGCCCGCGGCCACCACCCTCTAGTGGAGGCGGTCAGTCCCGCGGCGTCCTGGCCCCCACCTGGTCGTGGCGGAGCCCAGACCCTACCAAGTTCTCCCCGTCAATGCCTGGGGAGAGTCTGAACTCCGCGGTGAAGCCTGGATCCCTGACCCCTGCCTGCCGCCTCGGAGGCAGGAGTGGTGGCAGAAGCCATCCCGATACCAGGAGGGTCCCTGCCGAGGGCCCCGCGGGTTCTCCGGCTGTGTCCTGGCTTAGGGGAGACAGGATCCTCTCCGGAGGATTCTCTCCGGCCCAGCGGGCACTGACCTGTCCTGTCGGCGACCCTCGTAGGACATGGGGTGGGTGCCTGGCTTGCTGTTGGTTAGCGCCTCCCAGATGGTGACCTGCGGGGAGGCGTGGGCGTTAGCCGTGGCGGCGCGGAGTCCCGTGGCCCCGCGCGCCCGCGGAGACGCACCTGGTCATACTCACTGCCCGCCTCAAGCAGGCTCTGCTGGATGGCGAATTGCAGCAGGTCGTCGTCGTCGTCCCGGGTCGCCGCCTCCCGCTGGCCGCCCATCATGCTGTAGCCGCGCGGGGCCTCGAACAACGCTGGGGAGATCTCGCAGCCGCGGCAGGAGGCTGGGGGCGCGGGGGCTGGGTCAGGCACGGCCGGGCGCGCCCCTCCCACCCACCCCGGGGAGAGCCGAGGGGCAGGCGTTCTCGCGGGGGGCCTCACTCGTGGAGCTGGAGCTGCTGACGCTGGAGGAGTCGCTGCCTGGGGAAGGCGTCTCGCTGCTGGGGCTGCCTCGCACCGATGGCACCGGTTCGTCGCAGCCGTTGAGGTTCCCGAAGGTGATGCGGGCGTTGAGGATGTGGAAGATCGGGATTTCTGAGGATGAGGAAACCTTTAGGCGCCACCACTCAGCCCCTCACACCTCAGCCTCAGCCCCACCCCGACCTCATCTAAACCCCGGTCGGCCCGCCACGGGCTCAGGAGAAATGGCCGTGCGGTCTCACCAATCTTAACTGGGAAGCCAGGAGGCAGACGCAGGGTGATGAAGTCCCGGAGCTTGGCAAAAAGCGCATTGCTGACGGCCATGAGGTCAATGATGGGGGCCACCTGCTCACACAGGGACAGGGGATGCTCCTCACACAGCCACAGCTTGGCCTTGAACCTGCCCCCACCAGATCCCAAGGGGTAAGGGACACTGCAGGAAGCCATGGCCTCCCAGCATCTCCTGGAGCCCCGGCCCCCCACCTTCCCAGCACCGGCAGGGGCCTCACTTCTGTGTCTTGGTGGTCAGTTCCATGGGGCGGCCCATATCACGGTTGCCCAGCTCAAAGTTGGGGTTGAAGTATTCTTCTGCAGTGATGGCAGTGGGGTTGGCTTGGCTCAGAGTCTGAGTGATCAGGGTCTGTACCACATGGGGAGGGGCCCAGGAGCTCCCCTCAGTTCCTAATGCCAGGCCAACTCATTTGTTGTCACAAGGCCCCCAAGCTGTCCCCTCTGCCAGTGTGGCGCTGACATGGCCTTGGGCATTGTGGAAAGGAGGTCCACATAGGCCATGCTAAGCAGGACGCTTCCCAAGCCTCCTCCTGAGCCACATCCACATCCCTCCACTTACGGGTACCCCTGCACACACTCACCCCATTTTGGGGGCCCCCGTGCTGCTCAGCGATTCCCAGGAAGGACTGCAAAGGTGTCTTACAGCCTACAAGAAATGTGGCATCTCAGAGGACACCGCAACTCCACACACACCTGGGCACCTCATCAGAGGTGACAGCACCCAAGACCTAGGGAGGAGGCCGGTTCCTGGGGTGGGGCCTGCTCACCCAACCACATACTCAGGCACCTTCACCTGAAGGGGACTGAGTGCTTCAAGGACCAGGGGCCAGGGCCTCTGTGAGCACAGCTTAAAACACTAAAAGGAAGGCCTAGAGGTCAGAAGCAACTTCCAAAAGTGCTCCTCTCCAGCTCGGTGACCCTGGACAGTAAAACGCCTGCCCCGGCAGGCACTGTGGGGTGTGCATGTGCGTGTGTGTGTTTGCTTCAGGCACTTCCATAGGCATGATTTCATGTTGTTCCCCTGTGAGGTAGAAATTATGCTTTTTCACCTCGGACACGGTATCTGGTACCCAGAGAATCAGGTGTGGCATCAATGGGCATACAGAATCTGTGGCAAGGTCCCCTGACTTTCTACCTAGGATATGTCCCACTAGACTAGAATGGCCAATAAATGGCATACATGGCATTTCTCTCCTCTCCCAAATTCAACAGCAACATTAGTAATCACTTGCAGCATGGCTCTCCACTGAACCCAGATGAGTCCTTAGAAACTTCTTAGTACTCTAGGCAGCCACTACCCATCCTTAGGGCTTGGCACCTGAATTGAAATCTATCGGCCTGAATAAAGCATCCAGCCTCTTGCTAGGATGCCAGTGGGAATACTGATGGAAGCACTGAAGTGGGAGCTGGTTCCCGCAGTCCTGCAACACCTCTCCCCATCCAGCTCTGCCTCATTACCTTTGACCTTGCCCTTGTGCTGTTCTGAAAGATGTTCTGTCCGTGTGCGGGTGATGAGCTCCACGTTAGATGCCCCATACACCTGGGGACAGATGAAGAAAGGGCTCATAAGCAGTTCTGGTCTTACCCTGTGTCTTACCCCTAAGGGCACTGGGAACACTCCCTGTAGCAAAGGGTCCTGGAGAGACTCTGCTTCAGGCTTTTGGGTAAGTGAATATATGAGGTCATTCATTCATTCATTCATTCACTTATTCATTCAACAAACATTTTTTGAGGAGCCTTTATGTGCCAGGCATTGAGGTAGGCATCAGGGATACAGTAAACAAGCCAAACATGATCCCTGCCCTCCTGAGACTTACAATCTCTATAAGGAGACAATAAAATGGAGTTATAACAGCATGGTCCATGCACTGGTGGGGGTAGCACAGAGGCCTTCCCAGACTACAGAAGCAGGGGAGGCTTTCAGAGGAGATGCCACACACAAAACCCATGGCATTTGTTAGTTCCTGCTTTCATGTCGTGGGCAACATAGGGGTCCCAGAGTAACAGGCAGAGCCTTTTTTTTTTTTTTTTTTTAGATGGAGTCTCGCTCTGTTGCCCAGGCTGGAGTGCTGTGGCGGGATCGCTGCACACTGCAAGCTCCGCCTCCCAGGTTCAAGCAATTCTCCTGCCTCAGCCTCCCGAGTAGCTGGGATTACAGGCGCCTGCTACCACACCCGGCTAATTTTTTGTATTGTTAGTAGAGACGGGGTTTCACCATGTTAGCCAGGCTGGTCTCGAACTGACCTCAGGTGATCCGCTCACCTCGGCCTCCCAAAGCGCTGGGATTACAGGCATGAGCCACCATGCCCAGCCAGGCAGTCATTTTTAGGGATAAAGGCCTGGCTCTAGGGTCAGGCCAGCCAGGATCTGAACCCCAACTCTGCCACTTAACAGCTGTGTGACCTTGTACAGGTCACAGAACCACTCTAAGCCTCTATTTCCTCATCATAAAATGGACCGATCATCCCTACTTCCTGGGGTTGTTGTGAAGAGTAAATGGGATGCCAAGGAAAGGACTCAATAAACATGCGTAAAATGGGAATACTAACAGAACAGCACCTACCAGAAAGGGTTGCTGTGAGGAATAAATGTGTGTGTGTGTGTGCGTGTGCACGTGCCCTGTGTATACATCCATACATCCATATAAAACACCAGAGAAGTGCCTTGAACCCAAATATAAGTGCTTGACCACGCTGCATTGCTTCTGTACCTCCAGGGCTGGGGAAGGGAGGTCAGAATCCCCTGTACAGCTTGCTGTAGGCAAGAGTGCAGCTGGGCTGGCAGCTGGGAGCTGCAGCCTCACCTTAGCTTCATACCCATTCACCATCTCCGTCTTTTCACTGCGCCAGCCCAGGATGCCAGTCTTGTTCCTGGGGAAGCAGAGTGGTCCAGGTGAGGCAGGCACCCCACCGGGCTGGCTCAAGGGTGACCAAGGCCATGTCCACCCACCTCTCAAAGGAGATATTCTTGGTGTCAAGCTGAGTGGTGACGACGGGCGCGGTAAGCCGGCTCAGCACCTGTTCCTCAGTGGGCTGAGCAGCAGCCAGCAGCAGCTCCCGGTCCTGCCCAGCCAGTGCCAGAGTCTCTGTGTACACCACCCGGCGGTCGTGGTCAATCTCCATGACCACGGCGCTTGTGTCTGCCAGACACGGAACAGCACAGGGGGATCAGGGGTGGCCTGGGGCTGCCTCCCATCGTCCCCACCCTGCCCCACTTCCTGCCTGCCTGACCTTGGCCCCTGAAGACAAAGCTGCGGTTCCCTCGCTGCCAGGTCATGTGGTCAAAGCCCAGGAGTGTGGTGTCTACCCTCAGGTTCTGGCCGCTCTTCCACACTTTGTAGGTGTCACTAGGGCAGATCTTGGACACCAGGGGCACTGGTGGAAGCGGAGGTTGGAGGTGGCTTTGACTGGTCTGGCCTACACGGCCTGGACCAGCTCAGGGCATGGGGTTTGGGATCCGTGTGGCCAGGAACAGGGGAGGGAACTGAAGAGAGAGCAGCCTCTCCTCCAAAACCCCCTCCCTGGCCAGTGTAGACCATACTCACACAGAAGAGCAACCTGAGGTCGGGACGGGCATGTTTCTGTCACCACTAAGTCCCTAGTGTCCATCATTTGTTAATTCACTCACTCACTCTTTCATCCATTCTTTCAACAAATATTTATGAAACACCTACTGAGTGTTCCAGCCACTGGGAATACAACAGTGAAAAAGACAGGACTCCTGCCCTCTCAGAGCTTACCTTCTAACAAGGAGCGGCAGGTCATGAATACAGTAAGCAAATCATGACAGAGTGAAGAGAATAATAATGGAGTCAAGACAGTATCTGGGGCAATCTGGAAAGGCCTAGCTGAGGCGGTGGCCCTGAGCTGAGCTAAGGCATAGAGGGAACCGCCGGAAGAACTATGAGAACACATTCCAGGCAGGGGAGCAAGCGCAGGACCTAAAGTGGGAGAGCCCAGAAGCGACCTGCTGCAGCCCGCTTACCCCAGCTAGTGAACTCCCATTTCATCTCCACGTAGAAGTCCTGGGCCTGGAGGACGAAGGGGAGAGAGGCTAAGTCTGCACTGGAGAAGGGCTCAAGGGCTCCCGTGGAGGCTGAGAGGCTGGGCCTCACCTTGCGCAGCTTCTCCAGGAGCACGGGGATGCCCGCCAGCCGCTTCACCACCCGCTGGTAGTCCCGGTACCGAAGCACCAGCTGCACCAGCTCCAGGTCCCGGGTACTCACAGCCTCCTGGAGCACTGGGGGAGGGCGAGGCAAGGTCACAGGGCAGGACCCTTCAGCCAACCATAGGTCTATGATGCTGGGGAGGCCCCGGCTGTGGGGCTGGGGTGAGCAGGGCTGCCCACCTGTCCAGCCGCTGCGATTCTCCCTGCCCACGTCTGCGCCGTGCGCCAGGAGCACACGGGCACACTCAAGGTGCCCCAGCGTGGTGGCCAGGTGCAGGGGAGTCCGGCCGCGGGGATCCAGCTGCTCGATGTCCACCTGGAGGAGGAGGAGGAGTGGAAGATAAAGCCCCAGTCACGTCGGAGGCAGCCCTCCGGAGCCAGACAGCCCTGGAGCAGGCAGCAACCCCCACCCCCTGCTGGGGCTGCTCTGCCTCACCAACCTCACAAGGCAACGGAAAGACAGACACTATGGGCAACGGAAAGACAGACACTATGAGCAACGGAAAGACAGACACGTGGATGGAAAGGGGCTTAGAAGACAGGACAGAAAGTAACTCTGGAAGAGGGAGGGCTTCCTCCCTTCCTGTCCACCAAGGGCCCCTGGCTGGGTCCTCTCCTCCAGGGCCCAGTGGCCTGCCTGCCAAGAATAAGCCTGGGACTGAAGTGGGGTGGCAAAGAGGCTGTTGGCCAAGGAGCTCACCTGGGACCAGACCTACCCTAAGGGTCCCAGGCCACCTTCAGGAAGAGCTACCAATTTAGATCACTGACATTATCACTGAGTGAGGTTTAACAAACGGTTACAGTAATACACAGACAGGAATGAAATAACAAGTTCATGGTATTAATACAATTTCACAACCATGTCCTGTGCTTGTGGGACACTATGCATTAAAATTTGTACAAATCCTATAATTTTGTGAATAACATGATTACATTGCATGAGATTTCTGTTGTGTGATAAAAGTGATAAAAGCTTTTTTTGGGGTTTTTTTTTGTGTTTTTTTTGGGGGGACGGAGTCTCACTCTGTTGGCTAGGCTGGAGTACAATGACGTGATATCAGCTCGCTGTAACCTCCGTCTCCCAGGTTCAAGCGATTCTCCTGCCTCAGCCTCCCAAGTAGCTGGGATTACAGACATTCGCCAACACGTCTGGCTAATTTTTTGTATTTTTAGTAGAGATGGGTTTTCACCATGTTGGCCAGGCTAGTCTTGAACTCCTGACCTCAGGTGATCCACCTGGCTCGGGCTCCCAAAGTGCTGGGATTACAGGTGTGAGCCGCAGTGCCCAGACAAAAGATTTTTTTTTTTTTTTTTTTTTTTTTTTTTTTTACTTGAGACAGGGTCTCACTATGTCACCCAGGCTGGTCTCAAACTCCTAGGCTTGAGCAATCCTCCTGTTTCAGCCTCCCAAGCAGCTGGGATTACAAGCCCCTGCACCTGGCTTAGAAAGCATGTTTGTTAAACGTAAGTTTTGTTTGTTTGTTTGTTTGTTTGTTTTTTGAGACAGAGTCTCACTGTGTCACCCAGGCTAGAGTGCAGTGGTGCCATCTTGGCTCATTGCAACTTCCGCCTCCCAGGTTCAAGCGATTCTTGTGCCTCAGCCTTCTGAGTAGCTGGGATTACAGGCGAGCACCACTATGCCAGGCTAATTTTTGTATTTTAGTAGAGACGGGGTTTTGATATGTTGCCCAGGCTGGTCTCTAACTCCTGACCTCAAGTGATTCGCCTGCCTTGGCCTCCCAAAGTGTTGGGATTACAGGCGTGAGCCACCACGCCCGGTCTTAAGCATAAGTATTTAAATATATTTCGAGAGTCTAGGACTTCTGGTTAAGAACAGTGAACTGACAGGCCAGGCGCGGTAGCTCACGCCTGTAATCCCAGCACTTTGGGAGGCCGAGGCGGGTAGATCACCTGAGGTTGGGAGTTCGAGACCAGCCTGACAACATGGAGAAACCCCATCTCTACTAAAAATACAAAATTAGCCAGGCGTGGTGGCCCATGCCTGTAATCCCAGCTAATCAGGAGGCTGAGGCAAGAGAACCGCTTGAACCCGGGAGGCGGAGGTTGCAGTGAGCCGAGATCATGCCACTGCACTCCAGCCTGGGCGACAAGAGCAAAACTCCGTCTCAAAAAAAAAAGGAACAGTGAACTGACCACATGCATGTAACTCCCTCCTCTTCTCTGAACTTGATTAAAACGCCAGTAAAAAGGCTTCTACTCCTACCATAATAAATGAAATTACTCTGCCACCATAAACAATGAGAAAATTATTGCTGCAAAATATATGAAGGCTGGGCACAGAGGCTCACCCCTGTAATCCCAGCAATTTGGGAGGCAAAGGTTGGCGGATTGCTTGAGCCCAGGAGTTAGAGATCAGCCTGGGCAATATGGCAAAACCCCATCTCTACAAAAAATACAAAAGAATTAGCCGGGTATGATGGCCTGTGCCTGTAGTCCCAGCTACTCAGAGGCTGAGGTGGGAGGATCGCTTAAGCCTGGGAGGTTGAGGCTGCAGTGAGGTATCATCACACCTCTGCACTCCAGGCTGGGCAACAGAGTGAGACGCTGTCTCAAATATATATATACATATGCGTGTGTGTGTATATATATATGTGTGTGTGTATGTGTGTGTGTGTGTGTGTTTGTGTGTGTATATATATATATTTCTCTATATAGAAAATATATGTAAAGAGAAATAGCTGTTTTTAGAAGTCCAGAACTGTGATCCCTGAAGTAAGGAAAATGAACAAGGTGAGCTCTGTAACATCCCTGGATTTCTGCCTGGAGGAACATTCCAGACTGTAATTCAAGGAGGGGAAGCCCGAGCAGAGCATGGTGCTCTTCCTGAGTTGAGAAGATGGAGACAGGATTCAGGGAAGCCAAGGTATTAAAGGTTGCAGCAGAGCACAGTTCTGGAAAAGAGTAAACTACTCAAAAAACTCCAGAAATCTGCATAGGGGTCTCTTCAAGTCTTCCTGAATACTAAACTTCACATGTGTATAGTGAAACTCAGTAAGACCACACAAAAAGGAGCAATAAAATGGTAAATTCTCAGAGCTCACCAAAAGCAAGGAGATAATCAAGCTCCAGCCTCCTAGAGTGGAGATGCATATTTAATCAGACCTCAGAAGGGTTATGCCTTAGCAGTAGAGCTAAACTATCCCTAGAGAAAAGGCTCACCTAGACCCACCCTAACAGATTAAAAATTAGCCTCAGGCCGGGTGCAGTGGCTCATGCCTGTAATCCCAGCACTTTGGGAGGCGGAGGCGGGCAGATCACCTGAGGTCAGGAGTTCAAGACCAGCCTGGCCAAAATGGCGAAACCACATCTCTACTAAAAATACAAAAAATTAGCCGGGCTTGGTGATGGGTGCCTGTAATCCCAGCTACTCAGGAGGCTGAGGCACAAGAATCACTTGAACCCAGGAGGCGGAGGTTGCAGTGAGCCAAGACTGCACCACTACACTCTGGCCTGGGTGACAGAGCAAGACTCCATCTCAAAAAAAAAAAAGAAAAGAAAAGAAAAAGAAAAAGAAAAATTAGCATCAAAGGCCAGGCACGGTGGCTCACACCTCTAATCCCAGCACTTTGGGAGGCTGAGGCAGGCAGATCACTTGAGCCTAGGAGTTCAAGACCAGCCTGGGCAACATACCAAAACCCCATGTCTACAAAAAATACAAAAAATTAGCCAGGTATGGTAGCATGTGCCTGTAGCCTCAGCTACTCAGTGACTGAGGCAGGAGGATCCCTTAAGCCCAGGAGGTTGAGGCTGCAATGAGCTGAGATTGCCCCACTGCACTCAAGCCTGGGTGACAGAGCAAGACTCTGTCTCAAAAAAAAAAGCCTCAAAAAGGTCAAACTGATTTGCAAGTAATTTACCTAGTCTGCCTGAACAAAGCCCAACACTCTTTAAAGAACAATAACAAATCCAGATGCTTAACATCATATTTACAATGTCCAAAATTCAGTTAAAAATTACTAGATATGCCAAAAAGTAGGAAAATAAAACTTATAGGCAGGGTGCGGTGGCTCACGTGAGCCTGTAATCCCAGCATTTTGGGAGGCTGAGGCGGGTGGATCACGAGGTCAGGAGATCGAGCTTGCAGTGAGCCGAGATGGCGCCCCTGCACTCCAGCCTGGGCAACAGAGAGAGAGACTCCATCTCAAAAAAAAAAAAAAAAGAAAGAAAATATAACCTATAATCAGGAGAAAAATAATTTCATAGAAACAAAACTCAGAAATGATAAAGATGATAGATGGCTCAATATACTCAAGAGTTTAAAGAAAAACATGAAAAAGATGTTCATGAGGAGAGGAATGAGAGGTATAAAAAAGAACCCAGTGGACCATCTAAAGATAGTAAGTACAGTAACTGAAATGAAAAATTCACTGAATGGAAATAACAGCAGATTAGACACTGCACAATTTAAAAATCAGTGAATTTGAAGACAGCAATAGAACTTTCCAAACTGAAGCACAGAGGAGAAAAACAGTACTGAAAAATAAAGTTGGCTGGGCTTCTATAGTCCCAGCACTTTTGGAGGCCAAGGCGGGAGGTTGGCTTGAGTTCAGGAGTTTAAGACCAGCCCAGGCAATACAGCAAGACTCTGTCTCTACAAACAAAACAAAACAAAACAAAACAACTTTTACATTAGCTGGGCATGGTGGCAAGCAGCTGTAGTCCCAGCTCCTCTGAAGCTGAGGCAGGAGGATCCCTTGAGCCCAGGAGTTCGAGGCTGCAGTGAGCTATGATCACGCCACTGCACTCCAGCCTGGGCAACAGAGCAAGACCCTGTCTCTATGGAGCCTCATAATCTGTAAGACATTATCAAGCATTGTAACATATATCTATTGGAATCCCAAAGGACAGAATAAAGAAGTAGGACAAATAAGACAAATTTAGAGAAATAGGCCGGGTGCGGTGGCTCACGCCTGTAATCCCAGTACTTTGGGAGGCCAAGGCGGGTGGATCACAACATCAGGAGTTTGAGACCAGCCTGGCCAATATGGTGAAACCCCATTTTTACTAAAAATACAAAAATTAGCCAGGCGTGGTGGTGGGCACCTGTAGTCCCAGCTACTTGGGGGCTGAGGCAGGAGAATCGCTTGAACCCGGGAAGGGGAGGTTGCAATGAGCCGAGATCGTGTCACTGCACTCCAGCTTGGGCGACAGAGGGAGACTCCATTTCAAAATAAGTAAATAAATAATAAAAGAAAGAAAGAACGTCCAAAATTTTTCCAAACTTGATAAAAACTACTATGGTGGGTTGAAGAATGGTGCCCCTCCTAAGACATGTCCACATCACATTCTGACCCTCACAGCCTATGAATGAGACCTTATTTCAAAAAAGGGTCTTTGCAGACATAATTAAGTTAAGGATCTCAAGATGAAATAATCCTGGATCACCCAGGGGGCCCTAAATCCAATGACAGGTGTCTTTCTAAGACACTCAGAGAGGTGGGAAGGCCATGTGAAGACGGAGGCAGAGACTAGAGTTCTGCAGCCACAAGCCAAGAGGGTTGTGGCCCAGTCACCAGAATCTGAAAGAGACAAGGCAGGACTCTTCCCTAGAGCCTTTGGAAGGACTGCCACCCTGCCAACATCTCAAATTTGTATTTATGTCTCCCGAACTGTGACAGAATAAATTTTTTTTTTTTTTTTTTGAGATGGAATCTCACTCTGTCGCCCAGGCTGGAGTGCAGTGGCGTGATCTCAGCTCACTGTAAGCTCCGCTTCCCCGGTTCACGCCATTCTCCTGCCTCAGCCTCCCAAGTAGCTGGGATTACAGGCACCCACCACCACGCCCGGCTAATTTTTTGTATTTTTAGTAGAGACGGGGTTTCACCGTGTTAGCCAGCATGGTCTCGATCTCCTGACCTCGTGATCCGCCCGCCTCGGCCTCCCAAAATGCTGGGATTACAGGCGTGAGCCACCACACCCGGCCAAATATTTGTTGTTTTAACCCACCTAGTTTGTAGTAATTTGTTGTGGAAACTAATACCAAGATAAAGCCAAGAACCAAGAAATTCAATGAACCCCAAGTAAGACAAACACGAAGTAAACTACACCAAGGTCCATCATAATCAAATGCTGAAAACTAGTGGTAAAAAGAAAATCCTAAAAGCATTCAAAGAAATGAGGTCCATTATGTATGGAAGAACAGATACAGGAAATACTATATTCTTCTCATCAGAAACTATGTAAGCCAGGAAACAATATAATGAAATCTTTAAAGTGCTGGGGGAAAAAAACAAAAACAAAAACTTTCAACCTAGAATTCTTTTTTTTTTTTTCTCTAATCCAGTATGACTGGTATTGACCTAGAATTCCATACCCGGTGAAAATATTCTTCAAAACTGAAGAAGAAATAAATATGTTGGCAGACAAACAAATTCTAAGGGAATTTATTGCCAGATGTGCAGGAAATGTTAAAGGGAGTTCTTCAGGTGGAAAGAAAATGATCCCAGATAGAAACTTGAATCTGTACAAAGGATTGAAGAGTGCCAAAAAATGTTAAATGTATAAGAATGTCAGGAGGCCAGGCACAGTGGCTCATGCCTGTAATCCCAGCACTTTGGGAGGCCGAGGCGGGCAGGTCACCAGAGGTCAGGAGTTTGAGACCAGCCTGGCCAACATGGTGAAACCCCATCTCTACTAAAAATACAAAAATTAGCTGGGCGTGGTGGGGGATTCCTGTAATCCCAGCTACTAGGGAGGCTGAGGCACAAGAATCGCTTGAACCTGGGAGGTGGAGGTTGCAGTGAACAGAGATCGCACCACTGCACTCCAGCCTGGGTGACAGAGAGAGACTCTGTCTCAAAAAAAAAAAAAAAGAATGTCAGGCTGGGCGCAGTGGCTCATGCCTGTAAGCTTTGGGAGGCCGAGGTGGGCAGATCACTTGAGCCCAGGAGTTTGAAACCAGCGTGGGCAATGTGGTGAAACTCTGTGCTACAAAAAAATACTAAAATTAGCCAGGCGTGGTGGTGCATGCCTATCGTCCCAGCTACTGGGAGGCTGAGGTGGGAGGATCCCTTGAGCCAGGGAGCCAGAGGTTGCAGTGAGCAGAGATCATCCCACTGCACTCCAGCCTAGGCAACAAAGCCAGACCCTGTCTCAAAAAAAAAAAAAAAAAAAAGTCAGTAAAATATTTAAAACCCACAAGAATAAAGAGAAGAGATGTCAGCAGATGAGAAACTTCAACACAACTTTAGAACATGGAAAGTGGCTGGGGCCTCACAACTGACTTAGGGGAGCAGAGGAAGCTGAAACTAAAGCAGCCACAGAGGGAAACGTCCACATAAGGAGCAAGCCAGGTGACCCCCAGCCCCCCTGAAAGGTGTAGGTAGGACCTGCAGGCAATGGGGATGGCAGAGGTGGAGGTGAAGCTAGAGCTGAGTGCAGGGAGGCTGGTTACAATTCAGGATCCCCTGGTCCCCTTCCCAGCCTCATTAAGCTGGGAGATGCCCCCCTTCCTCACCACAGGACACCAGGGGTTTATTCTTTGTAGAAATTGGGCATGAGATGCTCTGGACTCAGGAGCATTGGCCACAGCAGAGGATGAGGTATGGTGCTGAAAGCCAGTGATCCGTGAAACCCCAGCCCCTTCCCTACCTGGGTCCTGAACCACTGGCAGCCAGGTCACACCACCACCACCCTATCTACCCGAGTAGGAAGTTGTCCCAAAGACCTCAGAATACAGACATCTGGTGACCCTACAATGAACAGGCCAGCCTGCCACCTGATCACCTTACAGTAGCACCCACACATCCCTGAGCTCCCCAGCCCCATTCTTAAATATGACCCAACAGCCAGGAGAAACTGGACACTTGATGAAAGCTTCCCATGTGAAATAAACCAAAACATACAAATTAGATGCTAAGACGGCTGGGTGCAGTGGCTCACGCCTGTAATCCCAGCTCTTTGGGAGGCCGAGGTGGGCGGATCACGAGGTCAGGAGATCGAGACCATCCTGGCTAACACGGTGAAACCCCGTCTCTACTAAAAATACAAAAAATTAGCTGGGCGTGGTGGCGGGCGCCTGTAGTCACAGCTACTCGGGAGGCTGAGGCAGGAGAATGGTGTGAACCCGGGAGGCGGAGCTTGCAGTGAGCCGAGATTGCGCCACTGCACTCTAGCGCGGGGGACAGAGCGAGACTCCGTATCAAAAAAAAAAAAAAAAAAAAAAAAAAAAACAAATTAGATGCTAAGAACCCAGAGGAAATTCTCTTGATGCAGGGAATAAAAGAAAACTCTTTGGGGGAAAACAGTAATTTACATCCTCAGGAAAAATATAAAAAGATCATTGAATTCATGAAACAAAATGGGACAGCCTGGCTTTCCATGACGTCTCCTGCCCTTTCTCTTGCCTTCTTCATTCTGGAAGTGACTTTCTTAACTTTTCCTTGTTTTCTGCATTCCTGGACAGCTGCACCTGCCCCCATAAACAGTAAACATCACCTGGATTTACTGCATTTTCAGGTGGAAAAAAAAACCAACTTTAAAACTGTCTACATCTCTTCTTTTTCCCGCACCCTCCACATCTAACCCATCAGAAAAACTTGTAGGCTCTGCCTCCAAAACAGACCTAGAAGCCGCCCAGTTTCCACTACCTTGCAGCTGTTGCCCCCCCATCTCTCACTGGCAGCCCCCTACTGCCTCTTTGCTGCTCCCCGGTTGCCAGGCTCTATTGTCCACCTCACCTATGGCAGCTAAAGTCACCCTGTGAAGTGTTACTCAGGTCCTGACACTCTTTAGTTCAAAATCTTCCAGTGGCTTTCCATCGTAGGTAGCAGGGAATCCAATGGCCCCAGACTTCTCTTTGAACTCATTTGCTCCACCCTTCGCCAATGGCCTTCCCCGGAACGTTCTCCAGGATCCTCCAGAGAGCCCCAAAGCTTTCTCCCTCCCTTCACTCAGGCTGCTGCTCAAATGTCACCTCCTTAGAAAAGCCCACCCTGACAGCCCATCTGAGGTAACAGCTGCTATGGCTCTATCCACTGCCCGTCCAAGTGCCTGTTGAGCACCTCCTGCACCTCGAACAGAAGCCCCATCAGCCAGGTCCCTGCCTGCTTTGTTCACTGCTGGTTCCCCACTCCCCAGGCAGCACCTGGCACATAAATATTTGCTAGACAAATGCATAGAGTACTAGGCTGAGGGGGCACAAGGAGGGGAAGGTAATTAACCAAGAAATCATTGCAGAAGTATATTGTTTATGCCGGGGGGCTCACGTCTGTAATCCCAGCACTTTGGGAGGCCAAAGTAGGTGGATCACTTGAGCTCAGGAGTTCGAGACCAGCCTGAGCAACATGGCAAGACCCCATCTCTACAAAAAAAAATACAAAAATTAGCCAGGCATGGTGGCACCACCTGTAGTCCTAGCTCCTTGGGAGGCTGAGATGGGAGGATCACCTGAGCCTGGGAGGCAGAGGCTGCACTGAGCTGTGATCACACTACTGCACTCCAGCCTGGGTGACAGAGTGAGACGCTGTCTCATGAAAAAAGAAAAAAAAGAAGAAGAAAGAAAGAGAAAGGGAGGGAGGCAGGGAAGGGAGGGAGGGAGGGAGAAGGGGAGGGGAGAGGGCAGTATAAACAATATATTGTTTATAATTAGGGAGGTAAATGACAAAAGGAGTCCAGAGTGCTGGGGAGGTGGGAGAGGCGGAGCAAGGAGCACTGCTTTTCATTACGCATCTTCTAGCAACAGTTAAATATTTTAAAGCATGACCATGAACTCCATTGTCAAAAATGAAACATTTTAAATAATTTAAGATTATTTATATAATTTTTATAGCCTTGTCCTGGAATTTCTTCATTTTTCAATATACTGGGAGCCTCAAAAAAACCAGCGGGCCTGGCCCCTGTTGGCCTCTGAGCTGTGGCCCCTCACAGAGAAGGGGAGTGTTGTTTACTCTTGTCCAATCCTGGTTGGGCTGGACTCCGGGGCTTGCAACCTGGGTGGGGTCCTGAGCCCGGCAGCGGGAGTGGGAGAGGGCCACAGGGCCCGAGCTGACTGGGGAAGTGCTGAGCAATCCAGGCCTCCCAGCCCTGCCCCAGATGCTGCAGCCGCAGCCGCTGCAGCTAATAAGACCCTAGGGAGCTGGCAGGCCGCTGCCTGGCCTCAGGGCTCCAGATGCTGCCTCCACCTCCCCATCAGGTGCCTCAGCTCCAGGCTCCAGAGAGCGGCTGGCACTTCCTTGCAAGCAGGGTGCTCCTCCCCATCCCCACACCTCAGGAGCACTCCCCAGGGAGGCCTGGATGGCTCAGCACCCCATACACCCCATGCAGAACCCCATACACTCAGCCAAGCTCCAGAGCAGCTCTCCCCACAAGCCCAGAGTGCCGCCTGCAGTGTAAGTGGCACCTTGCCCTGGGCCCAGGTAGGAGAATTCATTAATCTCCTCAGCAGAGGCCTCCAGCTTCTCCTCAGCAGAGGCCTCTAGCTATTTAATTGCTGGAATGAAAAGGTTTCCCATGAAACCCAACACCCAGCCCTCCCCACCAAGAGAACGGAGATTCCTTATCCCAGCAGGCCTCAGCTGGAGTCAAAAGGTGGAGTCTTTGGAGTTTTGTAGCTGGGGGTCCCTGGGCAGAGAGCCTCCCTACCTCCACTCAGGCACACACACCACACTCTAGTACACACTGGTACCATACAGATACACACTCGTACGCTCATAGGTACTCACGTGTGCCCTTAAGTGTACAAGCACATGCATGCCCAGCTGCCTTCTGGCCCTGCAGGAGTCCACTCCTGTGTAACGTGTGTGTGCGTATTTGCACAGGAACACCCCTCACACCCATGTGCACTAGCAGGGTACTTTCCAAACTCCTTTAGCATGAGCAGAATCCTTTTGTTAAGGGAAGTATGAAAAGCATACATCTCATGTATGGACTAAACACAGTGCTTGCGAGGAAGGTGAGGGACGCAGAGCCTGTGCTCAAGGTGGTGCCTGCTCAGCCCCTTCCCCAGCCCACGAGGAGGAAGGCAGGAGTCTGGTGTAGTCGTTGCTTGACCTCTCCTGCCCAGCGTGGGGTGCAGGGGCAGGTCTGCCTGAGCTCATTCAAGGGGAGGGAGGCAGGATGCATCCTCAAGCTGCGTAGGAGGCCACGGGCTGTGGGGACCGCACCCTGGACTTCTCCCTCCATGTCACCCCTCCCATCCTGCCCTTGCAGCCCCTCCCCCTCATCCCAGAACACATTGATTTTTGGTTTCTGGGGTTTGTGGCTCCCTCTCCCGAGCTTCCTAGCTTACCAGCTGTGGTGATGCCCCACATCCAGGACTGCCCAGTGTAGGCAAAGGGAGGGGTCTGAGGTGCTCCTCGCACATCCTGGGCCCCACAACCCATCTCCCCTGCCTCTAGGTCAGAAGGGTGAACAGGGAAAGCAGGAAGCAAGCCCACGGTGGAGAACGCCCCAGGGAGAAGGAAAATGATTCTCTGGGACCACAATCTGCCCACTTCAGGGTTCTGGTTGCCAGGGGCAGAGTCCTGCTCCCCAGGCCCAGCCCACACATGTCCCTCCCACGGGAGCTGCACAGGCTAACCCTTCCCCCTGTTCCCACCCCAGGGAACACCAGGAACTCACGACTCCAGAACCAGGACCATGCCCAGCTGGCCATGCCAGGCAAGGGGGAACTGGCATATTCCCTGGCTTACAACCCTGTCCCCCCCGACCTGGCAGAGAACATGCATAGCGGCAAGCAGGGCACCGGGCTGGCATCACAGCACTGCTGGGTGCCCCTTCCCTTCACCAGGCACCTCCTATCTGCCCATCACTCCCTGCTTCCAGCCTCCAGCAGAGCAATTTGGGGCTGAGCAAAGCCCATTAACCTGCTCTGAAGGTGGCCATGCTGGCCCCCTCCTCAGCCAGCTGCACTGCCAAGCCTGCCCACGGAGGGCCTCTGCGGGGCTTTCTTGGAGTGAAGAAGAGGCAGCTATGCCAAGCCAAGACCAGGGAAACCTGGCTCCTGAGTGCTTGAGGAAAGCCGAGCTGTTTCTGTGGCGGCTGGTACCAGGGGGACTAGAGGCCAGGGACCCCTGGCTGGGATGCCAGGGTTCCACAGTGCTTTTCTCATGATGTTAGGTGGCTGTCCCCAGGTCCCCCTTGCAGAAAACAGAGCCTGGTGCCCTGGGGAGTAGGCAGTGTACATCTGGATACAAGCCTCACTCTGGGCCAGTCCTCGAGAGGGGAGACAGCTAGGGAACTCTCCCACCTACACGGAGTGGCATTCCTCTTTTTGGCACGCCTGAGGGAAGGAGAGGACTGGCCTGGCTCCTCTGTGGTTGAACAAGGGTTAACCTCCACCAGTGCCCTATATTCCCCCTGGC
  ID: 20
  prot_end: 472
  additional: 0
  reason: 
  dna_start: -27948439
  target_len: 81195210
  upstream_gap: 
  downstream_gap: 
  target: gi|224589808|ref|NC_000017.10| Homo sapiens chromosome 17, GRCh37.p2 primary reference assembly
  strand: 
  - 
  status: auto
  prot_len: 472
  prot_seq: MSRRVVRQSKFRHVFGQAAKADQAYEDIRVSKVTWDSSFCAVNPKFLAIIVEAGGGGAFIVLPLAKTGRVDKNYPLVTGHTAPVLDIDWCPHNDNVIASASDDTTIMVWQIPDYTPMRNITEPIITLEGHSKRVGILSWHPTARNVLLSAGGDNVIIIWNVGTGEVLLSLDDMHPDVIHSVCWNSNGSLLATTCKDKTLRIIDPRKGQVVAERFAAHEGMRPMRAVFTRQGHIFTTGFTRMSQRELGLWDPNNFEEPVALQEMDTSNGVLLPFYDPDSSIVYLCGKGDSSIRYFEITDEPPFVHYLNTFSSKEPQRGMGFMPKRGLDVSKCEIARFYKLHERKCEPIIMTVPRKSDLFQDDLYPDTPGPEPALEADEWLSGQDAEPVLISLRDGYVPPKHRELRVTKRNILDVRPPSGPRRSQSASDAPLSQQHTLETLLEEIKALRERVQAQEQRITALENMLCELVDGTD
  score: 1.0
  upstream: CCTTTTTGGCAAGCTGTTTATTTGCTGCCTGCCTGGAAGGGGGTGGGAGGTGGGGAGTCGGCCGAGTTTAAAATTTAATAGTTTAAAATAATAGATATGATCTAATACATTACATCTATTCCTACCAGTGATGAAGTGTTAGAATAAACTGTCTCAGGACAAAGCTTCATTGGAAAAAAACAGTTTAGTGTAACCGACTAAAACATGATGAGGCCAGGCGTGGTGGCTCATATCTGTAATGCCAACACTTTGGGAGGCCGAGGCGGGCAGATCACTTGAGGTCAGGAGTTTGAGACCAGCCTGGTCCAACATGGTGATACCCTGTGTCTACTAAAAATACAAAAATTAGCCAGGCATGGTGGCGCATGCCTATAATTCCAACTACTCTGGAGGCTGAGGCAGGAGAATTGCTTGAACCAACAGAAGGGAAATAAATTGTGGCATACTCATTACACTCTGTGGATTACCTTTATACACAGTGATGAATCTTTAAAAAAAAAATCCATTGGTGAAGAATATATACAGTGGGATACCATTTATATAAAGTTCAAGACATGCAAAACAAAGCAGTATTAGGAACAAAACATGTTGACACTATAAAGAAAAAAAAAGGGAATGATAAGCACAAAATTCAGGATGGAGGTTACCCTTGAGTAGGGAGGAGTGAGGAGGGGACCCCTGAGTGAGAAGTGACACGTGGAGTAGCAGTGTTTCACAGGCAATGGAGATGAATCAGCTGCTTGCCATTCTCCCTCCAGGTCCTATTGCAAAAATGAAAACAAGGCAGCAGCATCAGACCTATCTTTAGATTGTTTTTTTTTTCTCTCTCTTTTACAAGTGTCAGTTTAATTCCAGAGCCCTGGCCCAGTATTTTCTGATGATTTTCTCCCCAAGGAAGAGAAGGAAATCCCTGCTGGTTACACAGCTGCGATGTCAGACTTCCTCTGAAACATGCACTGTTGCTGCCTATTAGCATAACTTCAGTCTCTCATTCTCTCCTGACTGATTAGTGATCTGCAGGCAGTTTAAAAAACATACTTTGGAGGGGCCGGGCGTGGTGGCTCACGCCTATAATCCCAGCACTTTGGGAGGCTGAGGCAAGCGGATCACGAGGTCAGGAGATGGAGACCATCCTGGCTAACACGGTGAAACCCCGTCTCTACTAAAAATACAAAAATAGCCAGGCGTGGTGGCGGGTGCCTGTAGTCCCAGCTACTCAGGAGGCTGAGGCAGGAGAATGGCGTGAACCCGGGAAGTGGAGCTTGCAGTGAGCCGAGATCGCGCCACTGCACTCCAGCCTGGGTGACAGAGCGAGACTCCGTCTCAAAAAAAAAAAACAAAAAAAAAACATACTTTGGAGGATTCTTGGGATCATTAAACTTCTCATTTTGCCTGTTCTGTTATTAGAAGAGTGAAAACAGCCACCCCCTGAGAGGTCTTCCCAGTGATTTGCATCCCAGGCATTGTCCTACTATGGTGGGTGAGAGAAGCTGGTGCAGGTTTGAACATCCTCATGATAGGTGAGGGATAGAAATTGGGGAATACACTCATATTTATTTCAGGAAACAAGGATGTCTGCATATAAGAGAAGAAACTTTAAAAGGAAACCACTGGCCTCAGTTGGTCATAATGTACAACTTAGGCCCCACCTATCCAAACAGTCAGCTTGCCCCTCCCCACAGCCACTCACTTGAGATGCGTGATATGTTGTCTCCTCCTAGGGGTGGCTGGAGCTCATGCAGCTTGGAAAGGGTGAAAACCCCATCTTATACCCAGCTGATTGATTACAGCTTGTCTTCATAAAAAGATTGACCTGCTCCTTCCCAGGAAAGCACCCCTTTGCTGTGCAGGCATGAGTCAGAGAGAGCCCCACCCAAGCAGCAGACAGGCAGGGGGAGCTGAGAGCAGGTGCAGAGTTGAGAACAAACAGGGGGTCACATTAGTGCAGGCGCCTGAGCATGACTCGGCAGAGCCCAGGCGTGGCCCGGAGCCCAGGGCAAGTTGTTTTGGGCTGAGTTTCCCATTCCACCCTGCGGTTTGGTAACTCCTCATCAGCTTGTAAGTCATGGAGACCACACCCCCAAGGACCATACTTAGTGACCTGTTTCCTGGGCAGATGAACCTGACCAACAAAAGGGCCACCGTTCTCTTTTTGGCTGGGGTTTTGGGAACTGTTTAAGAGTGTGTGGTTTGAAATGAAATCTCCTCCCTACCTCAGACCTCTTTCATAAAATGGTGATGGAGGGGAGTCTTCCTTTGGCCCACCTGCTTTTTCCACGTGTCTCCTTAGCTTAATGATTTTTACCCAGAGATTCTTCTGAAAGGGCCTATCCTTTATGCTGTTCCCTTCATTCTGTTACTAAGCTTTCTCTCCAAATTTACTAGCCGTTCCTTTGCTTTCTGATTCCAGAATGCTTACCATCAGTTCTTCATCCTAGTTATGAGGACTTGGTAATAGGTTCCAACAGAGTATTCCCTTTGTGTTACTTGTATGTTTTGATTTTAGTAGGTTTTTTTCTGATTATAATTTTTAAACATGCCCATTTTTTAAATTCAAAAATTGTAAAAATATAGAGGCCAGGCTTGGTGGCTCACTCCAATAATCCCTGAGGCCAAGGCAGGAGGATCACTTGAACCCAGGAGTTCAAGACCAGCCTGGGCAACATAGTGAGACCCCCATCTCCACAAAAATAAAAAATAAAAAAATCAGCCAGGCGTGGTGGCAAACACCTGTAGTCCCAGCTACTACTAAAAGGAGGCTGAGGCAGGAGAATCACCTGAGCCCAGGAGGTTGAGGCTGCAGTGAGCTCTGATCGTTTCACTGCACTCCAGCCTGGTGGCAGTGTGATACCCTGTCTCTGTGTGTGTGTGTGTGTGTGTGTGTGTGTGTGTGTGTGTGTGTGTGTGTGTGTAAAATATAGAAAGTAAAAGCCTTCCCCAGAAGTATTTCTACCTTTCTTGAAAGAATCACTATTATCAGTTTGGTGATGTTCCTCCAGATTTTTTCCTATATTATTCTAACATAGACACTAATTTCAAATGTGTTTGAGGTTTTTTTTTTTACTGAATAGTATACCTTGTATATCATTCCACTAAAATACCTGACAGGTTTTTTTTTTCCTTTTAGTTTTTTTTTTTTCTTACCACAGAAGATTTCTGTAGACCTGACAGCTTTTAACAGCTCCACAGCATATAGTTGTATGGATTATAATGTAAATCCTTTTTTGTTGTTGTTTGGTGTCTCATCTTTTAGTATCACAAATAGTGTCATAGTAAATATCTTTTTTTGTTTATTTGTTTGTTTATTTGAGATGGAGTCTCGCTGTGTCACCCAGGCTGGAGTGCATTGGTGCAATCTCGGCCCACTGCAACCTCTGCCTCCCGGGTTCAAGGAGTTCTCCTGTCTCAGCCTCCCGAGTAGCTGGGATTACAGGTGCCCGCTACCACTCCCAGCTAATTTTTGTATTTTTAGTAGAGACGGGGTTTCACCATGTTGGCCAGGCTGGTCTCGAACTCCTGACCTCAAGCGATCCGCCCGCCTTAGCCTCCCAAAGTGCTAGGATTACAGGCATGAGCCACGGCAGCCGGCCAGTAAATATCTGTATATATCTTTCTTTATTTTTATTTTTTATTTTTTTTTTGAGACAAGGGATCACTCAGTCACCCAGGCTGGGTGCAGTGGCACAATCTCAGCTCACTGCATCCTCACCCTCCTGGGTTCAAGCAATCCTCCCACCTCAGCCCCCTGAGTAGCTAAGACTACAGTCATACGCCACCACACCTGGATAATTTTTTATATTTTTGTACAGATGGAGTTTTACCATGTTGCCCAGGCTGGTCTCGAACTTCTGGGCTCAAGCGATCTGCCCGCCTCGGCCTCCCATGAAGTGCTGAGATTACAGGCGTGAGCCACCTTACCTGGCCATATGGATATCTGTGTGTACTTGTAGTAGTATTCCTCCAAGAAAAATGTATTAAGGAAGAATTGTTGGTTAAAGGGTTAAATTTGGAGAGCTATTGCCAGATTTCAGTCTTTAAAATCTACAGTTCAGCTGGGTGTGGTGGGGGGCCAATGTGGGCATATCACTCGAGGTCAGAAGTTCAAGACCAGCCTGGTCAACATGGCGAAACCCCATCTCTACTAAAAATACAAAAATTAGCCAGGCATGGTGGCATGTTCCTGTAATCCCAGCTACTCGGGAGGCTGAGGTGGGAGAATTGCTTGAACCTGGGAGGCAGAGATTGCAGTAAGCCGCTGCACTGCAGCCTAGGCAACAAAGCGAGACTCTGAAAAAAACAAAAAACAAAAATTCTGAATTCACATTCCTCCTACCAGTATATGAGAGGGCTTGTTTAGCCATACCATCATCAACACTGGCTGTTACCAACCATTTTAATTCCTGTCAGACTGATAGGTAAAAAAAACTCACACTCATTTGTTGTTGTTTTGCTTTGTTTTTTGCTATTAAATTGTCTTTTCAAACGTTTATTGCCTAGTTCCATTGAGCAATAACAAAGCATTTTTACAAGTTAAGATTTATCTGGGAGTGTTTTCCTGGGAGGGTGTTGATTATCTTTACAAACCAGATTAAGATACTTCCTGTGTATGTCCTCCACAGCAAACAGCGGCATAACAAACTATGGAGATCTCATTCAGATAGTGACCTCTCAGACCACCACGAACCCATCTGCAAACCTGGGCTAGAACTCAACAAGAAGGATATCACCACCTCAGCAGACCAGATTGCTGAGGTGAAGACCATGGAGAGTCACCCACCCATACCTCCTGTCTTTGTGGAACATATGGTCCCACAAGATGCAAATCAGAAAGGCCTGTGTACCAAAGAAAGAATGATCTGCTTGGAGTTTACTTCTAGGGAATTTCATGCTGGACAGATTGAGGATGAATTAAACTTAAATGACATCAATGGATGCTCATCAGGGTGTTGTCTGAATGAATCAAAATTTCCTCTTGACAATTGCCATGCATCCAAAGCCTTAATTCAGCCTGGACATGTCCCAGAAATGGCCAACAAGTTTCCAGACTTAACAGTGGAAGATTTGGAGACAGATGCACTGAAAGCAGACATGAATGTCCACCTACTGCCTATGGAAGAATTGACATCTCCACTGAAAGACCCCCCCATGTCCCCTGATCCTGAGTCACCAAGCCCCCAACCCAGTTGCCAGACTGAAATCTCAGATTTCAGTACAGATCGCATTGACTTTTTTAGTGCCCTAGAGAAGTTTGTGGAGCTCTCCCAAGAAACCCGGTCACGATCTTTTTCCCATTCAAGGATGGAGGAACTGGGTGGAGGAAGGAATGAGAGCTGTCGACTGTCAGTGGTAGAAGTAGCCCCTTCCAAAGTGACAGCTGATGACCAGAGAAGCAGCTCTTTGAGTAATACTCCCCATGCATCAGAAGAATCTTCAATGGATGAGGAACAGTCAAAGGTAAAAACTGTCTTTATAGTTTTCCGCCTAATGAAGTTCTCTTCAAAGGTAAATTATTTGGGATTATGTTATGTTTGTTTTTGATGGAGAGTCTGGCTGAGGTTTTCTTTGAAAACTTAGGGTTTAAATATTTTTTAAATAATTTGCCTTTTGGGAATTTACCTTTCTGGTGTCATTGGAAGCACTTCTAAGAGGGGATGACAGAGGAAGGAGTGAGCCAAAAACAAGTGTCCTGGCTGAACAACGAGAAGTCCAAAGATGACCAGGCGCGGTGGCTCACACCTGTAATCCCAGCACTTTGGGAGGCCAAGGCGGGCGGATCACAAGGTCAGGAGATCGAAACCATCCTGGCTAACACGGTGAAACCCCGTCTCTACTAAAAAATACAAAAAATTAGCCAGGTGTGGTGGCGGGCGGCGCCTGTAGTCCCAGCTACTCGGGAGGCTGAGGCAGGAGAATGGTGTGAACCCAGGAGGCGGAGCTTGCAGTGAGCCGAGATTGTGCCACTGCACTCCAGCCTGGGCGACAGAGCAAGACTCTTGTCTCAAAAAAAAAAAGAAGTCCAAAGATACGCAGTTAATATCAGATCTTAACAAAAAAATGCCAGGGACTCAGATGCTGCCTGAGTGAGAGCTGTGTCTCTGAGAAGATAGATTTGTTTGGGAAATTCTTATTGTCTCAGAAAAGTCAAAGACTAGACATGTGTGAATAGTTGTTACAGTAGCAACTGCTTCCCATGCTGAGTTCCTGCTATTAATAATGTGCTGGCCGGGCGCGGTGGCTCACGCCTGTAATCCCAGTGCTTTGGGAGGCCAAGGCGGGCGGATCACAAGGTCAGGAGTTCGAGACCAGACTGACCAACATGGTGAAACCCTGTCTCTACAAAAAATACAAAAATTAGCTGGGGTGTGGTGGCGCATGCCTATAATCCCAGCTACTCAGGAGGCTGAGGCAGGAGAATCACTTGAACCTAGGAGACAGAGATTGCAGTGAGCCGAGGTCGTGCCACTGTACTCCAGCTTGGATGACAGAGTGTGACTGTCTCAAACAATATCATAATAATAATGTACCTGACTTCTTCATCTCCAATGCTGTGGTACTCAAGAATCAAGGGGAAGGCCAGGCTCAGTGGCTCACGCCTGTAATCCCAGCACTTTGGGAGGCTGAGGCAGCCAGATCACGAGGTCAAGAGATCAAGACCATCCTGGCCAACATGGTGAAACCCCATCTCTACTAAAAATACAAAAATGAGCTGGGCGTGGTGGCGCGCACCTGTAGTCCCAGCTACCTGGGAGGCTGAGGCAGGAGAATCGCTTGAACCCGGGAGGTGGAGGTTGCAGTGAGCTGAGATCATGCCACTGCACTCCAGCCTGGCAACAGAGCGAGACTCCGTCTCAAAAAATAATAATAATAATAATAATAATCAAAAGGAAATGAATTTGCCAGCAGACAGAATCCTAAGATTCTTCTTTGTGGCATAGGAGCTCTTACAAGCCATCTCAAACCAGGAAAAGAATCACTATATCGCATCAATTCTAAGACTCATACTCATATTTTGACACTTCTGACATCTTATATACAGCAGTGTCTTAAATCATTACAATACAGTAGTTGGGAAATAAACTGTGACAGATTGACTCTAACATACCAAACTTCACCTAATGATTAGTGGAGCTAGTCATAGATTCTTTGCCTCTCCTGATGTCTGTCTGCTTATATTTACCGCTTTGTCCGTTAACGATTTGTTCTCTCTCCTTAACTACCCCACTGTGATTCTTGACTCTGCTTTTGTCTTTTCACCACATGCAAAGCTGTGCCCCTGTTTCCTTTCTACTGAGAAGGCAGGATGCTTGTGCTCTCCTTTGGACCATTGACTGTAGCAGCACTGACAGAAATAGCCTTTCTGCAAAGTCCCTGGTCATATGAGCCCTCCCTCCATGGCCCATGCACATACTGGGCCCACTGTGGCTTCTCTCCCATTCATGGCAAGTTTGCCTCTGCCTGATGTCATGGCACATTTCCCCCAAAGGCATTACTGACCTTGTTAGATTGTACTAACTCTGACTCTTTTGAGGGAGAAAAACCAGAACAGTTCCAGGGAAATATACTTTGAAGGCTTATAAAAATGTTAACTAGATTGATACTCATAATGATACTACTTTAAGAGGTGTCCAAGGGCTATTCCCAGATTTTGATATTCTTTTGTTTTTTTTACAGTAGGACCTGATTTTGCATTGGTCAGTATTCTTTGGCCTTGTTCTAAATCCACCTGGGAATTTATAGCTGGTAAAATAGTAAAATATTAGAGAGTTATGGTTTCTAAGTTTGCTAAGGCATGTGGCTGTGTAAGCCAAGTAAACCTTTCCCAGAAGGAACCATGTGAAACTTAGAGATTATGTAGTCAGACAGTGCATTCTCCCTGCTTGTAGGTACTGGGATGTTGCTGCTAGGGGAAGCAGTGAGAGGATTTGGGTGAAAGCTAGCAAGACAGAGGAGTGAAAGAGAGCAGTGAGTCTCCAAATCAGACATCAGGTGATAGCCTCGTCCATCTTGCTCTATCACTGGGACATATCTAAGGACATATCTTAGCCCTTAAATGGAACTCTTTCCCTCAGATAGGTTAGGATCAAACTAGAAGTTGATAGGCCACGGGGGAAAGGTTTCATTTACTATAGTATGGCCTGAACCTGGAGGCTCATAGTCTTAGGAAAATATAGATTATAGGAGCCTCCAAAAATATTTGCTGTTCATTTGGGAGCAAAGTATTGGATTGGAATTCTGCTTGAGTAAACAGAACAGAAAGTTTAGTAGAGAGTAACACAAGCTATAACAAATGTTATGTCTAGCCTTGATGAATCCAGTTTTTTCTTGTAGTCTGACAAAACAGATGGGCAGAGTGTGGTCCCAGGCACTCCATGATTTGTATTCTCTTAGTCAGATAGGTTGTCCTGGATCAGAGGATTAATAAGCAGAAAATCCAGCATTTTCAATTAGACTACAGTTTGCCATAATCTTCTCACTACTTTCTCTTCTTAGGCAATTTCAGAACTGGTCAGCCCAGACATCTTCATGCAGTCTCACTCGGAAAATGCAATTTCAGTCAAAGAAATTGTCACTGAAATTGAGTCCATCAGTCAAGGAGTTGGGCAGATTCAACTGAAAGGAGACATCTTACCCAACCCATGCCATACACCAAAGAAGAACAGCATCCATGAGCTGCTCCTTGAGAGGGCCCAGACTCCAGAGAACAAACCTGGACATATGGAGCAAGATGAGGACTCCTGCACAGCCCAGCCTGAACTAGCCAAAGACTCAGGGATGTGCAACCCAGAAGGCTGCCTAACCACACACTCATCTATAGCAGACTTGGAAGAAGGGGAACCAGCTGAGGGGGAACAAGAGCTCCAGGGCTCAGGGATGCACCCAGGTGCCAAGTGGTACCCTGGGTCTGTGAGGCGAGCCACCTTGGAGTTCGAAGAGCGCTTACGGCAGGAGCAAGAGCATCATGGTGCTGCCCCAACATGTACCTCATTGTCCACTCGTAAGAATTCAAAGAATGATTCTTCTGTGGCAGACCTAGCACCAAAAGGGAAAAGTGATGAAGCCCCCCCAGAACATTCATTTGTCCTCAAGGAACCAGAAATGAGCAAAGGCAAAGGGAAATACAGTGGGTCTGAGGCTGGCTCACTGTCCCATTCTGAGCAGAATGCCACTGTTCCAGCTCCCAGGGTGCTGGAGTTTGACCACTTGCCAGATCCTCAGGAGGGCCCAGGGTCAGATACTGGAACACAGCAGGAAGGAGTCCTGAAGGATCTGAGGACTGTGATTCCATACCAGGAGTCTGAAACACAAGCAGTCCCTCTTCCCCTTCCCAAGAGGGTAGAAATCATTGAATATACCCACATAGTTACATCACCCAATCACACTGGGCCAGGGAGTGAAATAGCCACCAGTGAGAAGAGCGGAGAGCAAGGGCTGAGGAAAGTGAACATGGAAAAATCTGTCACTGTGCTCTGCACACTGGATGAAAATCTAAACAGGACTCTGGACCCCAACCAGGTTTCTCTGCACCCCCAAGTGCTACCTCTGCCTCATTCTTCCTCCCCTGAGCACAACAGACCCACTGACCATCCAACCTCCATCCTGAGTAGCCCTGAAGACAGAGGCAGCAGCCTGTCCACAGCCCTGGAGACAGCAGCACCTTTTGTCAGTCATACAACCCATTTACTGTCTGCCAGTTTGGATTACCTGCATCCCCAGACTATGGTTCACCTGGAGGGCTTCACAGAGCAGAGCAGCACTACAGATGAGCCCTCTGCAGAACAGGTTAGCTGGGAAGAAAGTCAGGAGAGCCCTCTCTCCAGTGGCAGTGAGGTGCCATATAAGGACTCCCAGCTAAGTAGCGCAGACCTAAGTTTAATTAGCAAACTTGGTGACAACACTGGGGAGTTACAGGAGAAAATGGACCCATTGCCTGTAGCCTGTCGACTCCCACATAGCTCTAGTAGTGAAAACATAAAGAGTCTCAGCCACAGCCCCGGTGTGGTGAAGGAGCGTGCTAAAGAAATCGAGTCTCGAGTGGTTTTCCAGGCAGGGCTCACCAAACCATCCCAAATGAGGCGCTCAGCTTCTCTCGCCAAATTAGGTTACTTGGACCTCTGTAAAGACTGCTTACCAGAGAGGGAGCCTGCCTCCTGTGAATCCCCTCATCTCAAACTGCTTCAGCCTTTCCTCAGAACAGACTCAGGCATGCACGCGATGGAGGACCAAGAGTCCCTAGAAAACCCAGGTGCCCCCCACAACCCAGAGCCCACCAAGTCTTTTGTAGAACAACTCACAACAACAGAGTGTATTGTGCAGAGCAAGCCAGTGGAGAGGCCCCTTGTGCAGTATGCCAAAGAATTTGGTTCTAGTCAGCAGTATTTGCTCCCCAGGGCAGGACTTGAATTGACTAGTTCTGAAGGAGGCCTTCCCGTGCTACAGACCCAGGGACTGCAGTGTGCATGCCCAGCTCCAGGGCTGGCCGTGGCACCCCGTCAGCAACACGGCAGAACTCACCCCCTTAGGAGACTGAAAAAGGCAAATGACAAAAAACGGACAACCAACCCCTTCTATAATACCATGTGATTCTGAGCCTACACATGTGACTTTCTAGAAGAAATGTTTGTAAAAGGGGCAGGTGTAATATGTAAGGAACATGCACTTTATTGGTTAATTTTATAATATTTTGGTCATTTTACTGTTTCTGGTGCATGCAGGGTTTGGGTGTTTTTCAGTGTGTATGTGTGTGTATATGTAAGGGGAAAGAGAGATTGATCTGGATGGCAAGACCGTTTATCATTTTTTATTTAAAAAAATCAAACCTCAAAAAAGTCATTTTCAGAGAACACCTTTATCAAAGGCAAATTGCTGTTTTTCAGTCAGCTGCCACCTGCTTCTCATTTTGCCCTCTGAGAAAAGGCATGGTTTCTTAATTGAGGGAAGGAAGCAGATTCGGAGGGGTGGAGATAAAGCTGGGGATTGGAGATGTTCCCCTGCCTTTGTGATGATGGTTTGGTTTCCAGACCTGAGGCATCGAATGGGCTAAAGGTCAGCCAGAAGTCAGAGGGCTCTCAGCCTTCATCCAGCCGCAGCCCTTTAGAGTTCCTGAAGGAGGCAGGTTCCGCTTTGCTTTAAAAGAGGGTCTTCCGGTGTTCCAGAGTGTATCGTTACAGTAAGACATGATAATGGCCGGCTCTGCAAATTTATCATATAGTTTTTTTCCCAAGAAAATTATTTTTGAAATTAAAACAGGACCCCAAATGAAATCCAAGTGGTCTTCTGTAGAGGAAAGCATGATAAGAGGAGGAAGACATAAAGTTGGGGGTGGAGAGGCTGCTGCCCAGAAACTGCTGGGTTGGTGGGATCCACACAGATGGGCATCTTGGCTCTCCCTGCCAGAAAAATGTGCTCTGCAGTGTCCTCCCAACTGAAAACAACAGTGACATGTTTGAAAAGCAGCAATCGAAAGTCAGTGTGTTCTTGTAAAATGAATATGTATGTAGGGTTTTAACCCTTCCATTACTTGAATAATTCTTTGGGCCTTCTGAGTTTAATGGCCATATTTTCTTCCAGTTTATTTTCCTTCCCCATGCTGTTGTCCCCATGCTGCCTATTTTTTTAAATTTCATAGATTATATTTGAATTGTTACATATGTTTAACATCCATTGAATGCAACGTTTTATTTTTGGTATTATCACTGTTAACACTTTTTTTTCCTTTTCCTGGAAGGTTTGTCATTTCTCTAAAGTTTGTACACAGTATTTATGTACATAATATTGTCACTGTCTTAGTGTCTTGTTCATGTTGTAGGGTAATTTTGATTTATTCTTTTTAAGAAGGAGTAGAGTTGCAACTGGAAAACACAGACACCAGAAATGAAAGTGTTGGGTGTTGATAGGAATCTGTACAATATGTTGATGGTGGCTGTAGTTGTTTAAATGGAGACTTCCAATCACCAGCTCCTGCCAAATTATGCATTAGTAACTTTTTCCTCAGAGACACCCCTAAAGGCTCCCATTAGGTCACAGCGTGACTGAAAGCTGATTTCTCTGTGAGACTGAAATCCCAGAACATTGTTTGCCAGTATCTCAACCACAGCCAGGAAGTATATGTGAGTTGCCCAGAGTGGAAGCTCCTAGTAGAGGCTGAAGGCCACAGGGGAGGCCTCAGCCAGGGGCAAGTGCCCACAGTGACTCCATTTAGGATGCTGTCGTTTTGCTACTGTTGTGGAGATCCTTAACGCAGCAGCGCCTGTCATAAACAAGCCTCTTGTAGCTTCTTACAGAAAACAGATTTAGTCTAGCATGAAACACCTCTGCATCTCATTGAAACTGAAGAGGCTTGCAGATTTGCTTTCGTTGATGTCCACGTTACTGAGGATTGACTGAGTATAGACTGGAGACAGGTTTTTGGCTTATCACAGCACTGAGGAAAATACAAATGCACAGACTGTCAGCATGATGTCAGAGGCCAGAGTTTGGTGGGGGCAGATGGCAGGGCGACCCAAAAGATGCAGAAAAGGTAGACTGGGGCCACTGGGTCTTAAGAGGAGCTGTGAAGTTGTGTGGAAGCCAAGGCTGGGTCTGACATCCCTGCCAGGAAGCAGGTTGGACAGAAACCACTTGCTAAAAGCGTCTCTATGGTGCAGTGATTATGTGTACCCTGTGCTGTTGCTCAGTAGTCTCCTTGAATGTTCAAGTATCTCATCCACTCAGTTTTGTGATTCCTGGATATTTGTGTGTTGTAAAGTGTTTTGTTAGGTGGTATGAACCAATGTGAGGAGGCTTGAGACAGGGTTATGGATTTCCAGAGCTCTTCCATGTAGAATACCCTGCCTTCTTGAAGCAGTTCCACCACCAATATGATGGGGAAGGGCAGGAACTTATGGCAGGGTGGGGAGAGGGTTTGCCTGGAAGTTAAGAGAGTGGCATCCACTTGTGGTAACCCCTTACGATGATGACATCCCACACACTAAGAGGTACAAGCAGGACCAAAGTTTTGGACTGTTCCCTCTTCTCCCCTCCACTGTGTTTAATGTTCACTCACTGCATTAAATAACAACAAAGATGGGACAAAACCCACTAATACTGTGGGGAAAAAAAATTTTCAAGAGCAGAGGAAAGTCTTTCTGCCTTTTTATAATTACTTTTTTTATCATTTAATTTACCTGCCTAAATAAACATCTTCTACAGAATATCTGTCATTCAACCATGCCAAGGAGTTTGTGCCAGCCTTTTCAGACTCCCAGAATTGGGTGTTCCTGGGTTATTTACATAGCTGAGCAGTGTCCAGGGGAGGTGCGCAGTGAACTGTCAAGGACTTTCCAGACTGTCTTCTCTTCAGACTTTTATAATCTCCAGTGGCATCTTTCCCTTTTCTTTTGTTCATGACCTGACCTGAAGCAGCAGATTTGATAGACTGGCAAAGATGAATAGGAAAAACTTTGACTCTTGCCCAGTGCCTGCCTGCCTCTCTCTCTCTCCTCTCTCTCTCTCTCTTTTTAAACCACCATAGACTCTCACTTATTTTGGAGGAGTGTATGTGCATGTGTACACATATGTACATATATAAAAACAGTTGATGTTTTGGTGTATGGGGTAAAAGCCCCAGGAGCATACAGAACTTGAGCTGAACCTGGTCAGTAGAAAGGGAAACCCCAACCCTTTCTTGATTTTTGGAGACACCCAGGACTAATGGATACTGTAGTAGACATGTAGTACTATAGTACCGTAATATTCATCTCTCCTCATTTTAGTTGCCTTTCAGATTCTAAATGTTTGGGATCATTCCTATCATCTTAGTCTCTTCAGGATCTTTAGTATTTTCCTGGTTCTGAGGAGGCTTGAGACAGGGTTATGGATTTCCTTGTTCTGTGTCTTTATCCCTACTGATAGTTCCTCTTTCTCATTTTGCAAACTACCCAGAGCTCCAAGGACAGCCTGAAGATCTCAGTGCCTCAGGCTCTGAGGTACTCTGCTCACAGGCCCCAGACAGATGCTGTTGGGTAAACTCAAAGCTTCCTATGAGAAGCTTCTGAGATGTAGCAGGTCACAGAAGTGTTCACCTGTTTCATCTGAGGATTTCAGTTCTGAAGTGATCTAGGCATGTTTGGTAAAAATGTTTTTGTGAGAGTTCTTTTTTTAAGAAAGCATTATGCAAAAAGTCACTTTTAAGGGCATTTAAAAATTTTTAAGTAAAGCCATTCTTTGGCTTTTTTGGACTATTTGTGGATACTTTGTTTACATTTTGAATATTAAAATGTGCATCATCTTGTCGGCCATGCAGTCCTGCAGGCATCAGTGCCCTGGCTGTCCTGTGAGTCCTCATGCAGAGCAGGGCCATCATGGTCAGCCCTTGTGAGTAAGTGGGTATACGCTGAAGCTGACTTCCGTCTGTGTCCTGCCCTCCCATCCAGCACTCTCTATGGAAATAGTTGTCATTTCCTCAGTGATGGTGTGTCTTATAGTGATGGTTGTAATGGTGAATGGCTAGTGTCATTTTGTTTAATTTTGTTTTGCTTTTTGATGGTGGATAAGATGAAATTTTAGCTGTTTCAGCATCAATCCAACTTAAAAGCATCTTGGACTTTGTTTTCCCTTCCAAACTAAAAGATCAAGGCATGTATTAGACACAAGCATATTTGCTGCCTCAACTCCTCTGACACCCATATTAGGAAAAGGCCTGCCACCAAAGCAGGAAGCTGCACACTCCTAACCCTTCTCCCAGGGTGTGGGGTCCCTTGACGTCATGAAGAGCTATTGCAAGGTGCTTCTGTACTTTTCCAGCCTGGAAATGGAGGGTGACTGGCCCTGGCTCCTGCTATGAGAAGATAACCAGCCTCATTTTCTCAGTGCCCCAGAGGTCTAGGATAGGATTTCTAAACTGGAATCATCCTTAATCACCTTGAAGATCCCTTAAGAGGCATTTGACTGGTGCTGCCGTCTGTGTCCTCAAAGCAATGCTGGTGGCAGCGTCCTGTGTACACATGCAGAGCTAATACCCAAACTAAAAACTGGGTAACTGGCCCTGAAGTGCTTCCCAATCAGTAAGCCCACAGGGAAATGTTTGATTTTTATGTTCTGTTGGATTTTGGTTTGCTTGGCATATCTAAAGGTGCCTTTACTTTTCTTTTTTTTTTTTTTTCTTTCTGCTTTGTTTTGTAGGACTTGTTCTAACATGGAAAACAAGTCCAGAAGACTCTCCTCTGACTGTTACCTTTGCCCCAAGCCACCCCAAACTTTTATGCTCATGTTTTATTAAAGCAGGTGCTCCCTGGAATCTCTGGGACATTTTTGAGGCATTTGAAGCAGAATATAGAGTGGTCTCATCTCCTTCCTTAATCTTCCTGGTGGTTGGGATGTTCCACTTGTATCATAGATTTTTTTATTACAGATATGCTCCACTGTTTTTAAATGTGAACTTGTGCGCAAATGTGCAGATTCAATGTTCTTGTTACAGATTGAATAAATTTTTATTTTGAAGATGAAACGTGTACTTCATCAGATGCAACAAAGGAGGGAGGTGCTGGAGAAGGTGGGAGAGTCAGAAGAGGAAACACAGTGAACACCAGTAGTTTTCAATGATTGATCCCAGTCATGTCACCCTGAAGAGAGAGCTGAGTCCCCAGAAATAAATGAAACACCTCAGCCCACTGAAAAATGTCTAGAAATGGGACATGAACATCATGAGATATTTAGTGGTGCCATTCATCACATACAAGGCAGGACTACCATCTAGGGAGAGCTCAGTTTCCAGTTCCCAATTGCTAACAAAATTTGAAGTCCCCGCCCCCCTCAAAAAAAAAAATCACTGCCTTGAACTAAAGTCAGCCTGCTTCATTCTGAATCATCCATATCAAGTGGGAGGGGCACAGTGCTGGTCTTTAGCTGGAGTGCATGACGGTGAAGGTAAGGTCTTTCACAAAATATTCTAAGGATCCCTGGGATCCCTGACCAATCTAGATAAGTTCAGTCTTGGTTTTCTAGCCAAAGCAGATGGACCAAATCATGGCTAAGTTGCGAGCTACCTCATCCAGAAAATGGCTTCCTAAAAGATGAAATCCATGGCTGTCTTCTATGGATTGCCGTTCAGAGCTAACAGTTCAAAAGGGAGGCACGAAGCCCAAGTAGCTTCTCTCCCTGATTGGTTCTTCCTGCCTTAACTCTGCCCACTCACAGCTCTGTCAGGCCTTGGCAGCCAGAAGAAGGCTAGAGGGCAGGGCTGAGCTACGCCAGGCCCAAGCAAATATCTGAATCCCTGTACCCAGAAAGCACTGCTCTTCCTAGATGATGGAACTGAAGGGAGCACGCATTGAAGGATTCCTGCTTCCTAGTCCCAAGCGCTTCCCTCTAGAAGGGAGTCTCCTGTTCTCTTTAAAGAGAAGGAGGGTGGGGGTAGGGGAGATGCCACTTCAGAGGAGGCAGCACATAAAATCCCTACTCTGCTAAGGAGTGGTGCAGAGTTGGAAAGAATCTGACCCAATCCTGTTCAGAGAGCTGTAAAAATATGGCGATTGAGCCAGGACTGGAACCAGTTTTTTAATTCATTCCAGGCATCCTTTCCTCTGTGCCACACAGTATAAACTCTCAGTTACGTTTTAGCTCAGCACTTGTGAGATAAAGTGGCACTGTCCTTCAGGGAGAGACAGAAATGCATGCTGCTGAAAAGCAAGAACCAGATGCCAGACCACGTGGGTAAGAATCATAGCTACATCAACTACCAGTTGAGGTTGTGATGGGTAAGCCACCTAACCTCTTTGTGGCTCCATTTCCTCAACTGTTAAATAGGGATAACAACAGTACCCACCTTAGAGGATTGTTTTTTGGTTTTTTGTGCGTGTGTTTTATTTGAGACAGAGTCTCATTCTGTCACCCAGGCTGGAGGGCAGTGGCATGATCTCAGCTCACTGCAACCTCTGCCTCCTAGGTTCAAGCAATTCTCGTGTCTCAGCCTCCTGAGTAGCTGGGATTACAGGTGTGCATCACCACACCTGGCAAATTTTTGTATTTTTAGTAGAGATGGGGTTTTGCCATGTTGGCCAGGCTGGTCTCGAACTCCTGACCTCAGGTGATCCACCTGCCTCAGCCTCCCAAAGTGCTGGGATTACAGGCGTTAGCCACCCGCGACCAGCCTAGAGGATTGTTAAGAGTATGAAATTAATACGTATAAAGCCCTTAGTGCCAGTGCCTAGCACATAAGCATGGGTTATTGTTGTAAAGGAGCAACTGAGTCACTCAGGTATTTTCCTCCTAATCATGTGCCTGGAATCTTTAGGTAAAAGAGAGATGACTCACATACCCTCATACCCTGCCCCAGCACCCCTACGCCAGGAGTTATTTCTGGAGCACTCGTAACAGTTTTTTATTCTGTTCCCCTACAAGCCACTGACTCTTGATTTGATTCTGTCCCTACAAGCCACCTGGACTCTTCCTGAGAAACAAAGGAGCCTCGTGGGCCCTTCATGGTTTCTACCACCTTCCCTCCCTTTCCTCCCCAGTGCTGGTTCCTGCCCTTCAGAAGGCTGTGTTCCATTCACTCACTCCCAGGTGTGCCCTGGAGGGTGGGAAGTAATAACTGGCCCCAGATGCCCTTATGATCCAAGGGAAGAAATCCAGGCAATGTGCAGACACTGGGTAGACTGGAGCTACGGGACTGGCTGGTCTTCACTGGCTGTATTTTGATCAGGTTATCTTTAATCTCCTTGACCTCGGTCAACATTCAGTTCTGTGAATATTGGGGGAGACGGGGGAAGCTTACCTGGAACACAGTCGGGCGCCAATTCAAACAAGGCCCAGAAAACATTAGGAGTCTGGCCTCTGAGTTGGCTTCTCTGACCCCTAAAATGTGACTAGAGACCGGTGCTAGCCTCTTCCCCCTGCATCTGGGAGGGGAGGGAGTGTCAAGGTGGGTTCACTTTACACTCGGTCCTCCCCTTGTTCTTTCAGCTGCTTCCTGCCCTGCTCCATGGAATCTCATCTAATGGGGTGAAATGCCTAGCACACAGCCAGCATTTTAGGTTTCTCAAATGATCGCTATTGCCATTCATAACAATAACTAACATTCACAACCCTGTGTCGGGTGCCCTCTCACTTGCCCTACATCAGGATCAGCCTGGGTCCTCATTCTCTAGGGCCTCTTTCCCCCAGGGAGGCCTGGAAGTGCAGTCCCGCAGTCCCGGCCGATCGGGACAGCTAAATTGGGAGCGCGATTGAGGCTGGAATGCGGGTGGAGGCACCTGGTCTCCCTCGGCTGCCCGCTCTAGGGGCGCACGCCCCCTCGCCCGTTCCCTCTCCAAGCGTCCTGCTCTAGGTCTGCGAACCCGAGCCTCCCCAGCCTACCCGGGAGTCATGGAGGGAGGGAAGCAGCGTGCGCACCTAGCACACAGCTGCACATTTATTTTCGATGGTTCTCCGAGGCCGGCGGAAGCTGGGAGGGGAGTCGGGGTCGCTCGACTTTCCCGCCGCTGGAGGGGGCGGGGCAACTTGGGCTCTGGCCCCGCCCCTATGCTAGCCCCGCCCTCTTAGGTTGATGGCAGCGGCAGCTGGGGCTGCAGCGGCGCCGGGCTCTAGAGAGCCGCAGGATCGGCCAGAGTGCGGAGCTGGACACCCGGGTCCCAGATACTACAGACACCCGGAGAGGTGGCTCCTTCGCCCTGAAGCCTTCCTCGGCCCCCTACGCACTCGGGCCCCTTCCGCAGAGGATTCGCAGCGTGAGCGCCCCGCAGCCCGCTCAGGACCAGGTACCCAGCCCCCCACACCCGGCCGTCACCGCAGCCAGCGGAGCGGGCGGGGTCCCTGAGGGGCAGAGGTCTGCGCCTCCTCCCCCCGCGCCGCCAAATTCGGTTTCGGGCGGGGAGGACGTGGTGTCTATATTTGGCCGGACAGCAGCCAGCGCTCCCGGAGGGCGCAGACACCTCGTCTCGCAAGAACGCAGTGTCAGGGCAGCAGGCTGAAGAAGGGTGCAGGGAGGCCGGGCCTCAGGCTCGGGGCCGCAGACGCGCCTTGAAGGGCACACGGATGCTGGGGCTGGGGTGGGGCAGGAGCCACTGGCTGGGGCTTTGGGAGTGCTCAGTGTGTCCTCTAGGGAGACCCTAGCTGGAGAAAAGGCACCTCACCCTCCCCACCCCTGCAAATCTGGCTTGGCCGTGGCGGGGGCAGGGGTGGAGGATGGGGTTGAAGACCCCACCCCTAGAAGAGTTCACTAGGAAGAAGGCCCAACCAGGGCAGAGGACCCAGAGGAGAAACCGGACAAGCCTATGGTAGGCAAAAGCCAGAAGACCATGATCAGGGCTTCCTGGAGAAGCCAGTGCAGAAAGGAGTGGGAGAAGAGGGATCCACCTCACTCTGTGCTGCCACCCGTCCCCCCACAAGGCATGGGATGAAAACAGTAGCAGAAAGGACTCAGATTGGTGGACAGGAGGAACTTCCCCCTTGGCAAAATTTTAGGAAAAGGCAAAACCCCATCTGCCTGAACTATTCCAGAGATGCGAGTTCGGTATCCTGTGGTGGCTGCAGTCTTGGCCCCATACCTGGCTTTAAGCCAAGATCCAATGGTCAAGTCTTCTGCTTCTGGACAGGGTGCCTCTGGGAGCTACAACCACGTCCGTGAAGAGATGCTCATCAAGGCTGGCGGTGGTGGGGGCGGGGGGTGCAGGCAGTGTGGCATTGAGGCTCCTCCCAAAAACATTCCAACGTCCAGAAAGCTTTCAGTCTGTTAGGCTCCACAATCCCCTCAGCCTGGGTCTCTGTGGAGAATTCAGGCCCCAAATCCTAGCCACTTACATTAAACAGCATTTTACACAGCAAAATAACTTTCCCATACTTTGACCACCTTGAAGAAAGCTCCCTGCTTCTAGGACCAGACACTATATGGATTTATACCTGACTCCTGACCACATAACCCTTCTCATCAGCCACCCCTCCACTCCTCCTCCCTCCCGCAGCTCACAGGACTAAGGACCAAAGGCATTTCTGGGCACTGAGATCCTACCTCTCTGCCTGCAGCT
  dna_end: -27942752
  matches: 472
  mismatches: 0
  undetermined: 0
