# Supplementary material for: GenePainter: a fast tool for aligning gene structures of eukaryotic protein families, visualizing the alignments and mapping gene structures onto protein structures
Source: BMC Bioinformatics. 2013 Mar 4;14:77. doi: 10.1186/1471-2105-14-77 (PMC3605371; doi:10.1186/1471-2105-14-77)
Supplement: Additional file 1 — This file contains the GenePainter software (gene_painter.rb), a README file for installation instructions, the GenePainter documentation, and a script to reconstruct genes via the web service of WebScipio (gene_scan.rb). It also includes example data (MSA, gene and protein structures) used to create the figures. This file is also available from the project homepage. [file 1471-2105-14-77-S1.zip › gene_painter/test_data/coronin_genes/DmCoro1.yaml]

### Scipio v1.5 (20101022-unreleased) output
# query file    /tmp/6cu48bqRRNPe.fasta
# target file   /genomes/genomes_ncbiref/Drosophila_melanogaster_v5_chromosome.fasta
# BLAT output   /tmp/vxNMsblhSZ8D.psl
# timestamp     2010-12-01 16:45:24
# parameters    --show_exon=type,nucl_start,nucl_end,dna_start,dna_end,prot_start,prot_end,seqshifts,mismatchlist,translation,seq,undeterminedlist,overlap,inframe_stopcodons --exhaust_gap_size=21 --max_assemble_size=75000 --blat_score=15 --min_identity=90 --region_size=20000 --single_target_hits --accepted_intron_penalty=1.0 --min_score=0.3 --gap_to_close=6 --min_intron_len=22 --exhaust_align_size=500 --max_mismatch=7 --max_move_exon=2 --blat_identity=81 --min_coverage=60
# Timestamp     Wed Dec  1 16:45:24 2010

--- 
- unmatched: 0
  matchings: 
  - overlap: 
    number: 1
    prot_start: 0
    mismatchlist: []

    nucl_end: 198
    prot_end: 66
    type: exon
    dna_start: -2754389
    translation: MSFRVVRSSKFRHVYGQALKREQCYDNIRVSKSSWDSTFCAVNPKFLAIIVESAGGGAFIVLPHNK
    seqshifts: []

    contig: 1
    nucl_start: 0
    undeterminedlist: []

    seq: atgtcatttcgcgtagtgcgcagctccaagttccgccacgtctacggacaggctctcaagcgggagcagtgctacgacaacatacgggtatccaagtccagctgggactccacattctgcgcggtgaatcccaagttcctggccattatcgtagagtcggcgggcggcggagccttcatcgtcctgccacacaacaaa
    dna_end: -2754191
    inframe_stopcodons: []

  - number: 1
    type: intron
    dna_start: -2754191
    contig: 1
    nucl_start: 198
    seq: gtgagtgcgccaccggacctattatagttgcactcgtctacgtgcgtctgccccgacgcggccagcttggtggggtatttttaaacaagacaatgggcaactatttatagcgcccttttggcataaagtttgcggccatttgcgggcttgttgccacgtcgcgagtgacgtcgacggatttcgcatgactccacccaatctcacatgtgtttataaatagttatagattctgctactaccgcggcagcgatactgctagctggcgcacttttgtaatttggccactagccaacatgacaaacaaatcgtctaattttagagagaggcagaggagcagccagttaaatgaatacaaaaatgatattcgggcgaatcattgcatcgaaatgcacactcagctcggcgacttattccgctaaaaactaattgtttgtattccactaaattgcattttcaatctcaaaatcttttggccgtcctgccccagattcagctattcgggcttctgtttagttgtagttttgcgcgcagctccagcaaatagtgtgggcagcagaagcacccattcccctaatcttccgatgctcctcttttgatgaaaacatatatggaagtacaccgatggtcgttccatttgaaacaaaaatttgtatgcaaaacgcgcggcaagcgatcgtttttttcactctaagcagttgccgcttttttaagtgatgatttctatgtggagcggctttcacacgccctattttacttattttatgggcactggatgatgagtgagatccatctagtcgccaaggttggccgcatgtggcaagtgtaggcaagaacaagcacaagttcttgaaaaaaccaaaatagatttacactcatggaactcattcgagaaactttttggaatgatacattttaatacatttattgaaagcgatgaacaaagaatattatctaataatatataacaatgttaaatttgaaatagtttaccattactatttgttataatatgcttcgaaatatatagatttcgatgggagctattcggcattccaattttctataattctagggccatattcggaagcaattggcatgaagtttacaattataaattgcctgcttggcagattagcgaacatagcagaaccgagtgcagtcggagtcggctataaataataattcaggaattgggctaatgggtcgcgaggttgcagttttgcaatggttgctgctcatgacttagtcgccatcaattataaaaatttactgtggcgtatcgagctaattgaaatttaatggactctttcag
    dna_end: -2752879
  - overlap: 
    number: 2
    prot_start: 66
    mismatchlist: []

    nucl_end: 465
    prot_end: 155
    type: exon
    dna_start: -2752879
    translation: VGRIAADHPLVGGHKGPVLDIAWCPHNDNVIASGSEDCVVKVWQIPDGGLSRTLTEPVVDLVFHQRRVGLVLWHPSALNVLLTAGSDNQ
    seqshifts: []

    contig: 1
    nucl_start: 198
    undeterminedlist: []

    seq: gttggtcgcattgcggctgaccaccctttggtgggcggtcacaagggtcctgtgctggacatcgcctggtgcccccacaacgacaacgtgatcgcctccggctcagaggactgtgtggtcaaagtgtggcagatccccgatggcgggctgtcgcgaacactcaccgaacccgtggtcgacctggttttccaccagcgtcgcgtgggtctggtgttgtggcatccctctgcgctcaacgtgctgcttaccgccggctccgataaccag
    dna_end: -2752612
    inframe_stopcodons: []

  - number: 2
    type: intron
    dna_start: -2752612
    contig: 1
    nucl_start: 465
    seq: gtgagcgaatgctaacacttcttcagaagcccatgcttatactctctgtattgcgaag
    dna_end: -2752554
  - overlap: 
    number: 3
    prot_start: 155
    mismatchlist: []

    nucl_end: 879
    prot_end: 293
    type: exon
    dna_start: -2752554
    translation: VVIWNVGTGEILVHIDSHPDIVYSACFNWDGSKLVTTCKDKKIRIYDPRTAELESEAMCHEGSKATRAIFLRHGLIFTTGFNRSSERQYSLRAPDALNEPIVMVELDTSNGVMFPLYDADTNMIYLCGKGDSVIRYFE
    seqshifts: []

    contig: 1
    nucl_start: 465
    undeterminedlist: []

    seq: gtcgtgatttggaacgtgggcactggtgaaatcctcgtgcacatcgactcccatccggacatcgtttacagcgcctgcttcaactgggatggctctaagttggttaccacctgcaaggataaaaagatccgcatctacgatccgcgcactgccgagctggagagcgaagccatgtgtcatgagggctccaaggccacgagggccattttcctacgtcacggtctgatcttcaccacaggcttcaaccgtagctcggagcgtcagtactccctgcgcgcaccggatgcccttaacgaacccattgtcatggtggagctggacacgtccaacggcgtaatgttccctctttacgacgcagacacgaacatgatctacttgtgtggaaaaggtgactcggtcattcggtatttcgag
    dna_end: -2752140
    inframe_stopcodons: []

  - number: 3
    type: intron
    dna_start: -2752140
    contig: 1
    nucl_start: 879
    seq: gttagtacaagtaaatctacaatattacatatgaatattatctaaccaaaatctcatcgaacag
    dna_end: -2752076
  - overlap: 
    number: 4
    prot_start: 293
    mismatchlist: []

    nucl_end: 1173
    prot_end: 391
    type: exon
    dna_start: -2752076
    translation: VTPEPPFVHYINTFQTTEPQRGIGLMPKRGCDVTTCEVAKFYRMNNNGLCQVISMTVPRKSDLFQEDLYPDTLAEDAAITAEEWIDGKDADPITFSLK
    seqshifts: []

    contig: 1
    nucl_start: 879
    undeterminedlist: []

    seq: gtaacgcccgaacctccttttgtgcactacataaacacgtttcagactacagagccgcagcgtggtattggtctgatgcccaagcgaggctgtgatgtgaccacctgcgaggtcgccaagttctatcgcatgaacaacaacggtctgtgtcaggtcatctcgatgactgtgccgcgcaaatcggatcttttccaggaggatctctaccccgatacgctagcggaagacgctgccatcaccgcggaggagtggatcgatggcaaggatgcggatccgatcacattttcgctcaaa
    dna_end: -2751782
    inframe_stopcodons: []

  - number: 4
    type: intron
    dna_start: -2751782
    contig: 1
    nucl_start: 1173
    seq: gtaagtggctaaggtgcagaagcagctcagacttttattccgtgttgcgaatacagcgctcgccgccgaatgcggcaacggttcggccacactgccaaccattccgccggcgataagagcgtacaagatataggatatatatcagcatgtgcgccagcggggcttgtccacagatggcaatgcggctcgaagtcgatgaggcagtcgctgccactgtggacgccccttctacaatgtattccaacggcttttgcagttgcttttgtctgctagcacaaggactccaagtgagctacttgtgagttccgtttaaagcttactcccagcatttgccggtggctacctaccagcgtgtgatgcctgcgcttgctttacttacgttttttctgcgttatctacgtttgtgccttgtccgcccagccacattccactccaatacacagactacagtcctcgttctccgttgtacaatgtcacttgagacgaggcatcttaagaatgttttagtgacgaccggaataaagagtattcacaatgatctaaaatggtttagtattctaaatgttagctaacttattaaagtctcctattggatacagtaacacgccgcataaatgcacacttggccctaacacgcacgcgaatgcgcgtggcgcttgtcgttgtgttcattgttgtttgttgtgttctgaaacgaacagattttcttacccgcctaatcaggatcgcgtttccattgtacag
    dna_end: -2751038
  - overlap: 
    number: 5
    prot_start: 391
    mismatchlist: []

    nucl_end: 1359
    prot_end: 453
    type: exon
    dna_start: -2751038
    translation: GGYVSSSVNKSLPAKKAGNILNKPRGDSASSGATSSSAGGGNFASGNNNEASEGGPPAAVLS
    seqshifts: []

    contig: 1
    nucl_start: 1173
    undeterminedlist: []

    seq: ggtggctacgtgtcctcgtcggtaaacaaatcgctaccagcgaagaaggcgggcaacatcctgaacaagcctagaggcgacagcgctagctccggtgcaacgagcagcagcgcgggcggcggcaactttgcgtccggaaataacaatgaggctagcgaaggtggaccgcctgcagcggttttatcg
    dna_end: -2750852
    inframe_stopcodons: []

  - number: 5
    type: intron
    dna_start: -2750852
    contig: 1
    nucl_start: 1359
    seq: gtgagtacttgcactccttcagcggttgtatgattaacttattggttcacttcaaaag
    dna_end: -2750794
  - overlap: 
    number: 6
    prot_start: 453
    mismatchlist: []

    nucl_end: 1584
    prot_end: 528
    type: exon
    dna_start: -2750794
    translation: EKDLRTIQDEIRKLKAIIVKQENRIRALEAKEDARNKNGSDAAPASAGAATSDGKASESANDHASTSAGTSKDED
    seqshifts: []

    contig: 1
    nucl_start: 1359
    undeterminedlist: []

    seq: gaaaaggacctgcgcaccatacaagacgagatccgcaaacttaaggcgatcatcgtcaagcaagagaaccgcatccgcgctctggaggccaaggaggacgcccgcaacaagaatggaagcgatgctgcgccggcttcagcgggagcagccacgtctgacggcaaagccagtgaaagtgccaacgaccacgcgtccacatcagccggaacgtcaaaggacgaggac
    dna_end: -2750569
    inframe_stopcodons: []

  number: 1
  prot_start: 0
  stopcodon: tag
  downstream: TAGGTCTAGCAATGAAACGAGGACTGAACTGATAAAAATGGGCGGAATGGATTGGAGGAGAGACAGAGAACTGCTTGTAGAAGCTCGTAGCTACGCTTAATTTCTCTATTGCAACAAAGCGCGCTGAGGACGAATTGAAAAAGAACTTATTGTCTATTACCATTATGGTTTCGATTATTTATTTTTTATAATTTAATATTAGCGAAATCAGTTGAGTGCGGGTGTGGCACAGATAGGGTTAGAGAATGCCGAGCTAAATCATCTAATCGAACTTAAGCGAGCATAACCGAGCAGACCTGGACGCTTAACGTATAAAACATAACATAAAACTACATCCTGCCAAAAATATATAAAAAACCTAACGAACTACCTACATTTTGCGCCCAAAATCAAGCAGAGCGAAGGGCAGGTACTCGGCCCTTTGATCGGCTTGTTGTTACGCAAGTATGAAATTGTTGTAAATTTAACAAAGGCAAATCATAGACTAAACCTCAATCACTTAAGAGTTAACACCTACCTACCAAATTTGTACGAGCTCCTTTCTGTAACGTCTGTATATTTGTACGTCCCGGAAGTTTTCATGACAATAGCTGATAGAATCGATACTGTTCATCCTAGCTGAGGCCCCCTTAATCAGTCACATTTCCCTGCAAATTGTCGTGTCAAACATAGCGAATTTAGTAAGAAAGTGATGGGGGTCATCGGACTTAATTCGTTTTCGTAATCAAAATTTTATTGTTCAAACTAATGATAAGCTGTATTTTGAAATAATAAGAGTAACAATAAATGCAACAAAATCAGAAAGAAAGTAAGAAACCATCGAAACTATTTTTATAAAAATTTGTTTACTTTTCTTTTCTTTCATTTGATTTTACTTTCATTAGTTTTGTTAGAGAACCGAGGGCGAGAGCAGCGTCATTAAACACCTACCGATTTTGTAATTCACAACCATTGTAAAATGAAGACTATATACATATACATACATAAATACTCTATATACAAATAATTTACAATTTGATACGGAATAAAACAAAATACAATGCCAGAAGAAGTTGGGTGCTAATAATGGAGGTGTTTCGTATCTAATTCTTTTCGTAATGTGTGTTCTTTTAGCAGCATTTTCAAATATGTAGATGTTAGTCGACAATGGAATTTTTACCAGCTGCACTTTAAACTAATTGACAACTTTTAATTGCAGAAATAAGCTCATCCATGCGTTATTCATTGCCGAGCCTATGTGTTCGGTTCAATTGAATATGCAAATTCGTTTAATTTTGCCTAAACAGCTTTTGAGCATACTGCCGATGTGTTGTGTGTAATTATTACCTCAGCGAGCAAACCAAAAAAATGCAATTACAATTTACGTGTACAACGATTCTGACATTTTAATTAAACTTGGCCAAGTGCGCTTTTGTGGGTGGCGCGTGGCAATTATGATATAGTGTGTTGCCGACCAAGTTGTTGATTTAATTAAAATTATGTTTGTTATGCAATTTGACTCACTGCAAGTTTCAGCGATTATCGGTTGCAGTCGGTAGCTGTGGGCCATCTTGGTTAGCCAACAGTAAAGGCCATCTAGCTGCTCTAGAGCAACCAGACGTGGACTTGATATTCGGAGTTCAACATTAAATACTATCAATTATATTAAGTAAGTTCGATCAAATTATTAACTGAGTCATAGATGCATTTGTTAACTTTGAACTAAGATTTCGTTTTTCAGACTGTCAATAAATTTCAGCCGGCGTCGAGATGTACGAGTATTTCAGTTAGTAATTAATCGTAACAAACTTTCAGTACTGGCTTAAAGTATTCCATTTGGTAATGAGGTCTTGAAAAAAGTTAACAGTCGGTTTCGGATTAGGGTAATGGAATTTGTAAAGCAATGATAGCTAAATGTGTAGGTTGTTTTATTTTTAGCGCTTTACTTGTTTAAAGACCCAATGCACAGTTTCCTCCAACCCTTCTCCAACTGTTCATAAAAAAATTATATGCAAAGGTGAAGGGTTCTTCCCTAAATAAATGTTCTATTCTACGTGGCTTTTGCACGATGTGATTAGAAATGTGATCTGGCCGTCAAATGGATGAATTAAAATGGCCATTTAAGAAGTCATTTGTCAAGTGATGTATCCATTCTTGAAATTGCTTGGTAACTTGTTTAACATTTGGCTTTCCTACCAATTTAAAAGTAACCTTCAAAAAACCAGCTGGACATCACCTAACTTTATGAATTTCCAAGGACAATTCATTACACTATATGCACTTACTGCAGCATTAGTTGTCAGTACTGTGATTATCCTTGGTAGTAACTTGGGTAGTACATTTATGCAAAAATTACATTGATTGTGCATTCTTCAGTAATCCAGACAGATTGGACCAAAGCCGCTATCAAATCAAGTTATAATCATGACTTTTGATGGGCCAGTAGATTATGATGCCCGGCGGCAGTAAAGGCCAAGCCTAATTTATGTCTACTTCCGCATCCAGGTAAGTTTACGGCCTTCTATTAACATTAACGCTCTACGATTGTCGAAACCGATGGAAGGCATTTGTTAATTAAAAGCAAGCAGCAAATGTGCCAGGAGCAGAAGGACGTGGGAACACGTGCTAAATAAATACTCCTTGCTAAAGTTGCTAAGTACCAGCAGAGGTATCGCCTCTCCAGGACCTCAAAAGGACCCCCACCGAACCCCCTTGACGGCGGCTCTGTCGTAAATTCACGCGGCCCGTGGCTTTGTTTGTGTTTGCTTGCGTGCTCCTCGTCCTGTTAATGCATAAAGAAGTATACGCGCGCACAAAAGGAGCCGTCAAAACATTACTTTCTCGTGTCGGCGGCTCGTGTTTGGGTATTTGTTTATTTTCGCATGAAAATAAATGCGTATAATGGCGGAAGTTTATGCCTCGTAAAGAGAAGTTAATTAGCTTTCTGGAGTATAAAATTTGTTACGCACTCTGCCCTTGATCAACCAACCACATCCCATCATACCGCCGCCGTACGTTCTCAATAGCAAATTGAAAATTTTCCAATAACACATCCAAATATATGCCCACAGAAAGTTGGCCAACTTTCTTCACCCTTGACTACTATTGCTGCACGAGTGCAGTGGGAAAAATATTGAAGCTACGTGTTTGGTTATTGGTAAAGCAAAGTAAAGTATCGTTCCTCAACAATTATAGTAGACTTTGGCGACTTTGCGGCGCATTTCGTTACTAAGTTAACTACAGTCCACGGTTCATTCAAAATGTACAATACATGCCCATGGATGATTTGCACGAGGCAAATGACGGTATAGGTTCTATAATGCTCTATTCTCAGATTACCATAATATTCACATAACTTCAGGTCCGTTGTCGCCAAATTTTTGTGTCAGTGCAGCTGCTGATCCCTTTGCTGCTGCGGGACAGTTGATGTGTTAACTTCGTGGCTGGTCGTCCCTTCAGGTGAGTCTTAAAGTCAAACTGGCGACGTGTTTGCATCTGTGCCGCACAGGCAAATATTTACGGCATGCTTGCTGGGAGGATGGGCCATAGTTTCCGGCGCAGACAAAAAGTTGTGTTGAGGGACAGCCGACATAGGAGGACGAAAGTTTCGCAAAGGCCCACGCAACCCAGGAACATGAAAATAGTTTTTCTTCAGCCACATTTATGAAATGTGCACCGCAGGGTTAGTTTGAACGAGTGTCTGTGTGTAGAATAACTTTCACTTTGTCGAGTGGGTAGCGGGGTGGGGGTAATGGGAAAGAGCTGGGACTAAGCGGCTTAAAACTTGCACTAGGATGCCCAAAAGTGTCGGGCCAGCAACTCTCGCAGGACAGGAGACAACTGCCAACTGCCATTTTTGGCAAATATTTGCACAGATAATGAAAGTGCGCCCCATCCTGGAACATCCTGGATCGACTGAGAGCGTGTGTGTGTGTGATAGTTGGCAGTTGGACAATGTGTTGAATTCAGTTTGCCGCCTCTTTTGGGTTTCGATTTTGTTGACAATTCACTTTGCAGCGGTAATTGACCCTAATGCTGTTGCTGCCGATTCCGCTCGGCTTTCGCCTTTAAATCGATATCACTTTTGGCAGCTAAATTCAATTTGGCAAAGGAATCGCACACACACACTCCCCGAGATGGATATTGCACGTGCCTAAATACATTGCAAAAATGTCAAAAAGCACGTTTCAGTATTTTGTGATTTCGCCTTTGCATGTCATGTGTCCCAAAACAAAACTTTGAACTCCGGAGCTGCTTCCCTCCCGCCTCCAGTTGCCAACTACGTGACTACCGTGCAGCACTTGCTCTACCAATAAATGTCGAGCTGAGATGTGTGCGCCAATGGTGTAAGGACGCGTGCCAGCCAGAGTCAAAACAATCCCATCTAATTCAATTACAATTATTCAAACATCGATTTCGGCTACAGATGCTGGCCGACGCAAGCCCACAAAGATATTTAAATGTGGATCGATTTGCCGGCGATGAGGAGTTGCCTGCCCAACCCAATCCCCATTTCCAGCTTTGTTTCAATGCAATCGTCTGTGGCTAATCGCCTGATATTTGCCTCATGTCTGTGTGGACCGTCTGGCCTCCCGGCGCTCAAACATTCGCATTCGCATTCGGATTGGGATTGGGATTCCCATTCAGATTCGTATTCGCATTCACATTCACATTGCCGTGCACATTGTCAGACAGGGCCATAAATTAGGCAGTTGCTAAGTGCTTCGATGTTTGGCTGTGGTTTTGGCTCCCTCTCAGGATCAGGATTGGTTCCGGCTGCGCTGCCAGGACAATGCTGGCCAAGATTTATTCCATGTTCGCACTTTCTTTTCCCATTTCTGTGCCTAGATTAAAGCCTCGTCGGGGAGTTTCGCCGTGAAGTGGCAGAGGAAATATTTCGGGCTTGAAGTTCTGAATGTGCAATGCGTTTAAGTGGATGAAAATTTTATTCATTGCAAAAAGGGATCGATGGCCGGCCGACAGCTAAATAATGGAATTTTCATCGGATTTTTGGTCAGCATTTAATATTTAACATTGCATACCAGCTGACTCCTGCTGACTAGCTAAATATTTTAATTTAACATGAGTGGGGATATCAAACAATTTCAGCACATATATTTCCCTTTTGCCCAGCACTTTTTATCTGCTGCTGCAATTTTCCAGAAATAGCAATTAGCAAAGGCAAAATGTGAAACGAAGGGCAGAATCTAGGGGCGTCTGGGATGTCCGTCGGTTGCATGGGCAAAAAACCCAATTATCACATATTCAAGTCAAGTGCTCGTCCATCGCATCGTCCCATCTGATGACCAAACCAGCTTCGCCCTGCTTGTGATTCCGACTTCGGTTTGCATTTCACCTGAAAACTAATTTACATGGTCTTAAGGCTACACCTGGGAAAATAAAACGATAATTTTTCCATAAGCACGAAACTTATCGATGTGGGTCAATATTCGTGCTACTTATCATTTTATGATGTAGTTCCCATAGATTTCGCTTTGCCCAAAAGATAAAAGATTATCGATTTCCATAAATTACCTAAAAGGAAAAGTTGACACCTCTCGGATTCATCGTTATTTCACGAGACGAATTGATTTATTTATCTGGTTTTTTCCCGTGAAGGATAAAAGGACTGCATTGGTTTCGAATTAAGACCGGTCAAACGTTAATTGAAATGGGACGGGCTGCAGGGATGTGGCTCTATTATATTGGTCCTCCAGCTGGATTATGGTTATGGATTGGCAGGCATATAGGCCAGCGGGCAGCAATCAGTAAGCCATCTGGACGGAGGACTCGAATTTCCCGAAATTACCACTAGGTCGGCTCTTGAAGGACCTTTCGCTTGCCTTTTTCTATGTGAATTGCTCTGCCAGGGTCTGCACGTGCACACTCTTTTAATTACACTGCACATTTGCACTTCAACTGCAGGTGCAGATGTAGCCGAGACACGTTGACACTGATGGCTTGGCGAAGGTTTTGGGTGGGGGGAGGTATCTGGGGCAGGGCACCTTTGCCGTTGCTCATTCACGCCACGTTGCACAAACACAAAACGCCGACGCTGGCATCCTTGCCGCAACCTTGGAGCTGTCGTTACATATTTCGATGCGAAAGCGCTGCGATCAAGTGTCTGGCCACAGATTAAAGCTTAGGAGGGGCTCGAAAAGTATCTGCAACTGTTGTCCAATTTAAATTCAAAACAATTTGTATTGCCTCAACCACCTGCCGCCAGCTGGGAGCTTTATTTGCGTATTCTTTCCTCCTCCAGTTCCTGTTCCTGCTCCAGCTGCTGCTTCTGCCCTTGGGTTCCCTGGGTCCTCTTCCGTTTACTTGGGGCCTGACCTTACTCCTGTCCTGGTCGTCATCGCATTTTTCTTAATTTTTTAGCGTTTTATTCTGATGCGAAGTCGTTTATTTTCATTGCCCCGCCCCGCCCAGCGCCGAGCAGCATTTTAAGTGAATTTGTTCGGACGCCGGGTAAATTTAGCTCCACGGAATTTAAGCGAGCTGAAAGTGGCCGATTGGATTGGCCTCCAAAGAGTTGGCTGCGTTAGATCAAGCGAGCTGGGCAAACACTAACGAATGGCGTTAAATCAACGCTCAAACACCTATTCGAGCTCCTTTGGGTAGTTGTGCCAGATTCCAGCTTGCTGAATCCACCTGCCAGACTCCAGATAGAGTCAACAACAGCTCTCCAGCCGTTCAGCTGGAGTGTTTGAGGGTAAACAGCCAAGTAAGTGAGCTTAAATTTCACATCACGCATACCGCATGTTGGCCAAGGCGGTTGAAGGTAACTTTCGGATTTGGGGGCTGCAGCAATCGAATTAATTATCGAGATAACATGCGAAACAAGACCGGAGCATGGTTAACCAAAAATGAAATGAATTCACCGTGGAAACACGACTCTCTTTGCCTCCACTGCTGGGGTTGCGGCCAATAGAACATCGAATAACAACCCATATCAGTTGGTTGCAGTTTAAATTTCTATTTGGGCTGGGATACAGCATCTGGCTTGATTACAATGCGGCGCGATTTCGCTCGACGATATGCTCGATATGCGTCGGCAATAACTTTCTCTTACCCTAAGTCGGTGGGGGAAGGGACAACGTCTTCACTGGAATCGCAGGGATGTCAGCACATGGATTCCTGCCCGGAGAAGCGATGTGCATTAGTAAATTGAATGCGGAGCCGAGTACATGGCTTTGTGTGTGAGAAGCAGCTTGAGTGCAAGACACTAACATAAATAAGCGCAGAACGCTAACACAGAGGCAATCCATGGCCAGACCGGTTCATCCATTCAATCCGATGAAGTGGCTTTTGAACCCTAGCATACTGCCAGAAATCGAGGTCCTGGAGTGGGCGGGGTTCCCTTTGAGGGCCTTAATGATGTGCTCATTGACCGGCGGAGGCTGAAGAAAAATCTCGAATTGATTTCGAGAGCTGTTCCGCAATGAGCCCAAGGTGGAAGGACCTGCGATTGCATTAATTAAAAGCAGCCTGTCAGCTTGAGGGATTCGCATGACGGAGCTGCTTGCTCCTTGCGATGGCGACTTTCGCGCATATCTAGTGAGGTGTGCATAATGCCCCACAGTAGACCCAAAACTGTCAAACTTAACACTTTGCATTTAAAAAATGGATGGTAATAAAATAAAACCAAAATGGGGAAGGGATGGGAGCTAGCGACTGCCGAACCAAAATTAATCAAGCGTGAAAAAGTGTTTGCAAAGAATTTTTCGCCGCCATTTATAATTTTTCCTTGGCTCCTTCTGGGCCCCTTCCCGCCTCCACCCGCCGGCACATTTTATTTTTTTCGCTTTTCCCCGAGCTATAAGCGATTTCCATTGGCATTTTCCGAGCTGTAAATGCTGTTGCCCGCTTGTTACTTACAATTAGGCGCACGAGTCAGCAGAAAAAGCACGGAGTGGAAAGTGAAAAGGCAGAACAGACACTAAGCAAGAAAAGCAAATTGGAAAATTACAAGGCTTGCGAAATGCATGGGGTCAGCGCTTATGGAAATTGAAAAAATTGAGAAATGAAAGGATTTTAATGCACATTAGGGAAAAGTTTTTAATTTCAGAAAGGGTCTGCAACAAGTAAGCCCCGAACTCCACCCATCCCGAACGGTTTCAGAAAGGCCAGAGGCACACGATTTTGCCATTTAATTATTAATTTCCTAGTTAAAGTTTTAGATTTGAGCTTTTAATATCCTTTGTTAACCAGTCAATGCAAAATAGAAGACCGCTGTTTTTTTTTTTTATTTCGGCTTTCAAACATGAAACCATTGCAATAATAGTAACATTCATAGGTGGTAGGAAGTTCATATCATGGAAGAACCAAATAAAGCCACGTAACTAAACTTTTCCCAATCATTACAGGCAGATAGAAATGTTTAAAATAAAGAAGGAGGAGAATAACAGTAAGCTTAAGGAACTAAATCTCTAAGTCCTAAATCGTCAGTTTTTTTTTTTTACAAATTTCTTACTTACTTCCCCAAATCGAGGAAGTTTGGGCCATCTGAAACGCCGTGCTATTCCCTGCCGATAGCCTTTTATGTCCAATTATCAGCGACAGCGAGCCCAAAATGAGTAAATGGAATTGTCAGGCCCGGAAAAGGGCTCCTTCCGCTAAAGGCGGCTGGGCCGGGGTTTTGTTTTTGGCAAAACAATAAACTGAAATTATGGCCAATGACAGCTGACATTTAAGCCAAACACAATAGCATCGAATCGGAACGGGCTCGAAGGCATTCGAATGGAAAACTCGATCCCTTGTACAACTGTAAGTGGCACACAAGGGTTGCCAAAGTGGGAGTAGGTGGGAATGTTCTGAGGTGGGCGACGGGAAGTGGTTGAGGCGAAGGCTGTGAATGAGGCTCCAATCAAGTTTCAATGAAGTTCTTTAAAAGTAAACCATAATTTACAATGCCATTTTCAAGCAATTTGTGATGGAAGCCAAAGCTAATGCAGCATGACCGCAAGGAACTTCTGAAAGGCCAAACGAGACGGGAAACTAATAATAAAAATGTTAAAATAAATCTTGCGTGCGATCCGAGGGCAGAGACTTTCACCGACTGTGTCTTTCGTCCTGTCCCCCGCCTTTCGTCCTTTCCTGCAAAGTAGCGTAGATTTATGCATCCATTGTGCTGGGGATATGAACAACCCTCTTATATTTTATGCGCATAATGGCCAACTACGGCAGCACTCACACCAACTAGCCCACAGACCGAATGATGGGCGGAGGTGGATGGTGGGAGATGGGATTGAGATTGGCAGTGCGCCTGGGGGCGTGGTCGAGAGGTCGGAGCCTTATTCTCAACCGCTCGAGGATGTTTTTGTTATTTTCGTGTTATTTACACGAAATTGCGCCTGAGGTCATACAGCTGGCTGTCACCGAAGGTGTTAAAGTTCAAATTGTGTCGCTTTGTGGTAGCCCGAATGTGAGTGTGTGTGTGTGCGCTGGCCATGATTACAAAGCATAAAACCATCAAGAGAACAGCAGCAGGGACTACGGGCCTTACTTTTTGACCTTACCCAGTTTCCCCAGCAAATGTTATTCTCTCCAGATTAAATTTGTGCAGCTATGGTCGAACAATGAAGGTCGGGAAACTGTAGCAGATAACTAAACTATCTTCTAACCTTAATCTTAAAAAAAAAGTTCTTCATAGTATAGCCAAATATTTCAAACAAACCCAAATTATCTTTACTAAGTTAATCGTGATTAGCAATCTTAATAAACAAGTACATACATACTTGTACAAAGACCTACCACAAAGATAAGGATAGCTTATTCGATTATGGATAATTTGTATATTATATATACAGATTCAATAAACTAACCCCAACCGTGAATCTGAATATCTATGACATTACGGCACGCCGACGGAGTGGATTTCCGGTCATGCACATGACCACCAGAGCAGTGGTTTTCTACGGTTTTGACTGATTCCATACCGATTCGAAGGGGCTAAAACCCTGAGAGAAAGAAAAAAGGTGATGAATGTAAATGAAATAAAATGAATTTCCCATGCCAGAACTGAAAAGTCGCACAAACCGTTCAAACCGCTTCGCTGCCGGCTGCTGGAAATTCGCCTGCGAAGAGAGAATTTTCCGGCTCGCACAGATTTAAGAGCAATTAACAAGCCCGCCCAGGAAGATAATTGAATATGAATGCACATGAGTGCATTGGGAAATCCATAATTGGACACCGTTGGTAATATTTATATTTGCAAATTGTTAAACATCAACCAGCGTCGTTGTTGGGTCGGACCAATTAGCGCGAAATCAATTAAGAGTTCGCTGCCGGGTGAACCGTGGCCAACAAGTGGGTTCTGGGTCCACTGGTTCAGTGGAAGCTCTCGCCTCCTGACCACCAACCGCCCGACAACCCGCTACCGCTCTGCATGTCCTTCTCTTGGGCTTGGACTAAAGATATCCTGCTGGTCCGGCATGTCTGCCGATATGTATTTACTTTCAATTTTAGGCAGTACACTCATTTATTACAAGCGCAGAGCGGTATTTTCCATCTTATCTGCTCGGGGGCCAGCTTCCCCGCAATTTGCGTTTGCAGTGGCCTCGGCTTTGGTGCTCTCCATACCCGAAAGTCCTGGAAATTCAGGAGCCCGGGTCGGAGTCTGGCTCCGCGCGAACAATGTAAACAAAGAGGCAAAAACCAAACGATGGCAAACAAGCCGCCAAGCGCCTGCCAACAAATACATGCAGGGAAAAGCAAAAAGTAAAACAAGGGACAAGAGGTTCGGTGGGAGCATAAAGCGAAAAATGTTCTTGTTAACAAATTGCAAAACATTTGCTTTTTGAAGACAAATTACTCGTGGTGAAACAAATTGCTTTGCTCCTTGCCTGCCTTCCCCCATCGCTCCGCTACACATTAAATTTAGAGTGTGTGTGGGCCGCATTTAAATTTGATATATTGGACTGGAAAGTAATGCACTCGAAGCACTCACTCCACGACTGCCACAGCTCATTGCACCCGAGTCGCGATGGGTCCGCGTCTAATTAGCAAAAGCCTTCGCTCAATTCGCTTTCCATCGCCAAATACACCTTCCCGTCTGCGCGGAACGGAAACGGAAAAGGAAACAGTCGGTTGCGGATTAAATGTAACTTTAAGCGCGCTAATGAAGACAATTAAATGGGCTTAGTCGAATGCTCAAGCGGACTTAGCAGCCATGGAGGGGACATGCCAGACTCCGAGGTCACACAGTGGCTGCTAAGCAGCTCTAATGCCCCGTTATTGCTCCGGAGTTAAATGCCAACTGCTTCGAACGGCACCCACTGCGTATGAGCAATGTGCTGCATTACGCATCCGCCGTGCCTACAGAGCAGGCGAAAATTCATTTGTTAATTTGTGCATGCACTCGCACTCGATCATAATTTGTGTAATTATTTTTCCAGTTGGTGCGCCACACACCCCTCGGCCCTTCCGATTGCTTGGTTTTCGGGGGTCCTGGTTGGCGTTGCCCAGGGAACGTGCCTCGCTGGATGTTGACCACATTTTTCATAGCGCGTTTCGTGTGGCCATAAATTGAACCCGGCCACGGGATATTGGAGTATGCGGTCAGTGCTCGCCATGAACACTCGCAGCGATTTAAGCTTAAAGCAGATAGTTGCTGATATTTGAAACTACTTGCCAAGCGAACGCATAAATTTGCCACTAAGTGATGTATTGATGCCCTAAGTAAACACAGCACCCACGCCAGTCAGCCAGCTATCCATCAGAAAAGTTGGCCGGACTTTAAAGAGATTCCCGAGCGATTAGCAGGCAGAGCCGGGCTGGGCGCATGGCAAACAGTCTGGGCACGGAAACACTACCCTTTCGCATCCAGGACATTAATAAGTCAAGTCAAGCTCCTTCGACCGGAGGGTGTGAAAAATACTGGAAGAATTACATGCTTCAGCGCATAACTTGGCCGAGATCCTGGAATTGAGAACCGGCAGCCGTGTGCCCTGCATAATCAAGTCCCCTGCTCCATCGATGGCTGGCCAATTCGGTAAACAATGCGGAGGCAAATGCAAATGAGCATATTAGTAAAGCCGCCGCAGCATTTGCATAATTTTCCCACAGTTTGCTGTGCCGCAGGACGAAAGTGTTGCGTCCTCTTCCGACGCAAAAAGGGTCAAATTTGAATGAATGATGTGCTCAGCTGATTTGCGGAAAAGTGATCATGATCATGGAACTGGGAGCCGTGAGCTGGGAGTAAGGATGCCAGGGACCCGCTTTGACCCTTCTGCCCGGAGCACGCACTTCATATTCATGCCGCACTATGCGTACATATAATTCCCTATTCCCGGCACTCTGGGGAGTGGAACAGGACACTGAAACTGCTGCAGTGGAAGAGCAGGGGCAGGGGCAGGGGCAGGGGCAGGGGCAGGGGCAGGGAGAGCGACATCGATTTATGCCGGGCACGTGCAGCACTCTACATCCCACGCTTATTGGCATTTGTTGCACTCTATGAAATCCGCTTAACGTTTGCCACTGCAACTATGGACGCAATCAAAGTAAAAATACATCACCATTAACGGACGACCACAGGAGTTTTGCAGCAGTCGAGATTGCAGATTCAATGGACGGTGCGGCTCCATTGAAATATCAATTATTGCATGTCCACTCAAAGAGTCGGGTTGCTTTTGGTTCGGCCTGGTTGATTTTGGACCGGTTGCGACCAGTCGAGCATTTAAATGCTGCTTAATTGTGCTGCGTGCCTGAGATAAAAACGCCGCAGTCACAACACTCGACGGACAATCGCCCGGCTGCCAGCAAATGAAAATATAAACATTAAAATTAATGACTGCCAACCAGTTCTCGGCTGTGTAATTGTGCGTTGAACTCTGCTCGCACAACTGACTGAGCATAAAGTGCTTAACACAGCCAGCAGTCTAAATCGATAGCATACTTAATGGGGCTGATTTTGTTGTGACTCAAATGAAATAGAAGATGCGTTGGGTATTTAAAGCTGGTATTGTGTTAAAGGAATTGTTCGGAAACATGCTGGCTTATAGGTCTGATTGACAGGTGCATACTCATATGAGGAATCAAATAAAAACGCCATTTTTGCCCAGTTATGTACTTATTGCAGCTGACGGACGGAAGCTACCGCTATTCAATTATAGATATTTTATTCGAAAAAAAATTTGCATAATTACGGCAATTACTTTGAGGGTTTTTAAATTTTAAACGAGAAATAACAACCTATTTAGCTGACAGCCAATATCTGCGTCATTTTCGAGCCCAGCAGTCAATAAGCTCTTTCAAGAAACCCAAATTGAGCTTCGTTTCAAATTTCATTCTTCGGATTCGTCGCAGACGGCGAATTCACTCAGTGCCATTGTTCGCTTACATAAAATCAATTTGTCATAATTATGAGGAGCGTTCTGCATCGTGAAAGAAGGAAGTTAGAGAAGACATTCATAAATATTCGATATACACTTTGTACTTAATCAGAGCATTTTATTAAACAGACACACGCAGGAGGAGTCCGATGGAGAAAACACAATATTGAAATAAAAAAGTTGTCTCATAAATCACAGGACTGCCATTGCCCCACTCCCTGTACCGTACTCACTCAATATGGTGGCCGCCACTTGACGGGCATTATTCAAAAAGGGCCGCCTGTCACGGCCGCCGAATGTCACGCGCACACTTCGAGTGGCTCAGAGGTTCGGTTCAGGAGTTGCGGAGCTCGACTCGGCTGGCCAAGAAGGGGGAGGTCCTTTGTCTGGCTGCCCCCTTCCTGCTGGCCAGGACACCCCTTCGCATGGCTGCAGGTGCAACCGGCGGGCTGTTAACGCCCCGGGGGCCAAATGCCAAGGAGGAGCACATTATCGGGCATAAGTCCCATTACGTGAGCAGGCGAATCCTTTCGGTCGTGATCGAGAATGCAGAAATGAGCAAGCCCCGTTTGCAGCTAAGCAAATTTATAATGCTGTTTAAATGCTTTATGAAAACACACAAGTTGGTCGGGGAGTGTGCTTATGAAATATGCTCTCGAAACTCATGCACGGGTTGGACATTTTAAATGAGTTTTGGCTCCCCGGAATTTACGGTTGGCGGTGGCAAACACGCCAAAAAAGGTTCAAACTGCGGAACGGGTTGGAAACACTTTGCCGGGCCGTTTGTGGAAGTTTTTATGGTCCGTTGTTTAATTTATGGTAAAAATACATTTCGACACCGAAACCGTGGAGCTGCCCAAAGGAGCGAACGCACCTGTTACACCGCCGAGGAGCCACAGCAACAAACAAACAAACAACGAGGCAATTAGACGTGGCAGCAACTTAATGTATTCATGGCCGTGCTGACTGCTGCCGCTGCCCCGAAAACGGCTTTCATGCCACATCCAGTTATCAGCTGATATATGAGCCCAGACGAGCGGACAGGAGCTACACCCACTAGCCACCTCCCACATGTGTAATTAATTGTGGCCCATTTGTTAGCCAGAGAATCGAAAGTGAGTAAATTAAGGATGTTTGGCAGAGCTATCTGAAATCCGGGCAATTTACTAACATGGTGGAACGAAATGGTTTTAAGGCAATGAAACATTTTAAGATTGCCCGTCAGAAATTTTAAAATCATTTCTTATTCATTGCCGTGCACAAAAAGCATGACGACAAGGAAAACTGCATAATTGATTGAGACTTTAAACATTTAACGAAGTTTGCTCAGTACATAATATACGTTCTGCCACTGCCGTATATTTCTGTGTATGTAGCTTGGCAAATAAATATGGCTAAGTCCTGCCATCCCCCCTCCCAGTTACCGAAAATGTCAACGGACGAGGGCAGAGCCACAGCCGTATACTCGTACCAACTATGTTCCCATAAAGATGTCAACTGCACATGCAGTGAGCCATACAGCACAACACAAAAGTTTGTTGTGCGCTGCTCACAAATAAAATTTAATAAACGCCAGACCGACGATTTGGCCATATTAAAACCCTTACGACAATCAGCAACAAAGTCTTGACTTTGAAGTCGAAAAAATTAGGGCGAAATTCAATAAAGTTTGTGTTCTGGAATTTCATACGCGTGCATGTCACCAGCGCACGGGATTCAACGCGCTGAGAAAGGAGCATCATAATACAGGAATGTCCGAGTTTAAGCGGGAATCTGCAGGCAAAAAAGTTGAATTTAATTTAAATTCGACCAAAAATGCATTCCAAAGTGGGTCAATTCCAAATACTTCCACTGTTTACATGATCCTCAGGCCGTTGTTATACCAAAAAAAATGTATATTTGAAGTGGCCAAACGTGACATTACACCTGCTGATTGTTCGTTAAATTGGTTCGGAGTCTTTCTTGAGTTTTCGAAGAATTCCTCCACTTCTTGTTTCGGACATATCGAGTGCGTAAGTCGGGCAGACGGATAGTAGAGATCCATATGGGGGAAAGCGGCGGAAGTGCGGGAAGGCACCTTTCCAAATTTCACTTTGCACTCGTGGCGCGATTTATGCCATTGTGATTGAGCACTGCGAACTCAAAAATCTACAGCGAGTGCAGGGTGAGTGCGGAGTGTACTTGAACTCAATTGATTCAAGCAATTTAATATTCATTTGTGCGTGTAAATCAGATTTGCACATGCAAATACCCGAAATCGGCAGAATAATTGATTGAGCGAGCACACATGGCCGGGAGCCGCCCGAAATCGGGCCAAAATAATTTGATAATTTTTATTTGCAAACGCGTTAACAGATTGCGCCGTCGATTCGCAAATAAAAAGCCGAACAAAGGACCTCTCTGGGATGTCAAAGGCGCGCTGCCGCGGGCCACGTAATTTAATTACCCAAGTCAAAGTGCTCCAGCCGAGTTATGCGCCGTTCCTGTTGGCCATTGATTTATTAGGTTCCGCCGTGCGGCATTAATCCATTTCATGCATCCCGACTCGGAATAATCAGCCAGTAATTTGATTGTGATTTATGATCCCGGCAACCTTGGCAGTCGGAAGGGGCAGTGCTGAGAAGCCTGTAGCTGTAGCTCTGGATCTGGTTCTGGCCCTGCAATAGACTGCAATTATCCAGTGTAATCCCCAGAGCCCCAAAATCAACTCAACTGACCCCACAGCAGCGAGCTGAGTACGAAATGTTAACAGCAGCAGCAGCTGGCTGTGTTTAGTGCGCTATGTTGGCCGAAAGCAGAGCTGCTAGCGCTGGCCACTGCGTTTGGCATCTATTTATTATCTTTGAGGAACTATTTTCGGCATACCATCAATATGCATGAGGGTCGGAATCGCCCCCGGCCTCGCATAACTGTGGTTGTTATGTATATTACGTATTATCATGGCAAATGTTGCCTATGGAAAATTACGAGCGTGACTCCTCCGAAGCTTTATTTCCACTCCCACTGCCCACTGCCCACTTCCATCCCATCTGAATGCTCACCACCACAGTGGCGTACGAGTATTTAGGGCATTTGCCAACAAGTGCAAACAAACCTCAACGGCAATCATTGTGATTTTAGTTACTCACTAGCACTGGTCGCCATGTTCGCTGTAGATCCTACAACAATGTTTCCCGTCTTCAGGTATCTTATGGATTATCATTATTATTTTTCGGTAGAAGTTTATGTAACTGATGCAAGTTACAATTATTTCAAACTACACAACTTTGAAAAGCTGAATTCAATTAACAATTAACTACAAATATTTCTGCAAGATACACAAAGCCGCTTGTGTTGCTCAAGTTTCAGCACAATTCACAATTTCGAGTATTATTATTATTATTATTATTATTAGTATATATGTATATCAGTTTTTGATTACCTACATCTGGCATAAAATTTAATCAGCAATGAATTATGAAGCCCAACTTGATTGGCATACAATTCACATAAATTTCTGGAAAGCATTGTTTAAACATAGTTGGCTGATTTATAGTGTGTATAACTTCAGTTATAAAAGCTACCGATAAAAATTCTGAATATTAAATCCGAAAATTCTGTTTCATTAGTTTTTTGCATTCCATCGTAGTCACAACAGAATAGAGTCCTTAGAATTTCCCTAAAATGCTGAACCAGATTGCTTCTGTGGTATATAAGCTAGTATGGGCGGCAATTTATGCGGCAAAACTCCACTAATTTCTCATGGCCATATCCTGCGACTGACTGCTTCCACTCCCCAACCCCTGCCACCCTTTTCCGTATCCTGAATTGTAGCCTTTCTGTTTCCGGTCTGTGTACACTGCACACGAGACTCGCCGGCGATATTTATTTGCGTGTATTAAATGTCTTTTTGGCAGTGATATCCCCGCCCGCCGGACAGATTGCCGGAATTGTGGCAGGCACTACGGACTGATGGCAACACGGGCTGTTGTTGGCCAGGATTAGGAAGTTCGTAGCCCGCATACGCGCTATCTGACATCTGTAAAATATGTGGTAGTTGTGAGGTAAACTTTCGCTATTTCACGTGGCCGACGATGATGACTTTTCCTCCATTTCCCTTTGTGTCATTATCTTTTGATTATTCCATTTCCTCGTTCGCACAGAAATAAAAACAATTTATATTTTCCTTTGTGGCTACAGAGCAGCTCTCAAGTGTGCGGCTGTCGTGGTCGTCCTGGCAAATTATGAAGGGCGTCAAAGGCGGTCCTCTAAGCCAGGTTAAGGCCAGGTTAGTAAGAATAGTCCGTCTACCGACTGCCGGGCAGGCTTTGGGCCACCTTTCGTTTAGCCAGCAATCAACTTTGGCAACTCTTTCAATTTGTGTGGCAGGCGTGTGGGTGGCCCTATGTGTGCTTTCGGGCCTTGAGTGACTTCTTGTTTAGTTGGCAGTTTTCAAAACAGATCCAGCCAGCTTTTTCCTGCCCAAATTGCTTACAAAGTGTTTTTTTTTCTCATGCCGGCTTTTTATTCTTGGGTCGCACGAAATAAACGGCTGAGCAGTAAATCTTTGTCGGTTTAGGTTATTGAATATTTCATGCCCGAGTTGATTTATTATTTATTTCTTTTTAATGCCCGCTGAAGGTCAAACCAGCAGTTCCTTCGCCATGAACCCCTTTTATGGTCATTATGTGGGACAACAGTAAAGTCAAAAGCCCGAGGAGCCGATCGCATTCCCATTGTCCATCCAGCGGAACTGCCTCCTCCGATTTCGCTCCGCCCACAATCACAGTTTGCCTGGGCGGGCCAAAAAGAAGTCCACGACACCAGGACACCAGAATAGCAAAGCACCAAAGAGCCAGGACACTGGGAGAACACAAGCGAAGCAGAAAGCCGAGCTGGCTGGGAAGGGGAATTAGATAGAGACGGCATAATTAGAGCACGGCCACCACTCGGCGTTGCAAGCCTAATGAGTTCGGCTCGGCTTTTGGCGCTACGTTTGATGGCAATTGCACGGCCCTCTTCGCATTGTCATCGCTCGGCAAGGGAAGTCGCTAACCGAAAAAATCAGTGGGTCCTTCATACTCAATAATGCATGCCGCAGTCCCAGTCCCCAGATTTCGGACCAACCCCAATACCCATCCCCATCCGCTTCATCCTGCCCTTTTGTTTGCCGTTGTGGCGGGCGGTTGTGCAAGAAACGCACGACAGGGTGTATCAAGCTTACAGGACAGCACCAGCAAATTGAAGCCATAATAATAAGAAGACGTACTTATAACGACAATTCTTAAATTCCTCTTACAACTTAACCATTCGAAGTTGATACTAGGGGATTTGATATATATTAAAGGCAAAACTCTAGAAACTATCGGTTAAATTACTTCATAATTTAATGGTGATACAATGATAACTTTCCTTAACATTTAAATCCGATTGCAGAGGCTTAAAGCGTTCTTCCTAGGAATGCATTGCTCCAACAGCATTTTCTTGTCAAACAATGTGACCCACCCTGATGCAATGGTCGTGGGCGTCCGGCAGGAAGGATCTGGGCTGGGAGGACCAAATCCGTGACTGGCCGCCATTTGGCGCTCCGTGGGGTATTCTGCCCGTCCACAAAGTGCTTCCTGCAGTCCGGCTAGTCTGCAGGATATTGAAGTCAGGAGCGGGACAAGTCGCAGTCAGAAAACTGGTACACAGCAAAGTCCACTTACGTCCATGTTGAACTTTCACCCTGGCTGCTGCAACAGTTATTATGTTTGCATATCCCGGAAAATTTCGTGTGTTTTCCTCTAGCTGGGCTGTTAAATATTAATAAATCTTTTTCTGCATCGAAAAATGCCTTTCAACGGCGCAAAAAGTTTTCCGCCACAATAGACGCTTGTTTTTCCGAGTGTCTGGCTGTTCTGGGTGTTCTGGGTGTCCTGGTCGTGTTTGCATTTCTCCGGATGGTTGGATATGGATGGATGGATGGTTGGTGCGTCTGTTTGGGGTCCTTATGTAAATCGGTCGTTGTTCCTTTTAGCACTCGTCCTGTGCTCACTTGTTCCCGTGCTCCTAAGTGTTGAGTGTTTTGTTATTGAAGCATATTTTCCTCATTTGTTCTCGACCTGCACTCACTCGCCCGCTTTTAACCCCCGAATTGTTGTTAGTTGAGCACCAACAGCCAGCCACCAGGCAGGATCCTAAGGTGTATGCGAAACTTTTGCTCCTGAACCCTTTCATAAAGGACAGACCGAGCAGCAAAGGGCTTAATGTGTGTATTCGCTAAAAGCCTGTTACTGTTACTACTGCTGTTCATGGCAACCATGAGCTCCATGGATTGGATGGGTTGGATGGGCTGGATGGGCTGGATGGGCTGGATGGGCTGGATGGATAGGATGGCCGGGAACAACTGGTTGGTAGGCACTGAATTAAAAGTTTTACGGGCTCAAACTTTTGCCAACAAACTTGTGGCAGTCGCATAAAATGCCTCGACTACCCCTGAGCCTAAAAGCATGCACACACGCGGCAACAAAGCCAACTTAACACACAATTGCGCTTTTGCATATTTGAGCGCTGTTACAAAACAAACTAAATTCCGCGGACCAAATCAACAGAAGGATTTGCGGAGGACTGCCACTCTGAACCAGGTCAAGAGCTGTTAACTTGAAAATTACACAATTTGTGCATTTTGCCCGAGAATTAGCCAGTTAAAGTGCTCCAAAATGCCGA
  ID: 14
  prot_end: 528
  additional: 0
  reason: 
  dna_start: -2754389
  target_len: 21146708
  upstream_gap: 
  downstream_gap: 
  target: gi|116010442|ref|NT_033778.3| Drosophila melanogaster chromosome 2R, complete sequence
  strand: 
  - 
  status: auto
  prot_len: 528
  prot_seq: MSFRVVRSSKFRHVYGQALKREQCYDNIRVSKSSWDSTFCAVNPKFLAIIVESAGGGAFIVLPHNKVGRIAADHPLVGGHKGPVLDIAWCPHNDNVIASGSEDCVVKVWQIPDGGLSRTLTEPVVDLVFHQRRVGLVLWHPSALNVLLTAGSDNQVVIWNVGTGEILVHIDSHPDIVYSACFNWDGSKLVTTCKDKKIRIYDPRTAELESEAMCHEGSKATRAIFLRHGLIFTTGFNRSSERQYSLRAPDALNEPIVMVELDTSNGVMFPLYDADTNMIYLCGKGDSVIRYFEVTPEPPFVHYINTFQTTEPQRGIGLMPKRGCDVTTCEVAKFYRMNNNGLCQVISMTVPRKSDLFQEDLYPDTLAEDAAITAEEWIDGKDADPITFSLKGGYVSSSVNKSLPAKKAGNILNKPRGDSASSGATSSSAGGGNFASGNNNEASEGGPPAAVLSEKDLRTIQDEIRKLKAIIVKQENRIRALEAKEDARNKNGSDAAPASAGAATSDGKASESANDHASTSAGTSKDED
  score: 1.0
  upstream: AGTCACGAAAATCCGATTGGCATACTTCAATTTGGGCACGTCCTCGTCCCCACTAGCCTTCTCCCACTGTCCCTTGGCCAACAACTGGTCCAATTTCTCGGCCACCTCGGTCTTTCCAGCTCCTTCCAGACCCAATCCCAGTTTCAACTCGTCGGCAGTGCTCCCCTCGGCGCCCAGGTAGGCTAGGGCCAAGCCCGTCCGGATGGAAGATGGGGAGAAAACGATGTTCCGGCCGGACTGGGACTTGGCCAACTGGCCAAAAAGCTGCGAGGCAAATTGAGCCTCGCCTGCGGGACTTTTGGAGTAGTTAAGGGTGTTGGCCATGGCCAGATTCAAGCCCTGGAGCAGCAGAAGTGAACACGTGGCCTTGACTGCAGGACAAGGACATGAAAATACCGGAAGAGCAGTAAAGTAGGTCAATAATTCGTTAACAGACAGCTTGTGCAAGTATCTTCCCTACCTGACATGATTGGGAAAACTGAACGGAATTCGAAGTTTTTACTTTGAAATCAAACTGTGTTTAGACTGGTTCTCTCCATATGTTTTTTCGTTCTCCTGTAATACCACCATAACACAACTGGTTTTTGGATAAGATGAATCTTCACACCAGTTTACTATTTACGATACTAACGAAGAATCAAGAGAGAGTACAAGCTTTTGAATCAAAGAAAGGGAAAAGCTTAAAGTGTGTGCAAACAAATAAATTGTCAGTTGGTACAGAAACAAATAATCCTTTTGGAAAATTACATTATTTATAATAATGTTTGAAAGTTCAGGAAAGTAATGAATATACATTATAATATAAGATATAAATTTCCAACCCTTTTAATTTTTACACTCATTAAGGTCACTAAACTAAAATAGATATATGTTATTATATGTCTATATAATAAGAATGTTTGCATAGTTAAAAGCCACTAATAAGTCTTCATTTATTAGTGGCTCATTTGTAGATCCGTTTTATTAGTTGGTGGTGACTCAAATAATCAAAATTGGGAATTATGTTAAGAGAGAGCACTGTGTTTCTGGTTCTCTTTACTTGGCAATCATTCTCTTCCGAAAAGGCTCTCTTAATTTTGCAGATGTTGACAAGCAATTATGTCATTTTGTTTACAAATAGAAATACTCCTCTCTCCGGAAATCACATCGAAAGTGAAAAAATTAATTTCTAAGTATGTATACTAGATCAGCAAGTACATACATATATGTGTGTATGTACAGTTACCTTAATTATCTGTAGAGGATTTGATTGTAGTTAAGTTCGTGGAGCGCTGATTTCAATGGCTACAAAAACCGTCCACGTATTAAAAGTTCTGCCTCGAACTGAAGACTGATTTTCTTTCTGGCCCTACAACGGCACACTGTGGGGAAATTAATTTCTGTTTCCCAAGAGATTTTAAGTCCATCGCTAGCATGTGAATGTCTTTTTACTTTTTTTTTACGTTAGTATCGGCTTAAAAATATCAATTTTGTTTATTAAAAACTGGAGAGACCGCCGTAGTCGAGTAGCTCGAATATCACATACATACCACTTCCAATTTGCAGGTACGCGAGGGACTCGAGAAAGGCTTTTCACTTGTTTTTTATCTGTGGTATTTAGACATAATACGTTTAGGAACCGAGAATAGTGTTTTAAATTGCCTTTTTAACGACTTTTATCGAATGCTTCTAGGTTCATTGGTGGTGGATGTTTAACTTTTTAGTGTTTTTTCTCCGCTAAACTAGTCGTTTTTTTTTAATATATAATAATAATAAAATCGCTCGGTTCACCAGGACACTTAAAATACATGGCGTATTTAAATGAGTTAAAATTAACATATTTGAAACTTTTCCGAACGAAGAATCAGAAATCATTACACTTTTTATTTTTGGCAAAATACCACTTCTACTCCCTATTACCAACCTACTGGACAACCTACCTTCGCTGCGTTACCCTTCCGTCACAACGTGGACTGCTGTCCACATTGATCCTTAACTTAAAATGTAATCACTCCGCTTGGAATTTTAATTTAAAATTTAAATATTGTTTTTATTTATTCAAGGGCTTACAACACGCCCCTGGAAATATATGGTGTTCGCATCGCGAATGACGAAGGCAAAGGGATGATCGGCCATGAGGAACGTAGAAAATCCCGCTCGATTTGTGACGGCCACAGCTGGGAATCATTGGGAACAGTGAGTATATAGGAGTCAACATTCGACGCTGATAACCAAATCGGTACTTACATGTGGCACCTGCGGCCTCCGCTCCCTCCTCGTTCACCTCCAGAAACGCCTTGTGCGAGACCTGACTGACTTTGCCGCCTGACTTATCGGCGAACAAGCCGCTTAAGTCTGACTTGTCGGTGAATAGCTCTCGGATGCCCAGCTTAAATAGAATCGAGCGTCAAAGTGGCACAACCGTGTTTTTCTTGACGGAGTCTTACCTTCTCTAAGGTCTCTTTGAGTTCATCACGAAATTCGATTTTAAACTTGGGCAGCTTAAGATAGACCTCCTTGGCAACCAGCGGCCTGGCGAAGCCAACGATCTTCTCTTCCAGGGCGCTCAAGCCCTCCACTTCTCGGGGCAGAAAGATAGTCATGGACAGGTTGGAGTTAAGGTACGGCAGCTCGATGACTTGGGCATCTAGATCGCGGAAGTAGTTAGCCCTGAATGTTCCCATTTGCGCCATCATCTGGACGGGCACACTCTTGTTCGCAGTTACTTGGAAGGTGGAGGCTCTGGTCTTAGCTGGGTCAAACTTCGACTCCCACTGGCCCTTAAAGTAGATGGCGTTCACCAGCAAGGCCTTCACGTCGGACGTCATGCTGCCGGGATCGATCATGCCCTTGATTTTACCACTGGTCTGATCCAGCACCCACTGGTTGATTCTCTCGGCCGCCACAGGGCCATTGGTCAGACTAATGGACTCCGCCTCGGACTTGAAGGGTTCCCTCACAGCGAGGTTGTAGTTCTGATTCAGGCTGTACTGGTCGTTGACGTAGATGCGATTCGCGAGCTTTAGTATGGGTCCCTCCTCCTGTCCCTGAAGATCGTTGAGGAGAGCACCGTACCTGGCTGCCACCGCCTCTTTGTCCTCCGATGGTAAACCTAAGGCGCTCTGCAGCTCCTTGGCCGTCGAGCCTTCTGCGCCCATGAAGACCATGCTAAGGATGGTCTCTATGGAGACGGGCGAGACGACGAGGTTCTGGTTTGTATGGCTCTTGGAAAGTAGTTGGTAGATCTCTTTGGAGGTCTGACATGCCACTGAAGTGACCCACAGGAAAATGCCTAGTTTGGGGATGTTAATTATCAATTCGTTTTCAGCGTTCGGAAATTCTGTTCATGCATATTAAACTTGATATTTTTTACTTTTACAGACTAAAGCAAATCGAATTCAACGAAAGCGGATAGTCTTTGTAAGTTAAAAGTTAATGCCATAGCAAACGTCTTCACCATATTGTTTTATTATTTTCTATGAATTTAATTTAAATCATAAGTTATTATAGGTAATTTATTGCTTTGTATTTTAATTCACTGGCTATAAGCGATCGCCACTTACACAAGTAATACATTTGACCGTCTACAACGAACTCTTCCCCGAGATAAGTATCTCTGTAAACTGAGCGCCGAGTGCCAAGACGAGCTCATATATGCACTGGACATATATGTACCTACTGGCGATACTTCATTACGTTACTGAGAACTGCGCACACAGCTCTCTCGGATTGAAATCCAATGACGTCTAGTGGGATTTCATAGCTGAGTTCTATTCGGTCTCACTGCTGTTCTTAGACATTGTACATGTTGGCATCGAAACCTTCCCGTGACAAGCCCTCCTCTCCTGATCCAGATCCAGACTTGGGGTTCGAGAATCGGCCGGCGAAGAAGACGGCCTGCGGGTTTCGTATGTAAAAGACGAACGGGTGATCCGCCTTGAAGAGCTTCTTGTTCATGTTGAGCATCATGGGTACTATCTTCATGACTGAGTGTGGGAATCAGAGTTGAGATTAGTACGAGCAAGTTTGAGTTGCAAGCAGCTGATTTCACTTACAACTGACTGCTGCTGCCTCCGATCCTGCCTCATTTACGTCGATGTAGCCGCGGTGCCTTGCTGCCGAGATTTTTTGGCCACTTTGCGAGGTAAAGAGCCCGTCTAGCTTGGCCTTATCGCTGAAGACTTCCGTAATACCCAGCTGAGAATAAATATCAGATATTACATTGTTATTAAAACAAAGCCACTATTATCGGTTAAATGTATCTTACCTGATTAAGTACCTGCTTGAGGTCCACGTCGTACTCTATGCACATCCTGGGCAGAAAGATCTCGACATCCTGCAAGGTCAGCGCTGCGTCAATATCGGCTAGATCCACGGTGTTGAGTTGCTGCTCTAACTCCTGCAGACCGTTTACTTCGTTGGGCAGCAGAATTAGCATGTGAATGTTTGAGTAATCATAGGGCAGTTGCACAGCTCGAGCCTTCAGCTGTGGCAGTTCTGCGAACCGGAACTTGTCCTCTTGGTACATCATATTCACCTGCACGTGAGTGTCCCGGTCCACGTGGAAATGGTCAATCGATGTGGTCTCTGGCATAAATGGTTTCTGCCACTTTCCCTTAAAGTACAAGACATTGATGAGCAGGGCGCTCGTTTCGTTGTTCACGGCATCCGATTGAAGCAGGTTGGTGATCTTATGCTCCGTCTCCTGTTCCACCCAGTCGTTGATCAGCTGCGTAGCTCCCTCCGAATCGGCGAACCTCGTCGCCTCGGCCTTCGACTGGAAGAAGTCCACGGCGATCTCGTTGAACTCGGTAAGCAGTTCCAAGGAATCGTTGACGTACAATCGGTTCACGGACTTCAACACGGGTCCCCTGTCGCCGTAGTTACAGCTCGTGCGCCAGAACTCTCCGAAGTTTAGGGCTATGTGATGGCGATCTCCTGGTCCTAGCTGAAGCCCATTCCTTAGCTCCTCTGCTGTAGATCCGGAAGCCCCCATAAATGCCAAGGTCAATGCACTTTGGACGGATGCTGGAGAGAAAACCGTATTTATGTGGGGGTCTTTGCTCTGTTGCAGGGCATCTTTGGTAATGACATCTATCAGATTTCGCGCAAACTGATTTCTGCCTTCTTGGGGTTCGCTCATCTCGATCTGGGCAAAAAAATATATGTTTTAATTTATATTTTTAAATACTTAAATGTAACATAAGTATACAAAAATAAGACATTTTCGGGCCAAATCTCATTATCTCATTTGGCATTATCGCCAGCTGTTAAGCGCCAACTTGATCAATCCAGAACAATTTCGAATTCGGATTCAATCTTTAATAAAATAAAACATTTTCAAAATTGCCTATGCTAATTAAAAATAAATCCGAAATCCCAGAATGACGTATTAGCTTACAACTGCTACTAGGTGCTACTATTTATTTTAAAATAATAATAATAATTCCCTATTATATTTTTAATAGAACCGATGTAGAAAGTAAAGTGAAGTCAACTAGAACTTGCTTTCGTCATAACAAATTGCCTTATAGCAAACGACGCGATAGTAATTCAAAGATAAAATAACACACGTCACCTGATAAGGTTGTTGATGTTTTCAGATATTTAAAATTTAACAATACCCTCTACTGCATAGAGGGGATTACTGCATATTTAGATTACCGTAACTTAGCCTACTAAGTAAGTTTCGGAATTTCTTTAATTTACAAATCATCGATCAATGTGGACATGAAACAATAAATTTCTCTACGTGCACTGATAAGCTATTTTGGATCGGCGAAACAGGTGAGGGCGTCGCTGACCCTATGGGTGCGCTGATAACTTACACCGGAAAAAACAATCTCACGGATACAATCGGAAGGCAGCCGGAGAATGAGCGTGGTTTCCGTCAAACTGCGCGGAATTGACTAACGCCGCGAATCGCAGTAAGTCAGAACTGAACGAACTGCAACTCGATTAGATAAATTCCAAGAGAGTCTGAAGTGGCAAGCGCTCTCGACGGAGAGAAGTTCCTGGCGTACCCGAAATTGGAATGGTGTTGATAGCTCATCTAGCTTCTTATTAAAATATTTGCTCAAACTGCTGATAAGTCAATCTGAATCTCTTTCGAAAAATGAGTACTCACTGATTCTTCTATCGTAGACGCATATTTAACATATTTAACCTGAGATCGTCTGCTTTCTTCATCATGAAAGATGAGGAGTTCGCACAGGGCTTGGAACAATTCGCTCTTTGTCTGCACGACCATTTGTGCCGGGCAAGTGCTGGCCTAAACATCATCTACTCCCCATTATCCATCCACATCTCTGCGGCCATGCTGCGGATGGGAACATCCGAGGGATCGGCTACAGCTAAGGAGATGGACGAGGGGCTCCGTTTCGGTGGGCTAGAAGCTCAGCAAGTAGCTGAAAGCTTTGGTGTCGTCCTCAAGTCCTATGAACAGTGCCAGGTTCTTAAAATGGCAAACGGCCTATATGTTATGAAGGGTCTCCAAGTTGACGAGCAGTTTGGTCACATACTAGAGCAGAAGTTTCGCTCCAAGCCAATGGAGATTGACTTTGGCAGCGAGCAGGCTGCCAGCATAATCAACAAATGGGTGGAGTCACAGACCAACAACCTGATCAAGGACATAATCGGTCCAAGAGTTCTTACCAAGGACTCGCGGCTGTGCCTAGTAAACGGTATTCACTTCAAGGGTGAGTGGTCAATCAGTTTCAATGAAAAAGAAACCCGCGAAGAGGATTTCTTCGGATCGGATAGACCTACCAGAGTGAGAATGATGCATGTGTGCGAGAACTTCTTTTTTGCCGTACTTCCCATGTTCGAAGCCACTGCCCTTAGAATGAATTATAGTGCCTGTAATTTGGCCATGATCATTTTACTTCCTGATGAGAAGTCGAATCTCACGAGCCTCGAAAAGAAACTTAGTGATATTTCCCTAGAGGTAGTGTCATCAGCAATGAATCTGGAAAAAGTGGATGTGAAGATTCCTAGCTTTACAGCCGAGTTCCAGCAAGAACTATCCCAGGTTTTAATGCTGGTTAGCTGAAATGGATTTGTTATTGAAATTTGATTATACGCAACCTGGCTACTCACAGATGGGCATGAACCGAATATTCAGTGGTCAGGCAGAGCTTGGGGGAATGCTACAATCCGAGGAAAGCCTTTTTGTCTCCCAGATCGTCCACAAAGCATTTATCGAGATTAACGAAGTGGGCACTGAAGCTGCAGCCGCAACGGGTGAGCCTGCAAAAAAAAAAGGTTCCAAAACTTTTGGCAATTTGAAAGCCTCTTATATCTAGTACTCCGGATATTCTTACGAATGTCATACGAGGTGCTAAGCAAGTCCAATATTAAAAATTTCACTCAAATATGTATATATTCGCATTAACTAATTTAAACTTCTTGTTCAGCTGCGGTTGCCACATTTAGAAGCATGCCTGCGCGCCAAGGACCTCCAAAGGTATTCCACGCTAATAGACCTTTCTTCTATGCTATAAAGGACAACACCCATGGCCTTCTATTTGCCGGTCATTTTATCACAACCAAGGTTGAGCAGTCTGAAAAATGTAACACATGTACCTAAAGGAAAAATAAATATGTATATCTTTGGCGTGGGAAATAGTTGAGAAATAAATTGTACTTCCACTTAAGTTACTTATTAAACATTTGACACATTAAACGTGTAGGAATTATCTATTATTTATTATTATTATTATTATTTATTATTATAACATAAATCTGCCTTTGAAGGTATATAAAGGGTGTTATTCGATTCTATTGACTCATTCTATTGACTTCTCCCTAGAATTTTTGGCAAAATATAATAAACAAATTTAGGTAGGGAATGATTTCAGTTTCAGCTTTCCTCTGTTATCAGGGAACGGAAAAAATCCCATTATTGTCGAAGACAATAACAAGCTCAAGCTGAGCTTTGGCTGATAAGGTCGCAGTAAATCGTGTGGACCTGAAGTCAGGCCAGTCTATTACGTACGCTTTGCAGACTAGGTTTACTGTAAGCAAAATTACTGAGTATGGATTATCGTTTGGTGCCATGTGGTGAGTTATCCGGCAGTTTGACTTTAAAAAGCCAGTGAAAGAAAACGCATTATGGATGTAAAGAGTGAAATCAATGAGAACACCGAAGGCAGGCGAGAGAAAAACCCGTTTGGGAGCACGAACTGAAGAGAAATCATTGTTTTGTGGGGGAATACATATGCATATGCGAGTATAAAAACAATGTACGCTCGCTGAGAGAATTCAGTTGTTGCTCAAAGGCCACATTATAAAAGTCGAGGGCGATAGCCGGTTTATAAAAAGAAATTAATTTACACACTCGAAGCCGCTGGTGAAAAACAGTACCAGCAGTCGGAGCAGGCAGTTAATTACCCTTTCCGATAATCAAGCTAGTGAATCCCCGGCGAAACGGCCAACCGGAGAGATATAGTGAACACCGTTTGTGGAGGTGACTCATCAGTACACTGCAATTACATAAATTTATGAAAACGAGCACACCTCATCCACGGTCGATTTGGATACTTACAGGTTGCTGGTTGCTCCCCCTGCTCGGCCTAGCCCTCTTCCCGTTTCCACCGGTCCACACGGCTGACGTCACCATGGCTGACGCCGCCCACCAGGAGTTCGCCCGCCGGCTGGCCCTTTTCTCTATCAACGTGTACGGCAAGCTGTCGGGGCAGAAGCCCGGCGAGAACATCGTCTTCTCGCCCTTTTCCATCCAGACTTGTGCGGCGATGGCCAGGCTGGGTGCAGAAAACGAGACGGCTACCCAGCTGGACCAGGGACTGGGCTTGGCCTCTAGTGACCCAGAGCAAATCGCACACAGTTTTCACCAGGTGCTGGCCGCCTACCAGGACAGTCAGATCTTGCGCATCGCCAACAAGATTTTCGTCATGGATGGCTACCAGCTGCGCCAGGAGTTTGATCAGCTGTTATCCAAGCAGTTCCTCTCGGCGGCTCAGAGCGTGGACTTTTCCAAAAATGTACAAGCAGCGGCCACCATCAACAATTGGGTTGAGCAGCGCACCAACCATCTGATCAAGGACCTTGTGCCGGCTGATGTATTGAACTCCGAATCGCGACTCGTCCTTGTGAACGCCATTCACTTCAAGGGCACCTGGCAGCACCAGTTCGCCAAACACTTAACCCGCCCAGACACCTTTCACCTGGATGGGGAGCGAACAGTTCAGGTTCCGATGATGAGTTTAAAGGAGCGGTTCCGCTACGCCGATCTGCCGGCGCTAGATGCCATGGCTCTGGAACTGCCCTACAAGGACTCAGACCTCTCTATGCTGATCGTACTGCCCAACACCAAGACGGGTCTGCCCGCTCTGGAGGAGAAGTTGCGCCTCACGACCCTCTCGCAGATCACGCAGTCGTTGTACGAAACAAAGGTAGCGCTCAAATTGCCCAGGTTCAAGGCAGAGTTCCAAGTGGAATTGTCTGAGGTTTTCCAGAAGGTGAGCTTTACTTTAAACACATAAGCAATGATATGGACTTCATGTTAATATAAACCTCCTCCAGCTGGGCATGTCAAGGATGTTCTCCGATCAGGCTGAATTTGGAAAAATGCTACAAAGTCCGGAGCCATTGAAAGTGTCAGCCATCATACACAAGGCCTTCATTGAAGTCAACGAGGAGGGAACGGAGGCTGCGGCCGCCACGGGTAAGTGGTCAAAGTCATTGGTATTTTTTGGCATCCATCATCCTGTGCATGTCCCATTTGTTCATCCGTGTCTGTCTTGTCTTCTTCCCATCCTGCAGGCATGGCGGTGCGTAGGAAGCGCGCTATTATGTCGCCTGAGGAACCAATTGAGTTCTTTGCCGACCATCCTTTCACCTATGTCCTTGTGCATCAGAAGGATCTGCCATTGTTTTGGGGCTCAGTTGTGCGGCTCGAGGAAAATACCTTCGCCTCCAGCGAGCATGATGAGCTGTGATGGTACCTGATTCTTTGGCAAAACAATAAAGACAGCTATTTATTTACAATGGAAATTAAGCATTTGTCTGAAGCTTTGGGATAATCCATTTATCGGCATACCTGGGTGGCATACATTACGAGAAATAAATTGCATCTGCTCCATTACCAGTTTGGCCACTTACTAATTCGAGTTATATAACCCTTGAGCTACGACTTTGATGTTCATTTGCAGGAATGGTCATGTGCTACGCCTCCATGCTCACGTTCGAACCGCAGCCCGTCCAATTCCATGTCCAGCATCCATTTAACTATTACATTATCAATAAGGATTCTACTATTTTGTTTGCGGGAAGAATCAATAAGTTTTGAAGTTAGCACTCCATCAAAATCCACCAATCACAACCATTGAACTGAAATGCAATGTAATCCCAATTCACAGGTATGTTTATGAGCCTTACTTCGCTGCCCATGCCGAAGCCGGATCCGATACGTTTCAATGTCGACCATCCATTTACATTTTACATCCTTAACAAGGACTCAACCGCTCTCTTCGCTGGCAGCATAAAGAAACTCTAAATAGGCAAACATACTAACCAATCCACAATGTTACTCGAGGGTCTCGTATTCATTTAACGTGCAAGCGGGTCAGTCCTATATTGCTGGCTTGACGAGCATATTCAGCTTTTACATTGTCTATAAGGATTCACAAAATTATAGTCTGTGCGCAATTGATGATCTTATATATACACTTAATATTTTTATACTAACCAAGCATGTAGCCGTAGCCTCAATAAAGTCTAAAAGCAAATGTCTAAAAGTCTGCTTCGTTTTCATGGTTCCTCCTCAGTATGGCGGGTGATGGCCGTAGCTGCCTTCAGTCGCAAACACTTCATTGCCAACCATCCTTTTGCTTTCTACGTGAAGACCCATTACGATCTGCCGATATTCACTGGGCGCTACTTGGGTTAAGCAATAGGAAGCTTCCTATGAAAAAAAAAATTGAAGTTCAATAAAATAAAATAAACGGCAGCCACTTAATAGCTGTGATTTCGTCAAGTCGAAGTAATTTATAGAAATATCTTTGGAAAACGCAGCCAAGCTTGACGGTGTAGCACGCTATCGCTAAATTGGTAAGACAAATCGAGCAAAGATTCGCAATAGTTGATCTTCAAGTGTTAGACCAAACACACGCAACATGCTCCGCTGGTTGGAAATAGGTGTTCTTTCGGCCATATTGTCTCTGGGACAAGGACACTTTTTATCTGGATCGTTCAACTGTAAGTACCGTGAACTTAATCCTATATCGAACTATATCAGGTGAAATTGGGAGCGCAGTAACTCTCTACAGACACATGCCTGCCCTGTACCAACTTGATGACTACGATCTCTGTCTGGATAATCAAGCTGGTACTTACTGTTTGGTGTACGTCGAGATTTTACCCAATGCTAGCTCTGCTCTATGGCACCAAATCGACCAAGTTTCACAGGACTCAAAACACCGTTTTCGCCATGATCGCGTTTTTAGGGGCGTGTGTCTGGAGAGCTGTAAGCAAAGAATCAATCACTTATCCGAGTTCAGGGAGTACGAGAAAGAAGAAATTCTGGATAAGGAACTTATATCTTACTACGATAAGGTACACCGTCGGGATGCAATGAATTCAGATAGGGATCTCTTTAATAAAGAGGTTGTGAAAGGCTGTCTAAACCAAAAGTTCAGTGAGAAGTTTTCACTTAGAACTCGGAGCCTTATCGAGTACTGTGTCTCGGCCTCGGATAAGGACTTGAAGATGGGTAAGTAGGGCTAAGTTTATTGCTGACAAGCTATAGTTGCACTTTCTAAAAACTTTGCACTGTACAGCTATTGTACTGTTATTTTCTGCTTTTGGTATGTGGAGCACTGCGTAAAGTTTATTTCCTTAGATTTGCTTGATTTGGCGTTTTATGGTATTCTGGTAGTTATACTCTTTATAACTTTGTGTTCGTCTTTCCTTGACTATCGCCTGAGCAAGATGAACTCGCAAAAATCAGAAAGTTTTTATCGAGAGCCACTAATGGATCGACGTAAGTGGATATGAACTACAGAATTAGACAACTCTCAAGTTGATTTCGGTATGCCTCCAGGACAGCGACTCCTTACATCCTTCTCAGTGGTTCGAAATTATCATCGATTGGTTGAGCCGTATAACTCAGATTTCTCGCGGGATGTGAGCTTTTTCGACGGGTTTCGGGTGATCGGCGTATTTGTAGTGATCTTGGGCCACACGCTTATGGTCTTTATGACTGTTCCAATAGAAAATCCGGAGTTCTTCGAACAGTTCCTGTTCCGGTTCGAGACTTCAATATTTCAAAACGGCAGCCTGGTCATCCAGATATTTTTTGTTATGAGCGGCTTCCTTCTCTACGTGAAATTCACCAAACGCCAACAGATTCAACCCAAGACTGGCACGCTTGAGTGCATTGCTGTGTACTTTCGAGTGTTTTCCTACAGATACTTTAGACTTCTGCCATCGCTTCTCGCTCTCATCCTGTTCAATGGAACACTGCTGGTGCGCCTTCAAAACGGACCCTTTTGGCGACATCTTACGGAGGCCGAACGGGTCTTCTGTCGCGCCAACTGGTGGAAGAACGTGTTTTTCGTGACCAACCACATGCTGGAAGACAGTGTACGTTATTAAAACAATTCTTCGGTATTTCAGAAAGGATAACTTGAGTTTAAGCCACCTTACCCATCCTAATTGCATTATAGTGCTCCCATCAGACGTGGTACTTAGGAGCAGACATGCAGCTATTCGAGCTCTTCCTTATAGTAATTATTATAACCAAAAAGTGAGTCCCTTGCCCTTTTTGTAGTATTACAAAAATACCTCTGTGATTTTAGGCATCCCAAGCTGACAAGGACAATCTACACAACTCTTTTAGCACTTGCCTTTGCAGTGCCTGCTGTACTGACCTACGTTCTCGAGCTGGATGGTATCTACCATATTCGTCCGGAGTAGGTTTTTATAAATATCGATCTATTTTTCAGTCTATGATAAGTGAATATCCCTAGAACATATCGCTACTTGTACTTCCGACATTCCGACACATTTTACCAAATGTATCCGCCCTTTTACACAAATTTGGGTGGCTATCTGTTTGGTTTTCTGTGCGGTCATTTTTACCTTAGGCAGCGTTCTGGAAATGTAGAACTTCTGGGTCATCTTAAGTACGATCTGGCCATGTGGCTGCTTGTGCTGGCCACGTTGGGAGTCCTTTTCTCCGGCTACATCTTTATTCGACAGGACTTTGCGAAGCCATCGCTATGGCTAGCCTTGTATGCGGGCATCCACAAGATCCTGTGGGTGCTAATATGCGCAGGATTCGTGATCCTCATGTGCCGCAAGGTTGGAGGTGGGTAACAGGTTTAAATGATAGTCACTAAGTCACTCACGAATCTACGATAGGCATTGCCTACGATTTCTGCACATTGCCGGCGTTTCGCCCTTTGGCAAGAATCTCATTTCAGTCGTTTCTCTGGCACATTGTCGTCCTAAGAACAGTGGCGGGCAATTTTAGACAACCGGTCTACGTCTCCAGCTTCTTTCTGGTAGTATTACTATCTTTGGGTTTTACATATGTACAAATGTATATGTAAACTTTTGGTCCAATTGACTTTATCACCATTTTAGCTGTGCAACGTATTTAGCGTGTTCATACTCACTCAATTCGTGGCAGCGCTGGTGGCGGTGCTGCTAGAATATCCTTTTGTAGAGGTGCTACGATGCCTGATAAAGCCCGAGAAAGGTATACACCTTCCGCACTTGACAAAACTCCAGCTAAATTAAAAATATTTCAGGTCCGGAAGAAGTCGGTCCCGAAATTCAAATGAGACCCGCGCAGTCAGCTGTTTAGGGCTACCATATTCCCCGTCAGGGATGCATGCGGCCACCGACAGACAATGTTGCTATGTTTTCGCGATTTTCTTAGTTCCGACAGCTCTGCTGGTACATAATTAAAAAATATTTTACTGTCTTGGACTTGGATTTAGATAAGAAATTAAATGATAATAGATATTGAATAAGCAATTATATTTATTTAAGTGGTCAATAAAAATTGTCCAATTGGGAGCCTTCAGCCCAACACAAACAATAGCTGGATCTAGCTAATTCCATGGCAGTTTCGGCCCAGGTGGCAACGCCACGCGGATGAACGCAGCGCCCGGTGAACGTGAACGCGAACTGCGCTGATATCAACAACTTGCCTCGAACAACAGTGTCGAACTTGCTCTTAGATGCTCAGCGCGCTCTCGTCGGCATTTTGTACTCGTCCCGTCTTTCTGCTGACTGAAAAGTCTGAAAAGAAGTGCCTTAAGTTTCCAGCCGGAGTCGTGTGCAAAATCTCTAGTTGAATCCCGCTGAATGCGCTGGCCCCAGTGAGTGGAGTGATAGATAAAGTGAGTGGTGGTATTTTGGTTTCTTGCGGCCGCTTCTGTGCCGCCACATTAAATGTCAAGCAAAAGCAAAGCGGTTGCAATGAATCACAGCGGTATTTTTGCGGAATATGAGTATTTAAGCTCGGTGTCAGCTGAAGCTGCGCATTTTCCAGGTGACGTTGCGAGTGCTCGATGCAAATGCGGCGCTTAAGTAATGAACGCGCGTATTACAAAATCATTAAAAATCACGGTAAAAAAATAAGTGCGACAGCCGCCTTGCGACCATACGTGTGTGTGCGTGTGAGCATGTGTGCGCCGAGTGTGGCGTGCGTGCGCTGGTGTGCGTGCTTTCTTGTGCGAGCGGAGCGGCGAACGCAGTGCATGTGAAGAGTACCGCTATAAAAGTTTCGCCATCAGCTCTCCCGCTCGCTCACCGTGTTATATGAGTCCAACACCCAAAAAAGGGAATAAAGAGAGCCAAGCAGCAGCGTCTTTGGCAGCGCCAGTGCCGAAAAACGTTGCAAAAACGAGCGAATGAAATCAAACAACTCGCAGTCGAAATTGTTGTTTCGCACTTGATTGTATTAATTGTTTTTTTATGGTATTTGTTTTTTCTTCCTTGCGTTTCGCTGTAATTTGTCTGGCTTTTCCTTTCCGGCTCTCACTTGTTTACGCTGCGCGTGAGCGAGAGAGCGGGGAAGAGTGGCCGAGTGCGGGAGAAAGGAAAAGGGGGAGAGACTGTGCCAATTGTTGCTGGTGGAAGCAACAAGTTACTGATGGTCGAAGGGGGTGTGCTCTCAAAGGGCGCCAAAATGAGCTGGCATTTAAAATTTCGGAATATTGGCTAGCCATAAACGTGGCTTCCAATGGGCCCGAGTCCACAATTACGGTTCATTTCGTGCGTGCGAGCGAGAGCAAGTGTGAAAAACAAGCGACCTCCAGAGGTGTCTTCCAAAGTGCGCGCGAGCAAGCGAGAGAGCGCACAGCATACGCCCACACGCACAGCTATTTCGGTTGCTCCCCAAATGGGTTAAGAAGCGAAACTTAGCCAACACCAATTAGTGACAAAAATATGAGAAATGCACTGGAATGAAGCACACACACATACACATTCGAGTCCAAACGCCGATCGCGTTTATGCGTCAGCCAATGTCGCGATTACTCGGCGAACAACAGCTGTTCGACGATCGCAAAACAGGCGCACGTATGAACGCCAGTTAGACTGGCAATGGACACGCCAATTGGCGGCAATACCTCCGAAAAGAACTAGGAAGCACGTAATTTTGGGAAGCCACTGCTTGAATACCCTTTTGGATAGAAGGAACATCTGAAGTTGGAGTTTTACAGTCCACCCACTAATATTAAATTAAGAAATTATCATCATCATAGACTTGGAACCGAAAAATATAGATCGCTAATAATGCTTAAGAAAGCCCAAAACCTTAATTTAGAATTTAATCTACAAAACCTACATAGGGTGATTTATCTATTATTTCTAAGCCATATCTGGATAAATTAACTTTTACTTGACTACACCTAGAATAAAATTAACCTTGATTTTAGGAAACCGTCATTGATTCAAAATATCTCCACCCATTTAAGCATCAGTGTACATTAGTTACGGATTTTTCTTTTTCTTGTAATGGCAACATACATATAAAGAAAAAAAATTTTCTTGAAAGCTTTTCTAAAACCATTGATTTAACTTTTCTAAAATGAATATTACATGGATATCTCTAGACGTAAGAAAAGTCTTCTTTGTTCAATTGCTCGTCTTTATAGCGTTTGAGAATAAAAGGTGATTTTCTAAAATCCCGGGATAATTTTTTCTCAGTGCTTCACGTTTCACATTAATCAGGTAGACATCGTTTTACCTGGAATACGCGTTCAGGGCTATAGTTAGGCATCGAATGTGTAATTCTTAAAAGGGAAAGGTACTTTTATTCGCCCATTCGGTCTCAAAAAAATCCATGTACTTTGAATTTCTAGGGTGCACAGGCATTCACAATTGCCGCCCGGTCTGACTAAGCGCAAATGGAAAAATAGAAACAAACGGATGGCGGTCACAGTGGGGGGAGCTGGGGAGAAAAAGAACGAGCGGCAATTAAGACAGCAACAAAAGCCAGCGCCACTTGTGATGGCGAGGGGACGTGATGGGTGTCGGGTGGGGCACTGCATATGCATGGGGTTAATTTTAGCAGCAGAGTTCCACTTTCACTCGTACAGCGACGACACCCACTGTGCTGCAAGCCAGTGAGTCTGCCGCGACACTTGCGCGCTTTTTGTCAAAAACTTTGGCTAATCGCCGTCAGGCACGCACACTCTGCAATCAGTTTGATGAACCTTCAACACACACACGCCTGTGTGTGTATGTGCATGTATATGAGCTGCACAACCAATGACGTTGCGCCTGCATCAATGACATCATCATCATCATCATCGCCATCAACCTCACCATCCAGTCGAGATGAGGCGAACGGCGAAAGTTTCCAGTGCAGCCGACAGCCGATAAACAGCGGGCCCCTTATCAGGGGTGACTCATGCATGTGGCATTGATCATTGGCCAGCTGATTAGGTGTCGCTGCAGCTGTGCACAGGAAGAAAAGATACCACGAGTTAATCAAAACCAAGCCGCGCAACGCAAACATATATGTATACAATGTATGATGCCGTATTGATAACACCTGACTGAGCTACAACTGGTCTGATATCTTCACGTATCAAGACAAAGTTTTAATCCATAATTATATAGTATTAATTTTGTTTTAAACCACCTGCCTCTATGTAATTGTGGTGACACGTTAAAGGGAAGCACTTGAGTTTACAAAACTCCATATCCAATAACTCTACACATGAGTTAAGCGGAGTATGTTTAATACATATTTATTAATAACAGTTTTGTCTATACAAGAATGGTTTTGTGCCCTATGCTTTAGGAAAAGTTTGAACTATCAGTTGTAGCTACTTTAATCCGGAAACCATGATGGCATGTGGTCCTACACATTTAATAGATTCTTTTTCGAGTGTACTTGGGGAATAGAGATGTCATTATAACGGAAGTGGCCGGTGAACACAACGTGTCGACAAAGCGGCAAGATTTGCAATCAAGCATTAAGTCAATTCTCGGCCAGTCCCCGATCGCTGGACCATCGCATTCGCATCAATTCAGCGACGGTTGCATCTCTCGCGATTTCAACACAAATTGCTGGAGGGCCCCACAACAGCCCCATTGTCAAATGGTTAACGCGATTACAAGACAGTCGCTGCTGAAAGTTGGTTGACACCCGCTGGTTAAGTGGCGTGCGGATTAGTTGGTTACTTTTCAATAATGATTCAGCAACAGCCTGTTTCTAATTCTGGCAGAGACGCCTCCTAGAACCAAAATCTGACTCAGGACCTTTTTCAAGACCTTTTTCAAACGGAATTCTATTAATTCTAATTATACTATCAAAATCATTATGTTATTTAACCCCATTTCATTGTTATTAAGGTATACATACCTTTCATTTATAGAGAAGTTTATTCTGATTCGTCGAAAACGTTGCAACGATTCCGACCCTATGAAGAATATATTCCTGATCAGAATCGCAGGTTATAGGTAATTTCCGAATGTACTCAAGCGAGTTTTTAGAAGAAAAGAAAAACACTGTTGAACAATTTGAGAAACTAGTGACGCTCGCACCTTTGACATCTATTGTGAATAAATATAATACTAGACTTAAACACAATAACTAGGTAGATTGTGGACTTCCATCTAATGTGAGTTTTGAAGATCCGGTACTAATTTGAACCTTTGACTTAATTTCCTTTCGAATATCTTCAGAAACAGCCTTACATTTGGGGCCCACTGTAAAGAATGGAATGCAATGTGATGCTGGGTATTCAATCACACCACCCGGGTAATGGGCGTCGGGAATGAGTTCTTCAAAGATTTTCATTTCTTCAGCGATTTTCTTGAACCCACACTTCCGTTAATCGCTGAGTGGTCCGCTGATAAAACCACCGACGGTCAAGTTGATTAAGCGCAGAAGAGGCCACTTTTTTGGCCATTGCGAGCGGAATTGCGAATGCAATTATGATCGATCGGGGAAGTGGGAGTGGATGGGGGTGGCTCGACTATGATAACTCAGGCATGGCAGGTGCCAGCGATGCCAACGAAATAAATAAACACATCAAATGCGATTTACAACGCTGCTTTGAGCATCGTGCACTGTGTTTGTATATGAAAATTTCATTTCGCCTAAGATGATTTAATTTTCTATTAATAAGTTTGACCTTCAGCCGCGAAACAAAAATTTTCCCGCCTGCAAACGAAGGTGTTTGGCATATAAACACATAAATAACAACGCATACACACGCCGCAGATATATATATATATATATAGATAGATATATTCCGGGTACAGTGCTTAGGAGTATTTTCCAGTTGGTGGCAAACATTTCGGCGTCGTTTTGGACTACATAGGCGTAGCACTTAACATTATCTCTGTGGTGTTTAGCCAACTCCGAGCTGATATTTCCTTATCAGTGGAGAGGCCATGTCGATACCCACACCCACCCAAGAACAAAGCCCTCCGGGGCTCACCTTGTGGCCAAAAACAGACAGCGTAGAAAGTAATCAATTCTGGGGTCTGCTTTGGGGCCAGTTTAAAGGGGTCAATGACAAAGTTTAGTGCTTGCAATAAATATGAATATCTTTGAGCAAAACAAAACGAAGCAACGAGGCAAAAGAGGCAAATAATTTTATGGCACTTCTCTGATTAAAAACGAAAGCTGTTCGGAGTGGAAGCCTGCCGGGCTCGGCCCAACCCAGAAATGAATTCTGCTTCAAACACGTAGCTATCTAGAAGTCTCCCGGAGTGTTAGGTATATGTTTGGGCTTAGGTTGGCCTGCGGGATCGGTTTGCTCAGCCATAACTTACGTGTTGGAAGGCTACTCATTGCTGGAGTGGCTATTTTGGCGTTATGATGTCATCCTGAAAGAAAGGGGTATGGAAAACTGATAGTTCGACACGTTCCGGCTGGCGCTTCATTAACGAAAGTGGACCCGAATGTGGCAGTTGCCAAGTGGCAGGTGAAAGCGTTCTAGGCGCCTCCCGCCGTTTCCGGCGCTTTCAGTCGCCAACATTAGTGATGCCATAAGCAATTTGATGCAACCTCTCGCGGACAAAGTCAGCGCGTCAATAGCAAGCTGCGAATGGAAAGCTCATTGATTTTCGCAACAAGCGAAATTAGCATATGCAAATTTATTGAACTAATCGAGGCTGCGAAGCGCGGTGAAAGAAAAACGCGTTAAGCTAACACATAAGTGAGCGAAGCTGAAAGCGAATAACATTGCTATTCGGTCGGTTTATGCGTCGCTCAGAACTCGGATAAGGCTAAGATCACGATTTTCAGGTTTCACAGAACTGTGTAGAAAACAAAACCTATCAAATGAGTGTTCAAATCTCTGCCAAAAAGTAGGGGTTTCATATCTCATTCAGGTGCGGAAAGAATACGGCTAAACGATTTCGCTTGAAGACTTGTTATTAAGGGCAAAGGGTGGAAAATACCAAACGCGTAAGAAATTCCCCTACATTGCTAACTATCCTTCGTACGTCTCATTTCTTTTCAGAGCTAGACGTAGAGAAGCTCAGGACTGATCGCTGACCCAAGCCACTGCAGCATCAAG
  dna_end: -2750569
  matches: 528
  mismatches: 0
  undetermined: 0
