# Supplementary material for: GenePainter: a fast tool for aligning gene structures of eukaryotic protein families, visualizing the alignments and mapping gene structures onto protein structures
Source: BMC Bioinformatics. 2013 Mar 4;14:77. doi: 10.1186/1471-2105-14-77 (PMC3605371; doi:10.1186/1471-2105-14-77)
Supplement: Additional file 1 — This file contains the GenePainter software (gene_painter.rb), a README file for installation instructions, the GenePainter documentation, and a script to reconstruct genes via the web service of WebScipio (gene_scan.rb). It also includes example data (MSA, gene and protein structures) used to create the figures. This file is also available from the project homepage. [file 1471-2105-14-77-S1.zip › gene_painter/test_data/coronin_genes/GgCoro1C.yaml]

--- 
- matchings: 
  - mismatchlist: []

    prot_start: 0
    nucl_end: 195
    prot_end: 65
    translation: MRRVVRQSKFRHVFGQAVKNDQCYDDIRVSRVTWDSSFCAVNPRFVAIIVDASGGGAFLVLPLHK
    dna_start: -6679262
    type: exon
    seqshifts: []

    nucl_start: 0
    seq: atgaggcgagtggtacgacagagcaaattccggcatgtgttcggccaggcagtgaagaacgaccagtgctacgacgacatccgcgtctcccgcgtcacctgggacagctccttctgtgctgtgaaccccaggttcgttgcaatcatcgtggatgcgagcggcggcggggccttcctggtgctgcctttgcacaag
    dna_end: -6679067
  - dna_start: -6679067
    type: intron
    nucl_start: 195
    seq: gtgagtgctgctgagctgctcagctttgccttgtcacttcagtgctcgttggtgaacggcgctacgcctgtgaagtctctgctgtgttgtgacaaacgttgctcggttgtgccgtgtaagaacacatgcagtgctgctggaatctgtgcattacacgcagtaaataagtagtttgcttgactgatctaaaacaaatcgttgtgtcagaggtttctgagtagaactcatgctcctgctaaagcctctctgtttgcgctagctgcagtcaggctatttggccatcaggatttggctccctgagctttgagagaatcgcttaaattcaggaatgctccctacagaccaggatggggtgggtggcacagctgggtgctgctccatgcagcgtgtgtgcacagccctcgtgacctgatggtctggctgctgcttgtcatgtcgttacacttctgttgtatggtgtgagatgagaactggttgagtgagacaacagctccagggctgtcacagctctcctgcagctctcccagcctgtgtagctgtgtttgggccctgacaccgcagccaggtcttggtagcccttagtatctgacacagagagaagcagtgcttcacctgagcctgtcccttactttttctgtgccaaatgctgctcagccttcagaaataatctcacaatgaggctatatgtacaacttacttctcttgcctttgaatatttgtgtagctcctcgggcctatgctttgtaaagcacacagaaaggataggttgctgcccaccagctacaagaacggctccgtcaaatagctggaggaggctgtaaagattggcatggaaatctccctgccagtctcataattttatggtacaaaagtgtacgaatgagcaggagcagtgtctcagactgaaataaactctatgaaatcgttctgcccccaggtatcacgtggaaaaaccacagtgcatctttcatccttgcaggagagtgctgctctcctctccctttctgatgcgctggcttttaccacagtcagattacaagaatgctaacctgaaaataattgacgggctcttggccaccccagtcccttcatgtattcgtagttaaaaacaaagggttcataaccctttagaaaaatggttctttccaacagaggagcaccatgtcaggaagcacgctctgtgctgtgttccagcatctcctggtgtttcctcattctttcaaaaccttcctatttttttttgtttgagatggcattttgtacttgtgtgaatcaggaaaaaagaaaagctagtattcctccttagtaacattttgtctttgtgaccctcacgcctctcttagccatactctccaaatgttctgtctgttatcagccctttctcttagctctgtgtgcagatctgccccgttataaatagcagtggtgaccagaagtgaatatagcattctaatggggagtgcatcacaggagcagacgcggtgacttctcacttctgccttgctagctctaacgaagcaagccagcccccgggctcttatatagctctgcattttgctcatctcctcagcagctctttgcaagaattctgggttgtgctgccctcgagctgcatgtcctgctcctacccagaactcagacctgggttggaagccccttgctcagttgctgtggcattgcacgccttgcagcacagccctgccaggacaggctcctattttccccttgctatgtgttattatttggtgggttgtttttttatttttttttcatttattcagtgattcttcctgctatcctttggcttcacttctgtgtcctcagccacattcccaccctgttttccaattccccaatgttcccatatgacaaggtttgaggcatggctggttgctgaggatcgctgctcttaaatccctctgcctgatgatttcttttgcagcacggcacactgtgggccgtgctctatcacttcctgtattcctcttctatttctgcctctgtgagtgatgacgctccttcagctccctgaacatccccctcccctcaccccctcatcctgacttctgattgagtccatttagcacaggtgtttgagttcccacagcatggtgcttgctgttatgttctgcggatgaaagcagtcacttttacacctagcctttggtatgcttctaacatttaacacctgatgcagctccagccatagggtaagcagcccccttccacctcctcgggcatcattctcacagtctgacctccgggagctgtcagcacggccagggctgcaggagccccgcataacatcggctccaggccccgctctgcggctggttgcccagcacttcacccctccggggcccgctgttcattgcgggcgctgccggctccgggccgcgcacgtgtcactcccccgccctttcccgcgccgcgcgcgcgcgttcccgcgcccgccgcagcggcactgcggcggccgcggctttttgccttatatggtcatgacagcgctcggggccgccggcagccgccgcgctgattggcgggggcggagccgcggcgcggcaagtgcgcgccggttaacccctgcgtggccggagctgctgtcagcggagttcggtaccgccgggctgctttgtcctcccgccccgtgcatgggccttccgggattcaccgtccccgtgcgccagcgggagccttcagacatgctgggaattgcgattcccgcgggttagctgctctgcggggcgagccgtagataaagtgctttaatctatatccattatggagcgcagataataggctaattggcgtgagctgtgcacgtcggggaagaacggtggaaacagtgcacttgctgcagattgtgatgggcacaggactgcagagctgatctgggatcctggtcccagtgaaggtacagggagggagcccagcaaggaggtgtgcaccaatcccaacaagcacactccacacagctcctttggagtctcgcttcctgcatgctgcacacagcagctccatggaggtgaaggctggcagtttcctgatgtgctggggaaagtggctcacaaacactggggtgctgaggctgtgctatcgggggactggggacaatttcctccccaccccctccctttgcaaaacctttgcagcttgcaaagaagaaaatgctgctgcagggagttctcagttgtggtggcagagcgtgagccgttacataaagcctccagaaggggaagtgctgcctttctacagtgtggctgtggatttattctgtccctctgaagaccacaaaggatttttttcccctaaactttgctcaggttctcacacagctccaagcagtgatgtatgttgggtgggggagatgagaattcaagacaactgtgcaacagctagataaaaaaagcaagatattactggtttttgtttatcaccatcagcttgtttgcaatggatcatcaggttcttgatacgctaagggagagcaggcaggcactaaagctacagaaacctcatttccataggaaacagaggggcaagcactgttccttccctgccttatgcttaggtagtgctcagtgcaaggcaaggctgctgcagctcctcaagccctgtgcactgctgagggtggaagctgtgctcggtggctgcaggcagggatggaaggaatcgctgcactgagtggtcatcatctctcctcatcaccttccacattagctatggatgctgtgattggtttagcagtgactgatggctatttgtcacggtcacgagagagcaatgcacttccattgcatcccatgttattttccccaagtgccacgtgcatggccagctgctgcaaccagaggtggaaggtcagtgcccagagtgcatcaagcttcactccatccagctttgcagaattggagactgtcacacagctcagggaagaagacaggtagtggtcagtttgttttggaaaagtggcttagtgcttgcaacctgaattctttcttcagacttctgcaaagtgagggtggtgaaatcgctgctccttgtgcaactcagtgccacttccctcttgtcagtggtgagcatagcctggcctgggggaagcagctgtttccagtgatatttttaccatcctctgggggctgtttcctgcagccagtcacccttgtctggcatagaagcagttgtgagacgatcacattaattggtaaagctgccactggtaggaatggttttcctgtgctgcttatctgacccctctggatttaataacagagctttttgttctcatctgtcagttgctgagggcagcccatccctgccaaaggacccaaactttgggcgtgctcctgctcagcaccatccagcacaccggtactgatcctcagatccaccttctatggcttttctcaaaccacaactttgagagcatcaaaaagctgttaccgtgaagtgtcgctcaagcagagcagtaatggattttgagaaggatttaatttcttgaagtcatactgagttaattttaagctgtgtatcagcgcccgaggtttattttaaatccttaactaattaaaagattacattgaggggaaaaaaaaaaagaagaaaggaaacaaaaccaaaccctcaaacctgggaggacagcggtagcactttaacatgagaatcagcttttgaccaccccaccccccccctaaataaatcctaaagcccttttctgcatagtggcagtgcaggggatggggccgcccctttctttttccctttctttattcccttattaaggatctttttccataggtcggtccacgtgcagacagaagaggtgtgcagtacaagtgatggatgtgtgctgctgctcactgtagcatttctttcttaaacctggatttggccgttcaggagatgtctgctgtggtgttcctgtgatttaactctgagtctgtcggatctctgtcttgttttctcaccaggagaggtctggaggtcagcagtcctccaaagcccacatccagcttgattctgaccctccagctttgagcagggccctgctccagggctggggatgtcaccaccaagcggcagaactgaaatgccaaccatttcttccacatatttaaacacaaaaaaagtgagggatctgtctcaaagcgttccctccctgccttccatctcccatcagccgtgttttgctgatgcatccacgtgggcagcaaaaccctttgggaggggctgcagtccctggccctgcagccatgggaatctcactctggctttaggatgtgaaaggggtgctgcgttggcattgctggatccatctcacgtggggtattttgttggcttgttctcgtggggagctgactttggtggcacactggtggcactggggtgtgccatgggggcaggtggggatcagcgatggcgtcgccgtggcagtcggtggatcagtagcgtttatcatttagtcctgtaacacagggttttgcttcacttaaccgagccttaaaagctttccatctcagcaaaatgcctttgggatgaaagcgagcaggcttggtgaactcaaagcgctgcagcaccctgcaattatagctgcagcccggttatctttagctgtggctgcccgctgtnnnnnnnnnngattggcgggggcggagccgcggcgcggcaagtgcgcgccggttaacccctgcgtggccggagctgctgtcagcggagttcggtaccgccgggctgctttgtcctcccgccccgtgcgtgggccttccgggattcaccgtccccgtgcgccagcgggagccttcagacttgctgggaattgcgattcccgcgggttagctgctttgcggggcgagccgtagataaagtgctttaatctatatccattatggagcgcagataataggctaattggcgtgagctgtgcacgtcggggaagaacggtggaaacagtgcacttgctgcagattgtgtgtgatgggcacaggactgcagagctgatctgggatcctggtcccagtgaaggtacagggagggagcccagcaaggaggtgtgcaccaatcccaacaagcacactccacacagctcctttggagcctcgcttcctgcatgctgcacacagcagctccatggaggtgaaggctggcagtttcctgatgtgctggggaaagtggctcgcaaacactggggtgctgaggctgtgctatcgggggactggggacaatttcctccccaccccctccctttgcaaaatctttgcagcttgcaaagaagaaaatgctgctgcagggagttctcagttgtggtggcagagcgtgagccgttacataaagcctccagaaggggaagtgctgcctttctacagtgtggctgcggatttattctgtccctttgaagaccacaaaggatttttttcccttaaactttgctcaggttctcacacagctccaagcagtgatgtatgttgggtgggggagatgagaattcaagacaactgtgcaacagctagataaaaaaagcaagatattactggtttttgtttatcaccatcagcttgtttgcaatggatcatcaggttcttgatacactaagggagagcaggcaggcaggcactaaagctacagaaatctcatttccataggaaacagaggggcaagcactgttccttccctgccttatgcttaggtagtgctcagtgcaaggcaaggctgctgcagctcctcaagccctgtgcactgctgagggtggaagctgtgctcggtggctgcaggcagggatggaagggatcgctgcactgagtggtcatcatctctcctcatcaccttccacattagctatggatgctgtgattggtttagcagtgactgatggctatttgtcacggtcacgagagagcaatgcacttccattgcatcccgtgttattttccccaagtgccacgtgcatggccagctgctgcaaccagaggtggaagatcagtgcccagagtgcatcaagcttcactccatccagctttgcagaattggagactgtcacacagctcagggaagaagacaggtagtggtcagtttgttttggaaaagtggcttagtgcttgcaacctgaattctttcttcagacttctgcaaagtgagggtggtgaaatcgctgctccttgtgcaactcagtgccacttccctcttgtcagtggtgagcatagcctggcctgggggaagcagctgttcccagtgatatttttaccatcctctgggggctgtttcctgcagccagtcacccttgtctggcatagaagcagttgtgagatgatcacattaattggtaaagctgccactggtaggaatggttttcccgtgctgcttatctgacccctctggatttaataacagagctttttgttctcatctgtcagttgctgagggcagcccatccctgccaaaggacccaaactttgggcgtgctcctgctcagcaccatccagcacaccggtactgatcctcagatccaccttctatggcttttctcaaaccacaactttgagagcatcaaaaagctgttaccgtgaagtgtcgctcaagcagagcagtaatggattttgagaaggatttaatttcttgaagtcatactgagttaattttaagctgtgtatcagcgcccgaggtttattttaaatccttaactaattaaaagattacattgaggggaaaaaaaaaaaagaagaaaggaaacaaaaccaaaccctcaaacctgggaggacagcggtagcactttaacatgagaatcagcttttgaccaccccaccccccccctaaataaatcctaaagcccttttctgcatagtggcagtgcaggggatggggccgcccctttctttttccctttctttattcccttattaagaatctttttccataggtcggtccatgtgcagacagaagaggtgtgcagtacaagtgatggatgtgtgctgctgctcactgtagcatttctttcttaaacctggatttggccgttcaggagatgtctgctgtggtgttcctgtgatttaactctgagtctgtcggatctctgtcttgttttctcaccaggagaggtctggaggtcagcagtcctccaaagcccacatccagcttgattctgaccctccagctttgagcagggccctgctccagggctggggatgtcaccaccaagcggcagaactgaaatgccaaccatttcttccacatatttaaacacaaaaaaagtgagggatctgtctcaaagcgttccctccctgcctcccatctcccatcagccgtgttttgctgatgcatccacgtgggcagcaaaaccctttgggaggggctgcagtccctggccgtgcagccatgggaatctcactctggctttaggatgtgaaaggggtgctgcgttggcattgctggatccatctcacgtggggtattttgttggcttgttctcctggggagctgactttggtggcacactggtggcactggggtgtgccatgggggcaggtggggatcagcgatggcgtcgccgtggcagtcggtggatcagcagcgtttatcatttagtcctgtaacacagggttttgcttcacttaaccgagccttaaaagctttccatctcagcaaaatgcctttgggatgaaagcgagcaggcttggtgaactcaaagcgctgcagcaccctgcaattagagctgcagcccggttatctttagctgtggctgcccgctgtcacgaagcaggagcagagctggcttgcaccacgggatgtctccaagaagaaaggctcaacgccggctcatttcctctgttggtgcacaagatgctccaaaaagccataaagctgaacgccaaaagcctcagtggagcattaggaggagtcttcccctgttgtcttagatgtgctctgtattgtgggcgttatcacagctctcctctttgcttttcccctccag
    dna_end: -6670105
  - mismatchlist: []

    prot_start: 65
    nucl_end: 318
    prot_end: 106
    translation: TGRIDKSYPTVCGHTGPVLDIDWCPHNDQVIASGSEDCTVM
    dna_start: -6670105
    type: exon
    seqshifts: []

    nucl_start: 195
    seq: acgggtcgaattgacaagtcctacccaacggtgtgcgggcacacgggacccgtgctggacatagactggtgtccccacaacgaccaggtcatcgccagcggttctgaggactgcaccgtcatg
    dna_end: -6669982
  - dna_start: -6669982
    type: intron
    nucl_start: 318
    seq: gtgagtggatctgctttcgtgctgggagtgatgctgcaggtggtgcttgtgtttctgaaggcaagtggctgtctgctgtcctgataccaaaggtagagtccttgctgctggaggagtactgatgggcgttctgtgtggtgggtattggttctgcttgagaaatgatgatgccttctaccttggcatccaactttcttggttttctctcggacaaatggaagagcagttcttcctctggggatctgatgtttggggagagaaggcagcatgccgctcagcagtggcttggtttggcttgcagtgctttacagaaggtggaggaggttcccaatctcaggtgtccaaatggatgtggtggtgtgtgctggaaagccgcggagattagagagaggaacaagcccaactgctttcataactacttcaacccttggtttaaagttgaaactcagatcttttcctacccaaaggttgtgagcagatgtcaaaagtttgggattttttttacaatttatgtttatttttttttaagtacgttaacattgatccaatttttacacctgccagccttggtccccagtcctgttttacccacagaacaataggcgaccttgctcagtgatggatgtggaatcctgcgtatgcaaacacagcagaataagtgaaagaaaatgcttgtaagatgaaataatgccaaataacttcagtgatctttggccatatttagaaatgctgtaggctgaatgttatattgaaatcttattatagatcatgtcagataaattcctttgcttctgttcatcgttaaagtgcttgggaggggattcatcccaagtggcttatcctgggacagctcttgcctgtgatctctctgtctcggaagccgaagcatgttaacaaagcatactatatttaatattaaacaaaacaacaagcttctgtgtttgtaacagtcgctactgggctagaactgagctttgaaggatgctgttttgttcctctagaaaccagaatccaaaaaggctgtgagtcagaacgaatgccttctgaaacatgagcatcaacagaagcagaggaagctatagtccatagctgctttggggaggcaagataagtctctaatccaagtgcaatgacaagtatgttgcaaggctccagagggactgaattatgtagaaaaactgacagtgttcaattacaagttgtccatactctcctgacgagcagacaacgccgtccgcgtgtgtcagagcccactgctgtgcaaacagctctgcagggctttgtctgctccggggtcactgcccatcctgtccccacaccccgtatatgtaggtatgggaaacggtggccgtgacttgcattgaaagcagtggaggtgaaagcaaggagggctggctgagggctcagctgagtctcttgttaggtcttgtgtagtttctggtgggcaagtcgtctgggacacgtatgaagtgggctggacagagagctggaggttgtaaagagcacggctggcctggattgcttgggagaggaactggatgagccggtgagctgagccatcccagctttaattgcttgtctggcttggcacaagttgttccgcatcctgttttccttgcttttcttcagcagaggttttggagtcctgcttcctgagcagcctggcgctgaataaactcatcttaattcctttgagggatacgtagcacttcttcagctctgagctgttcatcagccaacagaaaatgcaaaaaacagtgatgtgatggagggaaatgatgtggctttctgcagaagcaccagctgcttttaaaaagcaacttaagttgtcagaggccgtctgtatgttgacacgtaaggatttaggatctgaccctgtgccacagcaggacccgtcagcatcagctaggctcgtggtgagggggagaacgaggctgtgagcatctatgcagccaagcaatgagaaaggtcagcctgtaaggtgaaaatagcctgggagctgcatgtgagcaggtcattatttgggcactaggaaagcagacatcttttttttggcaccattggggcatccccatctcctctgctccacgctgctctcagaaagacttccttgaaaacgcagaggcatgcggataccttctgtggcttctctttgaagaaggattctcttgtgccaacaaatcaggaattacttaaatattcatgcttggtgctctgctgaatggctgtaatgtactgaaggctttttaattcagctggaaaacatttgattctggaaaggctcgtaaatggtatcagatggcctttctcagatagggaaaaatttgcttcatcagaaggtgagcactaatgaccttgttgttaacaagcagggaagggttcattccatggagcaaattggtttcaaatggaaggagagccctcgcagcggtgagaatggctgctcccattgcctgctcctgcagggatgcaggtgaaacccggggctcattcatttcactgtacaatgtgaaggcctccacgtgggaagctgtgctgtgcccattccatcccacgcagagaggttccctccccacgcaggaatgctgggccgggtcgctcgggagcacaccccgaccttttacactcctggcttttttgcaataccaagcaggattattaggtcaatagtttgtgtaatctgcaggggattacactggcctgcagctgctgtaagctataggggctttccctctttcccttgaaggaaaaaaaaaacatatctccggcctccagaggcttcttaaaaatcccttctattggtttctgcctgcagttcccccctctcctctcccacccttcatttgctggtcccccacggctggagctgtggctctgaaagctgccctggctcaggacagccacccgctcggggtgaggccacatggatttggggcagagcagtgtagaagagcagctttgtctctccgaagggaaaaagatgctgtgctcaccaaggtttgccatttccaagggctccccaaactttggggtgagcagagctctggttccctgcctcatcctcaacgcaacatcagcctgcctcttgcagtcctaactgtcctggccttttcatctagaggagaagcattttgggtggcttctggctcttctctgttgctggtcctctcccacctgtgccccaggctgcacccatggtccctgttgttcctgcatggccccctccccagctctcccacccctccccaccgtctgcctcaggcagcagctatttcctgcggcgttgccttcgcactcagaatcattaaggctttggaggtggttcctgtgagacctacgtaaaataattacattaagtgccagtgccagttttagcagactgactgtgaagctctgcgctgctgtcagcagacgtgcgttagctgttgctgctgtcaggcttttcttccctggctggcacgaacaaagctgctcctataagagctgacagctctgtaacctggagttaccttgatacaggcaggtgcactgacttgtcgcagtgtgcaaggtgtattttgctttcacatggaggctgcagttgctgatgctgccgtgctctttgtaatgtgatgaaaaaggtggtggctggtggaagccagcacgtgccatcctggcgctatgggtgctgctggggtggctgtgcaggaggaaaaggggggggtttgaaaccctggagggtgcaggcaggggtgaagtcatttggggttgcttggaggtgagctgccctggttctgaaaccctcttggagtcatcctgctgcctctgacagctcgctgggcactgcgggcagggctgggcaatccctcttctcctccagaaaaagcaaacaatagaagggaagcaaacgtgctctgctgctgccacctacctccggcagctataagtgctctgttgaaggcttctcctttaatttttttttaacaagccggatgtaggtcaaactcagttcaaagatggttgtccagcactgaactgcagcaatagctttggtgggctgctcctgccctggggcacaggggtgcatcttctctcccatcactgcccatggcagagggcaccagctgaggtcggtgtagctgttctggccccacagctgggactgcagaggtgtgatcagagccctgggactgctcctccccctgctggcactgtcctgaccagcggaaggatgtggagccacgtaggtgagacagaaaacagccagcatttctaaagaagtcagccccaacgtagctgcaacttcttcttttccagggccaagcataacttgaaaggacagcagctggttcaggtggagctgagcagcaaggcagtgttttctgagtcctttgctggcagcagctgacatgtatggctctgggatgtggtggaggatgggattcattgtgtgacctgccagcagtcaggtgctgtgctggaaggatgtcacactcagccctgacaaaagctaacaatctcctccctctgtttccccatttatgtagagaagtgacaacctgggcttctgctgcggcttggcacgggatgcgtgaagcgaatgagtaatgcgcccttcagagggatgccctttggctcaccatctttccttttcccttttccag
    dna_end: -6665339
  - mismatchlist: []

    prot_start: 106
    nucl_end: 448
    prot_end: 149
    translation: VWQIPENGLTLSLTEPVVVLEGHSKRVGIVAWHPTARNVLLSA
    dna_start: -6665339
    type: exon
    seqshifts: []

    nucl_start: 318
    seq: gtgtggcagattcccgagaacgggctcacgctgtccttgacagagccagtggtagttctagaaggccattcgaagcgagtgggcatcgtggcttggcacccgacggcgcgcaacgtgctgctcagtgcag
    dna_end: -6665209
  - dna_start: -6665209
    type: intron
    nucl_start: 448
    seq: gtatgtggcagtgctgtgtgggcagcagccatccccgtggcatcccagttggatggagggggagctgatggctcctcctgccctctcccagctgcttcagggaatcacaggacctgtgacagttcctaggaacgctgtgacatgtggctcacagccccttccttatcttggccttttattgccctcagtttacagggacaagaagcaggaaattggaggcgtgaattacaggattacaactgttagacttcctttgatctgcaagttccatcaagctgataggctttcatatccactctcctcatccctgttttcatgcacctcttataaaaggcccaactgttcctccatctcactgatctctgtcagctgtcctaactcctggctcctcattccccagacttccagtatttcccaaatggcctcctcgactggtacagtttatgcaatgagattcttttggccactgaaaaacagtccaatcgttatggaaataaaaaggaaagtcgttatccattagctcactctgcagctttcatagcatgacctttagcttggagcgtaatgaaagcagcaaatggtttcagctggactgtcagatgagctgtgtgtttttggtagatgtcaaggctctctgaggtgctggtttggcttgcatctggtttccccaaaaatgctttgatgcagactttgtggcagttaaattaacgaagctcggtgtgggaatgcacaaaaggagaaggcagcttgctcagattcctgctgtgtgtgtccaggcagcctggccaggaggataccatcaggtcactgcagcctccaggcttcctcttagtagctgcaaactgatgttggatgtctcttggactgtttagaagtgtgcagggataactgtcttcccctcagtatgttttcacccctccttaagcattaggaagcactgctaacttgcacgttgtgcttttgttccctttcctgggatcttatggctgcagtcctgttctttattttgctgtcatcttgttcaaggctttattctttgtcttcttgctgtttggtccttgaacaaaaccacctgcctaatgatcctcttgaaacagctgacctcagcttttgatgcctgctggttttttttcccctccatgttctgctgtttcttctactgtcacttgcctaattttccatccacgccactctttctgctgcaaatctctgtaacctgagagggcagtgactgtcagccagtgctgtcatgtgcagagctgtaagaacgtcacctctttgccttctctggccacttcatcccctctctgaccctgtattcaagtgaggtggtgctgcctggggcgctgcacacagagcacacttaagaggcagtgcccgaagcactgcagctacagcaggtcttattccttgttctctgctgctggctttctccagttcacatcacggctgtgattttttagcttttactttctctttcag
    dna_end: -6663727
  - mismatchlist: []

    prot_start: 149
    nucl_end: 630
    prot_end: 210
    translation: GCDNAIIIWNVGTGEALINLDDMHVDVIYNVSWNRNGSLICTASKDKKVRIIDPRKQEIIA
    dna_start: -6663727
    type: exon
    seqshifts: []

    nucl_start: 448
    seq: gttgtgataatgcaattataatctggaacgtggggacaggtgaagccctcatcaacctagatgacatgcacgtggatgtgatctacaatgtgagctggaatcgcaatggcagcctaatctgtacagcttccaaagacaaaaaagttcgaatcattgaccccaggaaacaagaaatcatcgct
    dna_end: -6663545
  - dna_start: -6663545
    type: intron
    nucl_start: 630
    seq: gtaagtttgtgcagtcgtttcacttcagcagagagaacatataaaggaagaacctttttttttttccccaatccacaccacattcagtcatccttttcaaagtgagaaagaaattacaagagggatagcagagcttgaaggatttgtctgggtttattggaattagtgtttgaactgggatttgagggctcagttttaaaacctgctggagtgtaattccacatctaatccttttgcataattacagtttcaaagttgtgtatgcagaacggagatttagcagcctgtatgcattgtagcttgagaagaagccttccttcagccttgtaagaattggataggcaaagctgaaacaagctggctgtgaccacttcttttgtagcttagtaatggctttcttccctcaagcatcaggcagggatggctggatgttgctccatatagtcagcatcctgcgttggaggagcagcgtgtcctgctggcgttctgtgcagtcaaaagagaagtcaccaccagtggggcgttctgctcctcgctaaaggctgttctttacatctatttcag
    dna_end: -6662981
  - mismatchlist: []

    prot_start: 210
    nucl_end: 750
    prot_end: 250
    translation: EKEKTHEGARPMRAIFLADGNIFTTGFSRMSERQLALWNP
    dna_start: -6662981
    type: exon
    seqshifts: []

    nucl_start: 630
    seq: gagaaagagaaaacccacgagggagcccggcccatgcgagccattttccttgctgatggaaacatcttcacgaccggcttcagccgcatgagcgaacggcagctggccctctggaatcca
    dna_end: -6662861
  - dna_start: -6662861
    type: intron
    nucl_start: 750
    seq: gtaggttcctatcccactgctgctgtgctgttgtagtgcccagctgagctggcgagcagggcctgcagtcagctgctgtgtttggttgatctgcttgagctttcttccttcttctctctgatcctactcagacttcctgtgccagagctgtgttgatgttatttaggcttgatgctcgctcaggagaggaagtgggttttcttctgtcagcccctgcctcgccaagagcagaagtgaagctggcagctgcgtgtctgaagtgcaggcagagtacatgagttgtatgtacagagcaagacagcagcaaatctgccacactggcacaggactctcactgacatgagtgcgtcatgtctttcccttcacttgacccccttgactggggtcctgctctgaatgtgtcttgtgattaaaacatcctgagggaatggaggaccttgcaagacatcagcatttgttactctaacacggagagccttcagggtggggaagctgagcgttctctagctccgtgtggatacatgtggatcccatacacattaatggcgtagatcccgtgttaatatcagcttttccatcctttggtaacaacagaattcttctttttcacatttccag
    dna_end: -6662243
  - mismatchlist: []

    prot_start: 250
    nucl_end: 855
    prot_end: 285
    translation: KNMEEPIALHEMDTSNGVLLPFYDPDTNIIYLCGK
    dna_start: -6662243
    type: exon
    seqshifts: []

    nucl_start: 750
    seq: aaaaacatggaggagccaatagcccttcacgagatggacaccagcaacggggtcctgctgccattctatgacccagataccaacattatctacttgtgtggcaag
    dna_end: -6662138
  - dna_start: -6662138
    type: intron
    nucl_start: 855
    seq: gtgagaagctgttaatggccaggcttgtttagaggtagactgattggatgaacgatgccgatgaagctgtaaagcaacctgaattccaagctgctttgatcctcactctgcagggctacacagagcccgcgaggtctgcactgcgaaggtgtggtgtgtagttggatgtttctatgagatgaattgatatgggtaaagctgctctacatgcaacgagtcagatgccttcattcaaacatcttttgttggtgttgacctggatgtttgtgcgttagtatgggaggaaggtgcatgttagatgttgttatccttgcacttgaaggtgatggagcatgcagcaacactcaggctaattttgtgaggttagataatagaaaactgggatcacctgcactcctttctaaaagcagtctgttggcattaagtgctctggagtgcccacttctgagtgctgcagctttggacttcctatgaaaaggagctaaaaacaagaagggggcgggcaagtaattaaaaaggaggatccacacaagtaaatccaatgtctttgtagactgctaatgaggagcacttgttccatatgcctgctgcctctcctgctgtttcagaggtgctcgtgtagcagaattcactctggagtgatctctttgtgtcctgcag
    dna_end: -6661478
  - mismatchlist: []

    prot_start: 285
    nucl_end: 1001
    prot_end: 334
    translation: GDSSIRYFEITDESPYVHYLNTFSSKEPQRGMGFMPKRGLDVNKCEIAR
    dna_start: -6661478
    type: exon
    seqshifts: []

    nucl_start: 855
    seq: ggcgacagcagcattcgctactttgagatcacggatgaatccccctacgttcactacctcaacaccttcagcagcaaagagccgcagagggggatggggttcatgccaaagaggggccttgatgtgaacaagtgcgagattgccag
    dna_end: -6661332
  - dna_start: -6661332
    type: intron
    nucl_start: 1001
    seq: gtaaggagaaaggctgatcccaatccccagcttgtatgcagcaagcaggttggaagctgcctcgagaatttattgtgagcagcagcgtgtgcagatgtggttcagaatcaccaaggaaagcgaggcaaagaaaagcacatcggggatgtaggctgatgtctgcagtggctcctggcatgctgctggtagggaatgtgctggaggtggtttctgaagctgcctggtcgtcatcttgttattaatgaaagcaggtgagccaggaaggaagcaaagcctgcatttctctgctccatatgagttctccagcagcagtgctgaggtgaaggattgtagtttgtgtaactagctcagagtgagactgtgcagtgagcaggaggctgctgctgcgatacatggcaatcacttgtgtggtgcttgtctcaacaccctgagcagtgggctgtgccattctgatggcccctctggccaaagtgctctctgaagtcacgcagtgcctaggagggagctctgcacacacacagctagctttgtctgggccttacaagagctctgctctagtgcagcccggctgtggctccttaggattgcctctgcctctcagtactctgctatgcatgagcagcagaactgaggcttcctctgcgtggcgtgtcagctatcctcacctccaagtcacacctcttcttcattgttattatttatttttttttttggaaag
    dna_end: -6660614
  - mismatchlist: []

    prot_start: 334
    nucl_end: 1059
    prot_end: 353
    translation: FFKLHERKCEPIIMTVPRK
    dna_start: -6660614
    type: exon
    seqshifts: []

    nucl_start: 1001
    seq: gttcttcaagcttcacgagaggaaatgcgagcccatcatcatgaccgtccctcgaaag
    dna_end: -6660556
  - dna_start: -6660556
    type: intron
    nucl_start: 1059
    seq: gtgagcccaggatgctgctggcgtgctgtgcagcccactgctgccttccatgacgtgcagcccactgctgccttccagccccaaagctcctgacctgctcatttctccttgcag
    dna_end: -6660442
  - mismatchlist: []

    prot_start: 353
    nucl_end: 1305
    prot_end: 435
    translation: SDLFQDDLYPDTAGPEAALEAEEWFEGKNADPLLISLKHGYIPGKNRDLKVVKKNILDNKPAANKKSDLISAPKKAADASDT
    dna_start: -6660442
    type: exon
    seqshifts: []

    nucl_start: 1059
    seq: tcggacctcttccaggacgacctgtaccccgacacagccggcccggaggcagcgctggaagcagaagagtggtttgaggggaagaatgctgatccccttctcatttccttgaagcatgggtacattcctggcaagaacagggatctcaaggtggtcaagaagaatatactggacaacaagcctgctgcaaacaagaaaagcgatctcataagtgctccaaagaaagcggctgatgcctcagacact
    dna_end: -6660196
  - dna_start: -6660196
    type: intron
    nucl_start: 1305
    seq: gtgagtaagatccacaagcttttgggggtgctggcctgaaattggttgccatcctcaggaacagttctaacaaaagtggtgtgtgcaattccagcacgctggggctgggtcaggctgctgtctgcaaggagggtttgcgtaagggatgtggttggtttgatggttggacatgatgatttcagaggtcttttccaactttaatgagtccatgataagggtgggagttcagcactcttgagccttgcgaggttcccatccagtccctttgctttaacaacttaaatctgcaggaccaaaccctgccatctcataaccaacgcacgctctgtctttccatccag
    dna_end: -6659855
  - mismatchlist: []

    prot_start: 435
    nucl_end: 1422
    prot_end: 474
    translation: QNEAKLDEILKELKSIKDTITNQDERISKLEQQMAKIAD
    dna_start: -6659855
    type: exon
    seqshifts: []

    nucl_start: 1305
    seq: caaaacgaagccaaattggatgagattttgaaagagctgaaatccatcaaagacaccatcaccaaccaagacgagcgcatttccaagctggaacagcagatggcgaagattgcagac
    dna_end: -6659738
  unmatched: 0
  prot_start: 0
  stopcodon: tga
  downstream: tgagcggggctggcgggcgctgccagcccaacacattccagttgcccagtttggccagcagcagcgtgcagcattccagtacgagctttcctgttctcccaaattcacgtcaacgagagccgatgattaaagccaagctttttagtgaaagaattttttttttttcctgatgttttaatgaatttctgtgactgtgtcaaacaattccacgagaataagtgctacttttacagtctctattttttttttccccccacagatgttatgaattcttgacaagaaacccaattctgactctttcaatgtcgtgcccaaatatcttttctagacgtagggaccaatgccacattgttcgtatccatatatatttttttttttaagttgccaaaaaaaaagaaaaagaaaaagaaaaaaaaaagttgctttttaattttattttatttgccactttgcagtatttgtgttttacatctaaagggacagcactgtgtgtgtgtgcgcgtgcgtgtctgggggtgtttatactgtttaaagatcggaacttgaagctattttgtatcaatcttcaatgttgaacaatcagatgggtttctgagcccctcggaggtgactttcctgccttcctaatgccttctgatcatggttgaaaaatatatctatcgttgtgaacgaagcgagccgtgccacaatgcctcctctcctttgtacgccccgcaggacttctgaaccagcatcgtgctgcccttggaaaagagtttgggaccttcccagctgtgtccaaacggacgtgtgctcattgccaggctttgttttaaggcagaagtgacctccgtgcaggcagtgttggtggggcgcaaagctcgaggcgtgcggtggcagcagcctgcaggccacgcgtgcagccagctcctgtgcctgtaaatgtgtgcatgcaccttgtttgctttcagaagcctttaagagctgtgactttgcaattctctgtccccagactgtagtg
  additional: 0
  prot_end: 474
  ID: 246
  dna_start: -6679262
  reason: 
  downstream_gap: 
  upstream_gap: 
  target_len: 12968165
  strand: 
  - 
  target: gi|117306112|gb|CM000107.2| Gallus gallus chromosome 15, whole genome shotgun sequence
  upstream: aattttttctaacctcacgactacaaacggtgctcgttctgcagtctctttcggtgctgtcatgcagagagctgccgtcagatggatgcacagcctttcatcaccaaaaagcagagatgcactcacaccctgctcagtctctcacttgggcatcagcctgggtctgcagggagcagctttgcaaagcactgtggctttcccagcgctgcttccacacggggagtttctgggaagcaaggcacgaggtggatgcttgcttccagggctgggattcacacgaggtcccatacctgagtcttcatccagcactggaattttccatgctggtcagtttccctctattttaactcaagccttcttgaaaatccttttctcaagagaagtgctacagacacgctaagttaatttgagtcattaggttgtttccattactcctttctgcctaggaaacttaattttattatttttttagtgagattttggagcgagaagaaagaagtggaagctggctgacatgtggaaccacttcacaggaacaccggattttgagagcttgcatttttatttacatcttctggaccctgtctgacttgaaagtaaacaagttcaatccaagcccagatttatccctgaaaatatgcggggacttgtctaaaaactgcttttaggattagggacttcctttgctgcagaaagagcgtctacaatagcaatgctgacacttaaccagcgagctccttctgtgaaacacccttgaacgtgcggtttggttgtgtcagggatgaggcaacccgtgttgttttttaaacataaaacaacttgagaacttagcgggtctacaggaagctcgccgtgaatgcagcagtgtgtgacactgcattgtgtagcggtggtgctgggtgacagcaaggtgacaagcccttggctttgccctctgacaagcagcaggtgtctgcgtgtggctgaccaccctctgccattcctttgctccacagacaca
  score: 1.0
  prot_seq: MRRVVRQSKFRHVFGQAVKNDQCYDDIRVSRVTWDSSFCAVNPRFVAIIVDASGGGAFLVLPLHKTGRIDKSYPTVCGHTGPVLDIDWCPHNDQVIASGSEDCTVMVWQIPENGLTLSLTEPVVVLEGHSKRVGIVAWHPTARNVLLSAGCDNAIIIWNVGTGEALINLDDMHVDVIYNVSWNRNGSLICTASKDKKVRIIDPRKQEIIAEKEKTHEGARPMRAIFLADGNIFTTGFSRMSERQLALWNPKNMEEPIALHEMDTSNGVLLPFYDPDTNIIYLCGKGDSSIRYFEITDESPYVHYLNTFSSKEPQRGMGFMPKRGLDVNKCEIARFFKLHERKCEPIIMTVPRKSDLFQDDLYPDTAGPEAALEAEEWFEGKNADPLLISLKHGYIPGKNRDLKVVKKNILDNKPAANKKSDLISAPKKAADASDTQNEAKLDEILKELKSIKDTITNQDERISKLEQQMAKIAD
  prot_len: 474
  status: auto
  undetermined: 0
  mismatches: 0
  matches: 474
  dna_end: -6659738
