# Supplementary material for: GenePainter: a fast tool for aligning gene structures of eukaryotic protein families, visualizing the alignments and mapping gene structures onto protein structures
Source: BMC Bioinformatics. 2013 Mar 4;14:77. doi: 10.1186/1471-2105-14-77 (PMC3605371; doi:10.1186/1471-2105-14-77)
Supplement: Additional file 1 — This file contains the GenePainter software (gene_painter.rb), a README file for installation instructions, the GenePainter documentation, and a script to reconstruct genes via the web service of WebScipio (gene_scan.rb). It also includes example data (MSA, gene and protein structures) used to create the figures. This file is also available from the project homepage. [file 1471-2105-14-77-S1.zip › gene_painter/test_data/coronin_genes/BrCoro1E.yaml]

--- 
- matchings: 
  - mismatchlist: []

    prot_start: 0
    nucl_end: 204
    prot_end: 68
    translation: MSFRRGVVRQSKFRHVFAQAWKAEHCLDDVRVSRVTWDGPLCAANPKFIAVVIEAGGGGAFLVLPLAK
    dna_start: -522748
    type: exon
    seqshifts: []

    nucl_start: 0
    seq: atgtccttcaggaggggtgttgtgaggcagagtaagttcaggcatgtgtttgctcaggcctggaaggctgagcactgtcttgatgatgtcagagtgtcccgtgtgacgtgggacggccctctgtgtgctgccaatcccaagttcatcgccgttgtcattgaggctggaggaggtggagcctttcttgtgttgccactcgccaag
    dna_end: -522544
  - dna_start: -522544
    type: intron
    nucl_start: 204
    seq: gttggcatgcattcactttgccatatccaaaagcaatgtgcaataagaaatcacctttattttgcataatcagaatcaaacttctggttcagctcatatagtttttttttttggctgaattgaagttttgatggtaacaggcttatactgtatacaatgtgattatatacaatacaatattatacagttgaagtcagaattatttatttaattaattatttattttaaatttaacagagcaaggaaattttcacagtaagtctgataatattttttcttctggagaaagttttgttttatttaggctagaataaaatcagttttaattttgtaaaaaaacattttaaggtaaaaattattagcccctttaagctttatttttttcgatactctacagtacaaatcaccattatacaataactcgcctaattaccctagcctgcctagtcaacctaattaaggttaagcctttaaatgtcactttaaagagcccatattatacatgaaaaagggtcatatttcggttatatctccaacaacatactgatgtgcacgcaaggtcaaaaaacactttcatggtcttataatatgcatttatttttacccaattatcccagcgtatcccatatgaatcgttcagcgattcatttgttcccaaacccctccttagtgccaagctgatctgcgctgattggaccgataacagcctgttgcaattggtcgacagcgttcagcgcgagacaaatgcccagcgtggtttgtcaagcccccggcggacgggcccgtgcgataaccccgtgtccgtcttaaccccccgcacgggaagtatgaacggcacttagcagtgaaaatgaaaacgatagcatgcacatcttttactgagcttgatttccgtgaccgagcttttctcccttctcagctgtaacttagatcatttctatttgcaattattgctgtggcacctcttgcgtgaagtgttatatgttctcagggcttacctgtactctgctttgcccaaagatcccattcccagccagggggttgtagtgctcaccagcgtgtagcaggctgcctttgtgcctaataaactggccttattttgcacgcacccctggtgtattgtctgcccattctcacaagtctcatacaccagtcttttttttgatccttcctttaacaaactaatgaatcccccactgtaagcatgtagactgctgaatcaattatttcccctcacacttccaataatatccaggtaagcacagcgtcttcttgactcatgacttcaggatctatttgtcttcgcggctgtgttagtgggcggggtgcaggtttaaattgtcccaggtttgcgcccataacaaccgtgtttcatagtcacattacgcaaaaacggctaaagactcgttatgaagacaattcattctaaccactatgagccgactctttttttttttttttagatgaatcaatagttttaaaaactgtccactttcagatttaagccttagctggaaatttcacttcacttagatctgttacacactacatggaagctcattttcgaaaacccactataggggctctttaagctgtacagaagtgtcttgaaaaatatctagtcaaataatatatgctgtcatcatggcaaagataaaataaatcagttattagaaatgagttattaaaactattatgtttagaaatgggttgaaaaaaaaatctgctctccgttaaacagaaattagggaaaaaacattaacaggggggctaataattctgacatcaactgtatgtgtgtatatatatataataattaatgacaataaaattttttttttttgcaaactttacaactgagtggtaaggatatactcagagaaagaaaagtacaaaaatacaaatctttaatgctgtttaatctgcttagcataattgttgagttaaatttttcaattaaatgtttaatccaactaaatgtttaacccaacttagtttgtcaatgtttgacccaaaattaggttaaaacttaggatcgcactcttgtaattctgggactttcactgacttccagcatcttaaaataattttactagctgttgtagtctcgaccagaataaaggtacataatagatttttaaaaatttactatttggcacctaatagtcagacatagtttatgagttttgggtatttctgcactgaacaaacagtttaaaacatctttaacctgtgtacaaatcatctgcattaccatctacaatgtacctatttttatcttatatttccaacacaatgcaaaccattaacaattaattcaaattaaattgtaatgatgttgacggccccctggccattgggaagaaggatgcggagaacagaatttttttttattataaaatatttttaataataaaaagcaaagcaaacaggcggcagcttctccgtctcgaccaaaaagctgcttgtgaacacacaaaacagacagcaaccctttgagatggatagcaggtgggggtggggggtaggttttaactcatagcatataaacaagctgtaaacaaagatcagaagtagcccgattccataggaaatctgcagattcggcaacactgagacagactgaaacacaaacttttaaaaatgaaggcgtggctatccactatcactctctgattctcttctgggctagttctcttctgggctagtatcgtatcgttccctgattcatcaaagcgtttttcatagtgattcatcatatgagctagggttgggtgatgtcgaccaattcagcatcgtacaatgtctaatgtgaaaccttgtgatggacgatgaaattattgtcgtaggcggtggtgaattatttatgaataattaattaattcataatggattaattatttgtagcctaccgtttcaactagctgacccgcatgctctttgttttacccataacaaatcataaataaaaaaggataagttgcacaaaaatcatcacctgtcaatcactatttccgcaaggctctggcttgcataggcagagtgatctctgtcgttatagtggcgttgacaaacctgatggtaaaaaaggtgcacaaccaacagtatctgaggtttctctaaaattactaagtacaagcatgaaagcgaaagattgaagcagtgcactgacgctgtgacacgttacctaatagattcaaaagaatgaagagttattagatagagaaaagattaattaaatatcacctttaacaactacagtgagacgcgatccagcggtacctccttgataaactgtccgacttgaactgctctctggggttttgtgctctaagcacctgacccgcacgtgtgacacagtgtgtgtttgtgtgttggtacagtgtgaatggagcgtttttcagaaatgctagatgaaaccaagtgtgccgcaagcctgcgtttgagtaaacgtctcggccgttagatcgccctctgggggctggctgcagtacaagtcataaagcccgcctcctccgtgttaatgaaggagacttgagcccaaataaaaaaattaattacacttgcaataaaatgtcccgaatgatggttcaggtcgattaaggtactggttattgtgctgaaataggtgcagatcctcatttttgtaaacagtttgtttttagcagtaatttaatgctgagcgcgtcatcatgattgacagctgtgattgacagtgtctcaaagcagcgcgtctgagcttcggcagaagacaagtgttattattcgatttctgtgttattttaccatgacaaaatgagttcagcagtaaactatagtttctgacatacatgatcctggtggaacactgtttattcgctaagttcagggcttttttcggactttattagtttgctgatacatgcctagccactcagatagcaaaacacagttccggctagattctcgcctgccggagacttatcccttagagctcagactgactaatgttacctctgctggacctactccggatgcctggactcactacccaattccagcccgattcaatcgagccagatgtggcggccgagcgagccggcgctgccgcatgcaagccggaatcagcccgcgacgccgcaagtaggttatgcgctgcggtccggaggtggcgcgattgaatatataaaaccctcatatttgttaacgttattacatccatttgtgttgatatgacagcaaacgcatgctgagaagttcggggggcatggttgattttacataaagcgtttggttggaagctcgactccgctcattttcgcggctcctcctctggctccatcagacagtccttctgcgcatgtcaaggctcaaatttcagcagtcttttgcgacagtttgtgcccgtcaagcaggcgttttgccctcaaggcgttcaatgggaaaaagggctgtcgcgtcgtccatattttttacagtcattggatgaaacgccagtgtggacgtggatcgttctcattctaaaatgcgcgtgtaacttagtgtaaacggggcccgagtgggtatttttcgtgagcagtttgccgctgcgacaggggcggggtggagttaattaaagttaattaattactagttaattaaagttattagtaactaagttatggttactaataaccttaacttttcttcatttgattgtaatgctgtaatgtgttttgtaaagctgcttaggaaataataaatgaaaagcgcgatacatataaacttgaattcaatcgaatcgtgttgtatagagatcttcttaaatgcaataaaatctggacaataagcaatttaattaaaaaattgtttttaaatgaaacgcattagtgtaaatgacaccttataaacaataatgttgtcaacataagggacttcctttggtttctgtcctaaacaaaagcaaagtataataatattagaattgcataagtttttatttgcaatcacagtttttatcaggacaaaaatttatgaaaagggtttttaagtatcggaactgcataagtgtaatatttttaagtaatatgtaaaacatatatattttattatgacaaggattataactatgtaagttaacgataaaaatatggctctttaaattattttaacaaagcaacagagatataaacacatttatgacagagagaaacgatattgttgggattacatttagaacaatagtttttcagctgataaataatacctgacagccagcagaagcagcagagcacatgacagaggactcattgctggatataaaactaataaacatttaccagtttcaccctaggagatctaatcagagtgtggtttgttgttgtttag
    dna_end: -517198
  - mismatchlist: []

    prot_start: 68
    nucl_end: 327
    prot_end: 109
    translation: SGRVDQNTPTVCGHAAPVLDVQWCPHDDNVIASASEDCTVK
    dna_start: -517198
    type: exon
    seqshifts: []

    nucl_start: 204
    seq: agcggacgagtggaccagaacacgccgacagtctgcggccatgctgcgccagtgctggatgtgcagtggtgtccacatgatgataatgtcatcgccagcgcttcagaggactgcactgtcaag
    dna_end: -517075
  - dna_start: -517075
    type: intron
    nucl_start: 327
    seq: gtcagtttcatttccttttgcaaaacatactcatcgtttatgaatgaggaatgaggtgtcttcagtagatcagccttcagcagtgacatttgcattacactgatctcaactaaactgaacttcaacagagacattcatactaaactgaactgaagcatttgaactatttactctcttctcttcttcatctacgttcagctgctttgacacaatttacattgtaaaaaggcctctagaaataaattgagttgatacatgctcctgaaatgtagattatatccatgaaatgttttagcagaatacattttttaatatacggttgaagtcaggattataagcccccctgaattattaaccccaatcatattgttttccaaatttctgttaaacgtagagaatttttttttttttaaatttgtatgcctataagttttaataactaatttctaataactgttttattttatttttgccatgatgaaagtacataatattttactgcatatttttctagatattcagtttaaagtgcaattcaaaggcttaactgggtttattaggttaactaggcaggttagggtaattaggcaagttattgtataaagatggtttgttctgtagactatcgaaaaaacaacatatatttatatatatatatatatatatatatatatatatatatatatatgtatatatatatatatatatatatatatataatcatatttttaataggaagctacacaatattatatttgtgcatatacattagattagtcagtactgatgccaaatctggagcttaactaacgaaataacttaacggtccaaaaactagtacattaaaatttatatgttatagaaaaatataaaacacacatttaaaaaaagaggaataatcaagagaagcaaaacaattgaaaagtctagtttaaattttgtgggtcatttatttttaataacattttacaaatgttcattttcaaaatgaagtgtactcaattatgctgagcactatatacacacacgcgcgcacacacacacacacacacacacacacacacacacacacacacacacacacacacacacacacacacacacggttgaagacaaaattattagtcccctgtgatatttctctagttatgttaaacatagtaaggggatttctacgttattccctataaaatgtttgcttctggaaaaaaatgtttcttagtttagatggaatttttgtacatttttaaatcaattttaaggtcaatattagtcgccattatgtttttagattctctacagaacaaaccactgttacccaataactagcttacctatcctaacttgtctagtaaacataatagaatgtttggttaagcatttaaattgcactttaagctgaatactgtaagcaaatatatggtttactgccgaaatggcatggacaaaagaaattagttattagaagtgaaaactattatctttaaaaatgtgttaagaaaatattctcttcattaaacagcacttgggaaatactttaaaaataattacattttcacaggagggctaataatcttgactttaactgcatttacatttatagagttcattagtaaacaaaaacgacaaccatcatttttagaattgtttagaaatgacattttttgtacccttgtacccttgtacccttcaatgttcagtgtaaaatatgatttctgaaaataacaacaaaaacaactttaactttagtagtaatttccatatatatatatatgtgtgtgtgtgtgtgtgtgtgtgtgtgtgtgtgtgtatgtatatgtatatgtatatgtatatatatatatatatatatatatatatatatatatatatatatatatatatatatatatatatttgcaattgttctctttactgcatctgcactgtcatcttaaaaagaaatgtttcttaagcagcatccacatattcaaatgaagtctgatagatgatgtaacactaaacactacgaaaagatgcactaaatgttctgcacaacag
    dna_end: -515035
  - mismatchlist: []

    prot_start: 109
    nucl_end: 457
    prot_end: 152
    translation: IWQIPDGGLMSPMSEAVVTLEGHSKRVGILAWHPSALNILLTA
    dna_start: -515035
    type: exon
    seqshifts: []

    nucl_start: 327
    seq: atctggcagattcctgatggaggtctcatgtctcccatgtccgaagctgtggtgactctggagggtcacagtaaaagagtgggcatcttagcctggcatccgtctgcactgaatatcctgttgactgcag
    dna_end: -514905
  - dna_start: -514905
    type: intron
    nucl_start: 457
    seq: gtaagctcctcttcctctgtatttatactttcccggctcacagggcttgggttaagtctgttctggcacactctatttttggcctgtgtctaattctggttccttaaatcattgatcaagcactaatttggagcgatggagtcgtttgatggttttattctccttcaaacgggtaaaaagaaaagtagaaaacaatgctgtcaattagggatgccggttaattgttgagaacagccagttgtcattctttaatctgttgaacacaaaggaagatatactgaagaatgctggaaaaatcaacccttgacttctgtagtattctttgagttacactttattttaggtaacaattcacaccattattattacctgcctattattaagatatgaactgtttattagcacttataaagtataatcctattttacgtcactaatcctacctaatacctaaactactaccttactattaacaagcagttgactagtagttagtacttagtagttactgagctaaatgtctttaattaagtagttaatggtttgttaaagctgactttccactgcaaacgacacgactgtcggaatacacccccttgtggcagttgtgccgaatattcagttttgttgttcaccatggaagagcttgcggtgtccgaaataaaggaatgcaaaagcaagagcctttatactccttgcgttcaccacagtttaaaaacattaacagagacatttttgggtatttttaaagcataaactactattaaactactactaaagtatactatactagcttacacaaaaaatgctaaatctaaatgctaagattaaaaaacttaatctttttcatggcaaggttgacatttgcatggagttgcacacacacacacacacacacacacacatacatacatacatacatacatatatatatatatatatatatatatatatatatatatatatatatatatatatatatatatatatatatatatatatatataattactcatttatgaatagaaaaatgtttttttatatctagacttttttttctgattcataaagtaacataaaactactaatactcatctcgtgcacacggacctgcttggaaaacactgcaatacatcacatctggttggccagtcacatacggtctagtcgcagaagctcctggactactcttcgttggaaacagcataggctgaatctgaaaacgtagccctatatacatttctggagaacgcgaaatatgtcggcagaagtacgtacggctgcattttatctgtagaacgaaacctatgtggcggtatgacgccgttccgtttcgcgcttatcagctgactgagtcaatgagtcaatcggagcttttgaaaacactattggttgggtttagtgaaggaggagggtgggtcagatgaccgcccagttagttggtcattaggcagtcgtcaacggcctctggtggatttacttgtgaacagcaggtgcgaatggcactcgcgagagaaatttgagatctcaaaaagtgcacacagtgacctctaatggattagccacatattaggcgctcttcaaaaatctatatagtggtacatttttagaatgagcctgggttggttggaaatgaatgacttccggtctgttacatgtcatttgtcgtgtgcagtggaaaggcgggtttattgcatgaattgtacattaaaaaattttttgttttttttcccttttatggatgtgaatcgctgcattttcccaactttcttctgaatatctcgttttgtgtttaacagaagaaagaaattcataaagtgtagacttaaataatgagaaaattttgatatttggacagactgtccctttaagaataaaacccaatcagattcctttagattcttaaatatagcctttttaaaatataaagcactacacattttcagtcagtaaacctctaaaggagcttcaaacgacttcaggattgtgctgaaccagacaaagaaatgcaggattttatttgcattggcatgtaaatgtctgagatgcaaataaaactggtaagatgtctttttgctgaaccgcctgccatctttgttctggtttgtcccatgttgtag
    dna_end: -512785
  - mismatchlist: []

    prot_start: 152
    nucl_end: 639
    prot_end: 213
    translation: GCDNVLCVWDVGTGELVYQLSDAHPDLIYSVSWNREGSILCTTCKDKALRVIDPRRGTVLK
    dna_start: -512785
    type: exon
    seqshifts: []

    nucl_start: 457
    seq: gatgtgataatgtgctttgtgtgtgggacgtgggcactggagagctggtttaccagctaagtgatgcccatccagacctgatctacagtgtgagctggaaccgcgagggaagcatcctgtgcaccacctgtaaagacaaagccttgcgagtcattgatccccggcgtgggactgtcctaaag
    dna_end: -512603
  - dna_start: -512603
    type: intron
    nucl_start: 639
    seq: gtcagacactttcagtctttcacaagcaggacatactaatagataccggtcaaaatcttgggttcagtaagatgtttataaaagaagtctcttaacaaggctgcatttatttggtcagaaatgcagtaaaaacagcactatagagttgaagtcataattattagccctactgaattattaggcctcttgtatactttcttcaccaatttttgtttaagggaaagaagatttttttaaacacatttctaaacataatagttttaattactcatttctagtaactgattttttctttgccttgataacagtaaatcatatttactagatatttttcaagacccttctatacagcttaaagtgacatttaaaggcttaactaggttaatcagattaaataggcaggttagggtaattatgcaagtttttgtataatggtgatttttttctgtttataatctaaaaaatatatagcttaaaggggctaatagttttaaactcaaaatggttttaaaataaattaaaaactgcttttattccatctgaaataatacaaatagactttctccagaagaaaaaaaaacataaaattaaatactgtaaaaatttcctttctctgttaaacataatttgggaaatatttgaaaaagaaaaaaaaatcggtatggcgaataattttgacttcggctatgtatatatatatatatatatatatatatatatatatatatatatatatatatatatatatatgtatatgtaacatttttattttatgttttaaattgtaatattttaaatttctgcattattactctaaatgttacttctgtcaacatttatctgcataaaaaaatcacgcaaatgaacacatttaaaactggaaataaaaaacatacatttattttatttctgctacttgcaaaggaactatttttcattttatatattgaataataaaatataatgacaaatagaaaaaaaaacacacataaaaggtttcaccaaggctatatcgactgaaaatacagtaaaattgtaatattgcgaaataccattacaattttaaatagcattgaatgttcagtatgatcactgtatttattgacaaatataaaacaaacatacaaaaaaggtttctccaaccaattttattggactagaaaaactgtaaaacaattgtaaaatatcattcaatttaaaataacatttttctattttaatatgctctaaaatgaaatgtatttatttatctgaatttttagcaagtttactccagttagtccagatacactaaaacatattcattaataaaaatatacaaacaataaaaacaaacaagagtttctccaacttctgatttatttgactagaaatttcggcaatattgtgaaatgtcattcataaattttatataacttttttctattttaataggctttaaaatgtcatttattcctgtgaagcataaatcacgtgatctatcaataatcatttgctgctcaagtatcttcaagttcagcatttttgcataaagttttgctggaaaccaatattacatattatcttttcatcgatgaccagcatcagaaatcatttgtagtatcacacacatcctaacagtcacttttaatcaatagaatccatcttttctgaataaaatcttactgaccccaaacttagaacggcagtgtagacagaggaaatgtcattttggtagatagactgttcctaataaaccgagatgatacaggtgtacaatgtaaacacagacattaagtgcacctgagaactaatgggattattctaagaatgtttattgagcagctgctggaaagaacctgttctttaatctgtatgtttctgtgttagtcgtctacatgaggtcagcagctgctctccatgaggagcttttagcacgtgggactgtcctgtgaatgtcagatccatcaaactagagcatttactggatcttattagttcattgttttaatgatgtattttcataggatgccattagcaaacttcaccacattatcaccgttttgttatgtataatgatatactagtttaggattatcattattcagagtaggaaccagtaactaagctccaagaacacatttgtgaggcaaaccaaactggaacaatgactttgttcacctatgccttgtgtttaaatttagggtgcgcgtttacaaagggcaatgtgatctatttgtcattagattatatgcacaattcaggattatctatagttataaataggttttttgttttgtgtacataatttctatttaattctgtaaacctctaaccacatttctttaaaaaaggtcaataaaaatgtagtttcttgcattaaaataacaaaaaggtgacatgttttaagacattttaaaatcatagactacacaatacaaatatttaaactcaagaacagttaataaatcaatatttttccagctgtttttattcgtagtaattgtatgtatttatatttatgaaataacagtttaaaggaagagttaactgaaaatgcacatttactcaaaatgcactcaagtcgttggaaaacatttaggctcatgctaagcacacacacacacacagctcgtaagcttgcggagttaaccaaacgtgttgtaagtggaaacacaaccaatctggctaagtgaaagtatctttcaaaagacaaaactgcactaaaaagtaatgaaaagtttttgactgcctagctactaacagcaacattacatcatctacatcgttatgccagcagtcaatcacctaaattaatatatgtacatgtatatatagtataattaaatgtagtctacgaataacctaaaaataaactatgcttattaagaaattaagcttattttgacattgctagatgctccaaaactgtattaaaaacacagttaactcccaaatagggttgtaacggtatgaatttttcacggtatgataatcgtctaaaacaataccacggtttgacggtttcgcggtatacggtatgttacaaatgttacaaaataatagaacagtgaagcaaatttgactttttccaaataatatatttttagttactataaacaacaccacttacaatgaacaaataaaaataagaaaataataaataatgtgtcaaagtccaaataaagtccaaataaacatggtgcaaatcctcagtaaaaaatagatataaatatttactatactataaatagttacataacgaaactagattcaatatggaacatccttaggttttatgtgccagcatggatatggttgtctatgaatatggatttcgatatggatttcgatatggttgtctgcaatgcagactgacaaaccgctgcatcttcatttgcgtcttttaaaaacagcaagagcagcagttcgtcttagctgtgtcactgttttgtcatgtttctgtgctgctgtgcatgcaaaagtacttagtatgagaattatttcatgccaaactttttttttttgcgttttatttagccgcgcataaatgtatgcctatctctcattccgtgttgttcaaaaagcttggtccacaaacaaaagcgaaacctatgcttattggttgtgatatagcgagtttgaaccaatctgggcatggaggagggataatgcatcaatgtatcatgtctgatttgtccggagacacagtgacgagcgtttctttgtcaaatcagcgttgtcaaatgttgatgacgtaaccgcactgattccggagcctctgaaagtccgcgaatgttatgtgatgcagcactggaaagctgagattctcttctttatgccaatctttgaattgtatgaatcggatcagcggatttttagccgcgggcggctgtctcggtctttaagggttaaaaccgttgatatgcaattgttcatggtatgataatcgtgcacgttcaaatcgtggtaaaccgtcataccgatatattgttacaaccctactcccaaaacaccaaactcatttatgtgaatgcgttactgaaaaatcattaacattatctcattcgactgcattttgcaacacaaagagggtatttttatttgcagggagcacaagaaacctagaaagatcccgacttctgacagagaagtcaaacatgttgatttccctccagaagaatggttgaaaactgagtcattttccttcaaaccattgtatattcttttaccggaaaaaaaaaaatagttttacaattattgttttagttttattctacattaaaaacgtaataataaaacaaagtgttgttaattctgttcaatttgtttttcataaaataaaacacaacaaaaagtaccatctgggagtcctcatccttgttggaggaactgtggggttgaagaggcacatcatgcgcaaatattctggcagtgcttaaagaactttttgggaaatcggctccactatcaataatatttttgatctacatattcctagatcatttgatgtaatttatctagaagataattctattaaacttgaaaaggaggatagatatctatttaagatattaagatctttaaaaagaaatggagtaaatggctggcttttcccacaacgacaatataaatattcataatttaacatttacataattctatatttatgcaggttatgcatcattgagataatatgttcggcaaccttttattttatattcattctatttatttatatatttatttatttatttttcttgtctaggttcttttaatatttttatggatgtatgcatatatatatatatatatatatatatatatatatagtaattattatcattaatagtatgttgtttaaaaacatataaaatataatattaaaaacattaagatgatattttgaagaaaaatggcatatgttgtgttcacttgaggtaagtaaacaactttgggtgagctatcccttttattctaatatttttcctcaaaacactaggagtgttgagttagcggagactttgtcctgtgctgtttttgttttctgaattaggtcatgtgtaaatgattttcagattagcatttttacacagattagtgattttggttgtgattggatcaatgtcacgctcag
    dna_end: -507487
  - mismatchlist: []

    prot_start: 213
    nucl_end: 759
    prot_end: 253
    translation: VREKAHEGTRPMRAVFLADGKILTTGFSRMSERQLALWDT
    dna_start: -507487
    type: exon
    seqshifts: []

    nucl_start: 639
    seq: gttcgagagaaggctcatgagggcaccaggccgatgagagctgtatttctggctgatggcaaaatcctgacaaccggcttcagtcgcatgagtgagagacagcttgccctctgggacacg
    dna_end: -507367
  - dna_start: -507367
    type: intron
    nucl_start: 759
    seq: gtaagagccttttgtggaggaaaatcgttgctctacttttgtttggtcagcaagaatgctttatcctttaaagcctgaggtgaagcattaatctgttagaaacttgatagattttttttgctgaatgtgtgtgggtaattattagccacagaataaaaaacagtaccattcaaggttcagtttaacaaaagaaatgaatacttttactcagtaagtacattacattctgtattgaacaataatgcaaattatttcgatttcagaagtgcctcttctgtttatttaagagtaaatattaagctgcataactattttttaataataatgattaatgtggcaatgtggtaggtggcatggtggctcagcggttagcacttaacctcacagcaagaagttcactggtttgagtcccggctgggccagttaacatatctgtgtgtagtttgcatgttcttcctgggtttcctccaggtgccccggttttccccacagtccaaagaaatgcgctatcgatgaattggatgaactaaattggccttagtgtatgagtgtgtatgtgaatagcagagtgtatgggtgtttcccagtactgggttgtggctggaaggtcatccgttgcctaaaacatatgccgaatagttggcggttcattctgctgtggcgacccatgataaataagggactaagccgaatgaaaattaatgaatgaattattaataatgttaagttctgtttcatgaacatctactcagaatattactgaatactatttattatttaatatactaataaatatgtactattcaatatattagtattattaatcagggctcaacaataaggactgcccggtggcccagggccagcgtgacagacacttaggacagcagaccggatcattactggcccgattgggacagtgctgccttgtcactaacatttaatttgtctgtgactatttatcaattgcgtgcattttaagtttgtgcttttaagtctttaaacactaccttctctgtgatgtcgtaaacatcatattgctttccggttcctcttatctgattgagaattctattttattttcgtaacctggtaacaaccagtacagcgaagaaatggcaacatggcggcaacatcaaattctaaggcttaaagaacatatatgtttctatcgcttggatgcagaaaaaaaaacgttgcacagtttgccgtcagtttgacaagtcagccagcctttgttaaataatttcaaaccgcaataaaatacctccacatttttcatattgctctttttgtttgcataacacttttatttacattttttcaagtataaaaattctagattcacagactttatttttgacacattatttaaaatatgtggctaaaaaatagctattaacttccctttctttttttggtggggccagagaaattttggcagggcaagtaaaaatctgaaccactggcccgatcaaaccagtagaaaaaaatccttagtgttgaaccctgttaatgaatacattttagtggatctggattaactgaagtaacattgcagaaaattaatttttttccatcaaagccattattttgaattgtggttttatatttgattaaacagttgcagcactaagacgcttctttaaaatcaattttaataaatctttccaattgaaaagttgatatcgaatggtattaattttataaacaaaaccatttagacagacagagcaatttgtttgaaatctgttttacttgtatgttgttcaatataaatatgcatttgaactcctgaactaccttatcaacagttttaaagtgttgcaaagccacaagactttcattttcgaaactcagtcgaattgtcatgatcactagcaatctagcagctgcagatgattaataaacatgcagtacgctaaaaaaccacaaatccgtcgggtatggactacaagctccatcatgcacctcacacacagctgttcctgtttcagtttgattacacatgcacccacacacacagctggaagattgttacggactgattacaaggactatttaaacaacacacacacacacatctaggctgagtcttgttgtactgtcattgtaaacattacgacgtgtttcccttgcctagcctttccgtgttagacttttgctttgttgttttatttatgttgtctgccacctgcctgtactgaccaatcgcatgtgtatttgactatgactctggatttgcctgcatacatatgtttgcttctgattgtgaccgttgcttgcctgaccattctcaataaacctgcatttggatccgcacctgccttgttagcgtccacttcactttaaagaaatacattttaaagacatttcagaagtttttgtactttgataaaacccaagacattgacaattcaaaacgttcataaagggataaaaaaaataagtctcacatgcagagatgaatctcaaacaacaaaagtaaggatccaattgcaatttaataagagtatttgtgtaaacaggcaatggtcaaaacaggggcaaacagatacatacagggcatccaaaaacaggcataaagtcaaaaactagacaatggtcagaatataataaaattgctaaacaaaagatcaggaacacagcaggcaaaaacagatagcacatgttgactacaaacaaagcctcagttcggaactggcgtacatgtggtgtataagtagtctagattatcagtaatgacgggattcagctgggtatgaatcatcaatgatgaaaggcaactggtgtgtgtgaaacggcatgatgggaattgtagttcataaatgtgacgtgtagttcaccagcgatctgccaggagcggattgctggtggtcatgacagtaagtccataggaactacacatgtaaaaatcatgctgctgtaccatggctgcagcaggcgcaatgattatatgttgcacttgaaaatagtccccatcttggcatctaggtaacagctctgcattatatcattgcacctgctgcagccatgattattacgggtgtagttcttatggaccttagttcacaatatagttcctagatctatatcgatcaagagcaggggtgggcaaactcggtcctggagggccggtgtcctgcacagtttagctccaaccttaatcaaacacacctgcttatagatttcttgtgatcttaaagacactgattagcatgttcaggtgtgtttgactagtgttggaacaaaactctgcagaaacaccggccctcgaggatcaagtttgcccatctctgatctagagaatagcaacttttcattttcatgatgtacatggtataactacagaagagtcatgctttaaataggaaaattatcgaaacttctttttaacattttttgattgagttgctaatggtctaatccaattcaatgatttatgctaagctaacagtgttccatacatatcggcagaatggattaaaaaattatcaaacttgactgtttaactctagggtagttgtaaaaggagcatatttcaaataaaagtagggtttaaaatgtcaagactttcagaaaaacctctgtcaagtttaccttcatatgtgtcttgataagctttcattgtctagttcgtgtttttgtggaagtgcaaactttcgatcaaagtcacacaatctaatagcttcaggacacatgtatcaacagtcagagattcaaaaatgatcttagttgacacctgaatagagaatctctcactcacttgagctttccaacctttctatcttggttctgtcagatgttttgataacccaatctgtatctgttcctttatgtttgtgtatttcag
    dna_end: -503514
  - mismatchlist: []

    prot_start: 253
    nucl_end: 864
    prot_end: 288
    translation: RDLSEPMATQEMDTSNGVLLPFYDPDTNMVYLCGK
    dna_start: -503514
    type: exon
    seqshifts: []

    nucl_start: 759
    seq: agagatctctcagagcccatggccactcaggaaatggacaccagtaatggagttctgcttccattctatgacccagacaccaacatggtttacttgtgtggcaag
    dna_end: -503409
  - dna_start: -503409
    type: intron
    nucl_start: 864
    seq: gtaggattacctgctttacctgaccactgctgcatgacaggttcctctaacagcgctaacagagatataaacttacacacaagcgcatgctgtttacagaaaacatgcccagcgcaatcactgcctgtggtagattacttactgtacatagagtaaacaaaaccctgcaggcataggacatcaacatgacgttatattgaagttgattttggatattgtttggaaatgaaaatccggttgacgtcaacccaatctcaagccgatgtcaatgtccaatacctaacctaaaatcaaccaaatatcaacgtctgatcatggtacaccttgacgttgtgtggacattaccaatatgacatccatcagacgttggattttggtcacaacctaaaatcaaccaaatgtgatgtttgtattggacttcaaaacattgttgttcttagactaggctggctagacattgaattttggtcacctgacgtcatgacctaaatcaaacctaatattaatgtcttatgatgttgtgtgcctgctggaaaggggcttttgcaccgcaggaacttttccacagttcctagaactctgggcacttttggtcatgctcacactgcaggatctgggaatggttttagttctaagaacgttatgttagggcaacttaattatctcttgttagttgccttcccacttggtagttataagaaatagtcattaagcttggatgtctgagaactaaggcccaatcccaagaggaggggctttaaaatttacccctaagaattgggacagcactatagcacatgcacacatcatcatatgtgatggcaatctcttgctttatttgagatcagacgatcgcgactgctgcagttattccagttgcattattttttggtatatatcttcaggagatcactgaaagcatatattatgtcatcataacgatctaatgtggcagtaagattgtaactgtactgtgcatttacacagtggccatatgcatctatgtaaacacaccaaaaacaacaataacgttatagcaggcactgttaaaagctccttctcagtcagtagacttttctgacagggtatcagtgtcagaatgttgtgggactgctgtacaggagttatgattagggattatagatcgcgaaattgagctgtttttattttagcgttttttttaaaagcgtgatggtaaaacacaaacgcagttatgaatatattaaaacgtgtttgtttgttgtaaaaattctaacttgtggatctcctgacttccgggtgaagctgtggcttttcttaccccttggtttcaagtgtggtcctgaatcttcgtttgaaggggtgtataccccttgcccttagccctgtgtcttcaagctaaagagaactggcacaccattaccccttcacaggcacgcccaaaacaaggtgtaagggtaaggggaaaggataaggggtagaattggaattgggcctaattttcactcaaaccattttcccagttgcatttaaaccaccagcagaaactctgaagagatgtaaggcagttgacagtgaaattaatctgtcatcatagttccattttatatattttatattaacagagaacaggtgatgtggttaaaaccaaaatggagaaactaaagcatcaaaaaccataaatatatttgaaaagattctcagtatttaagattctaatacacttcattgaacatgtacacataaacagcagctcttatcatgtgtttaatgtgtcactggtgtcaacttgtgttcagattttgatgtgaaactccttattttgtcacaatctgctttgatttcattgaagcgctcagtacgattcacaaggactttgcataatatgtgagaaaataatgaaaataatgtgattggtagaattcaaacttgataatatcttgtgtggtttggttgaacgcagtaaagtgatgacttctttcgcacatctaattaccatcacattagggcagtaactgaagtataagtggttttaaatgtattcaaccatatgagcatttacactgtaagaacagtccaattaaaagcttttttaccttcacctaaatagtagaaggtcccataatgtttacacctgtatttaaagagttagttcacccaaaaatggaaattctgctattattactcaccctcaggttgttctttagaacacaaattaagatattttagatgaattcaaagagctctcttatcctctatagacagcaatgataccgagatgttcaaagttgagaaaaggaaccaaaagcattgctacctcaggggttcaactataatcgcacaaagctctgaaaacaaatttgtgtggcagaaaaactgtaataggtactctatctaccatgttagattagggtgtgtgtttaccagggcagtaataagcttgtatgcgccagaacctaatgacaaatacaatatattgcccgtagttaatccgcaccctaaacttaaacacaagacataggtgaacaaagtcattgttccaaattcttttgccacacaaaatcttggagtttagttattggttcctaatcggaactttaaatgtcttgggaccattgctgtatatgagctctcagatttcatctaaacattttttatttgtgttctgaccagtgtagaacaagttactttaaacaatatataaattactgattactaatggaaaatagtaatctgattacattactaattactccatgtaaaaagttatcagattactaattactttactttgaaattacttttaaaagataaaatatatctataaaatgctaaataaactgcagctttcagtgatttaatattcaataaaaacattacaatgggttgatcacagcagcttgacatactctaaagacttcaagagtttgcccaaaacttaaaattctttcattatttacttgttctcatccggtttgtctttttttaacacaaaagaagacatttagaaaaaaactggacacctgcaacaattgacatccacagtataaaaagctctgaagtgtttgggtgctctgtgtttgtctgaggcaaatagactacagaaatgtatatattccaaattttgaagctaattggtcagttcttgtcacgtgacttacagtttttaactgggtgcacctgggaaatgcgagcagtatgtgcttccgatatgcgcacgtgcaatagacacgatatgtgaacggccccataaccagctacgcttctcttcacattcagaggataccttcactcctgatcctgcacaaaaaaatctatttagcctattaaggctgagttgggatgccctgtttttaggagccgttgtcctccttggtgacgagtattgtcgtagaatgctttctattcaagtgcttgaacaagttgctggtcaagttaaaagcagttgaaagttcttgagactggatatagactgaatttcacaatgatttgttttgtttttacgctcaatgaaatcaaagtgatgtctgtatttccaagtgaccactctcgttagcaaccatttcagctagcgttctccagcaatttaaaagtgcatgtttattaactgacattgcagtggaaaatgtgatttaaaagaagcatttttttcttgcaagtaacgcaattacattgactttaacaactgtaatcaaattacacaaatttaaaaatgtaatatgttacatttctgtgttctcaaaaaatttaattagaattcagtaatgtgttactgtggaacgcgttatacccaactctggttttgaggttgaatgaaggtgtcatttttgggtgaactaattctttaatgtcatcttgtttttgacaaaaccccatattgatactattataaatgtgcgatgaacattgataattgtttaaatctagtgttgtctttctcacag
    dna_end: -499486
  - mismatchlist: []

    prot_start: 288
    nucl_end: 1010
    prot_end: 337
    translation: GDCTIRYFEVTDESPYVHFLSLYSSKEPQRGAGFLSKRGVDVNKCEIAR
    dna_start: -499486
    type: exon
    seqshifts: []

    nucl_start: 864
    seq: ggggattgtaccattcgttactttgaggtgacggatgagtcaccgtatgttcattttctgagtctgtacagcagtaaggagccacagagaggtgctggttttctaagcaagcgaggagtggatgtcaacaagtgtgaaatagcaag
    dna_end: -499340
  - dna_start: -499340
    type: intron
    nucl_start: 1010
    seq: gtgtgaaccagactgctgtgggatttcagtacaatgtacatactgttgccattgtttgattctttgaatctaatcccgtttgggtgtggatttaattgcatttcatttcctttactaaattgtatgataatatttgagtgtcaatttcttggcgaagctgtttgacaggttatttgaccaggttgtttgactaagaattaaaatactaagcaaatggaaaccatcttacaacagttgtttgaataataatatttaataataataataataattcatatagtaataaaccctaccaaaatgtatggttaatatttttttcttagtgtttcctaaaattgtgttcctttcacaatttgtccatcagaaatacagaaaagaattatttcagcatagtattgttgttacaaattaaaataccatctatttttgagaatatatattaggtttttcagcatcattgcttgattgttcagttttgcatgtgcattcattcataacatgctgatttggtgctcaaaacggatgaaagaaattaattaaatcaaattaacacatcctttctaattaaatctgttcattatttttttaaaatgttccttcaaccataaaagaagtttatacccagatgcaatataatgttttgaaactgcgataatcactaaaacgctgggattttgatttcctgtgtgaaaagccctgatttgtttccatttgtgtctattcttaaacaacatctctcaagcgtttgaattcatctccgttattcttcatcttgtttcatcag
    dna_end: -498556
  - mismatchlist: []

    prot_start: 337
    nucl_end: 1068
    prot_end: 356
    translation: FYKLHERKVEPISMTVPRK
    dna_start: -498556
    type: exon
    seqshifts: []

    nucl_start: 1010
    seq: gttctataagctgcatgagaggaaggttgagcccatatctatgactgtgccaaggaag
    dna_end: -498498
  - dna_start: -498498
    type: intron
    nucl_start: 1068
    seq: gtgagttcagtctgcaggcctgaccgatcatttgttcagttctgaatctgttcacagtcagaaaggaggtggtaacgtctgactactaattgcttaagcctgatttatacttctgcgtcaagtgaccggcgtaacccacggcgcatgcaacgcgcgtggctgtgcatttatacttctgtgtgctgtctctgttggtctgcattaacacttccgaaacgctagttggcagtgaggtgtaaatgtctctttgtgtcgagtttcttcgctgcttttttgcttttcctgaacacttccgggatgtacaagtggctcaaactcgctcattttgaggcagcaaccggcgaacgtgcagcaactttaactatgaggtaaacacaaaacaaaactttccatccggagctccttcaatgtactccacacttgtaaacaatcgctacattgggttcacgcctttcgcgcggctctcggtcccgccccgactcgtcagcgctaccaagccgaccaatcacagagcttgcgctacgcgttgttgcgacgtgtagttacattttttgagaggtgcacgtcagtgacggcgatggccacggcgaagggctatgtgtcagcgccgtagcatacgccggtgtttgacgcagaagtataaatctccgtatgtggaaaattcggatctgatttgagctgcgaatacgatgaaatatttgaactcctgcgactagaccgtatgcaaccagccgaccgaatgtgatgtatttcagtgttgtccaagcaggtccgtgtgcacaagatgagaaatagtagtttttttttctttattttttttatctgaaaaaagcctatattaacaaacatttctattcataaatgagttataaaatatgatttttaatgttgtctccacatttcctccaaaatatttagctgtctttgagtttctagtattcattcattcaatcatggtgaacacacggagaataaaggcccttgcttttacactcttttattttggacactgtgtgcttctccctgtgtgcatattccgacagtcatgtccgaatgttgtgtgcagtggaaaggcggcttaagagctgctctgactgacagtagttacacagtgcaaaattgcgcgcttgtaggggcgtgacgtggagctaatccacaaaccactgaacattacgttagctgaccaaatagtgcctcctgagggcgggtctttcagatgaataggaaagtttgacattcgttttcatgtgagctgagtataatcaaagtaatatatataaaaaaataatgtgattttcttcaagtgaagcaataacacacactgctttgcatcttatacacacaaccaagccttaaaattacattctggaccacccctttaaatttgaatttggaaaaggtgtaagaagcctatataataaaaatatacaatatataatactttatttaatattatattttgtgttactcttttattttaatttattgaaatataattgaaggtattttgagaagtgtaacttttttcttttttttatggaagttacattaaccaaaccatttgattcttcccattttaccttctaagtaacttgaattgatttaggaataattttgtattttctgggtttttccaagtaaatttacaaatgttgtcatttgccacttaaatgatttagttcagtttgtagcaaataaaccaaagtcatgcttctcacactttaatatctcattcagaaatataaatcattgattcattcattcattcattcattttcttgtcgtcttagtccctctatttttaatccggggtagccacagcggaacgaactgccaacttatccagcaagcttttatgcagcggatgcccttccagccgcaacccatctctgggaaacatcgacacacactcacaaactacggacaatttagcctacccaattcacctctgagccgaggttcgaaccagtgctgtgaggcgacagcactacctactgtgccactgcctcgcccaatataaatcatgtcatcactaaattactcttatgtcattctaaaccgacatgactcatagcagaaggtactttgagaaatgtttttaatatccatacagtgaaagtgaacttaaaccacagctgtctagttccccttatttattaaattatcttagttcccgtgaagaaagtgcgtgcaacatgcataaattacaacaggattttcatttttgactgaaatagaaaaccttcccataactggccttttgctgtcatttgctgaattttctaaaatgcccccactgcagtatttttggactctgtgtttctataaaagaggaagtatgaaaatttgaaaacaacccataggcatattattaccagactgcattgtctgtccaaatgaaactttcttcttctttcaattag
    dna_end: -496075
  - mismatchlist: []

    prot_start: 356
    nucl_end: 1377
    prot_end: 459
    translation: SDLFQGDLYPDTAGLEPALLAEDWIAGQDAPPALVSLSGGYTAPPSKGGTLRGRPKLLSPTNTSPTSTTAPANPVTVEMESEGLSHGRGGRDVDGGIERVKKE
    dna_start: -496075
    type: exon
    seqshifts: []

    nucl_start: 1068
    seq: tctgacctgtttcaaggggatctgtacccggatacagcgggattggaaccggctcttctggcggaggattggatagcaggacaggatgctcctccagccctcgtttccctcagtggaggctatacagctcctccatccaaaggcgggacactgagaggacgacccaaactgctctctccgactaatactagtcccaccagcactactgcaccagcaaaccctgtgacggttgagatggaaagcgagggtttgagccacgggcgaggtggaagagatgtagatggtgggatagagagagtgaagaaagag
    dna_end: -495766
  - dna_start: -495766
    type: intron
    nucl_start: 1377
    seq: gtgagcgacagtataacacaacaggtgaagccatgaatctctagatcagagggggcaaacagcagctcctatgcagcccactgaacatcattatccggcccacaacagagtttctaaaatgctgtttctgagtttgattgtagaatttgtaagtggatgcaatacaagcgaatgccgtttgatggcagtattgcatgcagtacagttagcggcaatagtagaattaaaacacgttctcggatattatgagatgagtataaacggaggtcggagccagctccaagtgggtgggacttgaactccaagtgggctgtaaaaacctggagttattatttttatttatttaatgtcttgtacatgacagtccactattgtgctttataaatggccacacctatcccaaccctaaacccaaactcactgtaaactgatgtgttttattaatatctgctccacctacaccacctaaagccaacctacttgtggtttaagtccctcccacttggaggtcacccaacctactggcggtgtaatccctcccccttggaggtctccaggctgcagcgatacctacttggatattaccgttactcaaccgttgatgagtgaggcaaaaaaaaaaagttaaagttgactctgaatgttgtgtgattacgaaagaattgacaccaaaatatttcttcgccaatattagacagaaagcagtatgtctaatatgccaagaaagtcatattatagattataaccagctttttaaagattatttaactctcgtcatgtgagattttttttgtcagacaatatattttctattttccactgttaaaagttattttataagggatttatgtcatcgttttatgattattgataagtactaggggtgtgacaaggggctaggagatctagagagactaaatcacaacgagatttctcatcgaggtgaaaagttgtcttgtgagttgtgatgttatgatacaggtgagggtgaatttcgcactgatgattggaggcaggattagattcaaactgcacatcaagtgctttgcacacgtctggcaacccggcctgcctgtgtgttgagcttcactcgtttgcttggtgtgacataaccactttttttagttcaaaggttgtcacatccaaaagcaaaggctgctccaactgctgccagaaacgttaaccacagctcataaccatgcgatggaatagcactttagatatgctttaagtcataattgttgtaaacacaaattgaattaagaagtaaaatattcctattttagtcaaaacagtccaaaccaaactattactgtggtgtgggacttttagccgcattttgtgacacgataagccatacgcacatggctgtttgacactattctttgcacctactgagtcagtaaagaaccacagacactcgcatctctaaatgcacacacatagtgaactcctggagacacacacacacacacacacacacccatcgtcaatttgatttcttgtgtgaaattgtacagtggagaagccagtcagtagagtttatagctaaatatttagctgtgtttgcatgttctttatggcatgattcatgaaaatagaagtaaaataacattacaagttgatttaaaaaaagcacctaaatagttttgcatttcgtcttgttctcgtgaacctaatctcatgtctcgtctcatctcatctcgcacacacctaataatagaggtgcaaattaatttgtcttgtaaattggatgcaataattactataaatcttaatctgttatgtgttgatgtgacatgtttctgtcagttaatatatgttccgtgcatatacagttgaagtcagaattattagcccccctgaattgttaacccccctgcttatttttccccaatttctgtttaacagagagcagacttttcaacatctttctaaacataatagttttaatgactcatttctaattagtgatttattttatctttgtcttgatgacagtaaataatatttgactagatatttttaagacgcttctataaagcttaaagtgacttttaaaggctcaactaggttaattaggcttactaggcaggttagggtaattaggcaagttattgtataatgatgatttgttctgtacactattgagaaaatatatagcttaaaggggctaataattttgtccctaaaaatggtgtttaaaaaaataaaaactgcttttattctagccgaataaaaacaaataggactttctccagaagaaaaaatattatcagacatactgagaaaaatttccttgctctggtaaacatcatttggaaaatattttaaagaagcagaaaaattatgaaaggggctaataattctgaatatctgaattctgatatatatacgtgcactataaataaaagttattttatgaaggatttggcatgtggcccttcacttggtttgcaaaacttgaagtttatcaatctatctttggagtaattaaaaattgaattagtcttttaatttctttatttatatacttaaatatcatataattgcattaataaatgtatctgttttgttatattaatagttttatcaattgattcaattcagctttatttgtatagcgcttttacaatgtagattgtgtcaaagcagcttcacataaatggtcatagtaactggaacagtgtggttcaggttttagtgtttaagttcagttcagttcagtttagctcagttcagtgtgatttaatcattactgagaattcaaacactgaagagcaaattcatcgatgcgtagctctaccaatcctgaaccatgcgaggcagtggcgacagcggagagggaaaaaaaacttcacctgatgggagtgaagaaaaaaaaaaaccttgagggaaccagactcagttgggcacgaccattttaatttctccgctggccaaaagtcttgtgcagagctttattcgccgtggttaggcaggaagatggcctcagcgaagactcgtctgtccctggaacaattgaatgcatttcttgagaaaaatttaaaaaaaaattttcaaattaaaaatgttatcaaaataagctttatatatttattttcattcactgtttctaatagataaatattttgagacttgttgatttctttgaaaaataaacaaaattttgtttacatttatagtttttattttcatctctataattaatatgcattcatttcttgatgcctgtttatgataaagcataaacgtgtcttatctttctctcttacacag
    dna_end: -492487
  - mismatchlist: []

    prot_start: 459
    nucl_end: 1497
    prot_end: 499
    translation: EDQLSDILTEVRALRALVLAQGHRIDVLERQLARIEDGEV
    dna_start: -492487
    type: exon
    seqshifts: []

    nucl_start: 1377
    seq: gaggaccagctttcagacatcctgacggaggtccgggctctgcgcgctctggttctggctcagggtcacaggatcgatgttctggaacggcagctcgcgcgcatcgaggatggcgaagtg
    dna_end: -492367
  unmatched: 0
  prot_start: 0
  stopcodon: tga
  downstream: tgatggaaaaaaccacaaacacatcacgacacatagccttattacccagattcaaagagcttcactgaaggcttatgggaaatgtagttccattactagtgacgtagagatacagagagacctaactgagctttattgattacaaatgcactgatacttaatatggtaaatgctgctcgttttgtgcttctaatagggctgtttcatcaggtacttgcttctgctaactacagatacttaattctgaatttggttatgtcgacgtttgcataaacatgcaaagtttcaatgaaaagcagacttgatggtctctagtagcgtgcattaagacggcatctaacgaatgcttctgcttaataacagtagcgtgaaaccttcaggaattgctataatccaacatgctgaattaatttcttgcttcggctaaagtttgatggtgcttctcaacgtagatcgaccagcactgttcctctcttccattttactgtatgtcttaacacatgtagcattgatttttgaatgccggtagtcagagttttgtgtgtgcgtgtgtgtgtagcatgtgatagaaactgtacttgatgttgaatgaaatttgtgaaggatccatataccggagcaagataagcttgtagagcaaacagcaaaaaataataatacagatgtagaacgattaaaaatgtccaggttacattcaaaaaacatgctttttttcttgctgttgagactttcaaataattgtaagcacatgttttgctttttacttcttaatttattcttgttaaattcctaatactttaattttggaagtcgttttaccttatattacagtttaaatgctctttttttaacatgtaaacaggataatgtttaatttaaagtgcacctatgattaaaatcatcctttgtaagctgtttggacagaactatagtgtaggtatagtgtccacagtcatattggagtgatagaaacacaagaagtctctttttttatatttcc
  additional: 0
  prot_end: 499
  ID: 3762
  dna_start: -522748
  reason: 
  downstream_gap: 
  upstream_gap: 
  target_len: 841285
  strand: 
  - 
  target: gi|166772562|emb|CU649774.1| Danio rerio whole genome shotgun, scaffold Zv7_scaffold698
  upstream: acgttgactgatattggtcaggatttgaaaaaaatattcatgaatatattttgctgtacataatttttgctgcaaacatgctgcttattttaggtcttcataaaagttttaagaaatttatgattgtctttttaaaacctccaaacagccttttgaccttgttttaagtgtttgtatctggaattttgatggaatctttcttgtgtttcttgggttatggaaaatactggttgctttgttgcttgaataaaatgtaagtaaacagatttaaagtataaagcataaaagtttttcagcaagttggaaaatatttcccattttcatagctggatgtactaaaatgactaaaatcacatctttaactattgttaaaaccatacagacaaaaacattctttcattcgttttcttttcggcttagtccctttaataatctggggtcgccacagtgaaataaccgccaacttatccagcattttttttacgcagcgaatgcccttccagctgcaaaccatctctgggtaaacacccacacacattcatttacactcatacactacgggcaattcacctgtaccgcatttctttggactgtgggggaaaccggagcacccggagaaaacccacgtgaatgcagggagaacatgcaaactccagacagaaccgccaactgacccagctgaggctcaaaccagtgaccttcttgctgtgaggcgacagcactacctactgtgccactgcgtcacctcagacaaaaacaacaacttataattgcatcacaaaatgagtaaaacccgaactaaaagtaaagatagcctaacatatttcagcttacttattgataaaagcactaaaactacatgcatttgaaatgtttgtttgctatactgtcatttttaaaagcataattttgttcttgtatttctgtaataattctccagtattgattttattcattgattaatctgttatctgtatttctgtgtcttcctctctcagtc
  score: 1.0
  prot_seq: MSFRRGVVRQSKFRHVFAQAWKAEHCLDDVRVSRVTWDGPLCAANPKFIAVVIEAGGGGAFLVLPLAKSGRVDQNTPTVCGHAAPVLDVQWCPHDDNVIASASEDCTVKIWQIPDGGLMSPMSEAVVTLEGHSKRVGILAWHPSALNILLTAGCDNVLCVWDVGTGELVYQLSDAHPDLIYSVSWNREGSILCTTCKDKALRVIDPRRGTVLKVREKAHEGTRPMRAVFLADGKILTTGFSRMSERQLALWDTRDLSEPMATQEMDTSNGVLLPFYDPDTNMVYLCGKGDCTIRYFEVTDESPYVHFLSLYSSKEPQRGAGFLSKRGVDVNKCEIARFYKLHERKVEPISMTVPRKSDLFQGDLYPDTAGLEPALLAEDWIAGQDAPPALVSLSGGYTAPPSKGGTLRGRPKLLSPTNTSPTSTTAPANPVTVEMESEGLSHGRGGRDVDGGIERVKKEEDQLSDILTEVRALRALVLAQGHRIDVLERQLARIEDGEV
  prot_len: 499
  status: auto
  undetermined: 0
  mismatches: 0
  matches: 499
  dna_end: -492367
