# Supplementary material for: GenePainter: a fast tool for aligning gene structures of eukaryotic protein families, visualizing the alignments and mapping gene structures onto protein structures
Source: BMC Bioinformatics. 2013 Mar 4;14:77. doi: 10.1186/1471-2105-14-77 (PMC3605371; doi:10.1186/1471-2105-14-77)
Supplement: Additional file 1 — This file contains the GenePainter software (gene_painter.rb), a README file for installation instructions, the GenePainter documentation, and a script to reconstruct genes via the web service of WebScipio (gene_scan.rb). It also includes example data (MSA, gene and protein structures) used to create the figures. This file is also available from the project homepage. [file 1471-2105-14-77-S1.zip › gene_painter/test_data/coronin_genes/BrCoro2A.yaml]

--- 
- matchings: 
  - mismatchlist: []

    prot_start: 0
    nucl_end: 201
    prot_end: 67
    translation: MTWRPQYRSSKYRHVFGKPATKENCYDGVPITRSVHDNQLCAANPRFIAVITECAGGGSFLVLPVHH
    dna_start: -1542221
    type: exon
    seqshifts: []

    nucl_start: 0
    seq: atgacatggcgtcctcagtaccggagttctaagtatcgccatgtgtttgggaagccggccacaaaagagaactgctatgatggcgtccccatcactcgaagtgttcatgacaaccaactctgtgccgctaatccacgctttatcgctgtcatcactgaatgtgcaggaggtggatctttcctggtgctgcccgtccatcat
    dna_end: -1542020
  - dna_start: -1542020
    type: intron
    nucl_start: 201
    seq: gtaagtaaagcagtgattataatcttggtcccactttatattaggtggcctcatttactgtgcactttaatcaaaaatacagttaaaaacagtgtatttactgtgtttataatatattgcagaacatgctcttgaggtgggatacgggtagtgttagagacaagtttggaggcatgggtaggtttaaaagtgggataaggtgtaggggatgcagaaattacttacagatgtaattacatgcatgtatttaatcaatcatgattacagtgtagaaacatacacaataatgcattgtaacaaattattaatgtatgtggtcatttgatgtcgtgttaatacacgtttcaacatttcagctcccttactcagaaacaatgccagcagttagtagtttagatacgtatgaatgatgacaaaattgcatttcacttgtaactgagtcatttatgttacgtaattgtttttttgggatgttctctttgttgagacttgtgtctttaacaaagacatttctgtgtgatgatgcttggtcaaacttgtaataacttagtactgagttttactgtaaaatataatccccttttaaggtgctatagaatgcattgatacgttatgtttgaattgttctctgttatctagaatgtttgtggcttggtaagtgtaaaaaatgtccagaaattattttaccagcctatttagaaccctatgatatatcccaggatgaaaagctctggttttaccgtatgtgaaagtccatcaaaaataaaatgcattttattcttttaggctatttattcacttatttcttactttgcattactaagttactaacttaaggcagtaatattctttttatagtaataataataatatgtacagtttcgctattattgattttatcaatgaaagttaatgcaacaataccgtttattaatgcattgcacacgaacagcttcagcgccaaatgagtgctttaaattatattttattctccctatttctttctgcttttttcaaatagtataaatgtgtaaagttttaggtaaaggcttcaaactatgcccacacataactcactatttgtataaccagttaataaatctagtgtaatcagcataaccgagtcatcacacttgacattgcctagtgtccaactaatcatctatcagtgttaggaaaaagttaaatgttacaatctaaggtcatttaaaaaaatagtagctgaatgtgttagttacattttatggcatagccagaaaaatatcttaaaaaaagataccgaaaaaaagaaattcacagttattaccaagacaatttgttacattttagcatggataacatggaaatcaacagggtatataaattttttcataattttaaaaataattattttttttgtgatattgtctagttggcatttgtaaaaaaaaaaaaaaatgtcataagccattaggcttttaagtctacacgtcattttatttattaagtctttttaataatgaggttataatatttaagggttacatttaaatttttaggcccatgagctacaagtcaaaataaaatcgatatgctaactgtattacagtttactgtacagtatattttctggtttttaaattttgcatgtgcaaacagcagtatagcctaagttacatattttttaattatcattcagcctacctgcagcgcatgtgagaggttgattcgtggcagtccagttttctagagcgcgctttaaaggttataaacggacacatcctgacctggcgcggccagatctttcgactattgctttaatttcacaattttcataatttaattgctattttatattatgaaattttcaaaaattgttaaatatttatgtgtgttccaaaagttggaataacgggagtgttaataattattgacagaaggagttgaggagttttttcatttaaatgaggtggagttatttttgaataatacagtacaacacactttacaaatctagtgaattaaacctgttatgcagcttcaagatgtcatgtttaggatgtaatttgcagtaaaatgtaagcaaaaatgttaatattgatatgatcaaaaactttaatagaaataaaatacatccgctcattcctaaatgtatactgtctacattggactgtcaacaaaatgactctgattctaatcagtgattctgtcaactgaatgcgaaaatgatgccctgttctgtttgtgacctactcaatacttgcaaaactgttggatttgcaaagatcacattgtcacattaagtgtaaagagcttgctagcagttgcagaaaggcgtgacggggcacaacaacagtcctgtcttatgcaaacaaggatcataaggaaggcaattgaaatacaaacatccccacaagatcaacaatgtcaggtattattttttcctgacaatgtagagaaaacctgtacatacgcacacgctcctgcacgcttacctccctctgacacacttcagccatctgtgtggttttattgctctgttgactgtctcatgtttggtcaggtatgacctcatatctaaagaatggcacaggttacttgaaagccttcaggcatctttctgtatcatctgtctcatctcctccccccgacacctgagcttgactcaaatgtagcatgtccataagataaaatgcgctttagtagcaaacaacatggtatgtggtcatttgatttcatgttaatacacgtttcaacatttcagctcccttactcagaaacaatgccagcagttagtagtttagatatgaatgatgacaaaattgcatttcgtcacttgataactgagtcattcatgttacgtaattgtttttttttttttttttttggatgctctctttgttgagacttgtgtcttcagcaaagacatttctatgcgatgatgcttggtcaaacttgtaataacttagtactgagttttgctgtaatatacaatcccttttttaaggtgctatagaatgcattgatacgttatgtttgaattgttgtctgttatctagaacgtatgtggcttagggaagtgtaaaaaatgtccagaatttttttaccagcctatttagaaccctatgaaatatcccaggatgaaaagctctgtttttaccgtatgtgaaagtcttgaatgtaaattaactatgcgcagctcatttcactgatgtgcacacagcataatgtactatgacacacatgcagaataatcatgctaacattgtcaaaaacatatttgaagaaactgagtagatgcctagtcaaatgacaattatttcaattgaattggccaaaagctccccattgggagtgagtgagctatcagtatgtaactgcgtctgagttatgggttgaggattaaatatagactaaattataattatacacaaaaaacgtgaccaacaaagatgtatttttatagttgcgttttgtaggtttaatgtatgaaaacacagacaggaattaatattaacatcctcgtaaagatgagttttttttactatagaacagagattcccaaataaggggccaaagtttgatttagcccaccatcccatctgagaagaaagataatgatggggatgagttagatcttgtcatttcaaacttaatgtaacctttaatttgtttattttactattaaacttcaaagaaacagctaactaaaattaaatgtttcaattaaatgctgtaacttactttaaaatgtacatactgtcactcgacggttaagggacaatgcagagatcaaatcaaggcaaaggcaggttctgcttgtgtattattcactgaacttctctgtgttatacatgtgagggtttatgtttttattgcaagttataatttaaaaagtcatactgcattagttaatatgattcaaagtaatgctttctattgatttttttatattttttaaatacacaaagaaatgacccatggcagctttaatgtaaaatattttgatatagttatcttcagcccactgacgtcaatgatgtttggtttttggccctttatacgaaaatgtttgggcaccgtgctttagaaagagtgatataagagtcagagagctgagggatataacaagatgcataaacatgcattaaacatgtattcaacagtgactgcgtttacatggacatcagtaataaaattatttgccttaacctggataagacactaatatgattaaggtgtttacatgaatttcgttttgaatgatcccgtttgagatgttatagcacataattgaattgatgtcatcgcgtcaccacgctatatccacaatttccggtgtttcatttttaatttgttgactgtactgcagtttggcaattttacttttattcaggaacatttcattcatgccccccatgacaagcgagatattggatgtgagtatgcccggctggaggagtgtagtttcaatggaatttgataccgcatgccatatgggtaaacaaaacctcagcatttcgcgatgcaggtgtctgtggtcctatctgactcggtgggtgcagagcatagtgtcaaacaggcatttgtgtatagactatcctgtcgcaaaatgcggcaaaaattctacatgacagtaatagtttgattaaggtgtttacatgcctgtactgcacttcaataatgtggctaaaataggcacactccacatgtcttaatatggtgtcttttttgtttgattataactttaattggagtaagatcatcagaaatcactgtttacatggtagactcttaatcagagtattgtcctaatcgtattaaaatcagattattggtgtccatgtaatcatactgggtgtagatgtgttagttgcctcattacaaatgtacactgaacatttcacaatataaacattaaactaacacgatgcagttaaactgaccttattcttcttcagggtggtgctgaataaacttgtaattcttctttttggataattagcattttgacgagtaaaactgataagatgctgttgtattgacttaccccaaagctaatggctgtcttgttttcaaaataagaatcgaaatcctaaacattttaaaaatagcacaggttatccatctcaaacctacacatttattgtattttttctacaggttgcaacttcagtttttcaattcaggccaatcaattgtttcctctacatgtgtggacataaagtgaaatgaaagggaccatgctactacatgaataaatgtaatcataaatacgaacacaacagtggacttcagagctattttaaacctatatataactaacataccaaagcagttatttaatatacatgcttaaacctaagacagactacttttacataagacataccattattgtgcaagatagtgtgcaaaagaggtatttaaaaaaacaagtagtgcaacatgatttgtgttacattcacaggtaaacattagctgtgtctcatttcagaggctgcatcctctaaagggatgcattcgtagagcgatgcgtcatcatggcgagacaaaggctgtctcatttcaaaaacatttgaagtctcctttaaatgcagcctcaaaatgcatccttcatttcccaggtaatgaaggacacaacatctcgaacagcacgctgatggcaggacgtttttaaaataaaaatattactccttacttctacttattctacttggatttcgaaaggcatgaagaatatgaatacatgttcagtatgtaaacagagtatgacaaagtaaaacaaaaagagtatgacatgtcttactaaatagtgattttataggccgtttacatttttatgtgtacatgcatgatcataggaaatatatttcgagcttttgtaaaccttgctttgccttcagaatgcttaaaaagagttttaaaatcactttggaaaaaagttattgcaaattttattagcgcttatacagttagcagcttttacagttactgggtgacaagacctgttctctggagactagatcgtttcatttcaaaatgatctgttcagatgcaacctctgaaatgagacacagctactgttttccttattgtgtccttgtaagttggggttgaattaaagtgtctggtgcatatagagagaagagagtttctacaggtggtttgtcaagcccactcacctgtgtaaaacacacttcagaaatgcacttttttttttctagagatatggagtgattgtaagaaagtgtctggtgcaaatgtgaaaaactggtgcaagtgtcagtcaacgtgtcagagagatgaataagtgtcttatctactggtgcttttccagctatatccaccactctagcattgaggtttcatgaaaggagatgcttaaatttgttctttcacagccaataccccctcaagaaaatcattacaattacattacatttcatattataaactcaccaatatgtcaaatgaaagctcccgttctcaataatattgctggctgtagtgtttttttttttttttttctacatttcagctaaataatagaaatattttcaaaagatttgcaactttcaagattttctatggcacctttagagatttatttcttagtagttttatgacaggaaagaatttgttggcaggaaaggtcagcaaatcaggactcaaacttttgatgcccacaacacagttgtgctttatttatcagcattgacattgtattagtattagtaagtatctttgtcttttttttcaggaaaaaaattagaaattgcattttagaatagttttttcggggcatgacggtggctcagtgagtagcatgatcgcctcacagcaaaaaggtcgttggttcgattcccgactgggtcagttagcatttctgtgtggagttctccctgtgttggcgtgggtttcttccgggtgttcctgttcccctcacaagtctaaaaacatgcgccataggggaattaaataagctaaattggctgcggagcacccggaggaaacatgcaagaacacagagagaacatgcaaactccacacagaaaaaccaactgacacagctgaggctcgaacctgcgaccatcttgctgtgaggcgaacatgctatgcactgcaccacagagttgcccaggatgtcgaatttacattctttttttttttttttaagttgagtgaaatttttgtttccaactagttaaacgtaacaaaatatgctataaaagacaaagctgaatttccacaagccattaacttttgtctatgtcacaatcctccaaagttcattcttatttggtagatttagaaaggttttgtaatataacagcatttatttgatatggcaatctcaacacattttaatttactgtcactatcaaaattatgtgttcttactaatattattctctccaaaaaaatcttattgaccctaaggggccctatcatacacccggcgcaatgtggtgcaaggcgcggcgcaatagtattttgctactttcaactcggcggaagggtcattttgaggtgttgtgccacactgctcatatgtgcgcccataggcgttttggtctaaaaaagcaggcctgttttggcacgttgctattttgagaaactgtaaatagtctgaactttagaccagaacaaagtcggtctattgactggtgcaaagtgcgcctggcttacacactacacacaagatgtagagcaatacgcaaatatctttacatatggaaaagataccatatattaaggatatatataataagaatatatataggatataaatataaattattaaaatattacaaaacatattcatttctagcttacatgaatttaaaaaccactattttcatactttcttcatctagggaggctttttcagttcataacaatttgcttttgtataatgttattattattagcagtattatttattatatccatatttatatttgttttattaaaaacaagcttagatttgcccacctgtcaggttttagaccatatggggcatagcaggtgtatttgaaaataactccgtattttgacgacactttgttattattgttcatttatttgtttgctggaaattagaactgaatttaaaaaatagttttgaaacaaatctttgggcttgaaatgaaattaattatttattaattaattgatgtctgtgcggtaaggtttctctatccacgagagcaaaagcgaaagtgaactttatgttaaaagcaaatgcccttatggcgcgacacagctggctcttaaaggtaatgggagatgagactctgattggtttattctcaaaacatacctataactcattaagaaaataaactcaacccttttagaccatgtgccacggcgcaaagcggattttcctgtccttaaattagcaaaaatgcattctgacacaccctgaaagcgtttgcaccctgcgttttgcgctctgcgcatggaccatcaaaatagagccctaagtctttgaacagtgctaaacatcatctagcattcagtcgcacacttcaataccataagctataattgcaaaaaaaataatgaaatagtcaacaaaagaaaacaacagcaggttatcacttttacagtttaaatccttttatcagcatggaaagactaacatggtcatgtaggaaatatcttaaaccataacctcatgattgtattcaatgcaaatttacaaaaataatggaccatttttgtgtctttacag
    dna_end: -1533298
  - mismatchlist: []

    prot_start: 67
    nucl_end: 318
    prot_end: 106
    translation: TGKVDPHHPKVSGHRGNVLDIKWNHFNDFCIASCSEDAT
    dna_start: -1533298
    type: exon
    seqshifts: []

    nucl_start: 201
    seq: actggcaaggttgaccctcatcatccaaaggtttctggtcacagagggaatgtacttgacatcaaatggaatcactttaatgacttctgcatagcatcttgttcagaggacgccaca
    dna_end: -1533181
  - dna_start: -1533181
    type: intron
    nucl_start: 318
    seq: gtaagtgtaaacaaacttcgactccaaagatttgattcctccactttgaagagccctggtgcacttaactccagcactagaatcgacgtctgacatttgttcactaatcatctaatgtgtatgtagtgcatagctgttaaatgcaaataatcaatgataaacaactgaaatgaagccaggaattcaaacaattcaaacagagattgagcaaaacttctttgttctacatgaaggaaactttagaaataaacaacagtcatgttgactactttgtaattatgcacacctctatgatagctttgcattttaacgtatgttattttaatgtaacataatatagcatgcatctggttttctattatttgaatttaaattcattcattcattttccttcgacttagtccctttattcttctgggctcaccacagtggaatgaaccaccaacttatcaagaatatgttttacacagcggatgcccttccggctgcaacccagtactgggaaacatccatacttatacacacacatacattatggccagtttgatttatttaattcaacaaaaccacatgtctttggactgtggggtaaactggaacatccggaggacacccacgcgatcacagggggaacatgcaaactccacacagaaatgccaactgacccataaaatatataatttaaatgaaatacatcatttaaaacactttattttaatgtacaattttcactgttaataaacatttaactttggatttgcctcaataaattctaatcgtagctattaatagtaataagtttgttaggttacggttgtggagtaaattcatgtaggatatgtgctttataagtactaatagggcgacgcggtggcgcagtaagtagtgctgtcccctcacagcaagagggtcgctggtttgagcctcggctgggtcagttgacatttctgtgtggagtttgcatgttctccccgtgttcgagtgggtttcctttgggtgctccagtttcccccctaagcccaaagacatgcggtacaggtaaattgggtatgctaaattgtccatagtgtattgtatgtgtgtgaatgagagtgtatgggtgttttccagtgatgggttttatgtgctcgataagttggcggttcattccactgtggcgaccccagattaataaagggactaagccgaaaaataaatgaatgaataagtactaataaacagccgatacttagtagtagtcatgtgccaccagtttttgtacttaaactaaagtgttacccaaatttttacatccactgcatgttattttgaaaatcaaaggtgtttaagaagtttttaagacataatcaaaccgaatattgagatagaaaatgtaaataaagaataccctatttttcatgtatttattcttcatggataatatttgactatagcagaaaaacacatgggcaacatatacataaccaaggcaatacagtagctgtttatcattatcagttaatgctacagcaaaattggactaatttaatatttatcctaaaagatggtatattgcttaataatgggagtgtacttaaaagagaagcaatgcaatatttgtacctttttgattaagttgctaatttatataactttatgtgtacattttcgcacaatgtgctcatccccaatgagggttaggtttattttgtgggactttttaaacaatatttaaaatagttatatttcctagtgagattgggctggtaaaaaaatgtaaaaatatattaaatgtgcaataataacttaagtattagagtattattactggttttgatgtaaagtaaaaggagtcaaagactcaactcattaaaaacctggaattgaacacattgtgtatagttctttgcctctcagacttaaaacttctacatacaatccagtagctgaatttagatgggtttttacaactcacatttttacaactttatgatatgtgtgcatgtttgctgttcag
    dna_end: -1531185
  - mismatchlist: []

    prot_start: 106
    nucl_end: 468
    prot_end: 156
    translation: VKIWEIPEHGVLKTITVPWKELQGHSRRVGLIEWHPTANNIIFSTGYDYQ
    dna_start: -1531185
    type: exon
    seqshifts: []

    nucl_start: 318
    seq: gtgaaaatctgggaaatccctgaacatggtgttttgaagaccatcacagtgccttggaaagagctgcagggtcattctcgacgtgtaggcctcattgagtggcatcccactgccaacaacatcattttcagcaccggctatgactatcag
    dna_end: -1531035
  - dna_start: -1531035
    type: intron
    nucl_start: 468
    seq: gtacttcagctatacttacaattagtcatggaatgaaggtagacaagatttcagtaaactggccctctggtagacatttcaagtattcacagtgctaacatctcagcgaacaccaccacaagttgtatcatgtataactctgcttgttgtaagcaattttgtaaggtagaaactttcccttcagagctgaaatagttgtattcagggcttaaaatgaaaactctccattgcaagtttgttttagcagctaaatgaaagctaaaactaagactaaatctatcgttcaaaaacatatttttttgccaaaataaataaaatattcacaataaatgaacagctaaaacaaacaatagtcactgaaaaacatgaaataacatttagcaaaaaagttaattgtttcattctgacatgtggctgtttatagacatacctgtagatggcgcttttacaaccaaaagacaaagtcaaactcatcaatacacaaacatctcagtaaatagtacatgtgccctgtctattcttcatctgccaaaatgtaaactaggcaagcttaactaaatatgtgatctttagcatgaagaggttcatcatttctttataatacaaagtttgcttttatttgattattttaagtggcatttgtatttatgtattggtgtttggtttagtattaattattttatattcattactaagaggtttgcagaagagatcatgtaaactgtccaaacattaaactttgctggacatgttcttttaactgttaatttattaatgtattctacagttacagaaactaaatatatgaaaactaaatagaaatgtgtttacaaaataaaacctaaacaaaaactaacaaaaccacaactaaactgaaatttatagcaaacttaaaaatagaatcaaaataaagatctaatttaaaaatgtaaaaataaattaacctttgttgccatcgcctgtaagcacaaaataggagaaaaaattatgttgacaagtttttaagtaattcctatgcaacggtgataatgccgtaggatttagtgtgattattatcaaattacaaataagtccttgtaatgatatgaatatgtgacatgatgcacaatgctgatctttgagcaaaataacagaaaaatttactttgtgtagttaaatgtttgaaacacaaaacatcaatatatatcaatattagttttgtaaattcattgtggttttaatataataataagataatttaatataataattataacaataattacatttacagattatcccgcatgtattagtattataataagggtctaaaattctaatacagttgaagtcagaattattagcccccctgaattattagaccccttgtttattttttccttaattagagtttacatttctttacatttctgtttacatttctaatcataatagttttaataactcatcgctaatagctgatttattttaactttgccttgatgacagtaaataatattttactagatatatattttaagacacttatacagcttaaagtgatatttaaaagcttaactaggttaataaggttaactaggcaggttagggtaattaggcagatcattgcataataatggtttgttctgtagtagactatcaaataaaaatatagcttaaaggggctaataattttgtccctaaaatggattttaataaattaaaagctacttttatattagccgaaataaaacaattaagaatttctctagaagaaaaagtattatcagacatactgtgaaaatgtgttttgctctgtcaaacatcatttgggaaatatttaaaaaagaaaaaaaattcaaagggggcctaataattctgacttcaactgcataccattagaagttaccattttgttaaatgtttttcctttactttactgcagatgagatagtggtatatttcaattaaactgatccaaaagtctgcagcgaccttgttaatatttaaagaaaaagatctcctaaataaatgattatagctagaggagcagcattcctaaattgctgatatatatctaccttatttttcatgcattaacgagtgcagacatttgtaaatttaatgtgtctggcttctggtgtcatttgctttcagttatttttagctctacaaaacagcctgtaatgctgcttgatgcttgtgagttgggaaaatggtggaaagcagatgtgagacactttgtgttactattattgaatttcattttccaatatgcattctaaaaaaactgtttaaaaaatgtattctgtttataagttttcctcttttgttatcttacaaaaaaggacaaaaatatatattttaaataacaagctaaccttttgcatataaatttattataactgcattagcaaacatgtaaatatactgtgtaatatgtccacattacatcttgagtcagtcttactctaatgaaacaatttttgttagtctgcaattattctttccaacagatggatatcttttgtttcctattacacattttaacgctttatgacttgcatataggtttgtctctacatttctggaattgctgattgcatagaatgttgtgaatttcattttttgaaaatgctaaataacttgactgatttccaaacaattaaacatgagtgtgcatgtattaaaagtcagatattttacagtttaatttactgtaaatgtgtttgtttgtgtgctcatgtgtag
    dna_end: -1528305
  - mismatchlist: []

    prot_start: 156
    nucl_end: 648
    prot_end: 216
    translation: VMVWKLDVPEQVIKNPVRSISVHSDVVLSMSFNTDGSKLATSCKDKKMRVIDPRTGTILQ
    dna_start: -1528305
    type: exon
    seqshifts: []

    nucl_start: 468
    seq: gttatggtgtggaagctggatgttcctgaacaggtgattaagaaccctgtgcgctccatcagtgttcattcagatgtggttctgtccatgtccttcaacacagatggcagcaaacttgctacttcctgcaaggacaagaaaatgcgggtgattgacccgcgtactggcaccattttacag
    dna_end: -1528125
  - dna_start: -1528125
    type: intron
    nucl_start: 648
    seq: gtgtgtggcttaaaagatgttctttacagcttattctttttcatacaatttttaccaggtttatcactaattcatgctttgcttaaatggttagttcacccaaaaattaaaatgatgtcatcaattattcacccttatgtccttccgatccctcgacacctttgatcatcattggaacataaataaagatatataaaagaactccctcatcctccatagactgcagcagtatcaaaatgttcagagtatagaaaaggaaccaaaaactttgttagaacattccatgtgacttcagtgattcaactgtaattatatgaagttgcaagaactcatttgtgtgccaaaaaccctataggaacaactttgtcttccatatcagatcagggtgcatgttcactacaggcaatactacaggaatgttatgctgctcagtgtgttccaaacggcatagacacttcaggtgaaaacaatcacagtcagcatattgaaatgtcaaattggctttaaaatggccacttcaaatgagcctttggaatgaaggatttagaagtatagaactgatggacaccatgatccattgagtcaggaatttgttggtgtcacttactgcatccctactcattcctaattacttcagaaggactctccaaaaggattaggacacagggataaacctttccaagtggaactagtctctgatggcaaaatattgaactgcctgtagtgcgtagtacaatgtacacactgatgacctgataaggatcacaaaagtgtttttagagcctcatctgattatagctgaatcactgaagtcacgtggaatttttttgaatgtttttgagacttctctgaatcgttgatgtctataaagagtctgagagctctaggatttcatctataatttcttaatttctgaacaaaagtctcagagggttgaaaccacacgagggtgaataactaataacagtattttcatttttggttgaactaaccctttaattattaaggtgccttaaagtatagctgcgtttgaaaccgctttcaagagtctgctgttttgtagtggtggctgaattctcaactcaacttaatttctaaatcactttcgaaaaccaaaattgtcaccaaagtgctggacgtaaacagaacacacacaaaatacaaagctcaaatacttacaatttacaacacatgattaaataaagtaaagtgaataactgtgttttgaacattctttgaattgaccctaggacagcagaagctcattccaaggtctacgagctgccatgtaaaaaaaatattctctacattttgcagttaattttgagtgaacaacttcattctctatatttgtgtacttccttttacccactctgtgcactgattttgattgcacatcctttgtgcacttgttgaagtgccctttcccaaaatcctgaaaaagtaaagaaacagctgacatgaacactggaggtggcgaatttcatttaataatgtaacccaggattacctcaagagtcgcctgaggacactgaaacctagagaaaataataaaaaaatgtattttcacacactagccacagacatatcaccctgcagcccactgaagctaagcaggccagagcctggttagtacctggatgggagaccacttgggaaaactatgttgctgttgaaagtgctgttagtgaggccagcaggaggtgctgggttctaataccccagtatagtgatggatacactatactgtcagagagcacttttcactctttcaaatgagccattaactgaggatctgactctctgtagtcattaaacaccccatggcacttctcgtaaaaagtgggggtgtaaccccggtgtcctgattaaattaatgtggcccttacccatcatggcctctcaatcatccccatccactgaatgtgtgtgctgtgtgttgtcctgtggctgccatgtaatcagccaggtggattttgcacatgaagtggagggaacccccttccacttgtaaagtaaataaatgcgctatagaaatgtacattacattattttaataaattactattttatcttgtatttatgtactatgttgtattaaaatttattatgagcaaataaacatgaaagcagttcaaatttaatgcatgagtaaaagtaaataataatagttatcataattttttgttctcttttattaaaccataatttagcaatgttctatatttaatgttaataggcaaggtctttatctggagagactttgaaggaattgtttttaaatgtgaatcccgtagactttgttgtttattttatttatttatttattttttaccaaagtagaccttaaaaaaagtctgcaaatattgtctgcaaatatttttgccattaaaaagcagttgaatccgatatggcagtaaactttaacctctctctttctttctttttaatcaaaaatatcaataaatgtgatatataagcagtcacattcaattaaagccaaacaggatatattaaagtttggcagttgaaatgctctctgcttcacactgtccaaattcaatcattttctatccctctttcctgttctagttcactcagctgccatacactatgtaggggccagtaaatgagtgaacaagtgtgtcgttttggacacaccacatatgtgcacttgcacagaaatgcattttccctggtcagctcctctgacagcacacttccaaaactaacacctttaaaaagccaggtcagcctgactcatctgtcacccagaaaagaatggtgttaaattttgtcgaggtcgtccttaggttttccactctgtatctgtttgtgaaagagaaagatgtacatttatttttacatttcactcaattgtcatgtgtgatttcag
    dna_end: -1525229
  - mismatchlist: []

    prot_start: 216
    nucl_end: 765
    prot_end: 255
    translation: ETNCKSHKASKVLFLGNLKMLLSTGNSRWNHRQIALWDQ
    dna_start: -1525229
    type: exon
    seqshifts: []

    nucl_start: 648
    seq: gagactaactgcaaatcacacaaagccagtaaagtgctatttcttggaaatttgaaaatgctcctctccacgggaaactcacgctggaaccatcgccagattgcactttgggatcaa
    dna_end: -1525112
  - dna_start: -1525112
    type: intron
    nucl_start: 765
    seq: gtgagtgttgctcaaaatagactcaatttgcctactatgaaagcaaacgtgtgtaaaaagatacattatgtctagtttttaaggacagtttttcattcattaaaataaattgagttgtggcagtagtgttacccactaaatcaaatccaacatcaaatacaaaaatatcaataatcagaaatgtaatcctaaattgcaaatatatttttccatgttctgcttttagagctgatttgattatttttgcattttttaatcagaaatgctgcatattaattatacatacattcattcaacacttgctctgaaaatgcacaaaaataaaagtgttaacttctttcatagaccctcaaattttgaatagtagtctgtgtaaacagtaattgactaaacgtttaaatgcatggcttattttggtgaaagcatcaaatgaaatttacaaaagcgtatattttatatttccagaaagcatattaaatgtaagtgaactactttaatgtgtacaataacttttgtaaaaataaaatggcaacgtatcaaatctgacaaaatgtatgttattggacaagtttcgaagtctgtaagttttaaagcttttagctaaaactagttttttttagatgcaccataaaaattatatggcaaaaaagtcatgactacaaatgttttatagtacttttttattatattaaaatgtttatcaagtttcaactacattttttgaagttacactgagtttaacttaatatttttgtcagtttgaatgatataagttaagaatttattgaactaaaaaaataaggcagcaatattttttttttgtgtttaagtaataacagtggctcagtgtatggtggctcagtggttaacactatcacctcatagcaaaaaggtcaatggttcgagtcccggttgggcctgttggcatttctgtgtggagtttgcatgttctcatgttggagtgggtttcctccatactctggtttctctagtaagtgcaaaggcatgcgctataggtgaattgattaaaactaaacaggccaaagtgtgtgtatatatgtgtatgtatgggtgttttccagtactttgttgcgactgaaaggacatctgctgcgtaaaacatgtgctggaatagttgtcggttcattttgctgtggcgacctctgaaatagagacttagccaaaggaaaatgagtgaaaagtaatgttaccatatatgatgataacttcattaacattgataaaatattacttttcttttaatttgtaaaagtttaaatgtcttgtaataactcccagtaacactccaatttttttccatggagtttttcagcgaatgccctctaaagtgttaattacctctagtgtcacaacataagttatctttaatgacttcctttgagataaaatgcaggtgcagttctagttttttgcttttgcaaaaactgtaaaaatcccaaactgacatgtacgtgaatgtgttctgcag
    dna_end: -1523623
  - mismatchlist: []

    prot_start: 255
    nucl_end: 870
    prot_end: 290
    translation: EDLSQPSYSEDLDGSSGVLFPFYDPDTHMLYIAGK
    dna_start: -1523623
    type: exon
    seqshifts: []

    nucl_start: 765
    seq: gaggatctctctcagccatcttattctgaggatttagacggctcctctggtgttctcttccctttttatgacccggacacacacatgctttacatagctggaaaa
    dna_end: -1523518
  - dna_start: -1523518
    type: intron
    nucl_start: 870
    seq: gtaagtacataaaacctggattaccagactgacaactactttttttagtgctgtaatgatgacacaggtcggtaatgtatcatttaatagtccttgtttaatctttag
    dna_end: -1523410
  - mismatchlist: []

    prot_start: 290
    nucl_end: 967
    prot_end: 322
    translation: GDGNIRYYEISPEKPYVHYLAEYRSHLPQKGM
    dna_start: -1523410
    type: exon
    seqshifts: []

    nucl_start: 870
    seq: ggtgatggaaatatcagatactatgaaatcagtccagagaagccgtatgtgcactatttggctgaatacaggtctcatctaccacagaagggaatgg
    dna_end: -1523313
  - dna_start: -1523313
    type: intron
    nucl_start: 967
    seq: gtgagtactatacatgtatacatgtgcacatactttttccaaattgtgacttaatcgcttgcacatagaagcagtacatgtcaacttttaattctgtcacttatcaggttgggcaagtgaatacttgaaatgctttacctgtcagaagagatctgtagtgtgttttagattaaggtggaacatgcacatgctcacagtaactgtagataaatatgtatcttgtttatgaatcatacaagtttcagtttagttttatctttatcacattactgagctaatcagaaaaacaacgtaaccatctacatttgtacagagacagtgctgggaaagttaatgcaaaaagtaaggaattgctaattacaattgtatttaaattacttttcattaaattctcaattctggtgaagcggtggcgcagtaggtagtgctgtagcctcacagcaagaaggtcactggttcaagccttggctgggtcagttggtttttctgtgtggagtttgcatgttctccccgtgttcccgtgggtttcctctgggtgctatggtttcccccacagtccaaagacatgcggtacaggtgaattgggtatgctaaattgtccgcagtgttttccagagatgggttgcagctggaaggggaaaaacatgtgctggataagttggtggttcattctgctgtggcgaccccagattaaaagggacaaagtcgaaaagaaaatgaatgaatgtatggatgaataaattttcaattctttaaatttgattcatctggaactttattttcttatgtttaaaacagaaaatgtttcaaattaatgtataatgaatatcatatttcatacattctatatattgacattgtaggtgggcatagatattttttttatctagattaatctcactgtaatcttggaattaatctagattaatctagattaaaatggctcatttgaattctgccgaaagcattcagaatatgtgtgctacccaaatattgactaaaactaagtctttgagaatgggtttctcaaaccaggtgatgcattagaccaggggctcatctcctgtttccaaaatgcatcacaaacagtttgagaaactgttctactataataattggtgatgaaaataaaccatgttcaataagacgtgcttatgtttactaactgtttaattcagttaaacatgaattttgaactgtaggcctacataagcttgaaacagcgattttttttgatcaccttaatctgactaaagtcataactgaactaaacagaaatggaattaagatgtggagtatgcagatattagtggcattattgaagtaaacaccgcaatcaaactatcaccgtcccgaggacttttcgccatatttttggaaaagatccacacatgcggctgtcagttaaggtccacacacacacacacacacacacacacacacacacacacacacacacattgcgaaatgtgaaggtttttctcttttcatttggtgtgcgttaataaattccataacactctcaccagtccttaatccttatttgcatctaataccccagtttgtcatgggggcatgaatgaaatgttcatgagttaaagaaaaactgccgaactgcagttaaagtcacccaaaatgaaaggaaattcttacatgaaagcacttcacataaacacattaattatattattgtttattaaggcaaataactagattacagatgcccatgtaagtgcagtcagtagtgtctttgaagaaagtgaaagatccagaagggcacttttttgtccgaaggctcaccggtttgactttcattcaccgtcattcattttaaaattttgcatctggtccattttatttgtatttttttttactcgaacgcataaactctacaggtgcctgatagttagatgtgtggctaacattaatcagactcactctagtgaactgcatacatgttagcacatcatgtttgatgtggtaatttcacattagaaatacacacaggttctctccacctactgtggagtttgaccaggtatacatccatgctaaaatatcaaggtgaaagtcattatagtttacgtagaatcgatccagctctcaacctaactttgagaatagattaacagcaatatttttttatcacccgaaaaagtgtctctcgttaatgcagataacgcagcatgttaacgcagcatgttaacacagcatgttaacgcagataatggcccaccaatacttgacatacatttctcaagttttcattgatttatttcatttatatgtgcaatggggtatatgcaagtttataaataagttcatatataagtgtttttcccctactaataaacttccagttaaaggttaattttgctgttttcaatttcatttgttttacatcatcaatattgtaatgtactttaaatataatcagttaaatagacttaagcattcaatgtgttgttctagcctaaaacaagatgaaaagccagttaaacacaagcgccatcaggagcagcaagcgagcacagaaactccattgaaaatactgggctgaaataaatggttgtattttaaagacagggcgtggaacaatggaatttgatgcagtgcttcttttacattctgaaatgcactttatatcgtatttcaatcagggaatgaagatgatcgattcgtaaagaaaacagatcttaaaccctgcgattttgtaactgtttaccggaagctcttaaatagttactgaaaattaaaagtctttttgcgtatacactatcatcagacaaaaggaccctacttgttctgcaaaatatctgaataacatattgaataaattgatatacaattactctgcttctttgaactcataccttatattgtcataaagtaatttctcaatatttttttctaatttatatgaaattgtctttataaatgattaatgttcttcttttgttgaaaaatatatttaatcctcaaaatatgcattactctgcttcagttaatgaattagaaatgtgtgtgtaaaagtaatttaattactgaaactagttaatttgtaactaattacactcagcactgtacagagatcaatattagataacaaaatattatcttctaaagctacagccagcgttctggcttttcacaatagggatcattttctagtcagaacatgtctttgaatgtcttccag
    dna_end: -1520114
  - mismatchlist: []

    prot_start: 322
    nucl_end: 1080
    prot_end: 360
    translation: GVMPKRGLDVCSCEIFRFYKLVTIKSLIEPLSMIVPRR
    dna_start: -1520114
    type: exon
    seqshifts: []

    nucl_start: 967
    seq: gtgtcatgccaaagagaggacttgatgtgtgttcctgtgaaatcttcagattctacaagctagtgacaatcaaaagtctcatagaacctctctccatgatcgttccacgaagg
    dna_end: -1520001
  - dna_start: -1520001
    type: intron
    nucl_start: 1080
    seq: gtatgattcttttcatgtgcatgaagatacatatgatgaaaagaataatgataatctgtgtttaccttgcagtctttcatgtgaataatgaaacgtttttatgtgatctgctctacag
    dna_end: -1519883
  - mismatchlist: []

    prot_start: 360
    nucl_end: 1171
    prot_end: 390
    translation: SESYQEDIYPMTAGNKPAMTANEWISGLDK
    dna_start: -1519883
    type: exon
    seqshifts: []

    nucl_start: 1080
    seq: tcagagtcctatcaagaggacatttaccccatgacagctggaaacaagcccgccatgacagcaaatgagtggatcagtggtctagacaaag
    dna_end: -1519792
  - dna_start: -1519792
    type: intron
    nucl_start: 1171
    seq: gttggagcacctttttctgtcataatttactcacctttcaaccaatatgaacttttttctttctcaatctcatgctcatgttaactgctgcccggagaatgatgtggtctaatttctggttgaatgcagtaagaaagttgataatactttttttttttttgatattccactttaaataataaaacattctgtcatgtaagtctattttccctcaaatttctggtattctaacagcagaagtcatcattgtttggtaaacttataaagcagtgaatgggagagtacaataaacaatattttttgcattctaattagctcaaataacaaaagtaaaactccaccatagtggtatcacgactttcagaaaaggaaaaaatggtgtgagactaataatggcagctggaagagatatctatgtcaattttattgtcccaccaaagactgcattacaatcacgttgcaaaagccttaactattttaatttttttggggagaattttttttgaattagcaatctgaggtgcatttttcaaattcctcctccaccccagctccccttgtgcatagatctgccacagaggttatacttgtgttctatttgctgcagcagtaggttttattgttagacagtaaatgcttagttatgagtctccatgcttgctatgtaccaataatcaaagcagcagtggcatggcagatctgtgccaccaagctcaaacacatcaacattgccatacatgcgtattcattaccttacttaatccctccaagtgttatcataacagaatttcaatcactgtaagtaacgttgctgcttacactgtctgcttaacaactgctaacactttattgtaatggacagattttatactgactgtaaagaacctagctatgtttcaaataacatacgttaaacccaaatgcatctgaaatcacatacttccatactatatagtactttaataacattatgcgagccgagtgctatgtccaaattaatagtattcgaaaaagagtaggagtgaagtactcagatggcctactgcttccagagaaattctgaagtgcgcattcaataaaagctacgctatcccttgatgccacttaagagaattcatgaatgggagtgaagtgatgcaactgacgcgggtcacacaagtcgcataataatgactaatggcagatgtacatgtagtacatctgaactcctttcatactactcacattcatactatatagaatgtgcttttctaacgtcgtctactcaattcaaatgtagtacctactacatttttgtcacggatgaaagtgaagagcagtggggagtggggggattggcgttcacagacgaaagtgaagagtggcagggggtggagtcccacagacaaaagtaaaaaaccaggatttggggcggttgattgggcttccttatagtaactctgggggtcctaaaatggtgtgagcccttacaatcatcctaacttcccacccctagcagcgcccatgttttatgggcgttcaaaaacttaaatctgagatgtttatcttcgttactcagttttgctcctgttttag
    dna_end: -1518217
  - mismatchlist: []

    prot_start: 390
    nucl_end: 1455
    prot_end: 485
    translation: GPVMMSLRPGSKVDTYVELGLKKSPMESTEMHNSRSQPGLSQLIQRLETKDGNGRKESHPTLLLPSTEENGSSASHVSNGQLDSPHCSPPKTENE
    dna_start: -1518217
    type: exon
    seqshifts: []

    nucl_start: 1171
    seq: gtcctgtgatgatgtcactgaggcctggaagtaaagtggacacatatgtggagttgggtttgaagaaaagcccaatggaatcaacagagatgcacaattctcgcagtcagcctgggttgtcacagctcattcagcgactagagaccaaagatggaaacggacgcaaagaatcccaccctacattattactcccatccactgaagaaaacggcagttctgcaagccatgtcagcaatggacagctagattccccacactgctcaccaccaaaaacggagaatgag
    dna_end: -1517933
  - dna_start: -1517933
    type: intron
    nucl_start: 1455
    seq: gtaagcttttgctaaatataaaatagctttacactgacccatcatccacattaaagggcacctatgatgcaaaatcatctttgtaagatgtttggacagaactatgtgtaggtatagtgtgctcactttaattaaatggagttgccatttaaccatttaaatcggacttattaaaagtagcctcactgcgcaaaaaaaaaaacatggatccactcccgactgtacattgtgttttctttttcttataatgcacttataatgagttttgaagtaagggaggttttcatttgtcggacaggtttatgcagttcattaaattccatcttttaaaatctaaatcgagaacggaataaaacagtctcctcataaaagccggcgtatcagcgtactgctacattgaaaacatataattcaattcgtaccttctgattggttggatatagcagcttttgctatcaaagacaagaggcgtttagaggcttttgccaacaaactgttactgttctgaatgtgctgacgctgcaatttagatgatttgaagcaaaaatattcattgaacatgtactacatgcctaaagcattcactctatgtcgttacctcatttttggagaaagtggcgtttagcagcttttgcatctgaactcttcatatatacagttatatatatatatatatatatatatatatatatatatatatatatatatatatatatatatatatatatatatatatatatatatatatatatatatatatttatatacacacacacacacacacacacacagatgttatatacagatggtttgttctgtagactatggaaaagaaatgttgcttaaaggggctgatgattttgtccttaaaatggtgtttaaaaaattaataactgcttttattttagctgaaataaaataaatgagactttttccagacgaagaaatattatcagacatgctatgaaaatttttttgctctgttaaacatcatttgggaaatatttaaaaaagaagaaaaattaaaactgtaaactaggctaactgtactttatttttaagcatcagtatttctgcacagcatagattcaaatgcacagcctcacttcttgtagcacaatgctgttttgcaattatttttataaagaggccaatttgtttatatagagttgaaaacaaaatgattagttctcctgtgatgttttcatgtcttttccatttcttacatgtgattaacaaagagatttttttcaacacatttttaaacatgatacttttaatagttattttctgattttgtgtttgccttgataaatactatttcactagttattttatttatttcagcttaaagtgcattttaaggcttaactatgctaattaggttaacttagcagattctaataataagtgtataaataataatattgaacctgaaattaattgataccagccaaactgaaagaaatagactttctccagaagaaaaatatattagaaattatgtaaacatttccttgctctgctaaacattgcttgggaaatatttcataaaagatcttgtaataacccccagtattacttcaaggttttttggatgagaggggatatgtgtaaccacagtaattcagtagcaaagaggaggttttgtggctgattcaagagtttactctaccataacaatacaaatgagtttcccttacttctggaagtgcttgaaagtagtcaagctccttaataaaagcgtattaactgttgtccacacaaacacatatctttataaggtgcaaatgtgccctaaggtgttgcttgattcagacgtgtttcatatgttactgtaatgtgagtatttttctacatacag
    dna_end: -1516069
  - mismatchlist: []

    prot_start: 485
    nucl_end: 1584
    prot_end: 528
    translation: LRQMFYKQQEEIRKMRELLNQKDVRIKQLELEIKNVRNSQAPL
    dna_start: -1516069
    type: exon
    seqshifts: []

    nucl_start: 1455
    seq: ctacggcagatgttttataagcagcaggaggagatccgaaaaatgagggagttgctgaatcagaaggatgtccggataaaacagctagaactggagatcaaaaatgtgaggaactcacaagctcctctt
    dna_end: -1515940
  unmatched: 0
  prot_start: 0
  stopcodon: tga
  downstream: tgagagatactgtagtacagcatcacactgtaaacgccttgtctgcttcactaacattgacttaagaactttctgcctcgggaattttgctgtaaagatgcggtcactgatgcttggcaaagttgttaacaaggatccatgcgattgggagtgaagaagtttacattgcagattacacttgttgttttgtttcaagctgcccaacagaaaagctgcttgactacaatattgacaatggaccttctagcctgtgaaattttgcgcaaatttggaaaatgtgaccgcaccttagggaaacatgtgggctacattcccatttctaacatctcctcatggaaagtcattccttgtatgcacattttgtgcacataaatactgtacaacctctgtggaagtttttttttaaacttaagcactatgcaaacatttttattttcagttgtgatcttactttttaatgtatttttgtttgtttgttttaaaaaatggcctaaatgatatgtttatgttttagaaatgaggttatttgagtttattcttgaatatgattgtaacacgagaatgttcttttcaattcattttctatttaaattctgtgaatcaaaagattttgataacaataatgcacctgagacctaattggaaatataaattgtaactaagcctcaagttaaagatttttttgttcggtgtccaaatgtggttaaaagagtttacgaaatcctagcatgcactggtgaggcactatggctgggatcccacaatgtcaagtaatgtaaccaaactgtgaactgccaaactcatcaaaatgcatgaatctactaccgtattacaatggtttcaaaacatttaagtttggccagtttaaaaccttctcctaattggagctcttggttcacaaattaagaaaagccatatttttttagaaatgattttaataatgttttgtttacatgaggacctgtacgtgcacacatcagaatatagagtaagatgttta
  additional: 0
  prot_end: 528
  ID: 1316
  dna_start: -1542221
  reason: 
  downstream_gap: 
  upstream_gap: 
  target_len: 1897527
  strand: 
  - 
  target: gi|166779919|emb|CU649108.1| Danio rerio whole genome shotgun, scaffold Zv7_scaffold32
  upstream: aatactttaaaaatatgaattgctgtagagcaggggtactcgactttgttcctgaagatttacctggctgcagagttcagctccaaccctgatctaacacacatgaaccaattaattaggacctgaacagcacttgataattacaggcaggtgtgtttgatatgggttacaactgaaatctgcaggaaggtagatctccaggaacagggttgaataccccttatgtagagcattggtttatgactatgagtatccttgtcacaactgtttctcagtaacatcttttaaaaatcagacatgtaaactagaaatgtaaagcttttgaatgtcaccgtttgtcataactgctttatgtttaaaatacatatattatggtttaaatgtataactcagtggttgactgtaaattggttttgatctattagggttccttcataacaaaatcaagaatccgtgctgaaatatttagaagtcttagacctttctaatgatatatagttttgttataattagattaagatttaatccattatagtgaagtaaacctgacagttaaggcattcagcttaaaaactatgggattgtcgaatgctttattttgatgaacattttaaactgtgcaataatatccagaaaaatgcaaagctaaagtagttccattcaagtcttgcctacattgcagttccatgtcactacgcctaatgatttcagtgatttcacagcctttaacagtcaaacatcagtttaaaactaaactaaaggctttagatgaacctgacaaatgtcttgaaatacaacatctaaacattgtcttttgttgggataacaaccgaagtgtaagtgttatatgaattagtagacaaaccacctcagttgtgcattattttctattaattcaacagcccattgtcaattattgtgcgaatactatatgcttaccacagctaaattgtcagatattaatccagttaatttcattgattcttctttttcactatag
  score: 1.0
  prot_seq: MTWRPQYRSSKYRHVFGKPATKENCYDGVPITRSVHDNQLCAANPRFIAVITECAGGGSFLVLPVHHTGKVDPHHPKVSGHRGNVLDIKWNHFNDFCIASCSEDATVKIWEIPEHGVLKTITVPWKELQGHSRRVGLIEWHPTANNIIFSTGYDYQVMVWKLDVPEQVIKNPVRSISVHSDVVLSMSFNTDGSKLATSCKDKKMRVIDPRTGTILQETNCKSHKASKVLFLGNLKMLLSTGNSRWNHRQIALWDQEDLSQPSYSEDLDGSSGVLFPFYDPDTHMLYIAGKGDGNIRYYEISPEKPYVHYLAEYRSHLPQKGMGVMPKRGLDVCSCEIFRFYKLVTIKSLIEPLSMIVPRRSESYQEDIYPMTAGNKPAMTANEWISGLDKGPVMMSLRPGSKVDTYVELGLKKSPMESTEMHNSRSQPGLSQLIQRLETKDGNGRKESHPTLLLPSTEENGSSASHVSNGQLDSPHCSPPKTENELRQMFYKQQEEIRKMRELLNQKDVRIKQLELEIKNVRNSQAPL
  prot_len: 528
  status: auto
  undetermined: 0
  mismatches: 0
  matches: 528
  dna_end: -1515940
