# Supplementary material for: GenePainter: a fast tool for aligning gene structures of eukaryotic protein families, visualizing the alignments and mapping gene structures onto protein structures
Source: BMC Bioinformatics. 2013 Mar 4;14:77. doi: 10.1186/1471-2105-14-77 (PMC3605371; doi:10.1186/1471-2105-14-77)
Supplement: Additional file 1 — This file contains the GenePainter software (gene_painter.rb), a README file for installation instructions, the GenePainter documentation, and a script to reconstruct genes via the web service of WebScipio (gene_scan.rb). It also includes example data (MSA, gene and protein structures) used to create the figures. This file is also available from the project homepage. [file 1471-2105-14-77-S1.zip › gene_painter/test_data/coronin_genes/Pf_aCoro.yaml]

--- 
- matchings: 
  - mismatchlist: []

    prot_start: 0
    nucl_end: 34
    prot_end: 11
    translation: MYNVPLIKNLY
    dna_start: 2092071
    type: exon
    seqshifts: []

    nucl_start: 0
    seq: atgtataatgttcctttaatcaagaatttatatc
    dna_end: 2092105
  - dna_start: 2092105
    type: intron
    nucl_start: 34
    seq: gtaagaaaataatttttttttttttatgtgtgtgaataaatctcttcatatagaaaggatgattattataaaaaaaatatatatgtatttatatatatatatatatatatatatgttaatttttttttttttttttttttag
    dna_end: 2092247
  - mismatchlist: []

    prot_start: 11
    nucl_end: 126
    prot_end: 42
    translation: PDPSNNLYGDLRICSRATETCGIACSAGYIA
    dna_start: 2092247
    type: exon
    seqshifts: []

    nucl_start: 34
    seq: ctgatccgtcaaataacctgtacggagacttgaggatttgctcgagagcaaccgaaacatgtggtatagcttgtagtgctggatatattgct
    dna_end: 2092339
  - dna_start: 2092339
    type: intron
    nucl_start: 126
    seq: gtaaggaaaaaaaaaaaaaataataataataaaaaattaaaatgtacaaatgatgcagtatatatgtatatgtatttatgtatatatttatgtatatatgtatgtacatatttatgtatgtatatatttggtgcgctttaaagattaattcattattcatatatatcgttttatatgatttgttcatattatag
    dna_end: 2092533
  - mismatchlist: []

    prot_start: 42
    nucl_end: 1806
    prot_end: 602
    translation: VPWQVEGGGMIGVIRLENQVRNPPVIKLKSHTSPILDLSFNPCYSEILASCSEDMSIRIWEIRHEDENVNEVKDPLCILNGHKKKVNILSWNPMNYFILSSTSFDSSVNIWDIENEKKAFEINMPKKLSSLQWDIGGNLLSGTCQNKQIHIIDPRKQEICNSFLIHDGGKSTKCIWIDGFGGEDKCILTTGFSKNNMRELKLWSLKNTTSPLTTITLDNAASPLLPHYDESVGMIYLIGKGDGNCRYYQYSQGSIRKVDEYKSCLPFRSFGFLPKRMCDVYKCEIGRVYKNENNTDIRPISFYVPRKNSSIFQEDLYPPIIMRDPERSTNKWIDGINLDIKRVSIKDLTEDDLLITKKFKQLPKESKSILIQDNNNPKKGSVMRQFTKKFTFRKKKETTEIQGEIMGETKSSIEADFEPQECKENKKGNKLNEAPKFLFACEDVEICHLKDNVDDDDYLIVNGTNEPYEETVIKTNENENYKENNDSSIQSIRSNSKSIEKNDDDNNNNNNDNTLQSEENEEHLKHISSIHEENNFKNFFKNVLDNILDMKMCKSTATVL
    dna_start: 2092533
    type: exon
    seqshifts: []

    nucl_start: 126
    seq: gtaccatggcaagttgaagggggaggaatgatcggagttatcagattagaaaatcaagtgagaaatccccctgtaataaaattgaagagtcatacatctcccatccttgatttgtcatttaacccgtgttatagtgagatattagcttcatgttcagaagatatgtctataagaatatgggagatacgtcatgaggatgagaatgtgaatgaggtaaaggatcctttatgtatattaaatggtcataagaaaaaagtaaatatattatcatggaatcctatgaattattttatattatcatctacctcttttgattcttctgttaatatatgggatatagaaaatgagaagaaagcctttgaaataaatatgccaaagaaattaagttctttacaatgggatatcggtggtaatttattaagtggaacttgtcagaataaacagatacatataatagatcctagaaaacaagaaatttgtaacagctttttaatccatgatggtggtaaaagtacaaaatgtatatggattgatggatttggtggtgaagacaaatgtattttaaccactggtttttcaaagaataatatgagagaattgaaattatggagtttaaagaatacgacatcaccattaactactattacattagataatgctgcttcacctttattaccacattatgatgagagcgtaggtatgatttatttgataggtaaaggtgatggtaattgtcgttattatcaatattcacaaggttccatacgtaaagtcgatgaatataaatcgtgcttaccttttagatcttttggatttttacctaaacgtatgtgtgacgtatacaaatgtgaaattggtagagtatataaaaatgaaaataacacagatattagacccatatctttttatgtacctagaaagaattcatcaatatttcaagaagatttatatcctcctattattatgagagatcctgaacgtagtacaaacaaatggattgatggtataaacctagatattaaaagggtgtctataaaggatttaaccgaagacgatttattaattacaaaaaaatttaaacaacttcctaaggaatccaaaagtattcttattcaagataacaataatcctaagaagggttctgtcatgagacagtttaccaaaaaatttaccttcagaaaaaaaaaagaaactacagagatacaaggagaaataatgggggaaaccaaatcttcgattgaagctgattttgaaccacaagaatgtaaagaaaataaaaaaggaaataaattaaatgaagcacccaaatttttatttgcttgtgaggacgttgaaatatgtcatttgaaagacaacgtggacgatgatgactatctcatagttaatggaacaaatgagccatacgaagaaactgttattaaaacaaatgaaaatgagaattataaagaaaataatgatagtagtatacaaagtataagaagtaatagtaaaagtatagaaaagaatgatgatgataataataataataataatgataacacactccaatctgaagaaaatgaagaacatcttaaacatatatcttcaatacatgaagaaaataattttaagaatttcttcaaaaatgtattagataatatactagacatgaaaatgtgtaaaagtacagcaacggtatta
    dna_end: 2094213
  unmatched: 0
  prot_start: 0
  stopcodon: tga
  downstream: tgaaaaggggggaggggcacatcagcgatcacaaacaaaaaaaataaatagtaccttccaagtgtatatataaacatgaatactaacatataaaaataaacatatatatatatatatatttatatatttatatatttatttatatataatttataacttgtaaattttttttttttccttttttgtggcaaataaaatgaattcttcttcttcttattattatatatatattttttatttttcatttctttcctactatttgttaaaattttttgatttttcccattaaatataatattgaattataaaatatgacttcaaaaaaataataaatgttatatatatatatatatatatatatatatatatataatatttatatatatttataattatactaatttttttttttatcgtagaagaaaatacaataattattatcgtttcaatattttatcttttcaatatcatacaaatttttcggttttaattttttttttttttttttttttttaaaaggtcagctttatataagaataatcagacgacaataaaaatacaagtgaatgaatgaacaaataaataaatatagattattaaaatattaacatgttttactatttatatgaacaaattacaataaaagttacctttttatttaagaaaagaaaaaaaaaaaaaaaaaaaaagacgataatattctatgtgtaaaatgaaacaaagaataaacaaagaacttattaaaaaaacaaaaaaaaaaaaaaaaaaaaaatacgagaagaaattaaataaagatttaaaaaatattaagttatgaaaatgagtacatagtattatgaccacaaaaaattaaattcttctggttctactttgattttggttacctctttaactatatcgttgtgtatatcctaaataataaaatgaggaaataaaaaaataataataaataaataaataaataaatatatatatatatatatatatatttatttatatt
  additional: 0
  prot_end: 602
  ID: 21
  dna_start: 2092071
  reason: 
  downstream_gap: 
  upstream_gap: 
  target_len: 2271477
  strand: +
  target: "MAL12 "
  upstream: taaaatatttaataaagtttgatttttttcttaatatatatatatatatattatatttattttgtactacatctttagaaagaaaatatgtgtgtacgagtgtgtttttttattatttgattcatatatatatatatatatatatatatatatatatataataggatataaataaaaaagaaatagaaaaagttttaacagaaaaatttcccattacaatcatttcaaacatgcttaaaatataaaaaaaaaaaaaaaaaataaataaataaaataaaataaaaaaataaaataaataaaaaatgatagaatagaaaaaaaaaaaaaaaaaaaaaccggtaaaataaataacaataataaataaataaatatatatatatatatatatatatatatatatatatatcaaatatgttaaatttttaaagcacaaattttggtgtgtgtttataaatatatattgaggtgggttatacacaagtatatatatatatatatatatatattttattattatttatttgtcctactatatgtagaacacatctacatataactggttatatatataaaataatataaaaaattatatgtaaaagaaaaaaagtgtatatatatatatattggtttttttttttttttttttttttttttttcccttttaaataatatcatggtgttctttttttcaactgattatatgattatataaatttataaattttgttttctttgtctactgcggactatttgtatataactaaatgaatatatttatataatattgattaatagtctgcgtatatatttgtaaagtattatatatatatatatatatatatatgtgtgatattatttgttcctttgtaacacctgttaattgttaataattttttaatgaattacataacaaaaaaacattaaatttagagagagagaaaaaaaaaaaaaaaatataaatatatatatatatatatttatgtttatgtaatagaagaag
  score: 1.0
  prot_seq: MYNVPLIKNLYPDPSNNLYGDLRICSRATETCGIACSAGYIAVPWQVEGGGMIGVIRLENQVRNPPVIKLKSHTSPILDLSFNPCYSEILASCSEDMSIRIWEIRHEDENVNEVKDPLCILNGHKKKVNILSWNPMNYFILSSTSFDSSVNIWDIENEKKAFEINMPKKLSSLQWDIGGNLLSGTCQNKQIHIIDPRKQEICNSFLIHDGGKSTKCIWIDGFGGEDKCILTTGFSKNNMRELKLWSLKNTTSPLTTITLDNAASPLLPHYDESVGMIYLIGKGDGNCRYYQYSQGSIRKVDEYKSCLPFRSFGFLPKRMCDVYKCEIGRVYKNENNTDIRPISFYVPRKNSSIFQEDLYPPIIMRDPERSTNKWIDGINLDIKRVSIKDLTEDDLLITKKFKQLPKESKSILIQDNNNPKKGSVMRQFTKKFTFRKKKETTEIQGEIMGETKSSIEADFEPQECKENKKGNKLNEAPKFLFACEDVEICHLKDNVDDDDYLIVNGTNEPYEETVIKTNENENYKENNDSSIQSIRSNSKSIEKNDDDNNNNNNDNTLQSEENEEHLKHISSIHEENNFKNFFKNVLDNILDMKMCKSTATVL
  prot_len: 602
  status: auto
  undetermined: 0
  mismatches: 0
  matches: 602
  dna_end: 2094213
