# Supplementary material for: GenePainter: a fast tool for aligning gene structures of eukaryotic protein families, visualizing the alignments and mapping gene structures onto protein structures
Source: BMC Bioinformatics. 2013 Mar 4;14:77. doi: 10.1186/1471-2105-14-77 (PMC3605371; doi:10.1186/1471-2105-14-77)
Supplement: Additional file 1 — This file contains the GenePainter software (gene_painter.rb), a README file for installation instructions, the GenePainter documentation, and a script to reconstruct genes via the web service of WebScipio (gene_scan.rb). It also includes example data (MSA, gene and protein structures) used to create the figures. This file is also available from the project homepage. [file 1471-2105-14-77-S1.zip › gene_painter/test_data/coronin_genes/GgCoro2A.yaml]

--- 
- matchings: 
  - mismatchlist: []

    prot_start: 0
    nucl_end: 201
    prot_end: 67
    translation: MSWHPQYRSSKFRHVYGKAASKEKCYDCVPITHSVHDNHFCAVNPHFIAVVTECAGGGAFLVIPIHQ
    dna_start: -68589413
    type: exon
    seqshifts: []

    nucl_start: 0
    seq: atgtcgtggcacccgcagtaccgcagctccaagttccgccatgtgtatggcaaggccgccagcaaggagaaatgctatgactgcgtgcctatcacccacagcgtccatgacaaccacttctgcgctgtgaacccacacttcatcgcggtggtgaccgagtgtgcaggcggaggggccttccttgtcattcccatccaccag
    dna_end: -68589212
  - dna_start: -68589212
    type: intron
    nucl_start: 201
    seq: gtgagttccatcgaggcaggctggcttttgtgagggctgaaagagagctggtctctcagagaggtggatcttacagaagatattccattagtgctgttggctgaggtgcagaaagcgtggatagggccccaggttccctggcaggtgacctgtacctaacacgtcttatgcagctgcttgcaggtttccaacaccttccttcacgtagtatctctgttgccttgtgtaatcagcaggaactgtggtgctcaaatgtttgtctcctaggagaaatggcaaatcataaagcaattagtagatacagagggcaaaatctgaacggtgctttagtagcatggctttagctgtcaccagaggagagtatgatatattttgttataactgctttcttcttcacaaaggaacacagacgtggttatgagacaacgaagctcttgagcttcaagcactgatgatagaaaaactcccctttcagaaacaaatcccatatttgtgggttttgatgacctagagatttgatgagagggaaaagctggccatctggcatttatgcttcagaagaagtcggcactcattaatgtgaattaccttcaggatgaggttatgagctctctggaatcagatcagaagagatgaaaggcaaaagttcagcctttaattaaaagttaattgatggtgttattgtaatgccgctttttcaatatatatttgctaaggatgaaaggatctgagtgcactttaagaacctagtacatttcttggcccttcaagactttgtttattcagtgcattcaccgctggtgctgttcagagacaatcttgagatgaaccactgccctgtttttcttggctgagtcacttcagccccctggaccacgatctgttgaggctgacgagctcatcttcatcacagagcttaatctgtgagcaggcagccggtgagtgcgggacatggtgtggaacccagctctcaaagcgttggtgaaatgagctgaagatgcttgcattgtttactgtcaattcttctgtattctcgcctcttctcagctcagcccatctttgtcaacagtttttcccttcttaatacctgcttacatactccaccttccagctatgaaatgttgtttgcagaagtcaaaagcgaagtagaactagaaaaggtaactaggaaggatgattaaagtagatcagtgaaaatgcgagatggctttcctgtgaagaaagactttgtaccttaggcatcgatcaatctgggacaaaaagacaaataagcaaaaaagtaaacagggtggggaagaggtctggcaagtaattctgaatgtgagtagtgaaggggacgtggtggaggggagcagggtggtggcaggcagaagtcaacactttcacagctcagatgtggaacttacagcccaggatgctgatgagcctgaagaattaagcggttcaaaacgggactggtgtacggagaggagctgtgctgtgaactgtgcctattcagaggcagttcccctagttcaggaagccccctgagggttaggctttggcagcaggtaggggaaagcttctgtatgtactgtgcttcttacagccgtcctctgaataccttctcctaacccgagctgtgggggagagctacttcagccgccctcagaaaggggctccctgagcctgccagttgtgataccagttaccttttaagcttccaaactggtgccagctggtgaaaagcagaagcttttgacttgtgttccttgaggtggtctttgtggccgctgcctcttgtgatgtggtgacagcagccccctgggctcctgccctgctcctctggctgccgtggagccgagggcagcctggtctggaggtgtgtttgggacaggctcagccttggtggattttacggtgttcatcatgctctcctgctgactcatggaattgagcacacgttcctccttgaataaatgccaccttatgctttttgctccactcctctcctctcactcagcttgtgaataaggtagggatgggaagcagctctagaaaaagagcccttagttatacataccctattcccaggcctagaagcacgtactcatgccttcaagcagaagaggagtgagttgcatctttgctaccacttggaaaatggtcttctattgtacgaagcttgtaaagcaagggtttgaaaaattaaactagttttcaagctctgcaaataactgtgaaagccaggtgtctctgcatgaaggacaacacatctagttactaaaacagcactcggtcgatggaattaaatttcccagcatgtgaaaaccttccacatgcagccatttgagaccaacagtatgtttgtctgtggcttgtcctgtatgcttgttgggagccttttgtcttctgtgggctgtgctgagtgcctgggctgtggaattgcctcagggcaggtgggactgctgaaagcagggagggctcctcttctggggtcagctgggcctgatgaggctgtgcaggttgaagaagcttgaagactgtggcaggcagagtggtctcagtgtagcatgatagcatggctgggtagcctgggagtctcctcagagcagcctggagcaggcaaggcagaaagctctgggagtttccacagggatcaagggatccctgtgatgctggctgcccaacctactgggttggcagcttgaaaccaagccctgaatcctgcaaaaggacactgggcaggaaaatgctgctcattaaaacccttttatttcttgtcttttcccttcccgagtcacttgttattgctcctattacaaaaatgctttgttttagactgtgttttacatttcaaagccctctaggtgttctgtttgaagcaggttagtcccagtctgcgtgacaaactttccagtgaagccagagtagttttacatcacatccagttctacacaaaaagcagccagtctgtaggatgccatctggggatggcaaaatgacatggcctccacatcctggctgtggtcagcaccgttgcctctccattgcacatcctgagggcccacctgtggagaggtgtggggagcacacccctgcactgcctgctttccagaagagcaaactcatttggtttatgattcctccagctgggataaaagaaggtaggtgaagcatgaccagcttggcaccatctttcaaatgtctgacctgtgctcttggcagaggtgccctggagctcctcttgctctcctgctgaaagggagaagccagtgctgctctgaccttaatcaaatccccagcaatcctattagcaagtaaggctgagatcactttctagcagaggctgtttgcagtatgtgttatgctggtgcagcacagcccccatgtggaacagggtcctcggggtgtttcactgtggatggtattcagcagcgggcctgctgcccaaacgtggtgtgtttctagaaggtcccaaaccttgatctaatgtgttaagtgattggatttgaaaaccatcggagaaaaatggatagcttgttgaaagaaaaactgggattgtaatttgcatttgagtacatgtgctttaaattgaataaattctacttgaagaagctaaaaaaggcaagctaaaacattttttcctgcttaaatgaaaggtaaactcaagaaacaaatgtgagattttcctgtcctccccaaatctctacaaaaaaaattgtgagactcagttcattcccttttcccctgtaaatttatttggcatctgaatcaagtaataacttctacaaccacagcattcttgcctgctgtatgcgtacagttttcttggcagcagtgtgcactaaggaaggcctgagcagcagcgcttcccttccagtcagtggtatcattaagatttgccttgcaggaacagcaagcccattctcagcagagaccaccaggggtatttggaacataaaaacagaagggggtttctcactgaggctggctcaggtctcacttggaagcagcctgtgattccatggctcacctttgttttgatatgttttttccag
    dna_end: -68585172
  - mismatchlist: []

    prot_start: 67
    nucl_end: 318
    prot_end: 106
    translation: TGKLDPHYPRICGHKGNVLDIKWNPFNDFVIASCSEDAT
    dna_start: -68585172
    type: exon
    seqshifts: []

    nucl_start: 201
    seq: acagggaagcttgacccacattatcccagaatatgtgggcacaaagggaacgttctggacatcaagtggaacccgttcaatgactttgtgatagcgtcgtgttcggaagatgccacc
    dna_end: -68585055
  - dna_start: -68585055
    type: intron
    nucl_start: 318
    seq: gtaagtttcccagcttatcctctgtgctattacctggccaatgtgcttctaggggagagaaattagcaaataatcaaaaggcccagggatgatatgtgaaagtacctatataaaagccaggtataagagcaggttctctgtgtttcccttggggccaggcctacgtgatcctgtctagctgatgttattaaagtcatgaaaggaaaaatatctggatttttttttttttttgggtgccttccatctttttggctatgtttgtgtgagaaagaatatgaatttaaaatggcttcaaggttaatcactacaaaactgctcctttactacaaaacaaaagcttcgtgtaacaatctgcaacagctatttcagattattcccctgcataacaactatgagcttgttcctgccctgagtttctctgtaaagccgtgctaaggtagctaaggattccatgtcatactttattctgccctgggcatcaaagagagcattttcctcctgaaaacatagaagaactccagaaatgcaaacattaatgctaacgcaaacaactgatatacagcaaatgccacatttagattcagctttactttacttcagtgtagatgcagcttagttattaggagcagaaagatgcaatttgtgttcgtaagggacatgttagcccatacctacccactggaaggttgctttctgtgacctatcagcagtgtggtttggcgcctatgacagtgaagagcctgactacccgctgtgcttattattcagagatcccacttgtgtttcctcctattgtgtttgtttaccctctgccacacagaatgtgggaggtttcccttgtcatttcctccagccttggcttgctgaatgtcctctgccatttcagatctgccgggaatctctcttgaattagaaatctatgagctttgaattttccttcttgtttagtgactttgttttcttcacgatctccatgtcttttttctcacaacttctttcaatttctgggctgcctttgggtgttgtattttaacttacagatggtatgcaggtgctcatgccatctcagaaaggatttggggcacaaaggcatcaccatgacctctcttttgagcctcagatgaggagcaagcacaggctttgaagcttcctgctgcaattgcagaatacattcagtaaatgcaattcaaatttaaagggagcttgggaagcctttgcccccacctactgtcccagtctgtagagctgagcctcaaaaacttccaaggacgcagatttcatcacctttctgggcaacctgtttttattcttcactactctatggggaactttctccttatatgcagttagaaccttcctagtgtagttactgaccattgtatcccatcctcccgctctgcacttcagtaacaagcattgcactatttgctcttaataatcttgtaaataatcttacaagattgaggctaaaagataaggcttttatcagattcctctgaagatctctcttctccactatgaacaagctcatctccctcagcttcttctcacaggacaagaacatcctggtggtctccactggactcacataagtttaccagcatttatcttgtgctgggaaatgcagaactggatgcagtattccagtggttgtttaatggttgctgagtaaagggaaaagtcatttcctttgatctagaaggtatctttctgtttttccagacttagatgttagctttcatctctgcctgggtgtgcggcctagtcatatttattctgttgtctactagaaccttggtgcctatgcagaagagctgctctctgccagttttcttttctggtttcctacactggatcactctgcacggtgaagaggtgaaacactcagctgatcacaggtcttagtaccaaaagttactcaaacaacttgctgcgctgagactctactctcctatttagtaccccaccttcatcatcttggcaccacagaatgggatctcctgggatctgctgcacagttacagggtgtagggacagcttttccttccctcctgaatagtgaggacagcagactgtgttttataacatgactgtccttcctggtagctgatagctggaaacatggcagtcacctagtccaagccctgcttcaaacaggccttctggatcaggctgctccgggccttgtccagctgagttgggaagatctccaaggctggagacactatagcctcactgggctgatcttcttgggacccttctggggagaacagtgctcctctgatctcgagggagtgcccatactgccatttgtgtccattgctctgtgtgcctcagaagtctggctccatcttctctgtgcattccagctttgtagatgaagagcagccagaaaagttcctcttcaccttctcactattaggatgggtttctcctgcttggccttggtaggtttggttccaagacctgcttcttctgcccattaagctctgacaatttctgccatttcatgaatccttaaatttcagcaagggtaatttctctgcttttagcaccagccatttcatggcatggagagtgtgtcgttcatcctagtcagttcttcacagttccccttctctacttcctcagccccattcatttagtgatagctgttgaggctgtagggtctgatgcattctcttactgctgtggaagttcatctagaggctactggactccaccgtccttaggtttccaatggacttgactctgcagagatgagcactggtgagaagggtggttgtgatccttcctagcaggtccttgaatttgtgcctctgtttctttggtgtagaatgttgtgatcctcatcagccaaacagtgggagacttgggcagctgtggctaatttccaccaattgtataattcaaagaacgtttacatcttatagaatcttcttgcttcaggctaagtcctggagaacgtaccacaagtaaagtcattttcattgaaccaaagggtaaatcttctgttatcgtcctaaatgcttgtgcttataaggttaacatgagaaagcctttttccttttacctgcacaggttaatttgtttttacaggtcacctttactgtctgcttctacaccagtggggcagtgtttaattgtgttcatgtagcatcctttcagatgaactgagggcagcaaagagggctattatgagacagcagactcccagtgtgtgatgctgcccagtctctctgatcaggatgcctattgtgtggccacctaagtaggcttctgtgtactttaaccaatgttgtgatcaaagtgctgtactgtttgcaaagcattttgcatttgtgcagttttaatgggacaaatggtactgtagtcgtttgtccaaaggcattttcagttctaccaggtaatgttgactggatgattgcttggatctgccaatgctgtcatgtcttctagaactttgctgaagtttgtttcatatttgcccattcctgctcaaagtttggtaggagacaaggtggaaaactgcaggtgatgtagtttcatatctgtaagatctgtggcttacttcttaccctggacaatagttttttgtaattgtgctgatggcattgctgagtgtaagtttgattgccaatttaaaacaaaaaggtgaaattgctgcctacagtcagagaattagacccactaaaaatgaagttacagatttgaaagactggtaaccaataaaggcaggagatataccaacaaaataatgcagtatgaagaggaatttgtaaattcccaattagtaccatactcactaatctcactaagacccatcttgtgccattcag
    dna_end: -68581216
  - mismatchlist: []

    prot_start: 106
    nucl_end: 468
    prot_end: 156
    translation: VKIWDIPKHLLTKNITTPKKELLGHARRVGLIEWHPTANNILFSSGHDYK
    dna_start: -68581216
    type: exon
    seqshifts: []

    nucl_start: 318
    seq: gttaaaatctgggacatccccaagcacctgctaacaaaaaacatcaccaccccgaagaaggaacttcttggccatgctcgaagggttggcctcattgaatggcatcccactgccaataacatcctcttcagctctggtcatgactacaag
    dna_end: -68581066
  - dna_start: -68581066
    type: intron
    nucl_start: 468
    seq: gtgggtctgttctctgcagagtcctccctttgggatgctgtgtttgtttggttgttttgaaatttgtttccatttcaagctgtaagttaatgataaagacttcaggaacctttctgagagggaaattccatactgaccccaaaggcaagaggtcattgtcatgggcttcaaaaagcctggatcattttccattcttctgatgaacatcagcctactttgttctcctttcctgtagcaacatccaatgccatatacctttgacttcattcttatgctagtgcaaatatctgcactgatgctggcctttattttttatttttatttttaataaaccatcatttgccttacataccagaaattattttaaattattttaaatacatgatattaagacctatacatgtagagaagagaggaagatgtgatgagcgtacatatacaaagtcccagcttggccaggcaacaaacagatgactttttgttcttttgcctcag
    dna_end: -68580571
  - mismatchlist: []

    prot_start: 156
    nucl_end: 648
    prot_end: 216
    translation: IMIWNLDTREDVLSNPVKILDAHKDVVLSMSFNTDGSLLATACRDKKIRLIDPRARTVLQ
    dna_start: -68580571
    type: exon
    seqshifts: []

    nucl_start: 468
    seq: ataatgatctggaaccttgataccagggaagatgtcctgtcaaacccagtgaagatccttgatgctcacaaagatgtggtcctctccatgtcattcaacacggatggcagcctccttgccacagcctgcagagataaaaagatccgtctgatagaccctcgtgcaagaacagtcctacag
    dna_end: -68580391
  - dna_start: -68580391
    type: intron
    nucl_start: 648
    seq: gtaggttgacttcagggtttttagatccagctgatctcacctgtggaccatttccacttcagggtagactaattgccattaaaaaagacagatctgcactcagtattcttccagtcatttaatgttagtattgtcttctatttttcgtgaaacaattgctgccactgtcaacagggcttctgtatcttcctaccaagctctttgctcactgacagcctctgtgaagtgctctaatttaatagttccttctgaagtcctctgggattccttgctctggctgacagaggtcaggtggtcagccagatggaagtgtacgtttgtctgtacttcgtgtctcttggtaagatgatgctgactgccttttggaggtacttgcacacatttgtgtgcacagaaaatccaacagtgcaactcctagggattcccctgatgtgactatgtgaatcactaatcagagagcttgactgagtttttgagaatgcacttaaagagtttcagcaacctttctcagatccctgtgcaatcctgctcactgtagtttcagcccaattgggcagatctgttggatgtgaacaacttccccacataagaatttgagggtagatactctgagaggtgctttcattcccaactgtgcacggcttcttggactagaagtctcaggtaaaatgaaatgtgtctacacaaaaatgaactggtttgccttagcccaaccagataagcttcatgggcaatggaaggtggtttcttgccatgatgcgatttctcatgaaattttttactgcagcaaggaagggtgctatctcttacccaggcatgggttttcttttcctatag
    dna_end: -68579554
  - mismatchlist: []

    prot_start: 216
    nucl_end: 765
    prot_end: 255
    translation: EASYKAHRANKVLFLGNMKKLLSTGTSRWNNRQIALWDQ
    dna_start: -68579554
    type: exon
    seqshifts: []

    nucl_start: 648
    seq: gaagccagctacaaggctcacagagccaataaagtcttgtttcttggaaacatgaagaagctgctctctactggaacatcccggtggaataataggcaaattgcattatgggatcaa
    dna_end: -68579437
  - dna_start: -68579437
    type: intron
    nucl_start: 765
    seq: gtgagttgaaccagcaattctaaacttactatcttcattcttctctcttttattgtcactttaactattccacctgctcaagaattggtttgtaacagcaattcagaagcagtctgtcaaattcttaaagtgtgataggctgtattgttaggatactatcaactgagtatgaatttatgaaaatgctctcaactctgtgcataaaatccaccagaacaaagataatgctgtgcccagtgcaggaaaaggtaattcaagaaagttaaaagtagcttttagtggtcttattggcaaaattgttatgggtactggaagttaaagcaaagccctgaagggaggaaaaaatgtgttttatttatttatttttgattgatttatgatgattccttacattaggtagtatttgccactttcaagacaggcttctgtgatgactgctggccttatgaaactctcctctgccaccctcctgtgcagcaagacacttttcctctgtacaccacatcactgtacccctctgcatcagctaactttgcagcacagtcctctgcctctttttcacaccatcatcttttgtagcagacagagctggtagaccagctctctgatgtaccatttgatgtttggacatggcttctctgtatgacagagaactgtgttgccttccaaatgcttcccacaaagctgagctgtgctgagatgtactggtgtcattacagagcagctctcaaatgtcactccaaggtggggttcatgtaaggtgttaatgactagaggtagctgccaggtgaatccagctgtttgcttttcctgtgtcctacccag
    dna_end: -68578612
  - mismatchlist: []

    prot_start: 255
    nucl_end: 870
    prot_end: 290
    translation: NDLSVPLLEEDLDGSSGLLFPFYDSDTNMLYIVGK
    dna_start: -68578612
    type: exon
    seqshifts: []

    nucl_start: 765
    seq: aatgacctttctgtgcctttactggaggaggatctggatggctcctcagggctcctgtttcctttctacgactcagacacaaacatgctttatattgtgggaaag
    dna_end: -68578507
  - dna_start: -68578507
    type: intron
    nucl_start: 870
    seq: gtaagtgctttccatgttagcaaatgctgtctgatttttctcttagtcattgttgtgtctttcacattgctgagactgaagtcacagatgcttctgagtcacattaacctagagatatggaccaatgggatggggtctgagagtgctggagaatcaggccacattttctactgcaaacatgtcacttttactgtggggacatggtagagtcctaacttccctgcatacaggataaatattttggtaggaagtgcttacattcttgacctcacacagcttctggagccatgcattctcctgagactctcatgctggacagcagagcctggcttatgttcattttctttgcatttag
    dna_end: -68578152
  - mismatchlist: []

    prot_start: 290
    nucl_end: 967
    prot_end: 322
    translation: GDGNIRYYEISPEKPYLSYLMEYRSHLPQKGI
    dna_start: -68578152
    type: exon
    seqshifts: []

    nucl_start: 870
    seq: ggtgatggaaatatacggtactatgagatcagccctgagaaaccatacctgagctacctgatggaatatcgctctcacttaccacagaagggaatag
    dna_end: -68578055
  - dna_start: -68578055
    type: intron
    nucl_start: 967
    seq: gtgagtggcagtgtgtttgcctaatgttacatgagggtggtgacttccaatgttagaagctgttggagtccaaaatatcatttcatgtgtagaaaagagagtgggttagtttcagtctccatactggaacagtggttggcttggcccagctcacctgtgtatctcaggtgataccatggtcacaacttggagaggtctcctttgaccagcaaagtatggactggggaactctaccagtgactgctgcatccccaccacatagctggtcaagatggaagggattgtagtctggatttagaggtggagcgtgttccttgctttttaagagtttgcctcaagatttccagctccgaactctgttgacattgtttctactctgggatttctttgagaaaattgcgtgccacacgctgccttcactccttctacttgcctaccttctatttgcctaccttcttctgtattggcatttcccattcaagttagacctcctgcaactaggtcacccctcctccaatcaagacctgtacccacattactccattgtttgactcatttaatttatagaatttgggtttcagctctcagatctcagctgtagcccttttttgaacattttctagtctatcctttaggccaaatttcccaacagaggtagatgagtttttaggaccatttgccacccctacatgctgcctatagacacttctattcttcctggatgttggtacatatacttaggagcgctggattttgtgcctgcaggtctcctccaggaaactgttgttagaagagaacgttattcagtttttttccactgatttctcactgaagctaccaagcacttgaacatcttatgtggctcagtcaatccgtgaaacatacatgatgctggctgaaaaattagatgttcatacccttacactccattctagttcagggcagtgttggggggataatactggcctggaagcacccttagtctgacccctccagctactcttgtggtgtttgtgggtcctcaactccattcctattgattatgataattaaatcctgtggcatcacctgctaggtctgctcagtgctggtcactctatttgcagtttgtaagaatgaataatgaacaggaggctcagctcaataactacagatgttgcatgtaaccttgtggtctggaaggaaaaaaaaagattgagttttacttgtgatttgtaacactgagcctgttttgtgtcaagatttcagattgtgctgctattgagctggcgctctgactcatgtttgttggcccttcttccatgatggttgacattagttctcctaggaagatttatatcctgtttctcttatgcttttccaaaag
    dna_end: -68576689
  - mismatchlist: []

    prot_start: 322
    nucl_end: 1080
    prot_end: 360
    translation: GMMPKRGLEVSACEIFRFYKLIPTKSLIEPVSMIVPRR
    dna_start: -68576689
    type: exon
    seqshifts: []

    nucl_start: 967
    seq: gaatgatgccaaaaagaggccttgaagtgtcagcttgtgagattttccgtttttacaaactgattccaaccaaaagcctgattgagccggtctccatgattgtccctcgacgg
    dna_end: -68576576
  - dna_start: -68576576
    type: intron
    nucl_start: 1080
    seq: gtaagttaacctcaggtcatgcacgtgtctgggataaatatcaatgagtaagagggcagcgcctcctctctgtgactcttggatggcaggtgagcaggaagaacaagagattatctctttccttctccagggaacgaagttagtcagctggtagggcagccttgccaccaaatcatgggttgggtaactcagagttagatctctgtgtaatggccgacttttcttcaaaacacatactcaccagactgctctgcttgtgtgtaacaaagggtctctctgattaacagctcaactagctggcagtaaactcctagtttacagacgtaaggagtttggcagcatagggttaatctgttactaacttctccctagtctgttgcctggatgtgaaagggctttactggcaggaattagaacagactgtcagatgctctccttctgagctggggtgaggaggagaaaggctccaggcaggtgagaagattttatgtacattctggtgacatactccctgctctcaggtggaacgagcttcttcctccaccatacatgttccagtatggacagtctaagcccaaacctctctgatgttgtgactgttttgttttcttgcag
    dna_end: -68575961
  - mismatchlist: []

    prot_start: 360
    nucl_end: 1171
    prot_end: 390
    translation: SESYQEDIYPLTTGCQPSMTAQEWLNGVNK
    dna_start: -68575961
    type: exon
    seqshifts: []

    nucl_start: 1080
    seq: tcagagtcgtaccaggaagacatctaccccttgaccacaggatgccagccatcaatgacggcgcaagagtggctgaacggagttaacaaag
    dna_end: -68575870
  - dna_start: -68575870
    type: intron
    nucl_start: 1171
    seq: gtcagaacatggagagctccccagcccttcagctccccagggcttgggtaagctgctgctggctctctggcctgagaaataggaatggaggtaaaagagagatgtaacaaatacagctgtcaactataataatttagtggctgaaatgttcactactgggaactccagacacctctcttgtcaagcgcctccacgtctatccctgcaggtagtttgaatgaactgctttctgctgatttctgaacatggtttatgaatgctaaccagtcacctgcctccccccatag
    dna_end: -68575583
  - mismatchlist: []

    prot_start: 390
    nucl_end: 1437
    prot_end: 479
    translation: GPLLVSLKPGSGPVNSLLQLPESEPPVKSPDLNKSQGGRMPPEEMQKKSEIKDSRNLLKAEERLPKNEHMRLSNGFDVFECPPPKTENE
    dna_start: -68575583
    type: exon
    seqshifts: []

    nucl_start: 1171
    seq: ggcctctcttggtatccttgaaaccaggctctggaccagtgaattctttactgcagcttcctgagtcggagccacctgtgaaaagtcctgatctgaacaagagtcagggaggaagaatgccgccagaggagatgcagaagaaaagtgagatcaaagacagcagaaacctgctgaaagcggaggagaggttgccgaaaaatgagcacatgcgtctctccaatggctttgatgtatttgagtgtccaccaccaaaaactgaaaatgag
    dna_end: -68575317
  - dna_start: -68575317
    type: intron
    nucl_start: 1437
    seq: gtgtgaaggtgtagggtgaagggttggggctgtgggggatatccagagtcagctggcaaaaagatgcggttcacaagnnnnnnnnnnnnnnnnnnnnnnnnnnnnnnnnnnnnnnnnnnnnnnnnnnnnnnnnnnnnnnnnnnnnnnnnnnnnnnnnnnnnnnnnnnnnnnnnnnnnnnnnnnnnnnnnnnnnnnnnnnnnnnnnnnnnnnnnnnnnnnnnnnnnnnnnnnnnnnnnnnnnnnnnnnnnnnnnnnnnnnnnnnnnnnnnnnnnnnnnnnnnnnnnnnnnnnnnnnnnnnnnnnnnnnnnnnnnnnnnnnnnnnnnnnnnnnnnnnnnnnnnnnnnnnnnnnnnnnnnnnnnnnnnnnnnnnnnnnnnnnnnnnnnnnnctgtgcggggaatccagagtctgctggcaaaaagatgcggttcacaaggtgatggaatctagagagggtttattttgcagagtctggaagagtgtgaggtctttgtggcaagtcagaaccctgctggcagcccagggacatttttgagcatgtgcaggttgtttgcatttaggaaccctggaaggttttcattccccatagtcatgcttagtcccttttgcttaggcaaggctttacaatctgagcttgactgggcagaaatctactgaccccaattttccagtggtgtgaagaaggatattcttcatgtttctgagcctgccccttgaggttacagaagcatctctttcagagctgggtcatccgctgcatgcacagtgaaaggtcacgctagtccaaacagagagcaaagagcatgcacagaagaaaaaaaagaaaaaggaaaaaaaaacaaccctcaggtaggacagtaggagatcctgtaatctagaatccaaatattctcgtcagcttgagccatcaggagaaaagttatattatctgttggttgaagcagttgtaacactactgaaaaagacctacttccgcagtgcaggtgattactgctgctggtcagtctgtaagctgaaagtttaggtgctgtttctctcagaagttgacaggattggtggcgtttgttaggataagtctgtatttcctcactgtaagagaagtaaaatgtgactttttttacag
    dna_end: -68574194
  - mismatchlist: []

    prot_start: 479
    nucl_end: 1566
    prot_end: 522
    translation: LLQMFYRQQEEIRRLRELLNQRDVKIKQLELELRNVYTDTGRY
    dna_start: -68574194
    type: exon
    seqshifts: []

    nucl_start: 1437
    seq: cttctgcagatgttttaccgacaacaggaagaaattcgtagactacgtgagctcctaaatcagagagatgtcaaaattaaacaactggagctggagctcagaaatgtctacacggacacaggcaggtac
    dna_end: -68574065
  unmatched: 0
  prot_start: 0
  stopcodon: tga
  downstream: tgaatgtgccggcctgtggctctttgcaccctgagcagctgcagcagactccatttcttgcagaagactcctatttttttttttgctggcggaaaaactgatgcttcaggcagcatggatttccctgactcgtggtggtcacatttccctaatcatcaccagacagttgttgatggacttgctgtgcttcttcagtctcctcttgcttgccaagtcacttgtgtctgaagctcatgcattaaaggtagtgagagactttggaaaatcatgctcctgccctggagaagccacctattaagctctaggaccaaaacctgttttgctgctcctccacgttacacgatgggagagtaaagcagctgcttgcttcttttcccacctctgactccaaagtgatcctcgtgctatctcctgcctcacgactcagccctgcgtcagggggcttgacaatactgcagctgccctcacctggtgctggggataatcctgctccatgcaggaggttgcactggggctgccagtgctcagcactttggcagtaggtgaaagagggctgctctgtttggagatgccacgcaaaaggggcagtgatgctgactggttcccaccagcaaagctgcaggtgcaacaaaggtctccgggtcctctgagtcaggggcttctttccttccttctaccaaagactcccagcccgctgcacacatttcagcaacggtgttagaaaagtgatctcagccacaggtgaatcatgggaccatggctggccacaaatagcccttcctgttcttgtgctcacagctgctgccttcttaattcccaggtgccaatgccttgtccttttcctgctgggctcctccttccaggctgtgctgccccgtcagcaggctgacccatcaccccaggtcccacagtttgcttatctgtcccctgtggcaccagcttgctgccatccttttgcacagggtgagagcagctgcaggcttcaggtcccatccttgtt
  additional: 0
  prot_end: 522
  ID: 284
  dna_start: -68589413
  reason: 
  downstream_gap: 
  upstream_gap: 
  target_len: 74602320
  strand: 
  - 
  target: gi|117306003|gb|CM000122.2| Gallus gallus chromosome Z, whole genome shotgun sequence
  upstream: agcttttccatgagggaggtgagtgccagtttgcaatatcatgctggatgcaagggcacttcaaactacagtttcttggaccccttcttgtcaaatgctgatgatgcatcttgcttccctacattgagtgcatgctttcctgccagtgctcacccatgtgagtgtgtggtgtcaattctgctgtaactcaaaagctgcttggctgggaccccccctcaaactatggcatcactgattaaattgtgccagtgcacgccaagcaaggtgcaaaatcctgtcccagcctttgcccatacttccagttgcttgtgtggaactccttcacctacaacttgtttacctggtctgcatttattttccttttcctttccattccctccacgtgcctcttactgcctggctcttgtagagagaggagttagtggccaggattgctcattctgtactgcacttcctgtgttaaatgagttttgtgtgttccataaagccgcactgctctctgtgggaaggtcattctcctgcttagcctgcttcaattttaatactgtttaaaatgctgtctggcaaagggctgtggtgcagttataaaccagacacgctgtctttgtcagtgggaaaataaaccaacaggtgcctgccacccctcttgtgatctgtcaactgtaatttttcctttcgtgcaagcaaaatgttgacttgtttttggtcttaaaccaccaaagagctaagtgaagtatgcatctggtctggctcattcactcccctcatccaggatgttttaacttcactgcctcccgagtgctgtgctacctggaatgctgtaccctgagcctggcctggctctgccccagcggtgcagagagtgctggtgtggctggggagggagaactgcttctctctcgagctcccctcttgccagcagtgacaaaaggggaaatgtgtccgggtgtacctgccagccgtgccctcacgttgcggtgctctgtgtttctccccacag
  score: 1.0
  prot_seq: MSWHPQYRSSKFRHVYGKAASKEKCYDCVPITHSVHDNHFCAVNPHFIAVVTECAGGGAFLVIPIHQTGKLDPHYPRICGHKGNVLDIKWNPFNDFVIASCSEDATVKIWDIPKHLLTKNITTPKKELLGHARRVGLIEWHPTANNILFSSGHDYKIMIWNLDTREDVLSNPVKILDAHKDVVLSMSFNTDGSLLATACRDKKIRLIDPRARTVLQEASYKAHRANKVLFLGNMKKLLSTGTSRWNNRQIALWDQNDLSVPLLEEDLDGSSGLLFPFYDSDTNMLYIVGKGDGNIRYYEISPEKPYLSYLMEYRSHLPQKGIGMMPKRGLEVSACEIFRFYKLIPTKSLIEPVSMIVPRRSESYQEDIYPLTTGCQPSMTAQEWLNGVNKGPLLVSLKPGSGPVNSLLQLPESEPPVKSPDLNKSQGGRMPPEEMQKKSEIKDSRNLLKAEERLPKNEHMRLSNGFDVFECPPPKTENELLQMFYRQQEEIRRLRELLNQRDVKIKQLELELRNVYTDTGRY
  prot_len: 522
  status: auto
  undetermined: 0
  mismatches: 0
  matches: 522
  dna_end: -68574065
