# Supplementary material for: GenePainter: a fast tool for aligning gene structures of eukaryotic protein families, visualizing the alignments and mapping gene structures onto protein structures
Source: BMC Bioinformatics. 2013 Mar 4;14:77. doi: 10.1186/1471-2105-14-77 (PMC3605371; doi:10.1186/1471-2105-14-77)
Supplement: Additional file 1 — This file contains the GenePainter software (gene_painter.rb), a README file for installation instructions, the GenePainter documentation, and a script to reconstruct genes via the web service of WebScipio (gene_scan.rb). It also includes example data (MSA, gene and protein structures) used to create the figures. This file is also available from the project homepage. [file 1471-2105-14-77-S1.zip › gene_painter/test_data/coronin_genes/CeCoro1.yaml]

### Scipio v1.5 output
# query file    /tmp/EBDiShUSsSEc.fasta
# target file   /genomes/genomes_ncbiref/Caenorhabditis_elegans_v9_chromosome.fasta
# BLAT output   /tmp/EWs5CuRLypvF.psl
# timestamp     2011-06-01 14:18:51
# parameters    --show_exon=type,nucl_start,nucl_end,dna_start,dna_end,prot_start,prot_end,seqshifts,mismatchlist,translation,seq,undeterminedlist,overlap,inframe_stopcodons --exhaust_gap_size=21 --max_assemble_size=75000 --blat_score=15 --min_identity=90 --region_size=20000 --single_target_hits --accepted_intron_penalty=1.0 --min_score=0.3 --gap_to_close=6 --min_intron_len=22 --exhaust_align_size=500 --max_mismatch=7 --max_move_exon=6 --blat_identity=81 --min_coverage=60
# Timestamp     Wed Jun  1 14:18:51 2011

--- 
- unmatched: 0
  matchings: 
  - overlap: 
    number: 1
    prot_start: 0
    mismatchlist: []

    nucl_end: 84
    prot_end: 28
    type: exon
    dna_start: 10249030
    translation: MAQIVRQSKFRHVFCKPVKHESCMSDIR
    seqshifts: []

    contig: 1
    nucl_start: 0
    undeterminedlist: []

    seq: atggcgcaaatcgtccggcagagtaaattccggcacgtgttctgtaagcccgtcaagcatgagagctgcatgtctgacattagg
    dna_end: 10249114
    inframe_stopcodons: []

  - number: 1
    type: intron
    dna_start: 10249114
    contig: 1
    nucl_start: 84
    seq: gtaaatcactagtttcatgaaactcctatattatagagaaaaacctcctagaaaactgtgaaaagcggattttactacgtagccgcaaaaaaatcggtggccgagttttttcttcttccatcctttaaatttatctgaaaaaaattttttacaatcccctggattcgatttttgtggaaatgcacatttaagaacgcagaaaaataagaaatttaaatgttttaatttttttcaaaatttcatagaactccaacactaaatcaaatacctttttcaacaaaaaaaattctgcgaaacatatttttttatttaactttaaatatatgcgcagttaattcagttattttctaaacttagagagttatttaatgccaaaaattgaatttgtcacgtggccgtgaaagagaaaactcggccaccgatattttcttttgcgttaaaaattattctgaaataccaattcatattcttagaaaagtttaaaaaaagaaaacacctttttttttccaaaaatttgaatagatttttaaaagtatagaaaactaattaataaatagttttttattgtttaaaaaatttatatatgaaaatacagtacccgctatttaaaggcgccttaaaaacttgaattcaaccttttcag
    dna_end: 10249757
  - overlap: 
    number: 2
    prot_start: 28
    mismatchlist: []

    nucl_end: 192
    prot_end: 64
    type: exon
    dna_start: 10249757
    translation: VTEITWDSLFCDVNPKFIAFINRGAGGPFMVIPVNK
    seqshifts: []

    contig: 1
    nucl_start: 84
    undeterminedlist: []

    seq: gtcacagaaatcacttgggattcattattctgcgatgtcaatccgaaattcatcgccttcatcaacagaggggctggtggaccatttatggtcattccagtgaataag
    dna_end: 10249865
    inframe_stopcodons: []

  - number: 2
    type: intron
    dna_start: 10249865
    contig: 1
    nucl_start: 192
    seq: gtaagttttttatacaaataaaacacaaaaaccccacctgacaagtgttttcaaatgttatttccggatttttaattttttaattatttttttccgagcatgatgatcagcaactcaacaacacctgttacctaaggggtcggaaaacaaaaacttttaaaaaattattgaataaacctttagaagatcaataatttttaaaaaaaaagttaactgaaattttgtgaaaaacctacacctatagctgtgtatctgcaaaaacaccattttgaaatcttccttggttactaaagttttcaatttctctggaaacttaaattgaagcagccgacatttcacgttcctgctatccaaaaaatgccaaatatttccag
    dna_end: 10250239
  - overlap: 
    number: 3
    prot_start: 64
    mismatchlist: []

    nucl_end: 445
    prot_end: 148
    type: exon
    dna_start: 10250239
    translation: IGRVDKDYPFVDAHKAPCLEVAWSPFNDNVIASCSEDTTCKVWVIPDRGLNRNLSEPAVELTGHQKRVNTIAWHPVANNVLLTA
    seqshifts: []

    contig: 1
    nucl_start: 192
    undeterminedlist: []

    seq: atcggtcgcgtcgacaaggactatccattcgtggatgctcacaaggctccgtgcctcgaagtcgcatggagcccgttcaacgacaatgttattgcatcgtgctccgaagacaccacatgtaaagtgtgggtgattccggatcgtgggctcaacagaaatctctcagaaccagctgtcgagttgactggtcatcagaagagagttaacaccattgcgtggcatccggtcgctaataatgttcttcttactgctg
    dna_end: 10250492
    inframe_stopcodons: []

  - number: 3
    type: intron
    dna_start: 10250492
    contig: 1
    nucl_start: 445
    seq: gttagtgaaaattaaaattatggatactgtaagattactgatgatgttttgggatttctttgggttactgtcgataagttaggctatctagggttactgtaatattggtgtagacgtacttctcggcaattttgccgcaacttctcacccaattataggtacattgttatcaagtttagccaacttcaggtagtttttcagtggaaatttttgaggcttattagagaccagccgatctatgtttggacattttgttagagtactatatgattactgtactaccagaatctagaatatccctacagtaacccaagtaaaaatgaatttactgtaattttactttccag
    dna_end: 10250839
  - overlap: 
    number: 4
    prot_start: 148
    mismatchlist: []

    nucl_end: 1068
    prot_end: 356
    type: exon
    dna_start: 10250839
    translation: GGENVMFMWNVGTGEALLEISGHPDQIWSINFNFDGSQFVTTCKDKKIRILDSHTGEVVHEGMGHEGVKPQRAIFVKDGLILSTGFTKRSERLYALRAPEDLSTPIVEEELDTSNGVVFPFYDEDSGLVYLVGKGDCAIRYYEVNNDAPYVHYINTYTTNEPQRAVGFQSKRGMSSEENEINRIYKLTTKGVVDILQFFVPRKSDLFQ
    seqshifts: []

    contig: 1
    nucl_start: 445
    undeterminedlist: []

    seq: gcggagaaaacgtaatgtttatgtggaacgttggaaccggagaggcactcctcgaaatctccgggcaccccgatcaaatctggagcatcaacttcaactttgacggtagtcaatttgtgactacctgcaaggacaagaagatccgtattcttgactcacacaccggagaggttgttcacgagggaatgggtcatgagggtgtcaagccgcagcgagccatttttgtgaaagatgggctcattttgagcacgggcttcaccaaaagatccgaaagattgtatgctctccgagccccggaagatctgtcaaccccaattgtcgaagaggagctggatacctcgaatggagtcgtcttcccgttttacgatgaagattccggtttggtgtaccttgttggaaagggagattgtgctattcggtactatgaggttaacaacgatgctccgtacgtacattatattaatacttacactacaaatgagccgcaaagagctgttggattccagtcgaagagaggaatgtcgtcggaggagaatgaaattaatcggatttataagttgactacgaagggagttgtggatattttgcagttctttgtaccgcgcaaatcggatcttttccag
    dna_end: 10251462
    inframe_stopcodons: []

  - number: 4
    type: intron
    dna_start: 10251462
    contig: 1
    nucl_start: 1068
    seq: gtatgcggagttttgaaataaggttttgttctgaaaagttgtaggttaacaattttggctcgaaaaattattttgaaaaatttcctacaattttttaactgaacccatattccag
    dna_end: 10251577
  - overlap: 
    number: 5
    prot_start: 356
    mismatchlist: []

    nucl_end: 1132
    prot_end: 377
    type: exon
    dna_start: 10251577
    translation: HDLYPDTRSTIPALTAEEFME
    seqshifts: []

    contig: 1
    nucl_start: 1068
    undeterminedlist: []

    seq: cacgatctctatccggataccagatccaccatcccagcccttaccgcagaagagttcatggaag
    dna_end: 10251641
    inframe_stopcodons: []

  - number: 5
    type: intron
    dna_start: 10251641
    contig: 1
    nucl_start: 1132
    seq: gttggctggaaatttctttattttttaattgtccagtgtatttttcag
    dna_end: 10251689
  - overlap: 
    number: 6
    prot_start: 377
    mismatchlist: []

    nucl_end: 1250
    prot_end: 417
    type: exon
    dna_start: 10251689
    translation: GKNAAPNRQPVNAAAAAAAAKPKVQVAKKANILSTLAPTA
    seqshifts: []

    contig: 1
    nucl_start: 1132
    undeterminedlist: []

    seq: gtaaaaatgctgcaccaaaccgtcagccagtaaatgcagccgctgctgcagctgccgccaaaccaaaggtccaggtagccaagaaagccaatattttgagcactttggctccgactgc
    dna_end: 10251807
    inframe_stopcodons: []

  - number: 6
    type: intron
    dna_start: 10251807
    contig: 1
    nucl_start: 1250
    seq: gtgagtttttgaaaaagtgaaaacgctttaaatttttagagaaaattaggttcgattaaatttgttttggaaattgtaaagcgaataaattttacttttaagaatattgaaaacaaactcgttttgaaaattaaaccaacatattttttctaaaatgtttctttttaaaaaaattcaagaatgtttaataattcctactcgaacaccaaaccaccaaaaaaaagtcttctattgtgttttacagtatttaaataaataaaaaacttatttcctgccaaacttgaaactatatggcttagaatctccaacaaaaaactgaaatggtggcaaaaatctgaaataaatatcacataaaaaacctttcagaaaacattttaaaaaatatgaaaatgccaacaaaaaacaatgccattaatctaaattttcggttttctaaagaattttgttttcagaaattaaaaatgctggagagttgaaaataaaaattaatttttattataatttctaattttttgacataactttttattgaaaattctttttctttaatatcaaattttttaaaattccag
    dna_end: 10252379
  - overlap: 
    number: 7
    prot_start: 417
    mismatchlist: []

    nucl_end: 1479
    prot_end: 493
    type: exon
    dna_start: 10252379
    translation: AESVPTQSYSERPPSSQQPSPRPSASPRPRPVVDDDMGIVTMREAPPSRPASSRASRTEIPPKEESKVDPMKPKQA
    seqshifts: []

    contig: 1
    nucl_start: 1250
    undeterminedlist: []

    seq: cgccgaatcagtacccacccaatcctactctgaacgtccaccgtcatctcaacaaccatcaccacgtccatctgcatccccgagacctcgtccagttgttgacgatgatatgggaattgttacaatgagagaagcaccgccaagtcgtccagcttcatcaagagcttctcgaactgaaattcccccaaaggaggagagcaaggttgatccaatgaagccgaaacaggcg
    dna_end: 10252608
    inframe_stopcodons: []

  - number: 7
    type: intron
    dna_start: 10252608
    contig: 1
    nucl_start: 1479
    seq: gtgagcttttttttttgtaaaatttagaacttgaattaatttaaaatttggttttaaaaatttgctgttctagccttggaattgaatcatggcctaaaaatttaattctagtccactgacgaggaaaacttctttcatgacttttttaagacggtcaagaatttttatcccccaataatccctttctatcccgctggaaatattttcaaatatgttatcaaaaacgaggtcgccggaaaattctattccaccatattatcaagcgtggctgaaaaaaacttagcccgccacttgcaagggcgtggcctaattttcatttaaaaaacctttgccacgcccgagaatgtgggggcctttgattttcagctgattataactgctaaatctaataaacttaagtcacaaattgtattgaaattcatttttgaaacttctaggccaccaagtgctcgcacgtggcctaggaaatccaaatttctcaatgtgaatttttctagctcatgtgtattcaatttgcggcctaggattttcaactaacaaaaactgcacattcattactcaattttgattgaaaaccttgccaaaatcaattttcaaaagttctaggccaccaactgggctctcgtggcctagggattttgccgatcgcttcttttgaactaaattatttaaaaaaaaactaatgctaatgatccccacttctccaaaaaagcaccatcctatcactttcaccttttccatttttccag
    dna_end: 10253357
  - overlap: 
    number: 8
    prot_start: 493
    mismatchlist: []

    nucl_end: 1686
    prot_end: 562
    type: exon
    dna_start: 10253357
    translation: VQLKSRAARDEPGGGAQTAGQRRAAAELERIKRDQSRTADEDNTLAPPPSSSRASASPRGSVSAASDVG
    seqshifts: []

    contig: 1
    nucl_start: 1479
    undeterminedlist: []

    seq: gttcaactgaaatcccgtgccgcccgtgatgagcccggaggcggtgctcaaactgccggtcagagaagagccgccgccgagttggaaaggatcaagagagatcagtcaagaaccgccgatgaggacaacactctagctccacctccatcttcttcccgagcttctgcatcgccacgtggcagtgtatcagctgcgtctgacgtaggg
    dna_end: 10253564
    inframe_stopcodons: []

  - number: 8
    type: intron
    dna_start: 10253564
    contig: 1
    nucl_start: 1686
    seq: gcacgtgttttttactgtgcttaccaactaaaatgttgtttttctagaaaacaaaaacacgttgacttttaaccaattagtaagaaaattaacaatttttgtgggccgtggccgagtttccagcaataagaattgggaacttacaaattaaattttaattaaaacaagctttgaaaaatttcagtttagtgttttactttaattttattaaaaaaatgtcaagcaacgtttttttctaattttcaaaaaataactataaaatatgtttttcaaaaatagaaataaaattcgaaaaaccaattttccaaattcattaacatcaactgaaatctttaaacgccacggcctagaaatcgaattctaggccatgaaaagccccaccgtagcctaggattttcccactactaaaatgtacattctaatatgttgttattgtttttgtgttttataataatattcgtttttcttccaaaaattggaccgacatattaaaaattcaaattttttattttctaggccaccagtaatactatcgtgacctagattttgagaatttaatttttatccaattttgccctttttattttctaacgaaaaattaattattcaaaaagttttcttatccaaaaacgggtggcctaacttttctaaaggccccagaaagccaggcaactccaaaatcccttttttgtttcaaaatttacaaaggtgttatagtgaaaattcttgtataatttaaaaattaatttaaataaaaaatttccag
    dna_end: 10254330
  - overlap: 
    number: 9
    prot_start: 562
    mismatchlist: []

    nucl_end: 1821
    prot_end: 607
    type: exon
    dna_start: 10254330
    translation: HVPQNMDELLEDLMKMKAVLRQHERRIRMLEEEIADRNMSNAYSF
    seqshifts: []

    contig: 1
    nucl_start: 1686
    undeterminedlist: []

    seq: cacgtgcctcagaacatggatgagcttttggaagatctgatgaaaatgaaagctgtgcttcggcaacacgaacgtcgcattcggatgctcgaagaggagattgctgatcgtaatatgagcaatgcttattctttt
    dna_end: 10254465
    inframe_stopcodons: []

  number: 1
  prot_start: 0
  stopcodon: tga
  downstream: tgaacatgtttaattttttgaaagaaaacttttttttcgaaaaaaaaaatttcaaaaaaaatatcgataattttttatttgtttgtttgtaaaaagtgtgttgtattgtattgcaacctaataaatggtaactttttcatttctcttttttttatttttcatctatcacttcccgggattccggtttctccccctccccacagtgtcccgaggaggctacgccgcctccacactttcgattccgacacccgattcaggcgcgaatttcccttatcttttcttctcgcttatcaactacacaaatccacaatcatctcagtctgatataatccttataaactttccaaaaatatggtccctcgttttctagtattctcagttttggcttcacttgcaactggaccaccgactgctgacgctttcttggcttcggcgttctcgtcggtatctcaggcgggaaaaacagcaaattgtcatgattggagtgaatatggaccttgtttcaggtgatttttaggagaaaaaccaacatttttggtggggagggtcgtgggctcccatgcagttttaaaaaattcgcttgtccaaagctttttttcccgtatatttaagaaactctaaactatcaacaaaatctattacataaggcggcaatcatgacgtaacagctgaaaaatcggtggccgaattttctctatgacggtcccgttttgtttgtaaattcctatttttcaaaattgctacaaaatttttttttcaatttccaaaatcaatttttgaaaacttttcttctttaaagatattgatatcacgtttttcttatcatttgaccttatcattaaaatatcacctgaatctttaacataggtcgacgcttaccacggggtcgcgggcagagaaaactcggtcaagctcaagaaatttgaaaatcatagcaattaaaccgtccatgtaaaaaataatcaatgaaaccaagatgttggaaattgtttttttttcatttaaaaatcttccctcgtacataaatcaacacccacaatgtcaacacattttaatggcctagttttccactgctcttccattttcagcactgcagaccgatcattctggcgtacgcttccccagcaatgctaccaaaaccgttacatgtccctcatcacaggaatcggtaacccaatcgttcagaaagtgatggactacgcggagctcttcaacaaatcggcgacggcatgcggaatgtgcaatgttcaagtcgcgtgttcacccagatgtgattatgtagctgggtaagggtgacaattgcaacacgcacaacaataaacaattcatatttagaggcaattcaatcggtgttgtcgaccggatttgtgatcttccaaccgagaaacaggcgtgcgcaatgactccacaggcatttgacgaggacactggactttgtagagtatggccaccgaggtgaacttttcatttttttggttttttggttttttgaatgtggagtagccaggccagtgggggaaaatataaaaatcgcaaaaacttcaaagttttttgaataacttttattgacagtcaaaaagtgacatctactaagttttttccactttttgagaaaattaatatttggagtataagtgaaccatataatcgaaggaacacttttttatcgaagacttccaaaaaagtggcaaaaactgaggtgtttcacaattttcaaaaaattatataaaatttataacttttttcgagtttatcttaataaaacactccgaaaaattttagtcatacaaaagggcaaagttggcaaagtaggtaaagtgccaaaatttcaaaaaatttgactttttgagaacgttcgaccagtcacgcagatttgaacccctacaatgtttatttacaaattttttaaacaattttaaaactagagagttgtagaaaaaataccattttttgatcgagttccaaaattgccaaattgccattttttgactgcgttaaaaatatttccaaaattgtttactatcgtatttagcctttttagatcttaaaaaagccattggaaatttttttgatctttaaatctttaaattttcctttctttctaattaaaatttcgaaaatatagatacctaggttgaaatggattttttaatagtcgagaatttagctgaaattgttgtattctttttaaagtaaaaaacttcgctattgttcaattaaaaaaataccaaaaaagtgtgtcaagacaatttttataatggtggacgagaaaaaactgaacccctaaaattaattttttttaaattccagacatactacagccgtggatttccttggtgcaattgtcccaccaacaattcgagatcaagtatggtccttaaaaccgctaagctgcatcagtataagcggaaaatgttattgttgctgtgctccgtatactccaaatccatgtgatgctcaatgcacacttcatccatgttcccggcggcaaacattttcaaagactcaagtcaagattttgaggcgaaaatggcttcagaaacaagaggagcgacgtgaggaagaggaagagtgatttaatttaaatgaaaaaatcaataataaattttgaaaattcatttaataaaaaccttaataaaagtctaaaaacaatttgaaaatttttcttcgtttccatcaaacaatagcacattctttgtgtagattgatgcgactcgcttgagcttttccaggaattcttctgaaaattttttaaagttttaaggtactttccagaatatattttctgaatttggaaaatatagaaaactcactttaaaagaatctggtaattttaaatgggtcaaggctgaatctgagaatcctaggccaccatagaacgagtggtggcctagaatttttcagatctaagaatttggtaatttcttagacctcggcgttgttcagtgtcacaagtgttttcaggaaatttgcaaaattacgtattttcctgggaataaaaaaaattacagcagattcctggagtgagtcaaaaaccctaggccacggtagtacgcgaggtggcctagcattttcagtaagttttcaataagttttattcaaaacacatcgaataaaacttattgaagtttatttacgattggaaaaacactaaacacactattcgaaaatgttaggccatggtttacatagtttcaatttgattgaaaatttttatttcggccggccactttttgtttaccttgagtttgagtttcgcgaggctcattactcaattcctttggattttccacgatttcttcctccagaaaattcgcattctcaaatggatcagattcctcaactccttcctgcttctaaaaccattatcagttatagtttatagtttgtagtctacaatcattacctcatcatcattatcatctctcaaatcaatcacgacgaccgcgcggccgtcatctacattacaaaaattggcgagtgcggcgagaaggcaaccgagttccgggcagtcctgcgggatgctcattgagcagaaaatcgctgcgacttcagagccgatgcttgctttgagcgctatgtcgatacatccttgcagaagcttcttggaactgtaaccaaagcgaattcttcgcagagcgccagctttcatcgagaactccacgtcgatttcagggattctgaaaatgaaatttgaagtttccctatcaccgaaaaacgaattgtttcagtcaagttttgagtcactacccgctatggagatcaattctgtataatttaaaaaatcaagtggccgagtttttccccatttcgcgaccacatattatcatatatgttacgaaccacgtggtattaggctgtcccattacggattgatctacaaaaaatgcgggattttttcctaaaaatgtgacgtcatcacactcttaaccatgcgaattcagttgagaagtctgcgtctaagctcccgcgattctcgtagatcaaacctacatgggacatcctgacaccacgtgacaaacctctccaacgctttccgtctcgcccagaaaatcgtatcatccggattctggtccgcccagcggattgccttggcaaataggtgatcatcgattttcggggaatcagtaaaaactaccgttagggaattgcacgattctgacattctggaattgatctactctgagtgtggcctagaatttcacaaatatgtacacgtaaaaattacggcaactgaatttgatataacaaaatgttagttctccaaataaatatattcatcttcagaaaaaaaaaaacgttatacatcaacatgaatattccaaagatcatgaagagtgaatccgttacgaatcggttcaatcgccaatcccaactcggggttgagcaccggtagctgcttctcgtcagtcgcggtgtgctccccgtcaaagtatgaagcaaacgcgtcgggacggattttatcgtcgatttctacgtcatcttcgttgttgtctatgatgtcgatttcatcgtcgtccttgcggggctctactttctgtaaatgtttggttttatttgaacgttgcaaaattttctaattttgctgaatcataggtcaacttttgctgagtgatcacttttataaggtgtgggagcgaaattttgaaaagggtcgaaaaaattgagcattgtggtttttgaggcaacatccaaagttcagggaaagttccgctcacggcagttcaagtaagtagggtactgtagtttagggtaggatcctacgtattgtagaaactataaattatatagcctataggacgagttccaaaaagcctttatttgaaaaatctgaagatgattcttcattgaatcatgtagtaaggtgcactaaaacaacataatgctaggaaagtcggtgacgtttttcattttaaaaatacctcggcaatctccttgacatacgaaactccaaagattggcttcaacaaatgcgccttatgaagtgattgtacagttttcagaagattttgtagacgttcagcaggatcaactctgaatcccaacacgtactctccgctgctggtagttgtctcaagaaccagcgccattccaaacttggactctctaactctgactgaatatagagtaatgtaggggaccgaaacattgtatccgatgttcatctctgcgtaccaaacgacacgaatattcgtgatcacaaagactccgagacttccagtctccgtcgacagattccagacaccgttcaccttctcgatgatcgtctcttgtggaaggatcttcagagttccgtcctcacgaataaacaccccgcgcattttgagctctctgtacattttggtggtctcgtaggctctgctgattgatgagatcgtattgaaaagtttcgaatgagatgcaggatttgtggtggtgaagatgaactcaaattttgtagtggtcgccgagactttggcaagtacgtagattgcttcattggatataccacggtttcttgtgactagctgaaacttttttcttggaagttaaaaaaagattatgagttttgataggtggccgcgaaaagtaaaactaggccatcgatttttcgttgcgaattcgacagtagaacccaccgaagtagtctgtttgctctgtactccggtgatcgcattccacccaatcgtgatattgatccgaggcattgaggcggcatgccagattaggcgtaagttggtgactcgcatcgttcctgaaagtgtgtcaatttttcaaaaaaaaaatcgcgcttctttcaatttttctctagtctagagtttgtaaagtatgggcgaccctaaaaagaaacgatgcaaatctgcaaatcggcaattgccgaaaaattgccggaattgagggacgaatttccgttctaattgtgacagcgatattcaattttatttcgttttttctattgttttgttattttttgtattttcttttaatatcgtatcgattgatcaatgacttcggtaaatcgacaccgctacagtagtcatttaaagaattactgtagttttcgttttgcgtagatccttcccgctcttgcaagagatcaccgcttcgccgccaagttgctcgcatgccgtcatcgcccaatcgaacattgtgagattctttcgagacggtaaatcagccaactgacaaattgccggatttgccgaaaaaaggcaagtgccaaaaatttccggcaaacgacaaatcggcaatccgccaaaaattgaaatttccggcaaatcggcaaattgccggaattgaaatttccggtaaatcggccaactcacaaattgccgaatttaccggaaaaacggcaattgccgaaaatttccggcaaatcggcaattcgccaaaaatttccggcaaatcggcaattcgccaaaaataaaaatttccgccagatcggcacacggcccgagaagtggtacctgtacgcaatttgtctaccgtacacctggacgtttgggcgcgtgtatctcaaaaacggttggtccagtttttttgtgatgcatataaaaaatgtccgaaattaaattctaaattttttggaccaaagcttttttcgttatcacgcgcccaaacctggtctacactcaaattatcagtagagcgcatttgcatgaatgtaccacttgcggggccgtgcggcaaaccggcaaattgccggacttgagggacgaatttccgttctaattgtgacagcgatattcaattttcttttgttttttcgtattttctttcaatatcgtattgacaccgctacagtagtcatttaaagaattactgtagttttctctacgagatatcttgcgcgtcaaatatgttgcgcaatacgcattctcagaatttcgtgttcccgtaataagccatacctctgtctccattgtttcctttggtgtcctccacgtgctcaatcttcgctacctggatttccccattgattaggcggagaagtcttgaatttttatcaattttttcattgaataaaaatatttaaaacccacttatgatctacatcgaaccgaatctcccggtcttgccagatatcctctccattgactcgctccattggaagaaatgggctctctaagctcaatgagtcgccgcccgagtgagcagagttgccatggagaccggtggtaaacgaagagagaaagagaaaacgagatagaagtttcgatttttataatactaaatagtagtatattatgtttgctaatagtgatataataaaaataaattataattcaacatgaaaaaaaacggaaatcatcacatcggggggaatggggggaccactttcttttatacacgggaaagatatcgtaggaatgaataatgtttggtcatctaaaaatgttgaaatgaaagcggaaaacatgataaattagccagaaaaatttgggaaaattcgggagaaaactggcaaaaagacgctcagaatgacttctatgtacaggaattttcaacaaaaaaatagaaaaaaccgataaaaacttttttttttcgacgtttttttccaggtttctgaccgatttttcccaaatttttggcacgaaatttcgatataattgaataaaatatgaaattatgcgggctgattaattaactggcgacaccctgcgagtaggttccagacggtgggcgcagggctttcggcaggaaatgcatttggaacggactgaacgagtagacaggttttccgacgtttttccgacaattctcacgtcgaacaccttcttttcgcaatgatgaaaccacttcggacacctagaaaaatgagaaatttgaaaaaaaaaaaaaaacagtaaatacgtttcgaaattttgaaaaaatgttaacgttctttttgaattttttttttcattttgaaaataaaaaataaacatttatttttcggcatttaaatttgttgccactttcagaaattttttgtttaaattttcagtaaaatagaaaagtttttggaatttatttttgaaatttttgaacaaaaaattttaaaatttgttttgaaattatttagtttttgaacatttcgaaaaaatataattttagaactttcaggcttttggaaattaaaaaaaaaattaagagcatttttgaatttccgcgtaaaattcggcacaaaatctcacctgagccgtattgaatccacaagtctctctcagcacccgcccttgctccaatgtcgacgccattcctgtccgatccttcccgctcttgcaagagatcaccgcctcgccgccaagttgctcacacgccgtcatagcccaatcgaacatggtgagattcttccgagacggctcactcgacacttcattcaccacctccatcacagcttcacgtgctcgggggctcgcttcgttgcgattggcgaatacgttgagcttgtccgctgcatcttggttgactatactctcaaacgacactccaccaaacgattgaccgaatgtcgcctcgtgattgactcccaaattgaagtacgacgtagtgactgtgaattcagatgtccatttgatatgatctggaagctcatcgaaatagtcatgaggcaatggaatcgcgactttcaaactgcttcgtgtcccttgaatcattggaatgcacgtccgacaaactgcagatggagcccggacaagacggaatcgtacccgttgctctaggcttttccaggcttccaccgcgtcctcgatcattccccgctcatctccataggctgagaggaaggagaaaactacaagaaggaaatcctgagtaaatggcttctcgcgcttctgaattcgatttaagatcgctgtcgttgcaatggtaatcgcctgagataacacaaaatccgttcgaatcagaatgtggaagtaggcgtgggcggtggcgggtttttgaagagatttcactagtgagaagagttgagattccagtatagtatccgccagagccaggagaatatcaagacacgtggatatggcctgccgcgtgttcttctcacaggcttctcgttcgtgtggagcctcgtttaacgtgtcgattacggcgatctttgtgttgaggctcacgctcatcgcgtcaagacggtcgatttgattttgaatgttgtcgtagactcgtgtctcgggcatctggaatttaggtgtgtttcgatcgatgcatcatgtttttttcgaacaaaaatgtgttgttctaaagtttttaggaaagttttgctgatttttaaaattaattcctttatgagaaaaatttaaatttcaaaaaaaaaatataatttgtttttgagtcttgcagcgaattctcaattttaaaaattttattctagctttttgagtatggtactaagtttatctgtgatttttggtttttttttcaaatttaaatttttctcattgaaaaacttcaataaataggaaattgtttatatcgatatcatgttttttttgtcaactaaaattgtgctttttcgaaattttttgcacaactttgcacaatttttgggaatttctttaattcactctatattttatgcgatttcttctttcaaaaatccagtttttcgatttttttaataataattttcactgaaaaaattgtttatatcgatgcaccatgtttctttttcctatagacttgtgtttatttgaagttttcagtataaaagcttagttttttgatttttttttcttcgaaatactaaaaaagggtatagtttatatcgatgcgtcatgtttgtttcaacaaaaatttgtgcatttctgaatttttattccaattttaattttaaaacagaaaccgttttttttttaaatttttatctgaatttcaaagtttttctttgagaaatttccgaaaaaaactccaaaattcttaaaaatcttatctaccttggctccagactcttccctccgcttctcctcttccagcagaagctcagagcaccgttcaacgtctggaagacttatgagcacatctttcaggccttcgtacacttgcttaattcctgcgtgaacctgtagacatatcttgtcgggacttccgaatttcgcgattttccactctttttcaattttatgacttagttctcctatcgtttttttgagatcaagcagtgcttgtcgtttcttccagaatgtatagtcaaaattgtaggatggaacgtcgagttgcgaatagagtttcagaattccgccgttctgaaaatgggtttattctaataaattttttttttattttaataaaatattgcataatttttaccgttaaaaaaaactcacatgataacgataaggaattgcagaagctgagccagcagtgataaaatcccgtttatcactggaattaatctcgtaggaatgaatatgtagattggtgggcacgagaccaaacgctacccgcgtcttttctactgatttccggaaatttggaccctgaaattattggcaaataatttgttttaattgcgatttaattttttgaaaaaaaaacaccaaattttttaaaagcgttttattttggattttagtatttttctaaattttttgatattggaaaacaaattagaaattagtcaaaaatctaggtctcccgactattcttctgaaatagaatcaaaaaattggaaaaaaaatcattaaaaaattttttttgtaaaaaactgagaaccagtttaaaaacattttttcagcttaaaaaaaaagaactgaaaactgtaaaaaaaattgaaaaaattacaaataagtctaaaatgttagtttttcgtttttttttcttaccaaaaatcgtaaaattcaacttttttgatgttttttattgtaaaaaattccttttttttaaagatttttctggattttttctaatattttttttggcatttttgttgcgtggatccttacagaatacgcgtcaacaaattcaaaacattgctcataggtctctgacattccacgtagctgtcgtattacttcatgtagtcctggtatcgaagattgaggccacgttttcagccgactttccaataatccggaaaatctgaaaaaaaaagtttatttttcgttttttgataccaataattaaatttttaatttctgtgattttatttaatttgaaagaaataaaaacagtagaaaaatgtcttaaaattttgaaaattgtttttttttgcatattttggtagattttctgtgtagaaaagttaatttttcagttgaaattcccattttaataccaaaatctacaatttcacatactctgaaatctttttcctattcaatttgataatttccttgggtaaaatgattgataacttggtttcccacatgcattcctctacaataacccgccgtgcaggtaagttattctgttgggagattgcaaaattatgagcaattctgagtggcgccgagaggtagaaattctgaaaagcagaggttttcgggtcgattactccgtccgaatcgccgccactgcttgccgacggtgacattgtgtagaatttgtaggcaagctcgtcgagctcggcgcgggccatttggtgtgagcacgtggcgagctggaagttttatgattttttggaaatttttttaattgaaaattcgagaattcagatttttttaaatgaaaaactgcaattcgagacgtcatcgcagaattttcgattttttttcagaaaaatctagaaaaaatggtaagaaaatacatagctttctggctttttttcaaatttcaaacaacatttttttaaagcctaagcttaagcctaagcctacctttatcatccactgctctcgtaattcttcactttccacagatatttccaaattctctgccggatccgtgaatgtgagaagaaatgtgaattttgcggtatctgactgcaaaaattgtgatttaaattgaggaattgcagagaatttgctccaaaagtcgttaaaaatagttttttttaaaagaaaaacaggaaaattcaagaaattttctgataaaaagtctcctctgccacccaacaaacaaatcgtacattctcctcgagtttcttcaaaacaactcgctctagcaggaatataagtggaacacaggcagaagtgacagctccaccggactcttcgacgcacaacacgttgccatggagaaggatctgagaaaaaagcgacgttgatttatgagaattgacatttaccttcgctgaataggtttttgatttataacaaacggtggcggtacccgatagatcgtactcgatattttgtttgttgaacgctttgaatatctcgtttgcgttgtcttcgtccattttttgccctgaaaaatcgataattttgaaagaaaaaattaattttgaatgaaaaatttaaaaattcagcaactttgaagcagaaaaattagaaaaatcagaaaaaatcacgaaaaatcacgaaatacaaatcacggcctccaccacgagaaatgcgcacactctctcgctttttgtttgcgcgtttgcggacggccaccttgcctcgccgccgctttcagcagatattcatgaaattgagccagaatcgctatttttgaacgaaatttcgactagcaaatcggagatttgctaggcttcgcagtttggttcggcgtagagtaactcaagaaaaattcgctttattaatatttagccaagtgttgagtaaatgtcaagtaaatgtgcagaagtttgtcaagaccggccaaatttagtttaataataattttataaataaaaatcttcacttttcaaatcgcacttaacggttccccactgtttctacatgtattcgggcctgcggcccgcattgtgaattattgggcccaaaataggcttaacagttgtccaacgcttctatgtgtattcgggcctgtggccttgaacctgaattatttagctaaaaataggcttgacggatctccaacacttcttcgtgtattcgggcatgcggccctcaactcgggtttattgggctcagaataggcttgatggctgtccaatacttttgtgtattcgggcctgcggccctcaatccggattacctgacctttccaaaaacagacgtagttatggaaacatacgtctcatagaaggcctccagcctgctctgctgggagtagggatagaaaaggtctaaaatttctaagagtaagaaggattttttgggtttgagtgaaaaacaatagcattgcagccctccagcctgccctgctggaagtgaggtttaaagtgaccaaaatgtccgagaagtgcggtcctccataggattagagaaaaagtaaaaatctcaaaaaatctttaaaattaaattctcctcacgttataaaaataagaaatgaaaattatcgaattcatccacaaaaatagagagagagagagagtgatagaaaagtttttcacgtttaatccatctttttaattttgctaaatttgaatgatggcctacattttggaaaatggaccaatttttttttaaaatagtttcaaaaattggtaatacaaagttctctcttgcgcacaaattggaatcaactgacacaaaaactgcacgtttgggactgaaaaacataaagctcttcagtacaaagaaaatattcaaatttcgcggtctccagaaacccgcgcaaatcagtgttctacccttcccaaaaccaatcccctcaataatgaccatggtggggcaactattcttgagtcattcgcacttagtgaatgcaaaagcgccagctatgagccaagttattaaagctcaaagtttgtacatttttgtcggacactcacgtgtcgaaaagttgcccttatttttttatttctgtcaagaatgcaatttccggatttaatataggaagaggcagactagcgcacgcagtgcgctaggcttcgcagtaggttaagttggtaaactgggaaaaatttggaacattttggactaaaattgactgagttacgatcatttgaagataatataatttctgagtcttttctatgtgttttcccctgcggccctcaagccgatatgcatgatctgaaactggaaaatttgtgaaaaaagtcaacaacttctaattataaacagcttgaggcagctcaaagagcgcaagatgtggcctgatttggaaaacatgggtaattttggaaaaaaaaattttttgtataaaaaaattaaataaaaatgtttaagaaatgaaaataatccaactcacatcaatgagcgaaccaagagagagagagagaggcaaggcagtttttcacgtcgattaaataaatgttcatctttttagtttttcgaaaactttaatgatggcctacattttcgaaagtaggtcaaatattttgaattatggctcaaaaaatcgggctccgtcaggcctaactatgtgtcaagttttgaaaagatccaagaaaaactcgaattttgcatcaattaaaagtggttttttgccagtactaacacatccaccaaaatgaagtagcttcagttttccgactcccgtgggctcccggagcaaaattgtgcaaccccgttttgatgaccatactgggacagatttttgaaagggggagaaacaaaaatcaaaattttcgggccactccccgctgagctataaactctcaaagtaccattacatgttttttggacatcatgtgtcgaaaagttgccctacttttattttttcgacaaaaatggacaaccttgcaacattgggatttaatgtagaagggaaggcagattttttttcacagaaatagtgaaaattaataacgtggaaaatcggaaattacaaaaatagttaatacgagctgtttttcagtggtttttagcaagaattagatggaattagaaaaattctggacagaagagcacttttttagattgaaaattattaaatatggtacgatgagtgtatttgaacggcttaaataaagaaaatatgtacgactgtggcttcgggctgattctcgctcttctcgtggtgaagtgtatgtactttatggactttgaactacaacttttttcgcgttggagatagaaactagcggtgaactgacaaaatgaacatcacaaataggtgaacatttctttagttgacaattttttgatatctcgttccactaaaaagatatagctatgatttgatgaatgaagtcccagttacagtaccctctcttaaaaccatcaaatctctgttctcgctgaagatacaaaaatatgttcaactgagaaaatgttaagcagataaaaaacaacatttaccagcaaaaactacatttctatctacaaaaataatagattttgacttttgaaaattgatcatcttaaactggccatgtcaaaaaatcctgaacattaaaattgagttttttatcggaaacatactctatataagatatctaacaaatttgtagttgactactttcttctaatgtctttattttttgagttatgaactgatctctgattttctcataaatacggctttcggggcctgtaaaaaatttgtcttactagttagaaaaatattgtcaacagaaaaaatgttcacaatgtcacactgaacattttgttagttgacaacttttttgtaactttcataggagcggagataggagcatccaaagtgtgagggcgcagtagagtgggtactactgtatcaaagcacccaaccttctacatcaaataacatctttcaacattgacggatttttatgtgtgatatgtcaaaatgtgcgtattaaaaattagaacaatcgtattgtttccgatttttgagtccaagccaactatttcctgaaaatttggtcattttagtactgtagtcaaccttctagatcaaataacatctttcaacattgacggatttttatgtgtgatatgttaaaatgtgcgtattaaaaattagaacaatcgtattgtttccgatttttgaaatctttcattttacggtcactatcttccggaaagtgctgaaattttgagctgtaaatgtttgatgtcaaaaaaagtttctctcataacttatttattggggtttttttgtattaactcattaattgggaatatattgaatacattttacaaaaaaaatttgggaaaaaatcttaaacttgctcgttttagaggggaatgtgtaatattatgttcactctcttcacttatttcaatgacaaaactattctgtgaaatttatgccagactgtagaggacagtactctttatccgttccaattgtttcttttcagaaatatgcaatttcctttcttcccgactcgttctaagtgaggtggttgagcgcgcactctcgccatgttgtggaggtgagagacgcagagaccgcctttttctctgcgctctctctgcgcatttctcgtggtggaggccgtgtcacatcgtaaatcgacagggacgaggagaattctaggccacgtctcctccgagaggagtacgccgagttctccataggacccgctcgataaattgagcaatgctccttttttcttggaatttttgtttttaattagtactgtacttgatttttcatttattttcataactttttcgcgaaaaatcaatcaattttagtgtttgttttcagttaaaaaaagaaattgttgattttatgcaaccttctgcactttttcctcaatttttacaattaatttgggaaattctggattcttacagctgcagccaaactagcataatgttgtgattgttccgaatttttgaatatgttctcaaccacaatgggatttccgtcgacaccacttgaagccaaacaggcgttgggaatctcctctgggattagttcaggtgggcacagtttctcggctacagtaaccgtggatactgtagccggggaagaaactaatttgttcgaaaaattgtttttcaaggactttaatgtcctcactaacccggcaccttagcttaaaacataattcaccagaaacaggtaaaaaattgatttttgcgaaacttttaattgggaaaatccacaaaaattattgattcttcaattaaattggcgatatttccagaaaaccttacatatttaaacgaaaatgaagctatttccagcgaaattggacggtttctgatttaaaaatccacaaaaactgaaaaaaaaacagatttcttcattaaaatatttaaatttaaatttcagtgtcatccggtctccgttcgggaagtccgatgctctccgccagctacgagccccaactctcgtttgcccgatgtgttgagcagtggaaaggaaaagaaattgcaagatggattgaaggtttttatcgccgcggaaaaaaatattcactgaaaaattaataatttccaggacttggcgatcaaatgaatccatatttgggcatgattcgtgacaatataaaaagcggaaaacaattggaggctctcgacgacgattcgctcaaaaaaattggcatttcggctctcggagctaggaaaacgatttttcaggctgtttcgttgcttctctactttgtaagatggagttttcaacaggaaaatggatttttttcgaaatagaattttcagcagtttttgctgaattttcaaccaattctaaaaatcagctgtaaagctccacaaagttcagaagagattctaacttttccgcaaatttttgaagtttttaagatttttttttgaaaaaaagtgtcttttcggagaaaaccactatttagtgagaaaaaacttccatcggaactaaacattttgtgcagaaaaagctgctaaaaatcatgaaaaatggtaaaaaattataagttttctaggattttcagtcgattttttaaaaatttaatgatttttaagagattttgaattttactaacttctccgcaattttttcaaagatgttttaatgattttctgtctactctggaaaaaaaaaccaaagtaggcattcctgcctgcctaccgcctaattttggatttttcgcagaaaaattcaaaacttgctttgtactaatctcctgaacatcaagaaaaaactctgaaagtctaatttttcaagattttttatcagaaattttgttgatttttaaaaattattttcattttcagtgtcacgaatcggaacacgagaatctccaacgcctggctcaacaagtaaaaacctcgtgtctctacgtagaacgcacgatgacgtcagcgatgcgaatgcgggagaaagcgatccgtcgatcggaaattgtgaatattctgaatagtgtgtcaaatgcagtgttacagctcgccgagcacacgaaacgattcgttttttggcttgatcggactccgtttgacgaggaacccgaatttattaacgttagaaatagtgtttcttcttttatgtggaacctattgagaaatgttaatgtacaaccgaaagctttgtttgagactggaagtcaaattgttagggtgaggatttttaggttatcgatgggatattttgactgaaaatttgaattttaaaaaaatttgaaaagttttttttcaaatcagacagtttctgaagatttcaatgaatatttctcaaataattaaaaatatttattaaaaaacttgaaatcgaaaaataatcagcttcaaaagtttcagaaaatgtcggatttaaaatttttcaatttaaaaaaaaatcagatttttgccagaaaaatgtaatttaaaaaaattaattcttcagacaatatctatgattcttaaattttttaaattgatttttctgcaaaaaaattggatttttttttcaaaattgagaaaacatccattttctaattaagaacattttaaagtaattagaaattaatttctacaattaattatttattttattggaaaaaaaaattacaggatacgatataattttttttgaattaaaaatcaattttccagacaataaaagcgaattattattttttaaagtttaatttttctcaaaaaaaaaatccgttttgttttcctcaaaatgttttataaaaaatgtaatttttttaattctgatggctttaaatatgaaaaaaactgttttttttttgaaaatcacaagttagaaattattgcaaaaaattaacaaattatagttaactgaattacaatttaaaaaaattgaaattttttcagtcgttcttgaattaaaaattttttaaataaaattaaactacaaaaaaatttatttccagatgtcaaaagagctggcctatgaatgccagaaaattgtcgactgtgatgatccgttgatcctgtacgcgtgttttatcgaatctgctctacttcgccgaagatctgataatattaattgggtaggttttttacaacaaaaaaatggaaaaatcctggaattcatcaaaaaaaaattttttttgattttttcaattattcaaaaatgaaatttatttatttattcacgctcgcgaagagatcgaagaatttttccaacattttctcattttcttgaggaaaaaccagaaagttgagcataaatcgaaataattatttttccgatttttttttcgaaaaacaaacacggaaagcagaaataagttgatttttccgatttgtttcatattaaaaacattttttaacttggaaaacctgaattaattttaaattttttttttaatttttattttcagaattttgattttgttaaaatatttttttccagtattttcaattttcttgaggaaaaacctggaacgatcgagtcctcaatcccatctcaatttgcagggtctcaacattcaatcctcataccgtggtgtccatgtaattagtgaaatcaaagaaggatccccagcagacgcgtgtacaaaaatcgacgcaggcgatgaaattctaatgatcaatggacgaactgttgttggatgggatttgacgagtgttgttcaacaagttggagctctggatgtcctggagctctcacttatcgtgaaacgccgtccccgagagcctcaactaccgaaacaatcgaagctggcggctcgagctcttgct
  ID: 36
  prot_end: 607
  additional: 0
  reason: 
  dna_start: 10249030
  target_len: 13783681
  upstream_gap: 
  downstream_gap: 
  target: gi|193211354|ref|NC_003281.8| Caenorhabditis elegans chromosome III, complete sequence
  strand: +
  status: auto
  prot_len: 607
  prot_seq: MAQIVRQSKFRHVFCKPVKHESCMSDIRVTEITWDSLFCDVNPKFIAFINRGAGGPFMVIPVNKIGRVDKDYPFVDAHKAPCLEVAWSPFNDNVIASCSEDTTCKVWVIPDRGLNRNLSEPAVELTGHQKRVNTIAWHPVANNVLLTAGGENVMFMWNVGTGEALLEISGHPDQIWSINFNFDGSQFVTTCKDKKIRILDSHTGEVVHEGMGHEGVKPQRAIFVKDGLILSTGFTKRSERLYALRAPEDLSTPIVEEELDTSNGVVFPFYDEDSGLVYLVGKGDCAIRYYEVNNDAPYVHYINTYTTNEPQRAVGFQSKRGMSSEENEINRIYKLTTKGVVDILQFFVPRKSDLFQHDLYPDTRSTIPALTAEEFMEGKNAAPNRQPVNAAAAAAAAKPKVQVAKKANILSTLAPTAAESVPTQSYSERPPSSQQPSPRPSASPRPRPVVDDDMGIVTMREAPPSRPASSRASRTEIPPKEESKVDPMKPKQAVQLKSRAARDEPGGGAQTAGQRRAAAELERIKRDQSRTADEDNTLAPPPSSSRASASPRGSVSAASDVGHVPQNMDELLEDLMKMKAVLRQHERRIRMLEEEIADRNMSNAYSF
  score: 1.0
  upstream: aaacatacattccataaattggctcatctctatgatcagacgaaacaatcacagaaatccattgagcaatcaaaagaagcagaccaataaaactaagaagttcgttatcccgacacttttcaacacgacgaccctcaataaatccaagttctctttcgattctcatgtcaattcggtaggcaagaagagggcgacggctgaaatttcttgattatattaaaatatatctcaacacttcaattcgatacaaaccatttaattaatctactagattcataaattgcagctgcatagttaaccattatgaagactccaaagaaaagtggaaaccaaatggatatagtatcctgacagatgacaccaacacaagtccatgtagcagctaatttattccaaccagtttgaaaaattattagcagaaaagcagccaacattccaactgataataccattcttggtacaatacgaacaccccatgatctttcattattccaatctcgttcccattcatttaaatgtactgctcgaagtatttgattcacattccatgattccattacccattgtatcattgctgcaaattcaatttaaacatttaaatagacaaataggctgtggacaattgcctacccagaacataacaaaagtgtatagcaatgaaataaaaacgacatgctgcttgagtaatggcgaatactgtggggttactgtacaagcacattataattccggcggcagtcatgctataggatcggagacgttgatgggtgtcttgaggatcctgaaatggaataccgtatattctctattagagcggcatgccgcactaatttccgggcccttcgtgacgtgcgctctattagagactgccgttctactggatactgccgcactaattttcaataactaattttcatattgaagttactacttttgggagtagtaacctcaaaatttccttataaaacctcatgttttatggaaaaattcatgaaaattgtgtaattttgcctcacaaagacactaaaattcaatatttaaatgaaaatttataaattcattcaagaatgaacaaaaatatcttcgaagaaatcgaaaaattgagatggctctcgcacccaaaaaaaaggggtgccgcaggggtaatagagactgccgctctaattttcgaagagccagttagggtgccgctctaatagatacgccgtactattagatacgccgctcaaatagagaatatacggtaattgtttttacaacacagcagttcacttacgtctccttgttccgaactaacaccgaatcctaatacggccagttttccgagcttaagcaagaatccaccaagtgtgattgttgcaccgacaacagatgaatatccaagatctcctttgtattctttacttttctccttttcacatctatcacctgcatatccccagttgcatttacaactaacctctgccaattcacttgtacatacaccattctttccacaagcttctggagtacagggatttgatgctctccaacaagttgccatctgaattgatatgatcagaagatctaataattaggatacttaccttaaaaggttctttacatacacatttgtatccttgaaccactccatcagaatttgtaactggttgacactcttttgttcctcttccaaaacaaactttacaactcgacaccatttcatttgtcgtgtcccgaatcttccgttcttgtactgactctccacaatcaatattactcggattcggatatattgctcccaattcgttacaagtgactgtgaaagtctttcgatttccgtagagacaagctacacttccagatcttcttggctgaagagttccagcatattctttgaagcttgtgaaatagtcgtatgcaagaaagatcttctccacatcacattcagtagagttacagtattctgaaaggtttcaaatggagtaataagtatggaaaagaaaaactcacgaggaagaacacagagggctgaaatgttctcaaatatctccgagattccaacagtcaccgaaataggagaactaactaatgtttgattgaaaatactgtagacatcagccattttatcaaatctttccttcttccctccaattccattcgcataaatccaatcaatattccgtaatcctgcactttcctggatcaaccgaatatcagcattatcacggatcttatcaagagaagccagggattgtttgtcggtagttttgcaatatgataaagctgattgatatgaattgatttttgaagaagctgggactaaaaggaagcaagaagatgttccgataaggtatccagatggacactgaaccttgcatgcaggatcttccgttgttgtggatgtgctttgagaagtacttgtggaagaagaggacgaggattctgttgctggagaggtattgccagaagtggaagatttttgagaagatgcagttggaatagcggttaaaatcggagtagtggatacagctatttgagaagaagatggttgatctagacttattgttggaatagacgctggtgaagtagatccttgtgtagacaatttagaagttgctggccatgatggtttcacgtcactagtggatccagatggaagtgtcgttgtagttgttgaactagttttagagcttttgctattttctgtggtatctgggattgaagtggtcttatccgacggcagaactgatgtagaactagatttctcagtgttaggtttggtaactggttcagtggattctgtggaagatctggtgttagtcgcagaattctcatttgatttgaaagtggttgtgtcaccagacgtctccgctgtaatttaaccttgtggagagggggtggtcaataattacttgtaaattttattattacaaattgcctattttatgcccaaaactcaaaaaaaacactgacctgtagttgtcatggtactctctgtagtttttgtagttccaggtggctcagaagaccttgtgaacacatcatctggtggaaagatttcataacctggcaatcctgatgtactaggttttgagcttcttgtggttgatttggaagtctctgacgtttcagatgaagtttcagttatgccagttgttgaactgcttattgagtgtgttgctctttgagtggatgagaagcttgatagtttcgtagaggctgaagtagatgaactggattgtgctgtgctgagatctgtgactggtatgattgttgtggatgatgtagagcctgtcagggtagagggtgagatgcttgttttatcagaagaagatcgttgggatgtttgaggtgaaactttcgttgagacttttatcgttgtttgttttgttgtagaagtttcagtcacggaggaggaagttcttccagatgttcctgaagaccccgaagaacttgtagaacctgttgattttgaacttgaatccgtcgcaccacttgaagcagacgtagactgagtagtagtagtagtagtagttctcgtcttcgaattggatgaggagtttgtcggcaaagattttgaagagcctaatgtggtagtagtggaagatttctgagaagttgcctgtgtaaacggggaagtaatccttggtgaagtatccgaactcagtgtagaagaacggcttgatcccgacgagcttgtggaagacactgtagagccactggttgttgatttagataaatcggttgtcggagaagaagtcggtgtttcagatggaggagtgcttgagtgtgagatcgtgctcaatactgcagtgctggctgttgtagtggaagaaggttttgacatttgagacgatccacttgatgattttgaaatggaagatgttgtgttttcagtcaatgtcgatttatcagtggaagtcttcgaagatgaaccagttgattgaatactaccagatgttgatgtactgcgagtcaagtcttcagaagaagtcgtaggagtagaaccggttgtcttggatgtagtagatgttgcaaaactcgtggaagatgaggaagaagtgctcgttgtagaagctgatgtctccagtgcagtggttgttgatgctgttcttgttgattgggaagtagaactcggtgtggatgttgagacggtagtagtgtcatagtcagggcaggaatatatagtcacaccagctatttctacagtcacccctggaggaatattttcccaaattggaaaagttgttgttggaggttcagttgaagtacttgttgctagggtagagctggatgaagttgtctccttggtagacgtggttgagtcttttgcagaagtcgtttcgtttgagtgtggcgaagttgttgtagtctctgaaagcatgattaagatttacaaacttagaatatcactgtttaactttaagcctattttgcaaaaactgtcttttttataacacgggagaagtagatttctttccagatttttatgtatacatgggatttggaaaaccagatatagcgatacatccgttcttagcttggcaatttcacacaacttctcatccaaattaaacagctttagaaatatcaaaagttgctaaaactgggtaaagttaaaaataatattttggaaaattcggcaatatgccgagagaggttatggagcaatccaaatgaattttcccactttttcctgttttcgcagatccaaagcttacctgttgagtttatctgattttttgtagattgtgattcatcattacatcccggagtttcttctgagaaggaatctcctctattgtttttccctctattacacccgttgtcttaaaattgatacttgatcacttttcaatttccatttcaaaagttttagacttacttgcatcagcataagcatatctttgttgcagtactaccagaattaaaaagcctatgaaaaacagcggtggccgcattatttcagtgcagcagggctcctgagctctgtgtgctcagcgaggcgtatttatggagaaaaccgttacccccggttacggtctgacaagtttatggcttttgttgggtttctcaacattttttgacgagattatggtcacatttcaagtggttttatttccgtttctgggaaaagttttagaagtggccacgacttggatacggtagctatgattttggcagaacttgcacgtagttaccaactttttggtggagattttttagttttatgaagtaaaactctaatagtacagcaccacaaaataccacagtttaagggatttatagataaaggtaggcaggtagatagacacttgtgcacctacttgttaagcctaaatacgagacaaacacaggtaacctgaaatgcacaaaagtacacaaaattatcgtgtcaatagagaaggcttaggaacaaaacaggcgtagggtcgaaggtaggtaggcggatttttgtgcctatgtggatgtctaacttttattcaaaacttttcgctttcaattttgccttttcgaaatcaaaaattttcctattccaaagttcacctaaattaacacataaatcacttccaaattacctcaatttcatccggattctcccgttttttttttctcgcaaaggttgttgaaaaagtcgaaaaccaatcagataagttgaaggcggtttgctgggggcagattcactcacaccgataacctccacaattttccgttctttttcaagaccctttttatggttttcttccactcttcaaggttgatcaattgatttttgaatggtttggaacgacgtgttttcaattttgtgcatgtatctggtggcctagaaataacaaattaaagaatcaaaaagatctggaaaaaaaacgaattttttttagaaatattttattttaaatttccaatataaattttcccacaacaattagcgtctctatggcaaatataatgatttcttctaaatgtaataatatggcttaaactggtttctctaacctcccagatgttaacaatgacctcccccccccataatgttatcatcacctcttctatgtgtttcattgtcgaattcattaattgtgtgttttgttataatgattaaaagataaaactcttcaagtttccgtttttttcatcatttccttaccctcttttccgcctgttttcatttatttttttaattgaagaaacacttaaattgtacgactgtatggaggcagatgtgtaaaacccgttaacctttttttgagagatagactggcaaaacattatgttagttgcggtggcgagaattggcttttgaacaaactttgacgccccaagcttttttttgaaatttaggacatttaagccatttttttggcacgtgacctagaatttttgaaaactctttcaagttagtttgcctagagaattcaagtattttttgctttgtttaaagttttcttgtcaaaaaattttttgaaattttttgagctccggtccgatatttttggattttgtgaacttcaaaaaaatattggcaaataaaaacaaatttgaaaactatccgccaaaatgttttcaagcattttgaactcccgccaatttatttggaaggttttgaattctcctcaaaaagttttgaaattttttaactcccgcaaaagtgttttaaaacaatttcaaaagctccaattcacaccggaatttttcacatcttccggattcattttcaaggccttttcctacagtaaccctgatgtaccttcctgcgtcaaaatttacctccttccataatgacaaaacacgtctgattcgattattgatcctaacctttcaccaattattttttgtctggtttcaagtgttttttgtctcgagacttttcaaaagtacatcatcttttcctcgtttgtcagacacaagttttctaagagtttatgttccagggaggtacttagactacttttgaaatatctgcgaatttctaaaaatgttcaaaaattacattgaaactgtatgactcgagacggtatgttcacaaggaatacaactagtgtagaaataattcccgaattttaatttataaggagtacggtatttataggctctggagcagcactgtaggttttattgaaatacgggtactgtaggagccgtacaaaaagcacacgtatgtcctgtatgaaaactgtatatgttttgtgatgtgtttatttcatatgtaaaaaaaatcttcttaggaattactcaaattgtcacatatagaatccgccacaaaaccagtggttctttgaatttttatcaccacatggtgcccatgtgaccatccccaaatccatgcaaaaaccgtttgttgttcgaaaccactgagatcatcttttttagtgatcagaaattaggcataggtttaggctgaggactaggattaggcttgggcttaggcttactctaaagtctatgcgggtacgtcctgctacaggcttcatgtaacgtgcccaaaaaagaaatgtacttgggaaaatgatggatgggaatgttttcatctgtttagacaggggtagatgaaagaacatgggcggtcgagagaagaatcatcgaatcagttggaggttagtgagaagatgataatgtatgtaccgcgcaagaaatagatgtctttcttttttttttcttcgtggcaatggtgattaactttttgaataagaccaccttgggatatcgttgagatatgcggctagtcagttttgttgaaaaacacatttaggcctgtcaggttttgttagtagttattaataataatgtaggtttacgacacaaaaaatatttggtaactttatagactgccctcttaatttaaaataaaaactttgtttgtttggcttttttcacataaatcaagtacgtctagttcaaattttacgcgcgtccgctaaaatttcaaagatcgaattcggaatgccctaaaaacatgatgattttttttcgttaattaaatcctattcaaagattagttttctttttgttcttcaatgtttaaagtttcaaaaattacattgaaaatttaaagacaacaatattttttttagaattatcaaagagcggaagtgaaaatttcaacagaaaaaactagttttccatattactcaccacccagtaaatgatattagattaagattttccaactataaagatacaaactttgaaatcaaaaacttgacattgaaggatggattacaactactctattatcacgtatcgtaaaaagatcaaaaatttggattttcgtgtccaaatgtatctcttgagatacctgacaatctttttttaattggaaatcatattgaaaatttgttagttgacattttggttttaaaaaattatgcacgaatttgaagtttgaagctatgtcaagtggcaaaacaaatttaaaaattgttgattaagaaataatcaagacatcggaaaagtcggcaactagcagcttttgacataatcagccaacttgttggtattgctgaaatttccaaattttccaaaatcgccgttcacctgtccctctttttattagtttatttacactttttttctgatttttccccggcccgcactcaattttttagaacttatttctaaaaaagacataccaaggatcgtaaaaaaccaacgcctattgtataaatcacgccttgaggcagtctcttttgtcccaatttttgcataaaaagttcattaaattaaagttaaaattcaactttcaaatctttctggttttattttgacaaaaaagaacaaaaaaagacggaatacctgttcctaacgcgtgttaacttcccggtttttacaaatcatatcagtgttttaacagggaatatatgtaggttaaagactgtattccgcattttttaaaaattaatatctattgtatgtacttctattctttaggtaaacttttccatttgttgtacacaattagtggggcgtggtttttaaattgatctagtagaattttatcgattttgtacttttgattttaagagcaatttaatgatgttttcaaaagataacaataatactttaggttttatgtatcaggcggcataaaattaggcctaaatctactcatctggaaaaaaaatgtttggaggaaaattaaagttttctgagaaaaatttcgccggaagttcaatttttttgacaaagaaattttgcaggaaattccaactttctgattgtgagtaaaattttctgattgtgagcaaattttcggaggggagttcaaactttctaagaaaatttttctgcggaaaattcaaattttctaaaaaattgtttttttcaaacttactacgttatagtcaaaaaaagtcataagaactttaagtgttccataaacactttaaaaagtcatcattcaattctcccaaattctcatcattttaacaagccatgaatcttcgaaataccttcgtttttttctcgacttacgggaacattctctccccgcctctactgccactcaacttgtgataactttttgtcattttcacttttttgttagtgaagagagaaaaagagagaaggaattgcatctctctattttccatatacgatacttcacccaacaaacaatcacagtctatagactttttaattcagaattttaattttttttggtgcatttttatagtggtattaacgttcatatgaccattgttttgtcattttggaatctgatttagttttttgtattttttgcgataagtatcaacaccttcattatttttccaaaaatcttaagtttctgaaaactgaaaaaaaaacactttttttcaagttttaattttcttgattttgtattgttaactgtcaagaattttttttgttgaaaaaatataactttttacattaaaagaacgaactttcttgatatcttcaacttttccaattttccccagttccccacacttttccgcccaaaattccaaaaaataagtttcagatggaaaagcacgatgtgcacgaattcgaagaacccgatgagaatctcaaacacaaaattgaagacgaagatgatgcagagaagttgctctgcggttatggagcatgtacgccgagttggcttcaaggatttcataacgcgaaatgtttattagttgttttgggaatttgtgcatttattcaggtaaaattccagaattttcatacccacatgaaaaatgtacaactttcaaatgttgaaattgatacttcggaaaaaaaaatttccgaagaattgtcgatttttcaaggacaatcatttgtttctgagagatttattgattctatcgatttttatttgtaattttcagagtttcgtagtaaatgcgatatttccagttggcctgtcaacacttgaacggagatttaaaatgacgaggtgaggggtttttgaaattcaattttgcatttctcaaaaatcaatcaataaattccagtacgcacaccggaatcatctcaagttggtacgactttgcagtactcctagtcgttttcccggtctgccactggggaaataatggtcataagggacgatggattggttggggaggtgtgatcatggcactgggctcattgatttgtgctcttccccattggatggttgatatctatcatccggatgttaatgatttgacaaatcaaacggatttcggtcagtgcgcgaatcgggacgatccagaatgtgctggaaaaccacattcgtcgtggttcaatccgtatttttggatgtttattttgggtgggttttgagttttgagtttagcaaaatatatgtatcttatatttggtcgatgcaccatgtacaaaaaatcctatttttattgttaaaaaatagttgttattgtggccgtcacctcgcaagtcagtaaagtagattgattcggtgtactcgtaagatcggccgctttatcttttccaatcaatgaaacccataattttttgaaacgacattttaacaatcccttgaactttttaaaaggtattttagtcccacgtacccaaaaaaaaccaggctctagcgatttttctcggaaattggtatcacaaaattccccttttccaggtcaaaccctccatggagtcggctcaacaccacttttctcaatcggaaccacatatatggatgagaatgtctcccagaaagcatctccagtttatctagcaattcatgcagttctaacgtcttttggtccagttattggagtatttgccggagggtttttgctcaatttgtatgacgattttgatcgagttgaacggtaaaaaaccttcaagaactaaaattccaaatcagaagtttgttgcagaatcccaatggaacgttcggatccaagatgggtcggtgcctggtgggtcggatttatcatttcctcgatatcagctcttatgattgcttttcctatattggcttttgctcgtgaacttcctgaagctaagaggcatcgagctaaggacgtgaatcagtgccacgtggcgaatggtgatgttaatgcaaaagcaccgagggatttgatgaagcttcccgcttgtgtttgggtgagcattttaattttctaaagttctaatttccaataaaacctttagaagatttgttttgcgaaagagtctcctcattccattttcctcaatttgatagattttttcagaaaattctgagcaacccaacattcctcgtttgcatttttgttggaatattcgagtcgatcattatcaatggatttgccgcgtttatgccaaaaattctggaaaccctactgtccactaatccaacactggcttcgtatctctcttgtgagtgtaaacttttttatgaaaattttgaaagttcaaatttcagcggttgtgatttttgccgcagctactggtgtaatggttggaggtactataattcggcagttgaagctccaggtaagaaaacaaattttggaaaattcacaatttcgtgttatcaaaaattgagaaaaaaaagaaacccaaaaatgtattttgtttgtttccggccaaatttcaagttttcattgcacgtgcctgccgcgtgcctacgtattcgggtgcaggttcgaggaaggcgtagttcaacttgtaggcacaagataggcgtaggtgacattgtacgcacgaggcagtgtagttcttcttgtaggcaacatgtaggcgttggacatcaccttgcagggctgagacaggcatatatttttttgaacattcaatttcaaattaaaaaaaaacactttttaaaaaaccatttcttgtcagttacttctccgataccccattttttctacggttctgaaccgatttagaacgtatttctctctttctaagccatgtgattcttcaacaaaacattccattaaactgttcgaaagacaaaaaaatgtgataagcggcaaagaacacgcacttttgtttattctctaccaagttttttttctccccactgcgtaccgtgatcccattttgacacgataattggtgtctacaaatccaattattccattagcgcgtggtggacacatttttgtctgaaagaacaaaaaattaacgaagaatttgttaagttggatttgaaggaaatgttgaaaaattaaacattgacgttttttcgggggcaaattaggtggaaagttgtgaaatttttttacagacattaatttcaaaattgaatatctttttgggtttgcaagataagaaacatttgtcaactagtaaagtgttctaaaagttatgcactatattttgtatgttgacaactttttttaacctatagttatggacgacgggagaaaatacacaaattttctgagaaaaaatatttacccaaaatttagacttcaatttctctatgagttagcagaacagaaaaagtgatctactaacaaaatttttatcacataacgcgctacattttgttagttgccaaaattttactagcttcaacgagggccgagaaattgataaaaaatatttgaacctagtattccaggtcggcggaatgttgaaaatgatcatagtatgtcacgtgttcgccttgcttttcaccaccggtctcctcagccactgtccacaacgggaattcgttggcatcaacttgggctatgaggatttgtaagttcattagagcacatttgcagctgtgttgaattcaaaaataagtattcaaagaacaatttcaggagcatcgaaaaaatgcacgactttagcatctcatcaacatgcaatgcggattgtcactgcaaaatggagtggaacccggtttgcgatcggaataccggtcatatgtattattcggcgtgccacgcgggttgtacaggaaggactacgattgatgttagttttgaatgattttttcattccgagcacactcagaaaattttaaggatctaggtgcacttgcagccaagttacaagtaggcaaagctcgataaaattttctcagaatttttgcataaagcttcataacttagttcaaaatagggctgtacaaccggacgtccggtcgtccgaaccggacgcacatgcgtccggttgggggtagctatccacgacggccgacaatttccgagtttcaccactcactataaaattgctgattaagtatagtgagtggcgaaactcggaaattgtcggccgccgtggaaacctaccccaaaaccggacgcagtgcgtccggtggtgtcaaaatcggacgaccggacgccgatttgtacagccctagttcaaaattgtgctcaaaaaatttgatagcttttggtgcccttaaatctaatttataagatgccaaaattttattcgatgtactacaacttgcctcaaaattatcctagaactctgaaattttcacaccaaaaaggcaattcttctgacttttcatatcttgtatttttgcaaaaagcatatttccagggctcatcacaatggtcaggatgtggatgcttaacctcaaacagcacgttccataatctaatccatggaatcaaagagcatccagatgtccttaaccagggttactgtcatcaagactgcggttatcgggagtacattctaatggttacacttttcatcacagttgttgccagttttgcttccggaattccaactcagcaaatcatgctccgtgtggtcccattcgatcaaagaactctggctctcggcgttaactggacatttgttcgtctgctcggatttattcccggaggaattctgttcggaattatcatcgataccgcctgtcttgaatggggcgagagctgtggaaaagccacgtcatgtctggtgtatgacccgtttaagcttagttggactattactggacttggtgagtcgttttggaattttaacgtggccgcgaaagtagaaaactaggccatcgattgattttgacggcagccctgcctaacatcctctattaaaattttaaatcttttcagcaattgtttgtaaacttctatcaattctggctacaattatcggatatatgacatatcgaccatcagacttggataatgcaggttggtttttttgtctaaggaagtttaaaagtatttaatttcacctaaaattatcaaacgtgcactaaattatacttaacaaaaaattttgaatcccgtaggaaaaggtgcatggcgtcggaatttacgacggaaaccggcatttccgactgctgacgagccccagccacttttgagacgcgtttagtatgggtaagagagtttgctcagtgtgatgtgctaactctcgttgctctcccgtggtgtcttactaacttttttaaatgaaaaattgcgaggtcaccgcgaaaaaaaaatcggtggccgagtttctgtaggagcgatttacagacagggccgagtttgatcttggcctgtaaccaaaattaaagcccaacacgtggcatctctgggaacataggcttttggaaaaaaaaaacgccgcaggggaaaactcgggcacaaattttttggccgcggcctctttgaagaaccttgttttttgaacggattttgagttgttttggaacatggatttcaatataaattatcgaaataaataaaaatttaaaaatttaaatgttgccgcgaatttcaaaaatttcggaacttttcggcgcaaatttcaaatgcaaacatgttttgtcttgtatataaaaaaatggctttatactaaaaatgttccaatttatttcaggctcaattcaaacggtggacagtcactgtcacacggctcttcatctcgtcgtaaacgacgatcggctccccgagcaggcgattattcacgctagttatgctcaaatgtgatctgttgttttgttttcgcaaacatttttattgattttctcaaaatagaggggtgtagcgatcgaaaaatcaaaaaatttgaattcaaacataattgtaaattttgcgttttttttcgcgccagaaatacggtacccggtctcggcacgacaatttctcgttaaacgcaataatatgtgcgcctttgatgagtactgtaattggaaactttcatttttgtggatttttcaatagtttttcgttaaaatactttgaaaaaagctaaaataatttacaaataaaacataaataaatttttccaaatctgaaaatccataaaaatttctctgcaacgaaagtttgaaattttttgaaaaaaaaagaatgcgaaataccacaaacttttctgaaattcgctatacccttcctaaaaataatatacggtagtagataattcccgcattctcccccaactcgacaaacgggttatttccccaaattccattttttttttctcagcaattctagaaattctctaccgtaaattataactaaacattgcataccaatcaggttgttgtccctcacccactctcggttgctttactatttcacttttgtacatatttgatgatgatgatgataaacgttattcataaatataagcaaaattgtttgtgcagaggaaaaaaaactgaaaggaaataatgtgaaaataagtaagtgagaagaaataggaaaattgaatgaataaatgaaatgaaatggaagaaaaaaaaagttaaattttcaaaatttgaatctgagcataatcggcgaccgtctccccgggcatgagttctccggcattcaggttaatcgacatttttgcatagtttcctgttggccctttggcgagtgtagatgagttaatgaacacacttccattcacacattttgctgatggcgcaagctttgtcggtgcaaaaacgatatgaggagtcgagccgatacagcagacatcgagcaaatctcccatggacgctggaacttccgttggctccaatggatacatgcactgctgagtgagaagatgactgctgagacgggcgacacgatcaatgttctcctgatttgcggatcgatggaattccgtattgctcaacgcttgaataggctcactgctagtcattgccacctcgacaccgctgattcggaaaatgcatggatcggcgacgaagatcagctctttcttgattttatcgagttttcggttctgttggaacggagcacttgggaagaccggaggaacacaaagatcacgggatgcgttcggttgaatgatcacttgcgtttttgtgctgaaatttgaaaattatcatttttttgcaattttcaaggaaattcaattgttcaaaaaccaacccgacaagcgtctccttaactttcaagagcaaatcctccaacaaattgtcataggtaatattaaaagtgggcttattcaaaaacgtgttcttcttatccacaaatggcccagccagcatcaaaatatcgggcttctcggcaacgactttgtccaaaagctcacagagatgctcatacccacaattgtccgtcgcagtgtacggaccacacgcaaaccagatttcttctgaaaattttggtttttattgatgttcgtggccgcgtaaaatagaaaactaagccaccaacattttctcggccaggctggaaaagttcgagattttcaggaaaatcgaaaaaatcttaaaattttcggttttccgatatgtcggaaaaattgattttttagtaattgcttgaaagttcggccataaaaaacttttgttaacattgtgctaaaaccttactcgtagtgtcagtttcaacgggattcactggaagtgccgctggctggaagatcttgtcaacttgaagctcctcgccagtctcattggtcccacgaacagcgataatttgtccggggaagagagttatatcttctgtcattttactaaaatccattcggatcattgtgccgtcttcgtcgtctggaattttttagattataatcattttttattttccaaaaaaaatattcaatttttttttgaaatcgattccaaaaacacttttttttcggaaacttttcaatttttcataagttccggggtttctctattttttgaatacacatttttttgacatattttacagttttctcgcttttttcgtaaatttttttcaagtttttgaatttcgatttttttaaaaagattttcaaaaaacttaaaaattttcattagttgattttgcctttttcattgaaatttcgaaaattttaaatttcagcttataaaaattattttaaaaaattgataaaaacaaaatttgtgaaactttcgttttttttttgtaaaaaaaattattttaaaaaactcgatatatgttttttcaattaaaaatttccaatttttgagatttcatagatttttttctaacagaaatcctaattagtttgaagtttaaaatcaagaaattcttttggaaattgaaatttttaacaatttttcatggctaaaattcaatttttaactaaaaaatcccataaaaacgaattctcactaatcataagagcaacagaatgctctccaaatttctcattatcctttgtctcatcatgaatcacttgtccatatgtatatacaacatcaactgacggtatcgatggatttccccaatcgacaatttcttcgaatgatttttggatacggtgagcgatatctgccattcgttgtgcttttgctgaaaatttgttttttttgtgaaaacttgaatattactcataagcgaaatttggtgccaaaaatacggtaacgagtctcgacacgaaaattttcgttaaatgcaaaaagatgtgcacttttaaagagtactgtaattagaatttttgagaaaaacattttctaaataaaaaattctaccttcaataaccatagaagatttatctccaccatacaatgtactcggcgttttcgagataattcttatagtatcatcgctttttgtcgatcctttcaatcctttatcctgatacttcttccctcgaatagttgtgacaacatgtgatggatcggctcttttcaggaatttctcattagccggggaaccgggaaatggtgaaaagtcgagaaaatgtccttcaagctttgcaatcgctgaatttgtgaggtgatgtgacggtttttcaatgtcatcggggtcgccacttaggatgaatccacttttttctgcgagcggaacacggccgcgtctgaaatttaatgcggtttttttcgagactttacttgaaaattgatatattattagggcgcagaaaaattaaatttttatcaaaatgcaagtgcgctctacggcaaaatgttgggtctcgttaggttttttgaatttacagttttgccgccaatacctagcgagacccaaccgttgagggcggagcgttctcactgggccgtgaagcgcgtttgcgaaaaactttttgaaaaaaaaaactgaaaaaattaatttaaacatttttagatttcgaattttttaataacaaaacgaaaatgtcttcaaaaatcaacagaaaaaacactaaataaattttatttttactgtttttttttttgagaattttcgtgaaaaaaatttaaaaaaaaaacatttaactgtcgatttttctcattttaaatagatttttgctataaatttgagttccaatgcaaaattcgatgataaatgtaatttttcactcaaaaatctgcgatttcctttacttacgccggttttttcacagatctcggcgtgtgcacagttttctgggcctgagcctccagattctcctctaatttcgccaaaattccagagtcaacggacttttgcccaagattgctcatcaccgaaacgacatcatcgacaatatcctcaccgctcttccggaacgttttgcatagtccttctactgcaaaaattcaatattttgatgttttttccgataattattgaataaaaacttacatttttcaataaaatgatcttttgcgggacaattaaagccaaatggctcaagattatcgttaaaatcttccaaatcgaactcgtatgccattttatgacgggaaaaaggaaggaaattgatgagaaaatgggtgagtcgagttgaatctcgcgcgctctcctgttttgcggtagagcgcgcttgcactgtgaaaattcgagctccgaggcacggagcccccgcagaaaacaaagagttacttgggaaatagaaaataggagatagaaaaataaataatttgaactttgtttagtaaagtttttaaagttttattatattacttcgcgcatttcgtcacacattttttgtgcacacttgtcaagggtgttccgattccctcccccgacgttatcaattgtggatttgccatagccaccgagacacataggattttagctaaacaagagtacgcaggcatctcaacgaaagacggggcgatggcgggagccaacaaagtgtaacatgggagagagcacgggagccgacgagttgcaggggctccgggctgcctgcgggagagcaacaggagcagcaggaggcacccgcaaatccttgcatatttactccgctctcacacactctcgccgtttttcgcttttgactagaaaagttgcaattcttcagcctttttcagatcgaaa
  dna_end: 10254465
  matches: 607
  mismatches: 0
  undetermined: 0
