# Supplementary material for: GenePainter: a fast tool for aligning gene structures of eukaryotic protein families, visualizing the alignments and mapping gene structures onto protein structures
Source: BMC Bioinformatics. 2013 Mar 4;14:77. doi: 10.1186/1471-2105-14-77 (PMC3605371; doi:10.1186/1471-2105-14-77)
Supplement: Additional file 1 — This file contains the GenePainter software (gene_painter.rb), a README file for installation instructions, the GenePainter documentation, and a script to reconstruct genes via the web service of WebScipio (gene_scan.rb). It also includes example data (MSA, gene and protein structures) used to create the figures. This file is also available from the project homepage. [file 1471-2105-14-77-S1.zip › gene_painter/test_data/coronin_genes/AecCoro.yaml]

--- 
- matchings: 
  - overlap: 
    mismatchlist: []

    prot_start: 0
    nucl_end: 34
    prot_end: 11
    translation: MSGRFVRSSKY
    dna_start: 202813
    type: exon
    seqshifts: []

    undeterminedlist: []

    nucl_start: 0
    seq: atgtcgggtcgattcgtgcgttcctcgaaatacc
    inframe_stopcodons: []

    dna_end: 202847
  - dna_start: 202847
    type: intron
    nucl_start: 34
    seq: gtgagcttaaccttcccctcccccgtctgcccgcaatctgacaggtagcag
    dna_end: 202898
  - overlap: 
    mismatchlist: []

    prot_start: 11
    nucl_end: 63
    prot_end: 21
    translation: RHVFGRSTKK
    dna_start: 202898
    type: exon
    seqshifts: []

    undeterminedlist: []

    nucl_start: 34
    seq: gacacgtcttcggacggtcgacgaagaag
    inframe_stopcodons: []

    dna_end: 202927
  - dna_start: 202927
    type: intron
    nucl_start: 63
    seq: gtgcgcagcgagccccctgatccaccgcaaactcggcgtcatctcacaatcttcgcag
    dna_end: 202985
  - overlap: 
    mismatchlist: []

    prot_start: 21
    nucl_end: 123
    prot_end: 41
    translation: EQCYDNLRVSRNAWDTNLVK
    dna_start: 202985
    type: exon
    seqshifts: []

    undeterminedlist: []

    nucl_start: 63
    seq: gagcaatgctatgataaccttcgtgtctccaggaatgcctgggataccaacctcgtcaag
    inframe_stopcodons: []

    dna_end: 203045
  - dna_start: 203045
    type: intron
    nucl_start: 123
    seq: gtccgtccgtcgttaccacccctaatccacctgccaaatccgtctaacgctacgaccag
    dna_end: 203104
  - overlap: 
    mismatchlist: []

    prot_start: 41
    nucl_end: 266
    prot_end: 89
    translation: ANPKYLSVNWEAGGGGAFAVIPLEERGKLPERIPLFRGHTAVVLDTDW
    dna_start: 203104
    type: exon
    seqshifts: []

    undeterminedlist: []

    nucl_start: 123
    seq: gccaaccccaagtacctgtccgtaaactgggaagcgggtggtggaggtgcttttgctgtgattcccctcgaggagcggggcaagctgcccgagaggatacctcttttccggggtcacactgccgtggtcctcgataccgactg
    inframe_stopcodons: []

    dna_end: 203247
  - dna_start: 203247
    type: intron
    nucl_start: 266
    seq: gtgagcagtggcgttgaacaacccttatcatagccaccgagccaacatagatag
    dna_end: 203301
  - overlap: 
    mismatchlist: []

    prot_start: 89
    nucl_end: 315
    prot_end: 105
    translation: NPFNDDLIASGSDDGK
    dna_start: 203301
    type: exon
    seqshifts: []

    undeterminedlist: []

    nucl_start: 266
    seq: gaaccctttcaacgatgacttgattgcatctggctccgatgacggcaag
    inframe_stopcodons: []

    dna_end: 203350
  - dna_start: 203350
    type: intron
    nucl_start: 315
    seq: gtataattcccatcaccatcatgcagcccgcgtccgccgagactaaacgatcgcataacag
    dna_end: 203411
  - overlap: 
    mismatchlist: []

    prot_start: 105
    nucl_end: 419
    prot_end: 140
    translation: VMLWRVPENFTLHPDVDADEIQDVAPVGKLAGHSK
    dna_start: 203411
    type: exon
    seqshifts: []

    undeterminedlist: []

    nucl_start: 315
    seq: gtcatgctttggcgagtgcccgagaatttcactctccaccccgatgttgatgccgatgagatccaagatgtggctcccgtcggcaagcttgccggtcattctaa
    inframe_stopcodons: []

    dna_end: 203515
  - dna_start: 203515
    type: intron
    nucl_start: 419
    seq: gtgagtccactgttacacaccaatcagctgtgtttagagtgctcgtgctaactgccttgtag
    dna_end: 203577
  - overlap: 
    mismatchlist: []

    prot_start: 140
    nucl_end: 881
    prot_end: 294
    translation: KIGHVLFNPAAENILATASGDYTVKIWDIEAGAPKLTLNLGDIVQSQSWSANGSLLVTTSRDKKLRLWDVRQERPAHETQGHSGAKNSRSVWLGERDRIATTGFSKMSDRQLALWDIRAPREPINGFKTLDSISGVCMPFWDEGTQCLYLAGRG
    dna_start: 203577
    type: exon
    seqshifts: []

    undeterminedlist: []

    nucl_start: 419
    seq: aaagataggccacgttctcttcaaccccgcagccgaaaacatcctggcaacggcttccggcgactacactgttaagatctgggatatcgaagccggcgctccgaaattgaccctgaacctgggcgacattgtgcaatcgcaatcgtggagcgcaaatggttctctcctcgtcaccacctcgcgagacaagaagctgcgcctctgggatgtgcgtcaggagcgccccgcgcatgagacacaaggtcactctggagccaagaacagtcgttcggtctggttgggtgagcgcgacaggatcgcaaccaccggtttctcgaagatgagcgaccgccagctggccctgtgggatatccgcgctccccgggaaccgatcaacggtttcaagacccttgactcgatctctggcgtgtgcatgcccttctgggacgagggcactcagtgtttgtatcttgccggtagagg
    inframe_stopcodons: []

    dna_end: 204039
  - dna_start: 204039
    type: intron
    nucl_start: 881
    seq: gtatgtgtgcaacgatgcagaaatgtgagccggtactgacatcccttag
    dna_end: 204088
  - overlap: 
    mismatchlist: []

    prot_start: 294
    nucl_end: 1830
    prot_end: 610
    translation: DGNIRYFELENDKFEYLAEYKSADPQRGIAFMPKRGVNTHDNEVARAFKTVNDSYIEPISFIVPRRAETFQDDIYPPTVGLKPAMGPAEWFEGKEAIPPKISMANLYEGEGLKEVTGVQDMPTATMGASESEAAPAPKASEPSPVRKAPEPVAEPTPVAKPASSMKEQGASMAAMVSKFADDEEAEPVEEESSFDEVSKPVERPARSPEASSPSIKTSPWHQKEEAKPQASPSKVSPLHHPRGLLNLTHLQGSPVSTPVDAAANISAGAAVAADAVTREIGAIKELIAEQTKTIASQAQQMQSLTAEIESLKAKLG
    dna_start: 204088
    type: exon
    seqshifts: []

    undeterminedlist: []

    nucl_start: 881
    seq: tgacggtaacatccggtacttcgaactggagaacgacaagttcgaatacctcgcagagtacaagtctgccgaccctcagcgtggtattgcttttatgcccaagcgcggtgtcaacacccacgacaacgaagtcgcccgtgcctttaagactgtcaacgatagctacattgagcctatctctttcatcgtgccccgccgcgcggagaccttccaggatgatatctaccccccgactgtcggcctgaagcctgctatgggccccgccgagtggtttgagggcaaggaagccatcccgcccaagatctccatggccaacctttatgaaggtgagggcctgaaggaagtcaccggagtgcaggatatgcccactgcgacgatgggcgcctcggaatccgaggctgcaccggcacccaaggcctccgagcctagtccggtgcggaaagcacccgagcctgtggcagagccaacacccgtggccaagcctgcctcgtccatgaaggagcagggcgcttcgatggctgccatggtgtccaagttcgctgatgatgaagaagccgagccagtggaggaagagtcgagctttgacgaggtgtccaagccagtggagcgccctgcacgttctcccgaggcctcttctccttccatcaagacgagcccgtggcaccagaaggaagaggccaagccccaggctagcccctccaaggtaagccccttgcatcacccgaggggacttcttaatctaacccacctgcagggatcccccgtcagcacccccgttgacgcagcggccaacatctctgccggcgctgccgttgcggccgacgccgtgacccgagaaatcggggccatcaaggagctgatcgccgagcagacgaagacgatcgcctcccaggcgcagcagatgcagagcctgaccgcggagatcgaatccctcaaggctaagctgggc
    inframe_stopcodons: []

    dna_end: 205037
  unmatched: 0
  prot_start: 0
  stopcodon: tag
  downstream: tagcctttatgctttccaagaccctgaacctaatgtattgtattgattcctttccatttgcacacctattcaccttccccacgttctctgttgtcccgatttgctcaaaagcccgcccctcttttctatgtccatagccgtcatcgttgtgtgttatattcttgatgacctgcagcatgatcgcaatgtcaatgtcaatacgaataccagtctctgtttatcattgttaattctgtgtcgattcagcggcgaccacaccggggatggcgattggatagatggttgtcttggtacttagtattgggtagacaatataagtactctgcactttgagattcacctgaccatcccatacaaattaaagtaacagtaggatacgaggaaagaacttgtcatattctcaaccattcccccagagatgtaaaccttatctacagaagaaattgtagccacactgccaccacccagtaactagggtggcagcatcagcaatgacctcactcaccctcgaaacaccaatcaaccacacatgcttcatcagcaccatcttcaatcgtacgcaatctccccctttctttgtccttcgatggaaatttgaaacaagtttgtaacatgagaagcaaggaattgaatggtatgaaaccgtttgatggaaccaggcacatcggttgttcctttggtagccaggtagggaagtaaattaaaaaggaaggaaatccgggtggatctttttctatattctttggttgggtagtgatgatgatggtgatggtgatggagggagatagaagggtgaggagggggaatacgttgtttgttgtatgtaaggagacaccggtagatagagaggagggtagaagggcgtgaaaccttgaggagagggagaacgtctagaacgaagggtatgatggaagaggtagcatgaacatgattacttccatcgaccggcctcacgctccttctcgacacgagtagctcgagcatcatcgttctcctcatc
  additional: 0
  prot_end: 610
  ID: 5
  dna_start: 202813
  reason: 
  downstream_gap: 
  upstream_gap: 
  target_len: 3059549
  strand: +
  target: scaffold00866  length=3059549
  upstream: acacatacgcgacagggtcgttgacttgctggttatggcgcccgcaatagtaccgggtggcacaagaccggaggctccggagcgggcatttgtcgaggccggattcatctctcgaagaccggggatacgtgtgcgggtggatggtctcgactgcacatatcactacagattagtacaaaatcctcccagtgctggcaatgcagtttaccataagttcattctccatggcttccacaggcagggtgactcgacccctgacaaggcgaaaattcgtgtctccgaagcacaacggtagtaggagcgtgtgatgggcgaaaaaagcaaaggcgcgatcaattagagtccggctgcgaccagttaggggcgggactgcatcgtaaatctggccgtcagcaagtcgtcgtgcaaatcgagggcagcgcaggggagtttatcaaggtcgttcggtggccggctgctttggttgcaatcaacccgaccgtttctggagtgacggtgggcggtaaacaaacgctgctgactcagcccagtccggcggggtgcgccattaccccatcgggctaggcgtaatgctggtcatgccgttcccgccagattacgacaataccgttctgcccgcatggcactcgacgacggtcttgaatgtttcagtgaagattgggagtatagatttctatataaaactgcagcacgaggaacatcgcaagatctggtaggatcgatcttgtccccatctctctcttctctctctctccggaacctcttgctgagccacacggtctaatcgctggcccgcccgcgggtgttcccacttcccacttgcacctccctccctgactggctccgtaacggcggctgctttcagaccgacaagctttccccgtcccccgttcaaggccatcgagacccttttgtctctctcaattgcctctattcccttcattgttatttgctttttcgctattcttttcgccctgtggctcgtttgacaaccacagtc
  score: 1.0
  prot_seq: MSGRFVRSSKYRHVFGRSTKKEQCYDNLRVSRNAWDTNLVKANPKYLSVNWEAGGGGAFAVIPLEERGKLPERIPLFRGHTAVVLDTDWNPFNDDLIASGSDDGKVMLWRVPENFTLHPDVDADEIQDVAPVGKLAGHSKKIGHVLFNPAAENILATASGDYTVKIWDIEAGAPKLTLNLGDIVQSQSWSANGSLLVTTSRDKKLRLWDVRQERPAHETQGHSGAKNSRSVWLGERDRIATTGFSKMSDRQLALWDIRAPREPINGFKTLDSISGVCMPFWDEGTQCLYLAGRGDGNIRYFELENDKFEYLAEYKSADPQRGIAFMPKRGVNTHDNEVARAFKTVNDSYIEPISFIVPRRAETFQDDIYPPTVGLKPAMGPAEWFEGKEAIPPKISMANLYEGEGLKEVTGVQDMPTATMGASESEAAPAPKASEPSPVRKAPEPVAEPTPVAKPASSMKEQGASMAAMVSKFADDEEAEPVEEESSFDEVSKPVERPARSPEASSPSIKTSPWHQKEEAKPQASPSKVSPLHHPRGLLNLTHLQGSPVSTPVDAAANISAGAAVAADAVTREIGAIKELIAEQTKTIASQAQQMQSLTAEIESLKAKLG
  prot_len: 610
  status: auto
  undetermined: 0
  mismatches: 0
  matches: 610
  dna_end: 205037
