# Supplementary material for: GenePainter: a fast tool for aligning gene structures of eukaryotic protein families, visualizing the alignments and mapping gene structures onto protein structures
Source: BMC Bioinformatics. 2013 Mar 4;14:77. doi: 10.1186/1471-2105-14-77 (PMC3605371; doi:10.1186/1471-2105-14-77)
Supplement: Additional file 1 — This file contains the GenePainter software (gene_painter.rb), a README file for installation instructions, the GenePainter documentation, and a script to reconstruct genes via the web service of WebScipio (gene_scan.rb). It also includes example data (MSA, gene and protein structures) used to create the figures. This file is also available from the project homepage. [file 1471-2105-14-77-S1.zip › gene_painter/test_data/coronin_genes/AngCoro2.yaml]

--- 
- matchings: 
  - mismatchlist: []

    type: exon
    nucl_end: 15
    translation: MTNTQ
    prot_end: 5
    dna_end: 47221143
    dna_start: 47221128
    nucl_start: 0
    seq: atgaccaatacacag
    seqshifts: []

    prot_start: 0
  - type: intron
    dna_end: 47221400
    dna_start: 47221143
    nucl_start: 15
    seq: gtaatctcaactcaacgagagagtgaacgtctaatccgcggactacttctactactaatacacccgatgtgatgccgagagtcttcagtagttttgactaacttccaaccgtagctccgtgtgtggggtggcaacttaattaacctttcaactcggaatatctaacctacaggagcggagcaacagtgatatcattccgatcgatgactaacaacacgcttgtgtttcttccctaccattcctcccgttttgtacag
  - mismatchlist: []

    type: exon
    nucl_end: 318
    translation: LWFRGVRPSKFRHVYGLPTRKECCYTDINVVRSGNDGNFCAVNPTFLAIVADTTFVVIPIATTGRIDFQCCKVIGHAGQILDLKWNPFDDHTIASASDDCT
    prot_end: 106
    dna_end: 47221703
    dna_start: 47221400
    nucl_start: 15
    seq: ctctggttccgtggcgtccggccatccaagttccggcacgtgtacggtttgccgacgcgcaaggagtgctgctacaccgacatcaacgtggtgcgcagcggcaacgatggtaacttctgtgcggtgaacccaacgttcctcgcgatcgtggccgacacgacgttcgtggtcatcccaatcgcgacgaccgggcggatcgatttccagtgctgcaaggtgattggtcatgcgggtcagatactcgatctgaagtggaacccgttcgacgatcacaccattgcgtccgcctcggacgattgtacg
    seqshifts: []

    prot_start: 5
  - type: intron
    dna_end: 47221788
    dna_start: 47221703
    nucl_start: 318
    seq: gtatgtgtgtgtgtgtgtgtgtgtgtgtgattgatgaagagcttaattctcctaataaccaactcgttgacattatcgttttcag
  - mismatchlist: []

    type: exon
    nucl_end: 639
    translation: IKIWNIPEGGLVNNLTNYVTELVGHKRKVLHIEWHPTASNVLLSAGFDHTVCVWDTGNTERPLLNVIDCHVDMIYSLAINRDGSMIATTSKDKKLRVIEPRSGIVVS
    prot_end: 213
    dna_end: 47222109
    dna_start: 47221788
    nucl_start: 318
    seq: atcaaaatttggaacattcccgagggaggattggtcaacaacctcaccaactacgtgacggagttggtcggccacaagcgcaaggtgctgcacatcgaatggcacccaacggcgtcgaatgtgttgctgagtgccgggttcgatcacaccgtgtgcgtgtgggacacgggcaataccgagcgtccgctgctgaacgttatcgactgccacgtggacatgatctacagtcttgcgatcaaccgggacgggtcgatgattgccaccacgtccaaggacaagaagctgcgtgtgatcgaaccacgcagcggtattgtcgtttcg
    seqshifts: []

    prot_start: 106
  - type: intron
    dna_end: 47222176
    dna_start: 47222109
    nucl_start: 639
    seq: gtaagagcgagcccttgtttactttccggtcaagcatcgtcctaatactgttccctttcgtctccag
  - mismatchlist: []

    type: exon
    nucl_end: 1189
    translation: EGICHLGTKCSKAVFLDNGRILTTGFSRHSDRQYAVWDQHDLRKPLTQEVIDSSSGIVTPYYDCDTRMVYLAGKGDGNIRYYEVVDEPPYVHYLNQFLSGQPQKALGFMPKRGLNVHQCEVFRFYKLHAAGNICEPISMIVPRKSTLFQSDLYPDTLANLPAIGAKEWFQGRNVSPILMSMKT
    prot_end: 396
    dna_end: 47222726
    dna_start: 47222176
    nucl_start: 639
    seq: gagggcatctgtcatctgggtaccaagtgttcgaaggccgtgttcctggacaatgggcgcatcctgacgacgggcttttcgcgccactccgaccgtcagtatgccgtgtgggatcagcacgatctgaggaaaccgctcacgcaggaggtgattgacagctcgagcggcatcgtcacgccgtactacgactgcgacacgcgcatggtgtacctggcgggcaagggcgacggcaacatccggtactacgaggtggtggacgagccgccgtacgtccactatctgaaccagtttctgtccggccagccgcagaaggcgctcggcttcatgccgaagcgtggcctcaacgtgcaccagtgcgaagtgttccgcttctacaagctgcacgcggccggcaacatctgcgagcccatctcgatgatagtgccgcgcaagtcgaccctgttccagagcgatctctacccggacacgctcgcgaacctgccggcgatcggggcgaaggaatggttccagggtcgcaacgtttcaccgatcctgatgtccatgaagacgg
    seqshifts: []

    prot_start: 213
  - type: intron
    dna_end: 47222796
    dna_start: 47222726
    nucl_start: 1189
    seq: gtaagggtgtggtggtggatgtgaaagatatgatcagtactaacaacggggttttttgttgttgttgtag
  - mismatchlist: []

    type: exon
    nucl_end: 1581
    translation: GESIMEVSNGKSNRNSIESKIQRTHSIHLANGNQTNGGTNTNGHTVSISNGTDKNHQQQQQQQQQQQNGGNYGSNLTNGNINNNNHSISVKQQHNSLNKENEQLDNRKSDNNTKKFAFLSQPTIPDYRPQT
    prot_end: 527
    dna_end: 47223188
    dna_start: 47222796
    nucl_start: 1189
    seq: gtgaatccatcatggaggtgtcgaatggcaaatcgaaccgtaacagtatcgagtccaaaatccagcgaacacattccatccatcttgccaacggaaatcaaacgaacggaggcaccaacaccaacggtcacaccgtgtcaatttcaaacggaaccgataagaaccaccagcaacagcagcagcaacagcagcagcagcagaatggtggaaactatggatcgaatttgaccaacggcaacatcaacaacaacaatcattccatcagcgtgaagcagcaacacaactcgctgaacaaagagaacgaacagctcgacaaccgcaagagcgataacaatacgaagaagtttgccttcctttcgcaaccgaccattccggactaccgaccacaaacg
    seqshifts: []

    prot_start: 396
  - type: intron
    dna_end: 47223261
    dna_start: 47223188
    nucl_start: 1581
    seq: gtaagtgaagagggttggattttaaggattttgattgttaattccaaccatttctctccattcccatttgcag
  - mismatchlist: []

    type: exon
    nucl_end: 1773
    translation: IIEKSQKTSTNQSTKFHQLQAIFGQQTTNHKDIANLQNNLLSNSRNSSRNSSLENINLLNSENE
    prot_end: 591
    dna_end: 47223453
    dna_start: 47223261
    nucl_start: 1581
    seq: attatcgagaaaagccagaaaacgtccaccaaccagagtacaaagtttcaccagctgcaggcaatctttgggcagcagacgaccaaccacaaggacattgccaacctgcagaacaatctgctcagcaactcgcgcaacagctcccgcaacagctcgctggaaaacattaacctgctaaactcggaaaatgag
    seqshifts: []

    prot_start: 527
  - type: intron
    dna_end: 47223553
    dna_start: 47223453
    nucl_start: 1773
    seq: gtaagcgatcgtgatcgtagtggggcgctctaccaaaaagggcgagttccttcttttacgtatatttgtaatcctttgcttttatttaccttttttttag
  - mismatchlist: []

    type: exon
    nucl_end: 1905
    translation: LRKAFNKQADEIKSLRKTLNVSEKRVRELEAEVKRLQQQLKQHQ
    prot_end: 635
    dna_end: 47223685
    dna_start: 47223553
    nucl_start: 1773
    seq: ctccgaaaggcatttaacaagcaggcggacgaaatcaagagcctgcgcaaaacgctcaacgtgtcggagaagcgtgtccgcgagctggaggcggaagtgaagcggctgcagcagcaactgaagcaacaccag
    seqshifts: []

    prot_start: 591
  score: 1.0
  unmatched: 0
  prot_seq: MTNTQLWFRGVRPSKFRHVYGLPTRKECCYTDINVVRSGNDGNFCAVNPTFLAIVADTTFVVIPIATTGRIDFQCCKVIGHAGQILDLKWNPFDDHTIASASDDCTIKIWNIPEGGLVNNLTNYVTELVGHKRKVLHIEWHPTASNVLLSAGFDHTVCVWDTGNTERPLLNVIDCHVDMIYSLAINRDGSMIATTSKDKKLRVIEPRSGIVVSEGICHLGTKCSKAVFLDNGRILTTGFSRHSDRQYAVWDQHDLRKPLTQEVIDSSSGIVTPYYDCDTRMVYLAGKGDGNIRYYEVVDEPPYVHYLNQFLSGQPQKALGFMPKRGLNVHQCEVFRFYKLHAAGNICEPISMIVPRKSTLFQSDLYPDTLANLPAIGAKEWFQGRNVSPILMSMKTGESIMEVSNGKSNRNSIESKIQRTHSIHLANGNQTNGGTNTNGHTVSISNGTDKNHQQQQQQQQQQQNGGNYGSNLTNGNINNNNHSISVKQQHNSLNKENEQLDNRKSDNNTKKFAFLSQPTIPDYRPQTIIEKSQKTSTNQSTKFHQLQAIFGQQTTNHKDIANLQNNLLSNSRNSSRNSSLENINLLNSENELRKAFNKQADEIKSLRKTLNVSEKRVRELEAEVKRLQQQLKQHQ
  prot_len: 635
  status: auto
  matches: 635
  downstream: tagagtagccaacacggaaggggcatacaacaccggaaacattgtgatttgggatatgtgattgtttcggaaaaggagagttttatgtgtttctttgtttgtgttggttggtttggttggttcggctctctcgcgtgtgtgcgcgaagaagcagcgtataatgaatttgcgtatgtgttttgcgtatgtgcgtggtttgtgcattttgtcaagcatcaaacgcatgacgttacgatgatgtatgtcgtatttgtgtctgtgtacgcttggtccgtgagtgtgcgtgtgtgatcgtatatgtgtagagaagggaagataggacaacaaacacgtgacaaatatcgaaaatgtaaggaatgtaaggaacacgggaaataggggagaggtacacgagagtagttaccaatacctccccccatcgtcccacgaaacagtagagagagagagagagagagagagaggatcggtatgatttataagcacaatagaacgattaggttaaccagctggtcggcgtaatcggctttaggagataggtggacgaggacgaggtttttgtggcgtaatttttgcgctctgctaaacgcttctactactggcggggggatggtactaacctcccgcagaatgtactaccgctgctgccgccaacccttattacactatatacttacttacctgtgtgtatatgcgaaacaagatttgcttttaacgttgacttacgcaacaacaacaaatgaacgaacgaacgaacgaaacgagcgtgtgtttgctgccggggaaaatgggaaagcagcaatatgcagatgagcttgcgggctgcacaaacgggaatagacgctacaaccactgcttacaaccaccattccctttcatattctcccatgctacaggaggagacaagaaaagacacagcttttttgccacagttgggcttactaatgctaaatacgataataatgccacctaaatgtagctcttagtattctccctcccccct
  stopcodon: tag
  ID: 145
  downstream_gap: 
  upstream_gap: 
  additional: 0
  target_len: 49364325
  prot_end: 635
  dna_end: 47223685
  dna_start: 47221128
  reason: 
  upstream: gaattagagaaacctgagctgcccgaaaactgcacaacccaacacacacacatcccacaggcaccttgacgcagaagaaggggagaggggtagattaacgggaaagtcccacggtggcactgcagggcaatgcctaaaggtccgcgcccatcagcatctcatcatcatcatcatcatcatcaccatcttcatcaaagccatcaacgccagttagcgaaaagccgttggtcggctgtcggaagtaaagcaactcgcacctgtgctgcgttccacccttaggcatcgtcaggcccactgccagaaggccatcgtagtgtcgggcgagggcgaaaattgtgcggtcaatcaaagtcaagcgtgtgttgctgctgcgggtttgctactactaatagccgctgctgagtgtgtttaatcggaagccgcacacatcactaatcatttaatggcggctcggttttgttgacgtcacgtttccctgtcacgttcacgtggaacatccctgtgggagaaagtgttctccgtttccctttcttctcctccaatcccactacacctattcgtggattgtttgttaaactttgaatgacgccttgaagaaaccttccgattcgcggtcgttgtttgacgtttaacagcaaccaaatatcctcaaacatcctgttgcttttgcacacacacaatttcaaaaccctttggagacgttcttcctaacatttgtgaatatattctctttcttttgcgtgtaaatctatatactaaaaacggcaatgtattgttccaaacacggcgtttcctataattgaacaaacctccctaatagttcggcggaactcgcagcgagtttgtcggcaaactgcgcgccctctgtgaagcgggcggtgtaacaggcctcgccggcagcggaggaggaggaggtggtggtggtggagcaggtggaggcgtcgaagaaaagcgcatcagcaaaagcaccgacgacattgcggatagcgacgagcgcgac
  undetermined: 0
  mismatches: 0
  strand: +
  target: gi|116234584|gb|CM000356.1| Anopheles gambiae str. PEST chromosome 2L, whole genome shotgun sequence
  prot_start: 0
