# Supplementary material for: GenePainter: a fast tool for aligning gene structures of eukaryotic protein families, visualizing the alignments and mapping gene structures onto protein structures
Source: BMC Bioinformatics. 2013 Mar 4;14:77. doi: 10.1186/1471-2105-14-77 (PMC3605371; doi:10.1186/1471-2105-14-77)
Supplement: Additional file 1 — This file contains the GenePainter software (gene_painter.rb), a README file for installation instructions, the GenePainter documentation, and a script to reconstruct genes via the web service of WebScipio (gene_scan.rb). It also includes example data (MSA, gene and protein structures) used to create the figures. This file is also available from the project homepage. [file 1471-2105-14-77-S1.zip › gene_painter/test_data/coronin_genes/HsCoro1C.yaml]

--- 
- matchings: 
  - mismatchlist: []

    prot_start: 0
    nucl_end: 195
    prot_end: 65
    translation: MRRVVRQSKFRHVFGQAVKNDQCYDDIRVSRVTWDSSFCAVNPRFVAIIIEASGGGAFLVLPLHK
    dna_start: -108764496
    type: exon
    seqshifts: []

    nucl_start: 0
    seq: atgaggcgagtggtacgacagagcaagtttcggcatgtatttgggcaagcggtgaaaaatgaccagtgctatgatgacatccgggtttctcgtgtgacctgggatagttccttttgtgctgtcaatcccagatttgttgccataatcatagaggcaagtgggggaggagcgttccttgtcctccctctgcacaag
    dna_end: -108764301
  - dna_start: -108764301
    type: intron
    nucl_start: 195
    seq: gtaggtaatttgatcttccattctggtagacaccctctgatagtctccatactttttccttaatagattgacagttcactaagaattgtatttgtgaaaccattagactctgatgtaattgaagttaagttccacacgccttactaaccacatcagtttttctctaacagagaatcattaaatagaatagtgacctctgttctggggatgccctctatggatgaaaaaattattataacgatgttgtgagcatgggcaggcataggaattttaagatttcattcttaatcatctgcttttcacaaaaatttttcttttagagtgcagttttaaaaactggcttttactccaaagtaaagttttaaaaacagttacattttcaaatgggcagaaatttgtaagataatattctctttttttgtgaagtcataaggatgagccctttttcttttcttaatttcctttttttttttgagttggaaatggaacaagaactcaagaaaatgtcctcaatatagatttcaattctggacaatagtaagtttcagcgtaggatttaaacagtgttaacaagtggtagaaataaaagatctttactgagaatggttctatgttttcttcaacttcagtagggttccaagccctcctccttcctttatcctcccagaaagcctgctccaaggtgggagattagataggaattttgtgcatttgctgaccaatcatgaatactgcagatcaaaatctatagttactttatcagcaaatcccagaactgcaaataatgaagaaaaaaaagctgtgaagagggcctagaaacagttgttttctagttagcttttaggaggaaaatgagtttggtgagtcctgagctccagtgataagggctgggtgctggtgaggatgcagatgttgggtcgtatgacagctgtttccactctgctgaaaacagcgggggaagtggatccccgctgtttctgagccccttatattcagggtacatctcatcacaatggatcatgtgattctgagagtggttacaataaagtgaatttctgtcagagggttgtttcccattgtatgttgatgttttttccttgggaaaactctcattgggaaaatgtccaattctcttggacttttgtttcagagatgctggtgactaacttgttttattataacatctgatttttacttcagtggccagatagataacacagtagaaccatctcctaaccgaagaagggagatgggtgcctttggggaacaaatttgatacgtgttttcaaatgtaccttcttattggcgaagatgaatcttttcattaagttgaaaatttattttttatttagatacttttatttctgttcaaaaaattgtcgttcagtggcagataagtacactacactgttataagtgttcttcatctggttttggagtggggatttgaactcaaggccagttgcatttggtctccacattgttttagcttattccttcaccaagagcaaggggcatttggaaacttgacattttactggtaggctttatggcagccaactgagaagacagccatagcttgttagctaaggtcagacactggagcaccatgatttgttttggagttacgagtttttatttccccttttatagactgagggataaatgtaagactttttttttccttcaaagaaatggaacaagccaattaagaagcacaaaatagacataatgaatggctaatcttcctctgaattcagacatttcctttcaactttcacatccacaaaggttctgtgagttcatctttgcttttacagaccatgagaaactgagtttcacttatcccatttgagggagacctgtgtgcagtgccccagctaactgatcttatgatttggtttttccttgcattcagtgacctacacttaatgaatgtgtccttgtatttcattctttaaccagcattatgggaactaggatagaataagttgctttacaaattgtcatgtttagatgaggtgttgctttttagaggagcatcgagggtctttcccaggctataatactgtctgtctagctttgctccttaaatatgagtttgttttagaggaggtgacattggtataagctaagccctgtgacagccattggaaataagatcaatacttgggtttctatagtcgataggttcatgagtactatgtgagatttttgtgtattaaagtgtgtgtatttagctcttagcgtcaatgtggcatagagggaagatcacaaatctgggaattgatgagctgtggagttcagtcctggctcagtcactgacttgtagtgggacgtggatgtgtctctttatccttccgctcctctgtttctctctctgtaacataagcagctgtgtataaaagttattttctggccgggcacagtggcccatgcctgtaatcccagcactttgggaggctgaggcgggcggatcacctgaggtcaggagttcgagaccagcctggacaacgtggtgaaacctcgtctctactaaaaatacaaaaattagccgggcatggtggtgcacacctgtagtcccagctactcaggaggctgaggcaggagaatcacttgaacccgggaggcggagttgcagtgagctgagatcgtgccactgcactccagcctggacgacagagtgagactccgtctcaaaaagaaaaaaaagttattttctgccttggaaattctagatcatgtcagaaatgcttctcaccttccatggttctcagctatgaagtgatttccagtgcagttggtgtgtactcaaaattcagcaaagaaaacagttttgttccatttttgtccccctaattcaatgtataactttggcaagtagatgcctttttactcctggctgctttttcactaaggcaaagctgagcccagcaaagaggagtggtcctgtggtccctcatgacagtcatgtgcctaggtagttctcagtaggatctgctatggcagggcttggcccgtgagccctggagtgtcaggtgacacttgccttttttttcttctaagttgctgttcctacctgagatgctggctggttaccaggcatcagtagctggtagaaaatagaatgatcttccatgttatcagaaaacctacatttctctatggggctgactgccttcttgatgtctaccttataattttggtatagtcatgaatatttgaataatggttatacattttacagttgatatttgattgtttacacaatatgagtgagtcttcatatacgattagttggtttgattgtctgtaagcagagtacctgctgtgtgccagcatctgtgccctccaggagcacttgtgtctaagaaagcatcctggcagattgctggtactgaggtgtttgtctcctcattagaagtacagcctcgaagaagaaatatgatggggactccaactacatggtgaacccattaatcccttttcagtacagggctttgtaatactagggctctttaccctggaaaagagactcctacaactttagtgtcttggcaactatgaaatagttttatcatgaggtgttgctttggtttaaaggcaaagaaaaactaaattcccaattataatatgaagttatgtttgaaatcaagatagcaagaaatgatgtttagatgtgtgttaggctccaatacatgttgatagcagcctggcatgattttaaacacgaaccttaaaagatgggtatggcttttaataattatctcatgggcttctgagaatgttttcccttttttgtttctggttatagacaggcaggttagttttggtgatgcgtttgggactctgtacataataatactgaatatgtacacgttggaattaaggtggattatgaccctttcagaaaggctcccatttgaaaacatggttttccatgaatttcttttgaaagctatttagtgtcagcagtaaataaggcttcttattgcaacctcatgaggcttgtggttagattctgggagaatgtaaaataagttagacatggtttctgtcttccaggacttaaaatctgaagtgaaaagagtaatagggataaatacatcaaagcacatgcatatacaaagacacacacatatgcagcaagcagcacacttaagaatgaatgtatgcttattttaagcatatggtttatgaggtgtttgttaggaaggttttattagggaaagtgggatttttgaagaggtcactgccggaggaatatagaaagtcctcagtcctgaggtgggttgatttagattagcacacgtgattcccactctcttttgtaatgcttccatcaagctgtggcttgccactctgccatgacttttcaaggtgtggcttagtgcatttacttattctttagtccttcagaggatgaataatagcagtcttgctgaacataagttggctttgtggttttggctatgaggaatacttttttttcttgccacaactgcacaagctgccttgtctcaagagcacacaggttttcagccctctgtgtaatctaccacgttggcatgaataagcctttcctttgtggagtagccacactcgtgacgtagatagaactgagacattccctccctattgtgaaccatggagggctcatacacaccagtgtttctggatagatacacatacaacccccccgtcccctccctccccccgacacacttcatatcacaacaagcctgtaaatcctgccttaaacaagtaagagggggaggaatcggtaagaattatatgctcttgatctcttgacattctcttggctggaggatgcgaactagatggctcctgtcttcccaaattgctttctttctcccttccttccttgagtattgtgaaatactgtgaagcaactttggtgaattggaatgatagctgatttcaccctcacagaaactacctgggacaagaatgctgctctggccaggataggatgggtatggccaggtctctgttagctttttgggtcatgatctcttcttctctcccatgggctcctttgttgtagctgtgtggtactttcttatacacaactgtgtttctcccatttattttaggagctgtgtgtgggaatatttgggatcttgctttatttatgtctgtgaacaatttttcaactcattttgcagtttttcatgtagggttttatgaaagaatttagctctacagaaaatcatttgaaagactgttttttttttttttttttttttttagttctcccaagggtgatacatagccagtcttctagatgcataggattaagagctcattgcctataatagcatatattagagcattaggactttaatttcttatagaacctaggttgatgaaggcagctttggaatgtttctgtcatgttggttgaggaagagatcttgattcatttcagtcagtattccactaatgatgatacttggtggtcttttcttcctgttcattatccagctcagatgttgcctttgattatttactgaaacagaggaactcatccattgggttctcttagttgcttcttcataccactggtaccacagcctgcgttatcacattattaaaattattattcacttaacggagggaatggttagaattatatgctcttgatctcttgactcacttggatagaggatgcaaactgggtggctatgtatatggtagccttttgtgcaggttctccaaaaacttgccttactatattgtggtaggtggcctccaacactgaatagggctagcctgtgtaaccatagggtatggtggaattgatggagtgtgaattctgagactaggtcataaaagcccactggctgctactttgtctcttttggagctgccatgttgtgaggatactccagcagctctgtggcaaggtccataggacctcctgatgactgccagcaccagctcaaccagccatgtgatgagccatcttgaaagtagatcctgcagccctagtaaagccatcaggtgactgcagccctggctgacactatctcgtgaaaaaccctgggccagagccacccagataagctgtttttgaattcctgatccttagcaactgtgtgagtaataaatgtttattgttttaatcagctgaattttaggataacttgttaatcagcagttgataactaatacatatattcttagactgtattacgtgactcataatgttagttcacacaattcatatatgagtaattcagagtgacttaaaaggctttctggtagttttgaacactatatttccacctagcctttaagaaaaaatctacgtagaaatataatatctatatacatataaacattcttaagtcctaagtgaataattgagggattcctttcaatagcaagagaaagctatatggcaagattttgttatcctgtattccatggtaccttcatataacctaaaaaatgtgttataagatcatagtcattatctcgtacttaacttcaattgtgttattagtttttaggaaataatgtgcaatgttaacattgatgggactaaaagtgatgttttattttcttctttataattacctgcacttaaaaatatttttttacaatgaacttattacatattgagattttgaaaaatattatcagtaatattaccagagtacatataaagagctaactattgcttaaatgtttgtgaaatttaacacagtactttagaaaaatcacattcattcattcacatattcattccttagtgcctgcatgtgcagcgacctgtggtgggttcttgctttttttttttttttttttttttttgagacagtcttgctctgttccccaggctagagtgcagtggtgcgatcttgactcactgcagcctccacctcccaggttcaagcacttctcctgcctcagcctcgtgagtagctgggactacgggtgtgtaccatcatgcccggctaatttttatatttttagtagagacagagtttcactgtgttggccaggctggtctcgaactcctgatcctcttgccttgccctcccaaagtgggattacaggcgtgagccaccacacccggctaggttcttgcttttaagaagcttcaacaactgtgcttgatctctccaggggggtgctttgtgcatgaagtgctttagcactggggtgtgagagatagtttcaccctaggcttagaaggtaaggaagacatcacagagaaggttcggtttgaattcaggtttttttttttcctctgcgtaggagctaaagatgaaacagaagaggagccaacccaacttttaaactgttaagttagtagaggggctctgtccctaggagggcaaagaagtaggtggtaggcacattcctccttcagactccaggatgtctagtttaggtggatttttgtagtattgcagaaatagaatgtttgattggaagataaacaaatcatttatgcatagtgtgaactaacattatgagtcaaaagaagctgaaggatagctttttggtagaaaatcctacatttcttgaccctttctttcactttcagtgtgaatttggcaaaattggtattttccttgattgttatggggaaaagaactagaataagcactgttttatattttagaatcattgttttaactagatcaacatggcgtctttcgtttgtatcatctttaggaaaaagcagtgacttctgtcacgttgatggaaatgagactgcagaatgtcagcagatcgtacgtggatagtccccttcatgaacagtgtctctgttttttcacttggtagggtgggatcattcctctgttctacagttgtagaaattgaaaccaaattgagtggttgtccaagaccgtgaggttgtttgtgaattagaacttaggttgctgagtccttatttgatttgtacatgtatatttttattaattttttttctactgagtgtgaacgaatttttctttaggggggaggatatagaatctgtggtttagccgggcgcggtggctcaagcttgtaattccagcgctttgggaggccgaggcaggtggatcacctgaggtcagcagtttgagaccagcctggccaacatggtgaaaccctgtctctactaaaaatacaaaaattagctgggcatggtggcacacgcctgttatcgcagctaatcgggaggctgagacaggagaatggcttgaacacaggaggcagaggttgcagtgagctgagatagcaccattgcactccagcctgggcgacagagcaagactctgtctcaaaaaaaaaaaaaaaaaaaaaagctgtggtctaatggacactgaatcctttgcattctttctctgggattagagagtttaataacaaaaacagtaacttgacagggctttcattctgtcagctcagagaattgtcttaggtttggaaagtacttggtctataccatgccttgtgaggacacagtgacagtgatgaaatcgcagcagttcacatttgttgagggcttcctttaagtgccaggcgccgtgctgataagtgccttctttcatgggctacttgagagggaatggcagtctcctgacagtgcttttctgtgtgatccacagtctttgccagcacctgctggatttgcattggctgcatgtctgccttactgtgcattgctgacaggcaatttccatttctacacattgtggtactctgttttagacaacagtggcagtgccggtagccctttgtacagatgtggacatttggcacttggtagctttggtgttaggggcagaggattttgttcagagccagccagtgtcctgacatgtcgtgggatgcccattcactgcctcctgaaatagattgtctgatgcctggagcaccttcaactgccaagtgtatgggccgtgaaaagctgggggacaggactgggaggggtggaggatgcagggggagggcaccaggtgcagaacaatgacttccaaattatgtcacgagctgccagccacacgagcacggcctggcctcattaccacatgaagtgccacagaagggccttttcattttctcctagtgactgtgttttccacagttttgctgggaggggtggggtgggcaccctgctcacccccagttaacaatggagcacaaagtcctggcagaaggaacttcccaatgtaccccggggctatttttgatgacagtgagtggctgtgactcactgaatgtgtgccctggcagatgatggtttccaccccaccccctcccctggagatgagcaggcagcctttgtgcgtttccttggccagcttctcctgctgctgcagttcactgatatgtccacagcagccggcccgcaggcctgacagggctctgacagtggtttttaccatatatggccatcagagcgctgtggctgtcagccggccaggataatttccttcctttgctttgattggctgcacgggtggctcagagaatggtgggatctgggagtgtgtggtgaagagaagccactgagtcaagtgcaaagaacgtttaactctttactgggtttgtggagcgtgccagtctgtgctaagcaggctgacaattgctgccagcagaagccctcagtgtgtaaacatggtaaccccagtctgggaaagctgctgtatctccggtaaagaaaggtatctgaacacacattactctgaaataaactcaaggtgtcatgaacacatttctggagtcacggttttgcccagaagccaccttataaccacatgtagcaaatcatctgctcctgccaagttgaatatcttcgcccattaggggtgggacctgagttgagtctggggaagaatgagctgagagggcatgtgatgggacacatgtctgctttcttggaggaacggtgacttgggtttcatttctggctgactgaattgagtctatactgcagtcctcttgcttgtgtggaactgactcagccatggagcccaaggcattagcccctcccaccccccaaaaaaagttgtaatatttttctatttatcatctccaccatccaaggagggtggattttcattctgagacctgtggattaaaccaatgcagagctgcaatgggaagggttagccctggagctcttcagcgttcacagagggtttcagtagatcaatctccaatgtcatttgcttactacgagggcttagacaaccagtttctctattttctgatttgatattgaatgctttaattttccatattgcatttacatctgtagttcttctgcttttcagcttttgctttctagctcaattttattttaactagattctacctcatcttgggttccaagtttttatttgttctcagcccagaagcatcatatggaattacttgtctgcaataatgagcagaaagcattaggttttcactttataaattctttaagtcaggaagttaggaaatacagctactctggttgctatcgcatatttgggcaaggttgagtaaggaaatgttaacttttccgtgtttttgctttctgataataaaatgtttgtagttttacaataacttccctcaagttcttaattgattttaaaatatggtctattcagtattaaacccagtttttagagaggatctgtgatgcaaaaattatttgcttggcattttcacttctgtccaaaaagactgctgttttttactcacaggcaggtgaagtctctgtaggcccatactccctctccccagcagcttttgtttctagcttaccttaccttacagggtaactcaatctgtagggtttattccagagcacctccttttacctcaaggatggtatttctggttcccttaaagtaaagcctcctcagaatgttttattcctgggccatgagctgtcactctcagggaccagcctgtgcacaagtcatatattgtgtgcacccgtctttttggtctgctgctgagtctctgttttccatgccgctgtccccttgtcccatgaccacaatcactctagctcctccccgtggagcagcaggggcttaagaaattcaaacaaaacatgtatccacataaataatactgtcataagaaaaaggaagttgaaaaaaatggaaaacccacttcaatagatacgcttttgactcctttgaactctgcacagtgtgaatggagcccttatgcttgggctgaaaacttttcctctacttctgagcacatgtgtgacttaacattctccttgctgagttgaagaattctcagtatgtatcacccaaagccaaaaataagttatgattgaaatttgggcacataaagtgattttgatactcattttttcctaaaatgaaaacttagatgaatattaggtaggggtttgaacaatgtggaaatcttttaactgttctttgagtcaggtcatgtaaagtatctttgtttgccttccccaggatggggtgggggctcttaggcccttacatcttcgggtggtgtaaccagtctggataataggcatagaggactgcagatcaggagatggaaaagtactggaagtgagacagctgcctgagttggattagataagggaaaccgtgtagaaagcagtctgaatccagcaccctaggaaggtgtgggtttatatgatacactccagaatgcaaacttgaaagaaattgtgtgtgggataccttgagcttcttaaaggggaatatttgatttgacttatcactcgaatgaatgtgtcactttttatcaccatgggaatttattactttgtgaaaacatacattagttatgagaaagagtaggcctgctgggtaaagcgttgtgcgactttaacataatgttacatttcctttcttgcaggaaccagtgattatcagattgatccatctttttttgttttttcagagatggagtctcgctctgttgcccaggctggagtgcagtggtgcgatctcagctcactgcaacctccgccttccgggttcaagtgattctcccacctcagcctcccaagtagctgggattacaggtgcccaacaccatgcccggctaattttttttttttttttttctgagacagagtctcattctgtcgcccaggctggagtgtagtggtacgctctcagctcactgcaacctccgtctcccaggctcaagcaattctcctgcctcagccctcccgagtagccgggattacaggcatgtgccaccacaacgggctaatttttgtatttttagtagagacgagatttcaccattttggccaggctggtctcgaactcctgacctatctgcctgccttggtttcccaaagtgctgggattacaagtgtgagccaccgtgcccggcctgtatttttagtagagatgaagtttcaccgtgttggccaggctggtcttgaactcctgacctcagatgatccacctgcctcggcctctcaaagtgctgggattacaggtgtgagccaccgtgcccagcttagattgatccattttaacaccaattggtagtgtcttcaaccacaaaccaatatgtgggtcagaaataattatgtgaggaatcattcttacatgaagaaacagtcattctgaatgatcttttgtaatatgtaggacatattggaagcaaaattcccaatgttgaatttcgagagtttgggaaggtgaacatggctgcggtacatgtgtaatacaccactagctgctttaaaaacacaccccagcacagaactttattgagacgtgtctgtcagaaattttctgtacatgtttgtgtacattaacagttttttttattgtactcagtactgccctcaatatataggatgagtctacttcttaaatgtggattcctttttagaaggagatgtgagatcgataaataagatatactgggctgggcaccgggtggctcacacctgtaatctcagcactttgggaggctgaggtgggcagatcacctgaggtcaggagtttgagaccagcctggtcaacatagtgaaaaaaaatacaaaaattagctggacgtggtggcgtgtgcctgtaatcccagctactcaggcaggctgaggcgggagaatcgcctgtacctgggaggtggaggttgcatgcagtgagctgagattgcaccactgcactccagcctgggtgacagagtgagactccgtctcaaaaaaaaaaaaagggtcagaggggatacattgttaataagtggaagctgttgtgattttccagtaagattgataggaagtgcccttacagctaagcaatatcatttcttcttttttctttttttaattttaattaaattgttattattattattgagacagagtctcgctgtcacccaggctggagtacactggcgcgatcttggctcactgaaacctctgcctcccaggttcaagcgattctcgtgcctcagcctcctgagtagctgggactataggcacacaccatcaagcgcactaatttttgtaattttcgtaaagatggagtttcatcatgttggccaggctggtctcgaactcctgacctcaagtgatccgcccgcctcagcctcccaaagtgctgagattacaggcgtgagccactgcacctggccttattattatttttttgaaacagggtcttactctgtcacccaggctggagtgcagtggcgcgatcatagttcactgcagccttgacctcctgggctcaggtgatcctcccacctcagcctcccaagtagctgggactacaggtgcgcaccactacacctgactaatttttatatttgtagggacagggtttcgccggatttcttaagatttatgttgaatttagtgtgcctaaagaggaatgttttttgctaagtcatttaagttattgaactttccttttatagcaatttgataaagttatatttttactgatgcttacattttgattttcattcactttctccccgcaaaatgcccattggaggaaatgttgcctaactctgtgggtttagttgaagtatcagtctccaggaactcggctgtgttgtagctacttcaagatttttaagtgttttccccaaagcaaatgatagtgcttgtatctgggacggtttctgccacggtgaaggttgctggctggaacatgctcataagacatcacccttagctctggccagccacgtggaaattgtgccattacacctctcccttgtgccagctgtatacatgctttggaagctgaattttcctttcggctcatgttgcttggctctgggcaggctgtactggatctttcagataataatgtctgtaggccagtgtcctgacctatttcaccaatgtcccacgagtttatgaactggctctggagcagagcctttgggaaacttggtgctggccatttttgccacctgttgggttgacatgctagtaatcccaatcatttggagttttagctagaaaggtataacaaaagctatcctatggcatgtgattgggactagtaagtaatcaatgaatcaaaatttatttaaagcaaggagtctaatggctattacattttcagctaaactacttcaatttcatgccagaaaagtagtaatattctagattaagcaacagaggtgatttatccctagtgaaatagtggactgatctgttagtaaagtgaagtttttctatctctaagctttagaagattggtgggagtttcttaaataattcattttttagtttaaaaagatatctaaaagctggctttaattcttgtacatcttcctttcagcctctgcattcatttaaatttgctgcttagaggttcaggtaaactgtgttgtcaccatgacatgtggtggatgtctttctgagtggcccctcacaatctagctaattatacatggattctttggtttgttcactacatgataaatcagtatgtgtcgtgcagacgaatgagaattgtgttcttattagatcctagtgcaaaatgtctttcagaatgatgtttcctcatctttaccatataaggccgttattagtatggtttcctttaatctccatgaactggagccctcagcagtttgtaagtgcccagctttgtatttttaataacgtatgctgatttggtgaaatatgttgttgtgcttttgttttgatttcattatgagtaagaagatacttagaggtgtaagcccttgaaagcaggatagctgatacttgactgtgtgtttgtgaacatccagcatgccaaataatcagtgtacctttaaaatgccatctacccccatactgtcttcacatttttgttcttttatcactgtcagatatttagtcaattgcttttctcttgtgctacagtagaatactactttctctgttttatttaaggatttatgatgacatcacaaccagaggaagcagctgcttgtagaatatcattttttattaactgtgtttctgatggccaattgccaataatttttaacattacttgtgtgccttttttttacaacccatggcatagtggaaattttctttccctatccaaatctagtatggttggtcagtgatattttagatctttgcttcttgactttctctgtgcctcagtttctttatttggaaaatagggtgataagattcccacatcttaaaggttgtcatgaggacaaagttatcaaggtcttcagacagttcctagcttgtaatttaagtacttaaaaagtgttagccattgttattatttgttttgatagaaaggacagaaatagctggcagttgctctttcagtgacattcaggttccagagaaaatgttgagctctagtactttcaggctgtggatttattggggctgagctgggaatggcagtaatgcttattattattctcagatatcttgactgaagaatactggtgaatagctattaacttttagccagggttatttaattttaacttcaaaaaagaagtcatttagtaagaagcttcttagtatgtaattaagaacaactagtgctagtacttccagattcccctcaaaattgctttgtgtttgaataaaagcgcttcttagcccagattggaaaaaatcatttggtgttcttggaagttcagagctcagtactatagttggccatcaaggatgccaaatgtggtttcctgggcagagcctaggaatgcaaagaccctgatgtaaaacaaaacaattcaggtagaaaagcttttttccttgggagtaaaaaaaaattttaatgcaaatttaataataatgcattggtgtatttcttaactttattatattttaaattctttttttcaaaataagatgtatcaaaataataggacacacatgtactcacaagattaaacagatgttaatattttgccatatttgtttcatatctcccctttttgaaaaaagtaataaagcataacagatacaggtagaataccattcttatttattttctccttccccagaggtaatcttttcttcaaatatgtatcatatttttattacatatatgtttatctgtaacatgtacttttatttcgcgtgccttaaacttttatgtaaatatgtattcccatactgaaggacagtgaaattgcttctgcttttgccactatttccaacaatgcggcaataaatattcctcttgtacaaaatatgggagcatctctctcacccagaccacctagaagtggcattgctgggctggacttcctcacctctacctgttaccaaattgctcttgaaaggaattgtaacaaggtgttctgtaagcagtttatgagttcctctttcctgacatccttgtcagcacttatatttatacttttacattttcaccagttttgatgagtataaaatgtgaccatgttgttttaatttgcagttctctaattatcagtgagattgaagtatcttttcacacatctattgcgtcttcagattttcttcgctgtgagttctctgcttgtgtaatttgcccatcgttctgtttggttgttgattttgttaggtatgtatgttgcatacctcttcttgcactttgtaacttgtctgttcatttacatttttaaagaacaactcacactgctgaatttggtttgcttttgttgctgtttgtgaggagctttgcatcagtatttataagtcatataggcttcaatttttctcccttatactgtcctttgtatcaaggtgttacattccttatatgatgaattcagtggcacttttcttttttctgttctctggaaagctttgtttgaaatgatctcttccttgaatatttggtgacactcacctgtaaaaccatctgggcctagtgttttttggtatttgctgattgattgattgattgggaggtggtgatgggtagagttatactactgatcttttatggttatggatctaatttacatttatttattcttgaaaatcttttgatgttacttttacttctgtgagattgtgtatttcatctagattattcaattttatatatattgtcaaatgttattcctagtgttttcatactctgtaaatttctactttatttgtaagttatgtcccttttaaaattattggtattcatttgtgccttatctcttttcctgatctatccagtttagttgattttgttatttattttttttccactgacttctttttttcctctttttttttttttttgagacagagtcttgcactgttgcccggactggagtgcaatggtgcgatctcagctcactgcaacctctgcctctcaggttcaagcacttctcctgcctcagcctcctgagtagctggaattacaggcacccaccaccatgcctggctaagtttttgtatttttagcagagacggggtttcactatgttggccaggctggtcccgaactcctaacctcatgatctgcctgccttggcctcccaaaatgctgggattacaggcatgagccactgtacctggcatcttttctaataattttacattctttggatgtactctgttcattttctaacttctcaaggtagcaactcaatgcattaattttcagtcttttctactatatgcatttaagactgtccatttttcactaagatctgttttagttgtatgttgcacatttggatatgttgtgtattgctcagttttaactttcattctgttatccattatgatttttaaaaaacaattatttagtaaattaaaatattttcaaatgtactggagatttttggtttatttttctattaatttttaattgtattgcattatactcagaagatgctctacctgctattgactccttggtattttttgagatttgctttgtggtctcctaattgataatttaaaacaaattaatgtttaatgtatgtttgaaaaaagtgtatttttaaatgttaggtacaaggttatatatattcattagatcaaagttgttaatttttataaaatcttctgtattcatattaattttgtctgtttaatttcttaaatctttgttgacatctcttacgattatgactttgtcattttcttcaagttctgtcaacgtttgccttaattattttgaaattatatggttagatgaattacagtttatagtggcaatataactttccagtgaattgtttctttagatgtcagatagtgacattaatcgctaatagtgcatttcaccttaaagtctgtttgttctggtattaactaccaggtatactttttaatatgccgccctcctttatttgccttttggtgccattatttttttaaaatatgtgtagctggatataatctaatctgagaggccttgtcttatctagtgagcttaatcttgcatttactacaaatcatgatttatagttggttttatttccaccatctttgtgctttctagttttcatgcttttttttcttaaaaaatttgtctctgcttttcatgagttgcattcatactttctttggtcctttttttctttttattttctctttctattggattgagccagtttttaaattctagctattgtagtacacctccacccccacccacccccagaaattatacattctctctctttccttttagtatttactctgcatttggatatctttatttaaagtctaaaattagtcaatttttaagtctgatcatatgccttttaccttaaatggtattgttgtctaatgttttgtttctgtctttttaaaatctgtactccaagttggtattattagtactgttttacatagtacctgtttgtatttgctttatttatttatttgctcactgttgttttgctatacctttctactttactttcttttcctgaaatgagtccttaaacttaattcttcaaaattaatatagcaattctttgagacaaatctaagaatttaattttttgaacaagggtttacccatggtaaattctgtctctttttgtctgcagtgccttttgtttgcttttttcttgtcatcattcttgaatgatagtttttctgggtatggaatacaagggtggtggtttttcttagcatttccaagatgttttccatttttttgtttctctgattgcttctgagaaatctgctcacaatcagtctaattactctgtcagtaggtaatctgtcctttctctgttgttgcttctgggatcttctctttgttttaggtgttctaaattgcactaggatatgaatagataagaatttgttttcacttatactgccggaggtgggatttgtgcatcttaaatctaaagacttatgcatttaactgaacctgaaaaattctcagacattatctctttaatttttgcctctgttccattcttttaattctctccttttggtttgtctatttaaatgtgtgtcaaacttcattctggccttccagccttaggatgttttaagttatgaaatatcacacattcaagccacgcatggtggcacacacctatagttccagctatgtaggaggctgaggcaggaggatctcttgaggccaggagtgagctatgattgtgcctgtgaatggccacagcattccagcctaggcaacgtgagacaagaacaagagagagagagaaagaaaggaaggagaaagagagcacacattcaaaagagttactgtatctatagtttaataattatgtaaaataggatgaatgcctgtgatcccagtaccatcagcttaagcaacaatattacctggggtagtaactcaaggatgcaagtgaaatctccatcttacctgcatgatttttgtgagaatgcaataagataagcaaaaccacgtggcttagacctagtagctggtcgttctttaaggagagacaccatcagaaatgtggtagattccagcatttgttaaatttcgggtaatgtttattgagtacttcaagtgctggggcagaaccaagttctttaccttgattgtctcatttagtcctcacatcagctcttaaggaataaactgttaaacattctagttttatagatgaggaaccgaggttgagggatggagtaatttggctaggacttcacagctagaagatggcagaaccatgactacactctgggcagtctggttctcaaccatttatacttcgctgcctgtaaatgaactgtgtggctccttcctgtgacacccagattctatatgatatggtgttcattggaatttccttttttgaagtccttttttggtgatgcgttttggaagatccaaactgggttgcaagggaaagtggaggaatgtgaagaaacctaggccttaggtctgtaaacagggccatattcaggcctcaacttagaacttacctttcccagaagaaaacctctccagagactgtgaccccacaaacctgcttgaatgtcttccttctctgttcctatgtggcaccataattggctgtttaaatgtctctctcctctcactgggctccacatttagccaggacaggactgccttgttcacgtctgtatctccagcactcagcacaatgtctggtccataaaagttcacaacacatatttgttaattcttaatgatggagtaaattattgtactagaagaactaataatgtgacagcttttattggatattttattccagatactgtggttaatttttttacttattttacagataattgtaatactgaattgtgatttatctaaaagtgttctctcatttaatccttacggtaattgtgggagttaataagtatcattgttaactattttacagatgacgaatgaggtgaagcttagagagattacatgacttgtctaaagtcacctgtttaatcagtagagcctggatttgaacccttacctgtcttattccagagcctgtggtctttacacgttaacgttctgctttcctggagatttgcacagtcaagtcaaattggagaaatcatagaaatttctgttcttgaaaaattgctaagaagcctgctccagtgttgggatgatttgccatataagagcaaaaacaacaaaaaatagattaagccatacattgcagtggttcctttctgtgcacctgctcttaaagcatacacagcttcagcgtggactggcattaagctattttaaaaaggaaaccactttcatatacccattgttaacaatagcagttgtcttagttgacacaaaattggtctgataaccctggttggtttgctagattcaaatgtgtgacatgagcaaattgtggtagctatttatgaccaacattaagcattttattcttaatcagatgtggaactggctaatgggtgaggtctaagttggtgttaactagattgtctggctggcatttctgttgattgaggatagcagagagactgagacattacaatgtagtaggctctttaggccctaatgatagctaaagcttttctttttttttttttttttaactttttaaatttctttttttttttcttttttcttgtttcttttttttttttttttttttgagacagagtctctctctgtcgccaggctggagtgtagtggcacgatctcggctcactgcaacctctgcctaccgggttcaagcgatactcctgcctcagcctcccaagtagctgggactacaggcgcacaccaccacgaccagctaatttttgtatttttagtagaggtggggtttcaccttgttggccaggatctcctgacctcatgatccacctgcctcagcctcccaaagtgctgggattataggcgtgagccaccgcgcccggcctttacattttaatagtgccattcatttccagaactggtaatttatatattggaggatattgtcttattgtattaacattttgaataataccaaggtttagggtttttttttttttttttttaagccatggaacatccttttaatttacaatttggctatttagaattgtattttggcaaaaagactttcatattctcttttgctatgtctgctagtgcagttggttacatctttttggttctagggatttggattcttgtaatttgatcgcatgtccttggtagtggctttttctagaagtgaaagttgatattgactatacgatgtcatatctagaaaattgagagttttgggtggaggtaataaatgagaaatgggcctgagaaaatgtataacgtctgtggtgttgatattacataataggtttgtttctctcttctttcag
    dna_end: -108741569
  - mismatchlist: []

    prot_start: 65
    nucl_end: 318
    prot_end: 106
    translation: TGRIDKSYPTVCGHTGPVLDIDWCPHNDQVIASGSEDCTVM
    dna_start: -108741569
    type: exon
    seqshifts: []

    nucl_start: 195
    seq: actggtcgaattgacaaatcttaccctacagtatgtggccacacaggaccagtgctggacatagactggtgcccacataacgatcaggtcattgccagcggttcagaggactgcacggtcatg
    dna_end: -108741446
  - dna_start: -108741446
    type: intron
    nucl_start: 318
    seq: gtaagctcccagggtgttgtgtgcacacaggccagtgagactcacctactgctttcaaaagcatgtgtgtgggtgtgtgtgtatgtatagaggcttgaaaagcagaacgttatagcagttttgactgtctgttggattttacaataatttactacgtttaagtttaattacagataatcctttcaagaagcccttaaatcaaaaaggttgtactgcagtgtctgccgtgtctttctttttcttttttttttttgagatggagtcttgctctgtcacccaggctggagtgcagtggcatgatctcggctcactgtaacctccgcctcccgggttcaagtgattctcctgcctcagcctcccgagtaattgggattacaggcatctgctaccacacctggctaatttttgtatttttaatagagacgaggtttcaccatgttggccaggctggtctcgaactcctgacctcaagtgatccgcctgcctcggcctcccaaagtgctgggattacagtcttttctgtgagtgtgtttgtgtatgtgcttattgacagttgacatgttctctgttggaagattttagggaaagtaaagtgacttttcagtaattctgtaatgccatttgaccacatgaatttcccctcgccccaaaaggagagaaaaaactgaaactgctggcacagactgtacaagacagtgacgtaagatgccaaagttatgcagataaaatgggatatgtcacaggtggtaaaagagtttttgcaattgcttgtttccaagctaatggcagaactgtgttctgtccagtggaccctggttaagaaagtccttttcataaagatatacaaacaaaaaacgtgaaaggtgaattaagtactttacattccctcctttagtttccaaaagtaggttatgtgtgaaacaaggctttggaatactttttaatatgatttcttgtccttagttatgatttttaactttaaaatgtgattattggtttggatcagtttttaatgctagcccaaagtaggctgaaaaggttaggcataaacacaaatgggagtacttgctgcccctgaaataagggaagatggtctctaattaatttgtaagcagtctcgcacatgtcaggtagtctcgcacgtgtcagcattggagaaccatgctacttttattttcctctctattggctgtggactgaaacattgtttggaaagctttattaattaaaattattttacataaatacaaattaattcctgaactgtgtcatttaaacatttacccgcttttcctcatgggcttttggctgggaatgtctcctcctgtgatctcataattttggcagctaaagcatattaaggaaatacgctgctgtgaaagggaattgttctgtttaatgtgccttgctaaattgatcattttaatggctatggacgcattttgttaagagaaaggaatatcgtttagacctgatgccagaatttttttttttttttttgggatggagtctcactttgtcacccaggttggagtataatggcgtgatctcagctcactgcaacctctacctcccaggttcaagtgattctcctgcctcagcctcccgagtagctgggattacagccctgcgccaccatgcctggctaatttttatgtttttagtagaaacggagtttcatcatgttggccaggctggtctcgaactcctgacctcaagtgatccccccgcctcagcctcccaaagtgctgggattacaggcacgagccactgcgcctaactctgatgccagaatcttaaacggagagtctgaacctcttttgaagaagcaggtttgatccatctctggctctccctgtctctagcattactggtcacgttatccttttaaaaaaaatagtgtgtattataaaacagaaaaacacaccaaatagttaagtgaaaaagcagactcagggagttaagtgatttatgacatagcgaacaccatgaaaccaccttccatgtcaaaaagtagaactttcccaacctcctcagacttctccatgtgccccatcccagtcacaacatccctcctccctctcaaagtaaccactctcctgacttttgtaatactcatttccttgcctttctttgtagtggtaatcactcaggtgtatacctctagactctagattggtcttgccagttttaaaaacttgatatgtagtcttttaagtcttaatctaaagattcctccttcatcattttcttttccctacaatttatctattcggaagccctgacctttgacctgtgcttttcaaccatctggattttgctgattgtaccctcatgttgcagttcagcttgctcctctgtcctctgaatttcctgcaaattggcagctggaacctgaagtgcggtcagattcaggttctgtccttttggctagactatattgttcgcattatgttcttccatacgctaggaagcacatgatgtcacagtgtctgggtttcatcctttttccatttgtgtattctgtgcctatatccagtcattcactaggggttgcaatatggtgacagtaaattctgtcattttgttttcaatttttagctggtaaaattttataagataatgtcctcacttacttactatttagttaccaaatagtatagttcatttaggaaagcaggataagtgcttgattctttccttttatttacctagttctcaagataatgaattgattctctgtcatcctcagaaggtgacaaattagggtttttttttccccgttcctttcattttgaagtcatggatttgaacatatttgatgggttcaatccattataattcttatctcaaagccgactttctcgccttttcccattgaaacctcttcaagatttctgagtccttttgaaatgaccatcatagtctttgagtctttgatagatagattccttgctatgtgatatgttgaggtgtttcaggctcactttggacatccctgcccaagccatttctttcggaagtcctggtttattttaagggaaaattatatctattaagtatgcagtagcattatgtatatatatatatacatttaaaaatactgtattaccaaagagagtgtaatctttttgctgtggagggtttcccctcagtgttgatggctgctgactgatgagggtggtggttgctgaaggttgggctggatgagaccacgacaataaagtttgtcatactgattgacttggcctctcacaaaagctttctctgtagcatgtgatgctgtttgatagcattttacctgccatagaacttctttcaaaattggagtcagtcctctcaaacccttttgctgccttatcaactaagtttatgtaagtaatattctaaatgttttgttgtcatttcaacagtgttcacagcgtcgttaccaggagtacattccatctcaagagaccattttctttgcttatccataaggaacaactcctcatctgttcaagttttatcatgagattgcagcaattcactcacatcttgaggctccactttttattctctagttctctatttccaccatatctacagttacttcttccaccaaagtcttgaactcctcaaatgttgatatttagaactccttccacgaatcatgaattttcttaatgtcacctaaaatggtgaatcctttccagaaggttttttttttttttttttttaaattgagacggagtctcgctctgtcgcccaggctggagcgcagtggtacgatctcggctcactgcaacctccgcctcctgggttcaagcgattctcctgcctcagccctccgagtagctgggactacagtcatgtgccaccatgcccggctaattttttgtatttttaatagagatggagtttcaccatgttagccaggatggtctccatctcctgatctcgcgatccgcccgccttggcctcccaaaggtgtgagccaccgtgcccagcccagaaggtttttaattcactttgcccagatccatcaggggaatcactatcagtggtagctgtagccttatgaaatgtatttcttaaataataagatttgaaagtcaaaatgattccttgttccaagggctgcagaattgatgttagcaggtgaaaacaacgttaatctccttgtacattttcatcagaggtcttgggtgataaggtgcattgttggtgagcagtaatattttgtaaggaatctttttttttcctgatcggtggttctcaatggtgggcttaaaatattcagtaaaccatgcagtaaacagatgtgctgtcattcatgctttgtttttccatttctagaacatagagtagatttagcataattatttatttatttattttttattttattattattatactttaagttttagggtacatgtgcacaatgtgcaggttagttacatatgtatacatgtgccatgctggtgtgctgcacccattaactcatcatttagcattaggtatatctcctaatgatttagcataattcttaagggccctaggatttttggtgcggtaaatgagcattggcgtcaacttaaagtcaccagctgcgtgagcctctaacaagacaggcagctcatcttttgaagctttgaagccaggcattgacttctcctctctagccatgaaagttctagatggcatcttctttcagtaaaaggctgtttcatctacactgaaaatgtgttgtttagtgtagccaccttcatcaatgatcttatccagaccttccggataacttgctgcagcttctccatcagcacttgctgctttcccttgtacttttatataatggagatggcgtctttcgttaacctcatgaactaacctctgctagtttccaacttttcttctgcagcttcttcacctctgtcagcctccatggaattgaagagagttaggactttgctctggattaggctttggcttaagggaatcttgtggctggtttgtatttctatccagaccactaaaacaaggctgtttttgcttttttatcattcatgtgttcactggagtagcacttttaatttcctgaacttttcttttgcattcacaacttggctaactggcttaagaggcgcttagcttttggcctgtttcagctttcaacatggcttcctcactaagcttaatcatttctaattttttatttaaagtgagaaatgtgcaactcttcctttcacccaaacacttaaaggtcatttagggttattaattggcctaatttcaatgttgttatgtctcagataatagggaggcccaaggagaggaagagacaggaatacaggaagagcaggtggtggagcaatgagaaaacacacagcgtttatcgatgaagttcactgtcttatatgagtgcagttcatagtgccccgaaacaattacagtagtaacatcagacattactgatcactgtaacagatacagtaataacaaaaaagtttgaaatcctgcaagaattgccaaaatgtgacacagagacagtgaacatacgctgttggaaaaatggtgcagatagacttgccttagggttgataaaaagcttcaatttgtttaaaaaaaaaaacaaaacaaaaacaccaccacaatatctgtgaagtgcaataaaatgaggtatgcctgtatttacctaacctctttaatattaattacatctccatctcctttctttcacacagagaatgcagggtcttagggatacagaagaagaattagaacatcctgatctatctcatttgtcttttcacgttatacatgtaatagtctcagagtgaaaatactaataccaccaccataccatgatactgaaaatcgttaaaaaactaaacgacttttagttgaaaaactaaacaactttttaaaacccatgctgtgtctattatccctccatttaaaaatgatgtattctgtattttcaagaccacatagctgttacattcagcagtctctcctcccttggttctgtgagtaactacattgaagtactctccatcaatcattgtgtcaatcttgcaccaggcatttggatcatccgaagcttgttcttgggtggattccttaagaaggagtgggaacaatattctctgagttcttgtatactgataataagttatctgtgatctttttacttgaaagtgagtttctctgaatataaaatgattgggcagggacagtgcctcacacctgtaattccagcaatttgggaggccgaggcaggtggacgggttgagcccaggagttcaagaccagcctgggcaacatggtgaaaccccgtgtctacaaaaaaataaaaaattagctgggtgtggtggtgagtgcctgtggtcccagctgcttgggagcctgaggtgggaggacctcttggacctggaagatcaaggctgcattgagccgtgatcgtgccactgtactacagcctggttaacagagtgagaccaatcctgtctctaaataaataaataaataaaattattgactcacagtttttccttgagtaactaaataccttattccattttcttttggcataggtgttgctgtcaaagtcagattataatctaatttcctttcctttataaatcatatgctctttttgcctaaatgttcataagattttttttcttcaaatatagttaattttactagaagattgttggtcattctgagttggtatctctagataccatgatatgctctttcaatatatagtttccagtcttttttttttttcttgcattacagtttttaattttttttttcctgttcctttgctttggttttctttatcagaagctcctgttatccatatgctttgtcttctttacttctctttagtcattgtcagtttctctccaaacctcttttcttttcctccccccactccttttctttctttttttgagacaaggtcttgctctgtcacccaggctggagtacagtggcacgatcatgccttgacctcctgggcccaagcaatcctcccacctcaaccttccgagtagctgcaaccacaggcactcaccaccatgcccagctaattttctattttttttgtagagacgaggtttctcacaatgttgtccaggctggcctctaacttgtggcctcaagcattcctcccaccttggccttccaaagtgttgggattacacgtgtgagccaccatgccaggccctaaaccttttttttttattctttttttttagactttattattattattattattttgctcttttccttttatttcttttgggggcattatttgttgtgtttatttgctcttgtgttctttcttggtttgtcttcatttatttctaatttttttcttgatgtctgtcactttgttttgagtttttcaagttctggtttataatgttttatatattgttttcttattttgaatcactataatgtagtttttatctcttttgagcatgtctttttagcagtcttatattgtctaaagggatcttattctgtgtcttattttctttttttctgacagtaattttggagttcaaccttgatttttttttcttgcttatttttatgtggatttaattttcccaagctttttaaatggtggcttggttcagatagctgctctaatttcacagaactccctctctgacatattcagatagtgttcagaaacatggtgccttgctttctaatatttcctagcctggcttttatgtagcctctcttatgcttttatccctcttactgctatcctgctgaaattcgatttcatttcctggagtgtctcctttgtgggcccatcctggaagggagcccgctgtgggtgattttgagagtgctggggtctagattgtgcctgcctcttcagaccttttaaattcagtacccatgtgcccagcttctgttggaaaaggcaaaatccttcccagtttctgctgctgatctcacaccggcctgctgccctcaggtctgtcaggtgtccccttgctgtcccttcccacacacacccgaggctgatcacatgcaggtcgtgtggctgttggtgtttgctcccacctgcttaaattttggggatatcacctagtttgtgtaaatgttgtccctggatttttgttttgttttgttttctgctagctctgtctttttacggagggacttcggaaaaacccccaaaaaatgctgccactgagattctctcatcttcccagaatcctcaatgtcgcccttttattggcattgctggagtgcacattttgtaaattaaataatgctttgggataaatctttctaattttaaaaaatctttaagtatagaactgatatttaaatcaccctttaatcacttaatatcccctatatcatgttattattggagtaattgaagcttgtatagcttagcagttgaaatgaaagtttaaagaaatgtttgatcttctcctagcctacctgcttcttaataccttattttccaccttgctcttctgaaggtaaaagaacactgtattatagatcaaatggtttcagacaacaccccccgccaccccccgcctttttttttttttttttaacggaaaagctctgtgtagtttctcaagcctaggctattggtagtagctcatgagctacaaatagtagatagtataacaaggcctagttttagtagaagaaggatatcaaggagatcctgggagtaggagttctgagcatttgcaggtcgcttcgcttaaacgctctcagccccagttgccttccatataatatggaggtatgataataatatgcctatcgagagtcaaaaggaagctgtaaacgtataatggactgttattttttgtaatggggattttgatggatacctatagtggattcctagcagcaagagtacctttaatagacatttcatagaaaaatacagtagaaccagtttatcaaatgaactgtaaaagaataaaagtaattttttaaaaactgctttttgtattacttatggtataaatccatgaagtcctaagcatttaagcattgatttgttaattttgtgggcattgatttagtgacagctactttgcagttttaggagagggaacaccaatcttaagatacattcccccattttttagacgtggcttctttacacagcctaaaattaaattatattgacacagtttacctttcatgtactactttgtgaaacagcattttatactatcacacagcagttgtgtaaattgtactcccagaaactacacttcactcctagctttgcagagttttggctctgtgagttcttttcttcagcagtatcttctcaaagagagttttaagattgtggctacctaagtattttacttgggggaaatattagctccaagaaaataatagtgctttaaataatacaaagagcagtcaacttaagtttagtgaatgatgttgattcaacattgttccttatctgcagggtagtaatcaaacacaaatgcaaaaaatggctaatttggacaatgggattgcataattgttccttccagagtctgggagttggaaagatattgcaaaatgatagtcttaattgtctccagctatagaatagtccaaatttttaagtttaaaggacgcttctcccttctctcaaatcagtttattcttctgtagaaatcaacaaaaataccctatctaatccatttttgcttccattataaattttcctaatatagttttttttggcgggtgggaaggcatttgacaaagactggaaaacctgctagacaatttttaaaagagctttaatgctttctaatatagtttttgccctgaaataaaaatggaagtgatgttttggttcctctcaggcattcagcagggagggcttcgtcttaattccattttgtacagattgcatctgggccatttgccagaggatattataaccctggcagatcggaacccaacactcggttcttggttttcccgaactcggtgccactctgcacgtcatggttcatttgggaatgccctgatgccctacatgcaggcctttgtgggcgtctgtaggacgctgtactggtctgcagctgctaccacatctttaagctttctcctgtctcatgtattttcttcatttcccatttggaattggtttccttaggaatggaaaaatagggtcttttgggggtgtaaccctttttatggctgtaactctagtcctagcccagtagcaagttgatgatgggtgactaaaatagggaagcagtgtctggaaagcagtatttgaaaaataaaactatttaactaattgtactttaaaattagcacgtgagagaaacccaagtgtcttagttttccttttttcttgttgggattgttctcttgagttgtcctttttccatatccaggctttcacatgtgaaaaggatgcccatggtacagtagttctgaacatgtgcttaaagttgtttttttccagaaccacaatgggattttactgatggattcactttttcatgtaggagcccttggaactgaatgtcatttttttggttatatagatgagaggtttctatgttgcacaggctggccttgaacgccgagcctcacttccttatgcaccaggacaacaggcctgagccaccacagctcctctgatttcatttttgtcctttcaaaacaaaacattgccatagtaatgtgttgtccaaacagaaaatgttaggaacacacagcattatttaaattaagaaaataaaataaaaaagaggaagtagggataacttgtactctctgctgcactgagatgcctactctgggtgttttgtgtctgttttcctctgcactcactgcatacagttttgagaaagctggttggtattacagtaccagtctgtagccatagaacaaagaaaagctaacaagcctgcacagagatcagatctgtccttactgtggtaattggcctaggtataaaccagagctttcacacataatgatatcttgggtgtaaattagttagtattaattaattgggtacagtgctgaattaatttgaagacaagactcattctaagaaattctgatgttcagacctagaaatatatatggcgtcatagtggtcatattaacagcaaaaaaagtcatcatgaaaatatggtaggctcttttttttttttgccatgcgctattctaagcctttatgtgcatgataatatttagttattgtatccgcacagtaagccatgagtgtggcctattttacaacttaggaaacaggctcagagagtggcagttttgttaagggtcacacagctgataaaaggctcagccagacccagatctgtctagctccaaagaaagccccatgctcttctccctagttgcagtatttcctattagggtggtgctttggggcatgcaaaatgtttgagctcatttaacccttctaataacccctgagtaagcacagctgtccccagtattaaggaaattcaggctcccagaagtgaaatcccttcttaatgctaacatgaccaattagtgtcccagctctgacaggagcctgtgtcttctgacacccaggccagcatcccatattacacacaagaggaccaaacatgtaccaagtggtgcttctgtttgttgttgtccctgagctgcaggaacatcagtccaaaccgagcaggccatcacccagagtagcagacaaccctgaagagggcagagagccacataatgacaggcctgtgagcatggcctttgggtgccagccagagcatgtgtatgctgagtgtggaaagacctacagaccgcccccaacccccaagctctttccacagtccaccgtagagaacaccaccccctctttaccagtggacacaagaattctgttgtcttcttatttcatttcagagactttttcactcactttcttctcgcattgcagtccttgtgcttatagtattagctttttcactctggtgctttttccctagcagctcctgagccagcttctttatggcattgtttaaatgctgcatgcactttttagaaaattgctctacacatctgcgtgttttattttgagactggatattcaatttctcctcatattctgctctactttcacctaagtcttgttcatccttagaggtcacctcctcagggagccctcctgggtggaccaagcttggttagcaggaagctaatttcgtagtagtgcggtcggcttatgccagcatagcattggttgcactgtgcaataataccaactaacactcagtgtctgccttatgccaggcattcttctaaatgtgtcagtttcatgttaccatgttagtcttcaaaccgcctcacagaaggcaggttcaatattaagtcctggaaaggttaggtgaatgtcctcaaggtcacaccactatgtgactgaatcaggaattcagtcacatcagtctggccagagcccataatctcagccctgctgtgtactgtctctgcattctggaggcactatgtgtgtgtctggctctgtgctgagggttaattaattccttaattctcttagcacacctcgcaggcataggtactaatgttttctctatgcagtgatgtttgccaggatcatcacaggtagtggcccaggcaggatttgaaccagactctgcctgactctggtgctcactctctaactgtctgtatcacaccacttggatttgttgtctttgattttcagtctgatagaagtctctgctttctgttagaccatcaacttctcaagagcagggcctgtatttagttacccagtactagatgggttacaatacaatttattgtaactcaataaatgtgttacaagaaagagttaaccaaggtagtaaaatggcttaggtgcttgtcttatgtgaataaacccagctgagggaaccgttaaaccagctggaggtgaggtaaagaaggaacacacagagtttccttattttaaaaattaataaatgttgcttcatcattaaaattttcttttaatccaggaaaagatgatggggagaagctagagaaaggaaaaggttaagtccccattatgagctctgcttctgccctcatattttaaggttggaaatgctgattataaacaaagtctcccatcactccacgtctcattagtgatttggaaaatgcactagctgtgctcagagtgagacacagaggcgttttcagtccttgcaaggaaacccagcaggccatggttggggtgccatctggagattgaaggtggtattaccactctgtcagttctaagtggggtcacagtgcatcttgcaaaatgcttttcctgttgagtcactgaagtcccatttcataattgtttttctgtcgacttcatgctttgatcaaattagtagtcactgttttctgtttgttctgttcaaaatgtcagtcctgctttatattcagatagtcaagttcaatgtggagttgtttcactaatcataaattcttgaataaaaatagtgcatgtcaggatgaaagctaacatgcagtaatggaggagagcagatgcccatgttctccgcaggggaaagaggcctgggtcaaggtctcttccgcagagggagggagagggcagggtaggtcttccttttccttctatgcttgttcacacctgccttgcttaaaatttggctctggggaaattaggtgatgttctaagcttgggccctcaaaatgcaggtttatttttgttatgatttgcataaggggttatatttagcctgggcagaatttagctgtaaaaatgaacaaatcactcaactcatgactttttcccactcttcagaatggcaaactttttgttctcattttttgcaggacagtagaactgagctgaaccctaaacactcatccagtctagatctctgccttccactaagcaattgaaaacagacaattgtttgtctccttctttaaagttcccacaaaggaaaattctttttctcacgtgttctagtgttgaacatgatttttcattgacaagttcttaaatttttcatgagctagttcctcaaaatcattttctgatggtaaatttacttgttttaatcttcatgtagaagataatgattttaaactttagctttttcataaacttaaatattatttaatatctggtcttcggtagggttcttgatgctactcagcttacctgtaactcagcccttttcttagaggttgtttgtttcttaaccttttgaaacctttgttgttcattgttaaacataaagtctttcattccttccactcatactttccctgtccctttctccccctgtgcccaggcatgtccccaattaagatgtggtgagtcttctgcatgtcttcactagtcaagaggattttcttaaataacaagttttattgagatataattcacatagaattcactcatttaaaatgtacaattcactgagttttagaatattcacaaccatcaccacagacaattatagaaaattttcatcacctcatatagaaacccaaatcctttagctatcacccctccacctgcctccctccactctccccaacactaagcaaccactattctactttctgtctttacggatttgcctattctggacatttcacatacatggaatcctgcaatatgcggtcttctatgtctggcttctttcactttgcataatgtttttagagtttgctcatgttgtagcatgtatcagtacttcattcttttttatggccaaataatattccagtgtatgaatatgtcgcattttgttcagccatttatcgatagatggatatttgggttgtttccacctttgggctattacaaataatgcttctatgaacattcttgtacaagtttttgcatagacacatagtttccatcctcttgggtatatccctaggagtggaattaccggatcatatgataactctgtttaatcatttaaggaactgccaggctgttttccaaggtctgccaccaaatggtggctataccattttacattttcaccagccatgtgtgcaggctctgattttttcacatgcttgtgaacacttgttatctgtctttttgattctagccatcctaatgggcatgaagagagagcttgtggttttgatttgcatttctgtaattactaataatgccaaacatcttttcatgtgctttttcgccatttatatgtcttccttgaaatgtctatttagatgactggcctatttttcaattgggttatttgtcctttggttgaattctaagagttctttctatattcaggctatgggtctcttatcaaatgtatgatttgtaagttattttctcccattctgcaggttgttttttcactttcttcatagtgtcctttgaagcacaaaagcttttaattttgatgaggtctaattcatttttttcttttgtaatattttctataatacatgttataaaaatattaagtgtatttttgttttccaagtgtaaaattatagaaaatatgttttaaaaactatgtcatcccatcaagaaccacagacttagctaagtgtcttcattcccattccttttcttgagtgtttcaatcattttgtagttttctttcaattttttgcatgcttctaactggagagttttgaacttaacaaggaatttagaataaaatcccaaataatattaaataaaagctgagaggaaatgttttgtagtccttgttggtatcctgatctccgataacatattacattttaaaaacagccgatacttgggagtctgaggcaggagaattgcttcaacctgggagatggaggttgcagtgagccgagatcgcgccactgcactccagtttgggtaacagtgtgagactccgtctcaaaaacgaaaaacaaaaaacaaaaaaacaaacaaaaaaaaaaccgcctaacacggtcatttcacaacattctgcctttcatccagatatcactctatgttctgtttacatagagcaaatctttatagtggatggtcactgtaaatgtgataatgaaaggcaatagctttcatgtggatcatctttcttccttgtccaacag
    dna_end: -108725333
  - mismatchlist: []

    prot_start: 106
    nucl_end: 448
    prot_end: 149
    translation: VWQIPENGLTLSLTEPVVILEGHSKRVGIVAWHPTARNVLLSA
    dna_start: -108725333
    type: exon
    seqshifts: []

    nucl_start: 318
    seq: gtatggcagatcccagaaaatggactcaccctttccctgactgaacctgtggtgattttggaaggccactcaaagagagtcggcatcgtggcttggcatccaacggcccgcaatgtgcttcttagtgcag
    dna_end: -108725203
  - dna_start: -108725203
    type: intron
    nucl_start: 448
    seq: gtgggagctgagctcagcggtcctccccttgtcttccactcttgtggctctctgagtggggggaagcaaatgtgttttggttgtgtgctatatggttttaaagcagattattaggaaaccatggtgaagagtattggggtgcactgctcccccagcccacatacatacttgtgtgtgtgtgcacgtgtgtgtgtttcaaggccatttcgacaacctgaggaaagctatgaatttcctgctataatttcagcaggtttcatggttcctgccagggccctccatgaaccatagttttggttatttctgatatggtagaaggtgtactttgttgggagccagaagccctgtgttccctctgtggtgttgctgccagctttgggagacccctattaggcaaatacactccttccttttaaagaaaactttgattttcccctgctatacaattagtacatgtatactgtagagaacatatataaacaaaaggaaaaaaaaatcacttttaatcccaccactcagagagaagatcattattacttttttgatgtttctttccgaaagatatttctgtgcacatacataaattattttacatacagagatgggttcatacactttacacatgggctgctttctgcacttggtggtaggctgtgacccttttcacgtgccattaagctctcttcctatttttaatgacttcatactaatccattttctggatatacctcattttacttgataagtcccctatttctggacactggtgttgtacagaaatcttttcctttatctaaaattggagatttcattttcttttatgaaagcaatacagagagcatgagggaactttgtggggtgatggaaatattctgtatcttgatcatagtagtggctacatgagtttatacatttgttgaaacttagcaaatatatacttaaaatgggtgcattgtattgtatgtaagttataccttaataaaagtggtttatttaaaaagtgatactaatgttagagataggatttttaaaggtctttcccctcaccagtaaaaaggaggaggggcagttcagtttttaactgggaatacacaatgtttatgactcatagtgagttaaataaaaaattataatgccaagtaactattgaaactaaggcccacttttcaaaaaagatgccatgttttttataatcaccatcgactatacttgggaatcatttttgatgttctctcagaacctcagtctgattaaggagaggaaaaaaattccagagctggaattccttcatggaaaattccctgctacctttctcatcaaggctcaatacagggcagcagcaacagactggtctgcattctcccttttacatgtgaaggagaatgggtgattgtcgtgttctgcatatttttaggctatatgatccagctgccggggctgaagttacctgtttgcctatagggaagaaggcagaggaaggttcaattgtccatcccagagtttagcttcaacttttgttactgttgtgtagtttttttctccagtttcctacttcttttttttttttttttttttttgagatggagtttcgctcttgttgctcaggctggagtgcaatggcatgatctcagctcaccgcaacctccgcctcctgagttcaagcgattctcctgcctcagcctcccaagtagctgggactacaggcatgtgccaccacacctggctaatgttgtatttttagtagagacagggtttctccatgttggtcaggctggtctccaactcctgacctcaggtgatctgcccgcctcggcctcccagggtgctgggattacaggcgtgagccaccgtgcccggccagtttcctacttctaacccttaggtaacttaagtatcctggatgttagtgactattttttctaaatgatttccaaattgctttgttggcaagaatccacctctaggatgtccttcccgtattttgcttcatccttgaactaacatcctaggagcaacacatgctgcctctttttaaaggggcctggaggcgtggggcagacccttgaaggaaggaaggagttggtgagctgagatggtgaatgagttgacattgtgggcttctttcagaatccgtttctgaatctatgtagctacttgattacagtttgggcttctcaccatgatcagagcagtcttggcctatttttctcttcatttaaaggtacagatctgttgtgagcaaacaggccttactcttggcttttcccttccactgttgtaccatctttaatatcccaaagctgtgtcttagagtctcactgatttgaataacctgccacccagagtttttgttgagtgccctaaacagtcatttaaaccttttacttttagtttatttggcacgtgaaaagggtcacagcctaccaccaagtgcagaaagcagcccatgtgtaaagtgtatgaacccatctctgtatgtaaaataatttatgtatgtgcacagaaatatctttcggaaagaaacatcaaaaaagtaataatgatcttctctctgagtggtgggattaaaagtgattttttttccttttgtttatatatgttctctatagtatacatgtactaattgtatagcaggggaaaatcaaagttttctttaaaaggaaggagcgtatttgcctaataggggtctcccaaagctggcagcaacaccctgatgcttgttttactagaaagggaaacttgaagtcacttgggtctaccagcccagttaactctttaaagaaaatagggttctgttttggtgtggttctttgtttttgtttggttgattgtttcatatgaacccaaacttaacaagttgtgtttttactttaacacttttatttcttttatacaaactttttcctttgtcacttcagtttttaacgctgttagtaagtagggcctctggtagggcctctgacaatcagccgcatcttttctctctctctctttctctctctctctctctgcatatacatatgtgtattctcactgtatctgtagttttctgagtgtgttacataggtgtttctaatcttctaatctctgatggttttgcctgttttag
    dna_end: -108722094
  - mismatchlist: []

    prot_start: 149
    nucl_end: 630
    prot_end: 210
    translation: GCDNAIIIWNVGTGEALINLDDMHSDMIYNVSWNRNGSLICTASKDKKVRVIDPRKQEIVA
    dna_start: -108722094
    type: exon
    seqshifts: []

    nucl_start: 448
    seq: gctgtgataatgccattatcatctggaatgtgggaacaggggaagcccttataaacttggacgatatgcattcagacatgatttacaatgtgagctggaaccggaatggcagtctgatctgcacagcttccaaagacaagaaagtgagagtcattgatcccaggaaacaagagattgttgct
    dna_end: -108721912
  - dna_start: -108721912
    type: intron
    nucl_start: 630
    seq: gtgagtattcctaggatgaaaactcagtagttggagcacttgagtgagtgtgagctttctgctttttaaggcaggcagcggtactggtcagtgggaccctgttgtgtgtagacaccaactgtgaataagagaaggcttataaaggcttctgtctccccagttgtgcttctctccagagttgtaaattttccagcttttactcaagtctctcactttgtagccttttttcacaaagaaatagtttgtatcagttcactagagtccttaagagtttataagtcttgatcaattaaaccaattggctgcattcctgattttgcagcttagtattgaatattgatgaatcaattcctcacccttttccaaacacagctgttaaagatgcaacaggtggccgggcatggtggctcacacttgtaatcccagcactttgggaggccgaggtgggtggatcatttgaggtcaggagtttgagaccagcctggccaacatggtgaaactctgtctctactaaaaatacaaaaataaataaataaataaataaataaatgcgcagggcgaaaagcaacaagttctctcatcagctcagtgtcttagtttctgccacccaaactggacctcaacaaaatcacataccttgacaaaagatggacatttgggtcttcagtcggtgttgaaactacacatagtaagtctgagaagtcctcatttgccacactctgaggcccttcctgagatgtggttgttctttggctgcatctcttttcaagagttgggcaatgatagtagctggtgcttactgagccctggggacttgcccagccctgtgttaagtgttttctccacccgacatcttctaagggttgtcctagtgcattcattaaactactgaggtcaaggaaagcgttaactagacaaggcttctttctgccctatgatattggtagaaatggtagggcatgcctaatctccttatgttattatcctcttgagaaacaaacatttgtcagagtcctttcatgtgttttattttcacagtgcatagacttgggttggcagcaggatatggtggagagagcgagtcttctgagttaaatcctggcattcttgcagcctcacagagggaccttgaccagatcacatagtatctctttgtttcctcatctggggaagggggatggttaacactgacctccctcccacacccaggtgaacatgaatggcagttggtgaggttggatctgtgcccgagtttctccactcaccttgtcttcttgcagtttaatgtgtggcatgtgcctttttgctctccag
    dna_end: -108720598
  - mismatchlist: []

    prot_start: 210
    nucl_end: 750
    prot_end: 250
    translation: EKEKAHEGARPMRAIFLADGNVFTTGFSRMSERQLALWNP
    dna_start: -108720598
    type: exon
    seqshifts: []

    nucl_start: 630
    seq: gagaaggagaaagcacatgaaggagcaagacccatgagagccatcttcctggccgatggcaatgtcttcaccactgggttcagccgcatgagcgagcggcagctggctctctggaatccg
    dna_end: -108720478
  - dna_start: -108720478
    type: intron
    nucl_start: 750
    seq: gtacgccctccccaggctttccacttgctttcacttgagctttctctctgttctgagcaggtcttccagtgagtaagtagattatgggattcttagtgtagttttctaaacgcctgattgtcttagattggatgtgaagttcttatcctcgttggagacttactggtaaatgtatttcaaagacatacttttgatactcctgaagaggctgttgactatatattttttatttttttaattttttttaattttaattttattggtcatttttgggtgtttcttgcagagggggatttggcagggtcataggacaatagtggagggaaggtcagcagttaaacaagtgaacaaaggtctctggttttcctagggagaggaccctgcggccttccgcagtgtttgtgtccctgggtacttgagattagggagcggtgatgactcttaacgagcatgctgccttcaagcatctgttcaacaaagcacatcttgcaccgcccttaatccatttaaccctgagtggacacagcacatgtttcagagagcacagggttgggggtaaggtcatagatcaacaacatcccaaggcagaagaatttttcttagtacacagcaaaatgaagtctcccatgtctacttccttctacacagacacagcaacaatctgatttctctatcctttccccaccttttccccttttctattccacaaaaccgccatcgtcatcatggcccgttctcaatgagctgttgggtacacctcccagacaggatggtggccgggcagaggggctcctcaattcccagaaggggcggcagggcagaggcgccccccacctcccggatggggtggtggccgggtggaggctgaccccccacctccctcccggatggggctgctggccgggcgggggctgcccccccacctccctcccggacggggcggctggccgggtgggggctgaccccccacctccctcccggacggggcggctggccgggcgggggctgagcccccacctccctcccggacggggtggctgccgggcagagacgctcctcacttcccagacggggtggctgccgggcggaggggctcctcacttctcagacggggcggctgccgggcggaggggctcctcacttctcagacggggcggctgccgggtggaggggctcctcacttctcagacggggcggctgccgggcagaggggctcctcacttctcagacgggtcggccaggcagagacgctcctaacctcccagacggggtcccggccgggcagaggcgctcctcacatcccagacggggcggcggagcagaggcgctccccacatctcagacgatgggcggccgggcagagacgctcctcacttcctagacgggatggcggccgggaagaggcgctcctcacttcccagactgggcagccgggcagaggggctcctcacatcccagacgatgggcggccaggcagagatgcccctcacctcccagacagggtggtggccgggcagaggctgcaatctgggcactttgggaggccaaggcaggcggctgggaggtggaggttgtagctagccgagatcacaccactgcactccagcccgggcaacattgagcactgagtgaacgagactccgtttgcaatcccggcacctcgggaggccgaggctggcggattactcgtggtcaggagctggagaccagccccgccaacacagcgaaaccccgtctccaccaaaaaaatacgaaaaccagtcaggcgtggcggtgcgcgcttgcaatcgcaggcactcagcaggctgaggcaggagaatcaggcagggaggttgcagtgagtcgagatggcagcgtccagcttcggctcggcatcagagggagagcgtggaaagagagggagagggagaccgtggggagagggagagggggagggggagggggaaggggagagggaggggactatattttttaaaaagaatgaagaatctagtgttttggatttggaaaataagttcatatttcataaataatatgatcagttgtctaaatcaaaatagtcatgcttgggaaaatgttcataattagcttaagtggggaaaaatacaacatacattctatcatctcaatctctgtgtacatgtgtcggaaggaaatagatcaaaatgataatagcttctgtcacccactgggctgtaggattttgatggaatgatttttatgttcttttttatatctttcaactttttaaaagcacacatattttataattaaagaagtactttaaaaaaataaaatagggtaggcgcagtggccattcctgtaatcccagcactttgggaggctgaggtggctggatcacttgaggctgggagttggagaccagcctggccaacatggtgaaactctgtgtctactaaaaatacaaaaattagccacgggtggtggcatgtgcctatctataatcccagctcttgccaggctgaggcaggaaaatcgcttgaacttgggaggcggagattgcagtgagccgagatagcactactgcactccagcctgggcgacagagggagactcagtctttaaaaaaaaaaaaaagaaaaagaaaacagtaacaaaggagaagggctttctcatcattgtcatgaaatcacgctgatgtatgcgcgcattatgttgtcaaatcagtgaaattttgtgagttggatctcatttagcatccctgttgctgtttccatgtatgagtattgtatgtgcatagttcaaacttctgttattctaggaaaatggctcgcttaattgggatagaagaatatataataaggttataaaaatttatttttaaaaaaatgtatacatacacatatatgtattattattatcttccccccag
    dna_end: -108717585
  - mismatchlist: []

    prot_start: 250
    nucl_end: 855
    prot_end: 285
    translation: KNMQEPIALHEMDTSNGVLLPFYDPDTSIIYLCGK
    dna_start: -108717585
    type: exon
    seqshifts: []

    nucl_start: 750
    seq: aaaaatatgcaggaaccaattgctcttcatgagatggacactagcaatggggtgttgctgcctttctatgaccctgacaccagcatcatttacttatgtggaaag
    dna_end: -108717480
  - dna_start: -108717480
    type: intron
    nucl_start: 855
    seq: gtaaacagtaattttgatgtttggtgttaaatcctgtaagtggaaacatttatccttcagagatttagaggacgggcaatgtgttgtatctgtttaatttttctaatttgtgtgtgtatgttataagccaaggacagataatttggtatttttaggtcttgagactggactgtgtgcagcttgccagttgtgcagtgataacacgccatgttgcatacttttgactgaagcagaggttgggctggggtattggggaaaatgctccaatcagggcgctcttgtgaaaaaaagaagatacactggtgtttcatcttcacctagcagtgctacctgattggtgattttagatttatctgtacttatgtcagggatgggcaaccagttggccacatctaatgctgaaatttgttggataaccctagatgagcatgtgtatacttagtaccacacaccatggacttggaaggagaatggtgctttgtggatgcaaacttttgagggcctcagagactctccagagggttcttgttcctggggttcagtgctagggctctgggcttgaagatatgaggcctgactaaagctcaggggtgataacagttatagggagactccacactgaactccaaaaaccttcctcctgccttatgagctcagcatacctagactgtgggtagctttattatttcatttttgtaagtgggaaccttatagttcccttttttttcttgtaggctcaatttcccttagaactttttgtagttgaaataaatgaattaataacagtggagctgttgaggtagtccctagacctgttagatagcccttcactgggtggtaaagctggtgtttgcttttcatagctgattgagcatgctgcagacctgctttacatttttataggtcattgttttagaaatggagatcttgtctgtttccttgaaagccattttactgcagatgttaacaggtgttaagtgcatttaccttgctgttgttgcccttgactgaattaaaacaaacaaaatgagcagttactcagatattagtaacatgagatggaaaattcttttgggcatgcagaaatgactagtaagggtttagcttcttttccattgctttagatatctcagtcattgagacaaatggaaatcatgagaactgggagcactgttgaggcatgataccacctagctatttttgccttcttctttcttacatatatgtatatctcctctctgccagacaagattgccgtcattgttcaggttggtgtaactgtgtgacaattatttgtacttagactaacatatgcttcagtactcaaagatatctgactattctaagcaagaaagtagtagaattgtacacattgccatgagatggcactttctgaggatactcactaaaactgagtttcttcattagaaaaatctcactttttatcatcatactggcataacagcattgcgttatgccagtaaatgaatacttaaatcaataattgcattctcagcagtcctcttagtctttgtttgtttgtttgtttttcacagttgaattgcaatgtagctgtttggcagaggcattaacatttttgccctaaccctggcctggtgcctaggctcaggggagtaaaattagagccaggagccaggaggctgaggagaccacttaaaaggcatgctagcatttgataagtaaggggttactttgtgaggaaaagaaacttttatatgctttaggcaagcctctttatgaggaagaaaaggtcagctactgaagcggggtcccaactactgctgggtttgtagaggagagagacacccccataatccagatgtttcagttaacaatcagacacagacttgtctctggtttcttacag
    dna_end: -108715592
  - mismatchlist: []

    prot_start: 285
    nucl_end: 1001
    prot_end: 334
    translation: GDSSIRYFEITDESPYVHYLNTFSSKEPQRGMGYMPKRGLDVNKCEIAR
    dna_start: -108715592
    type: exon
    seqshifts: []

    nucl_start: 855
    seq: ggtgacagcagtattcgctattttgagatcacggatgaatccccgtacgtccactacctcaacacattcagcagcaaggagcctcagagagggatgggttacatgcccaagaggggacttgatgttaacaaatgtgagattgccag
    dna_end: -108715446
  - dna_start: -108715446
    type: intron
    nucl_start: 1001
    seq: gtaaagaatcgagattgtcaagtattctaggttggtgtaactgtgtgacaattatttgtacttggactagcatatacttcagatctcaaaaatatctgaccattctgagcaagaaagtagtagaattgtacacattgccatgagatggcactttctaaggatatcactaaaactgagtttcttcattagaaaaaaatctcaaaaaaaaaaaaaaaagaaaagaaaaaaatctcacttttttttttttgagacggagtctggctctgttgcccaggcaggagtgcagtggtgtgatctcagctcactgcaacctccgcctccctggttcaagcaattctcctgccttagccttccaagtagctgggattacaggcgcccaccaccacacccggcacatctcactttttatcatcacctgaatgcctggtgataccagagcaatacagctacaagaaattctatgaagcccaagtctttctatccttgtgtgtactgtggaattaatacctcatttcctgcccatataactgaagtgcaacaatgaagcagcatagctggggtgtattgcacacctactgaaatagtgaaacatgcatctttaatcttcaagctgaggccatggtcagcgttccctggtgggcaagtagggagagcctggctcggggatggaaaagtgggtggttttcctaccctatgagtggaagaaccagagtcaaaactgtatttggggccccactggtcctaaaatagagaaaccaaaggtcctataatggggcggtaggttagcttgatttaggaagttcagctatgatataatttctacctctctgtactacttctgatttttagaaaattcatattctaaatgctagcaggcttcctaagggacaggcttttttctcatgctagtcaacaaatatatcctctgagactcagtgaccactggccatttcaaacaacagaataattagcactacatcatcacatataaggtcgtaccaaacatttgtgtaacactgtgtttatgtggacttttaaaacgcttgctgttctggtctcacaattaaagaattgatacttacgtcttccaaataaaaggaagagaatttttataagccccttttttatattaatctctactaaaaataaaaaatttgctatgtgtggtcgtgggtgcctgtaatcccagctaattgggaggcagagtcaggagaatcacttgaacccaggaggcggagtgagccgagatggtgccactgcactccagcctgggcaacacagcgagactccgtctcaaacaaacaaaaacaaacaaaccaaaactctctatgtgattttttttttttagttggaataatgaaggaaagctgttaaagataattgaaaattgtggtttaaaccaaactaatcaaaatatggttcaaaatagactgaattcaaatttatgattacatccaatattttgaaacacatttgttgtcatctaaaagttcgacagactataaacacagttgttcagaatgtctccgatttatgaagtgtttcttgagcatttattgtatgccaggactgtgctaaatatgctacttgctacctctttcttttcataacaatcatatgtggtaggtgtaacttttatccccattttatggatgaagaacttaaggcttggtgaggttgtcacactctcgtgggttttggtagtagagctggaagtcaaagccaagtcagtctttttattggctatactaaccacagaattttcattaaatcagtctttaaaaatgtttttgggccaggagtggtggttcaccctgtaatcccaacactttgggaggccaaggtgggaggatcacttgagcctgggagttcaagagcagtatggacaatctagtgagaccctgtctctacaaaacattaaaaaaattagccaggtgtggtagtacgtacctgtggtcccagttattccagaggctgaggatttggcttgagcccaggaggtcaagacctcaatgagcttgtgccactgcactccagcctgggcgatggagcaagacccagtcccaaaaaaaaaaaaaaaaaaaaaaaaaaggtttttggtttatctgggactcttttagtttttggttgaaatagtaaagaggcacatttgacacaaccttccttttaaagaggatgatgattttataaacctttaccaccctgagctctactcagcttttgttcccctgatgcgttagagcagtgtatctgccaggttgtcttcaatggactcctgcccagtttcagatgccaaaggctgcaggtttccaggagaaatggttttgcatatttgatgtggctgtgtcttctctgacttaaactcttggaattcagaaaacatttccccagcagcattgacgcccacattcaactccccccttgcacaccagccgtttgatctggtgatctggccaggatgctcactaaggctacctctcttgccaggagctttagagactttttttgttgtttcccgtcttgactgaaaaagaaaattggcttgaccttatcagggtcatcataagagaagtcatttctggtctgtttagttctcttgtaggatacaaataaaaatgttatacctttcttccccattacagagctctttgctcccttcttccagtattacagtgcaagtggctttacattctctttccacattttggatagtttcacatttttcttgagtgtcatgtacgatgtggtttgctaggatgagaaaatcataatcctaggattgttttcttttgctttctaaaagtcatatttatacttatatgttcaaccacctcaagctggcagaagaccttgtacccgcgttgtagatacaatctaacagatgtgtgttctctcctgtaggttgacatggtaattttttcataagtgagtcagtttcagtgttgctattatttccaccacagttggtctgtcccccagataattggcatttgtcatcatcatacgtagacctctactcatggttcttgtctccagtctgccagttcctagcatagtgactctcagcttccgttctctcatctgtcaaccgggaacactaaattctgcctattcccggggtggatcagatgtggggatgggtaaagaagcacttgacatttcagacagcattgtagaaaactaattattcatcctgttagtcagcctcatatttcacttaatgcaactttgcctttatttcccctctgaag
    dna_end: -108712195
  - mismatchlist: []

    prot_start: 334
    nucl_end: 1059
    prot_end: 353
    translation: FFKLHERKCEPIIMTVPRK
    dna_start: -108712195
    type: exon
    seqshifts: []

    nucl_start: 1001
    seq: attcttcaaacttcatgagagaaagtgtgaacctattattatgactgttcccaggaag
    dna_end: -108712137
  - dna_start: -108712137
    type: intron
    nucl_start: 1059
    seq: gtgagtgctgagttttctagacaatccatattttaaacaaatgtaaaaataaaattcaaaaatcccaggcctttcttcttccttacccacgggtgccaaatgtctcttgtag
    dna_end: -108712025
  - mismatchlist: []

    prot_start: 353
    nucl_end: 1305
    prot_end: 435
    translation: SDLFQDDLYPDTAGPEAALEAEEWFEGKNADPILISLKHGYIPGKNRDLKVVKKNILDSKPTANKKCDLISIPKKTTDTASV
    dna_start: -108712025
    type: exon
    seqshifts: []

    nucl_start: 1059
    seq: tctgaccttttccaagatgacctgtatcctgacacagcggggccagaggccgcgctggaggcagaagagtggttcgaaggcaagaatgcagacccaatcctcatctccttgaagcacgggtacattccaggcaaaaacagggatctcaaggtggtcaagaagaacattctggatagcaagcccactgcaaacaagaagtgcgacctgatcagcatccccaagaaaaccacagacacggccagtgtg
    dna_end: -108711779
  - dna_start: -108711779
    type: intron
    nucl_start: 1305
    seq: gtgaggaccagtggagtgcaggggtgcttggctggttcaggctttatcctctagaaagcccttgtggtccagggcgtcggcgagtactgtcccagctgggtgctcaggggttttcagtaaatgaaaaagtgggagaaggtcctcggtcacgtgatggtggtggtttgtggcaacacttgcctcctttaacggagttaaagctcctttagccccattaaaggagccaagtgtggccacagaccaccatgattgggataggtatcagtttcctcctatctctcagtgtgaacaggagcctcttgggtttttcctgtcttttgccaaactagttaaacccttctctgatttgggtagaaataaaatatcatgggagtgtggggtcataggcaccagggagaggaggtccctggaaggagggagtggcacgtgttcagatgtagctgagtggctacgacagaaggatctggcggtgtggggctggcaacaagggggatttaggcaagagccctttgggtggggaattgggaatcaagcctgcctttgactcgctgcggccactggagagtgctgctgttgccgggagagcaggtcctgggtaagagagaaggagtggacacacagggcaagggtttccctcccaagaaggagcctcacagatggcaggagctctgtagcctctgggagagtcacccctctctctggtcagatagaagttactcttgatggaatgattggggtggttaggacgtaggacactgttgaaggagcctgttttgtcctatagtctaactgtgacccaggagaccctttgtttgagtaaatgcacaggcttcgggatcagaagtggcactgtgacactgtgacacactgttgttttgccacgggatctcagatagatcggccagtgctcattgcattcaaagccccagacatagtagggctttgacttctcttttcaacttggtgactatggcttgccgtttgcaaaatagaaaactacattttatatcttacaagttttgaacagtgttgaactttgtttactgcattttaatcactgcctcctttttttgttttcttag
    dna_end: -108710697
  - mismatchlist: []

    prot_start: 435
    nucl_end: 1422
    prot_end: 474
    translation: QNEAKLDEILKEIKSIKDTICNQDERISKLEQQMAKIAA
    dna_start: -108710697
    type: exon
    seqshifts: []

    nucl_start: 1305
    seq: caaaatgaagccaagttggatgagattttaaaagagatcaaatctataaaagacacaatctgcaatcaagatgagcgtatttccaagttagaacagcagatggcaaagatagcagcc
    dna_end: -108710580
  unmatched: 0
  prot_start: 0
  stopcodon: tga
  downstream: tgaaggtcccacccccacccctacagaaaaaatgggagcaagaacttgtgcttgggagctggttattggtgtggtcctagggagggcggaaagggaggcactgccatttggagacattccatttcagatttgtcaaccagcgataggccacattccagtaagaactcaatttgtctcccaaatttgcagaaacaaaacgtgatttaaaagctgagctttttatcagaaagcttttttgatgttttaagtgttatgtgacttgttgaactttttaaaaagtgctacttttaaaatcccagatactctgaattttagaaaacaaactaattctgattgtgtcgtgcccaagtaccctttttttttaatgaatagggaccaatgccacattgctttttatatttctttcttttttaatgttgccaaaaccaaaagtagctttgttttcctttgtattttgctactttgcagtatttgtgtgtgtggttttttttccttaatttgaaagggacagcactgtgtatgtttataaactaaatgaagataagatattattttgtataaacattcatctgagaacaatcaaagcagtagccacatggtgctggctcctttgcagcacaaacctggtcattttgatgactgtacaacaggaagacttgaaaaatcacgtggattcatattaccaccgctctcatttcatggagtcttctgatcaaaaaagctcacgtcgtatttcttcttttcctttctcttttctagaaattgggtgtttgtaccagaatggaattttgcttctcggttatcctgtgcttcagatgattataatctaacccaaactagcatgtgtttctgcagtttgttacacacctaggatcatattgcattcatcactttaaacatcatgtttcaggttttggtcaatacttgacaagggtgcccaggacaggaagacgtgtactgctgagtgttccttcttgcccttttcagcagcttgcccagc
  additional: 0
  prot_end: 474
  ID: 607
  dna_start: -108764496
  reason: 
  downstream_gap: 
  upstream_gap: 
  target_len: 133516800
  strand: 
  - 
  target: gi|74273670|gb|CM000263.1| Homo sapiens chromosome 12, whole genome shotgun sequence
  upstream: tcagctcagtgaaaacccagcctggttttgtttccccccgacaatagcccctgcatttttcctttcctaggtcccaactgttactgctgtatcactccaggccttcctcaagtctggtttactgtcaaatagcttcctagcccagtatctggctttgagcttgttcctgtgtaagctgtccagtgtgctcctgccacatttactgtcatcctaaacatcactttgatcacattgctttccatttaaatacttttgctctgcttttcccagacctggctcttacccgttaggctgctttaggctgacttttcctgtttctcactgtgtaccacttagcactaggcggtttggtagtgagttgctctgattattacgtctgtgttagaaggagattagaaggcttttgaagtcaagggtgatggctgtgtcttttgaattcctcccatagctattcttgttgaaacactctggggaatagacacaattctcagacagcagagtgttgatgtctagggaaaatgtttacaatctgaaaaattaccttggcaggctgaggacaaagccacaaaatcgtaacttgtttttcggctttcttcagcctcacctctaccagagaatttcactttggagttttcttatctgtaaaaggggaagggttgaagtacattatctgtcagctcccacccaaccctgaaaggctaattttctttaattctttcccttaatctttccattgaaattaaaactgatgagctgtttctggatcttgaattaggaatttttcatttctttgtaattctttccctgacgcattttgcagttgtctccgggtatgtgctgctaaaagaaatttggattgcaatttggctactttttaggagagcagacaaaatgccataccattctgtttttcctacttggagcatttcatttgtaaaagtaaagctttcagtttggtgcataattctaacataattctcactcttcctttgcagacacg
  score: 1.0
  prot_seq: MRRVVRQSKFRHVFGQAVKNDQCYDDIRVSRVTWDSSFCAVNPRFVAIIIEASGGGAFLVLPLHKTGRIDKSYPTVCGHTGPVLDIDWCPHNDQVIASGSEDCTVMVWQIPENGLTLSLTEPVVILEGHSKRVGIVAWHPTARNVLLSAGCDNAIIIWNVGTGEALINLDDMHSDMIYNVSWNRNGSLICTASKDKKVRVIDPRKQEIVAEKEKAHEGARPMRAIFLADGNVFTTGFSRMSERQLALWNPKNMQEPIALHEMDTSNGVLLPFYDPDTSIIYLCGKGDSSIRYFEITDESPYVHYLNTFSSKEPQRGMGYMPKRGLDVNKCEIARFFKLHERKCEPIIMTVPRKSDLFQDDLYPDTAGPEAALEAEEWFEGKNADPILISLKHGYIPGKNRDLKVVKKNILDSKPTANKKCDLISIPKKTTDTASVQNEAKLDEILKEIKSIKDTICNQDERISKLEQQMAKIAA
  prot_len: 474
  status: auto
  undetermined: 0
  mismatches: 0
  matches: 474
  dna_end: -108710580
