# Supplementary material for: GenePainter: a fast tool for aligning gene structures of eukaryotic protein families, visualizing the alignments and mapping gene structures onto protein structures
Source: BMC Bioinformatics. 2013 Mar 4;14:77. doi: 10.1186/1471-2105-14-77 (PMC3605371; doi:10.1186/1471-2105-14-77)
Supplement: Additional file 1 — This file contains the GenePainter software (gene_painter.rb), a README file for installation instructions, the GenePainter documentation, and a script to reconstruct genes via the web service of WebScipio (gene_scan.rb). It also includes example data (MSA, gene and protein structures) used to create the figures. This file is also available from the project homepage. [file 1471-2105-14-77-S1.zip › gene_painter/test_data/coronin_genes/BrCoro2B.yaml]

--- 
- matchings: 
  - mismatchlist: []

    prot_start: 0
    nucl_end: 201
    prot_end: 67
    translation: MSWRPTYRSSKFRNVYGKVANREHCFEGIPITKNVHDNHFCAVNAKFLAIVTESAGGGSFVVIPVTQ
    dna_start: -5954883
    type: exon
    seqshifts: []

    nucl_start: 0
    seq: atgtcatggcggccgacctaccggagctccaagtttcgaaacgtctatggcaaagtggccaaccgagagcactgcttcgagggcatcccgatcacaaagaacgtccatgacaaccacttctgtgcggtcaacgccaagttcctcgccatagtgacggaaagcgcgggaggaggatctttcgttgtaatcccggtcactcag
    dna_end: -5954682
  - dna_start: -5954682
    type: intron
    nucl_start: 201
    seq: gtaaccgctgtcacgcagcacgcgcgcgcattactgtttttccctgaaccgtttgtcttctggctttacactaaattaatggcaaaatataggccgtcagacgagcactaacagcaacataaacgcagccagcctttcaagagtcttattgtggcggcagaagtgcagtctgaatgcagcctgtttagcataggctagagctcgtgttggtgcgtttgtggagactggtgagttttgacaaatggatgtaattggacatgtaaacattgcaaaaacattattagcttcactatgggttgtgtttaaatatatgtccaaatgaggcattgttcaggctaattaaatacatgtccatttgcatgaatatcctgcaaaaatacaataacattgggtgaaatcaggttcaaatttttatttatttgtttattatatatagagttcaagttcttttcaaaataattttgtgaatctcaatttatcatttcataaactaatttagaaagaaatccttgaataaatcgttttataggctatataaaattatacattctacacattcaaactacagaaatgaataaaattgtaatgttgaacaatcattcattaagtaatagattgtcactatggaattataagatcctatctgcattgtaaatgattttgagctttaaagtttttgcattcaatatagcaaacaatagcagttctctttcatacattaacatgacagagaccctgaatgaaccctaaataaattatcaacactttcttaaattcgcaaattggggtaaaaaataaagaaacagggcaaatgcagatagaaccttctaattctaaaaaagtcattttccacctggaattataaagttctatctggcagatcattaattgtgtgtcattaattgtaagttcgactttgtaattaaaacctttttttgttttttaaataaaaagtctgaaaatgtaagcagcttatacaaaaccatcaaaatgtaaataacttgccatttaataagaatatgtgaataactcaatgttgacaaaaatgtcagataaaaccttataattataaggtgacgatttgttaattatggtgattgtttacatttttcttaaagcaagcactcaatataacgaggtgcaaaatctaacccaacttacaaaatgtgttcataaagcataatattatcattaagttataaaactattttttaaaagctctatgaacagtcacattatttatttaaaaatactgatccagctaaaatattatcaatgcattttggcatgttgctggacacactcctaaactttaatgttaaaccttgagtaaatgaaactgctgcaaaatcttcttttttttttctcgccttaaagcaaccgtcacagcgaagtgctaatggatgctttgcaccaattcacatttacattaattttagcaaagaacatgcagttgtttctgtacagtggaaaaacgtagatgagtcaccatgtactcttttcttataaatgcacatgtgctgccagctggaaaaaaaaccccacaggcctgctactctctttctgtcaaacacgttagttaacactgttgtagtctagtatgcattttctcagcactgtttcctttttacaaatacgtgcatggagatttcatgtgatcatctacatgctgtttgtttttgaatcgtcaagaaattttgtttgcatctccatctttagtctaaaccatgactcaatagaatcatacaagtcagtctctcactcagtggcttgacatgctctaaattaaatctttctgttaccttgtttacaggccaagcaaaagcctgagctgaaagcagatgcgttgtgtttcctttgatctatggctttaatgttggaaaattgtcaagcactagatgctgtaacctcctggtcactgacattgacataagtcatcactgttggctggaacagaacagttttgtgtgcttgattaagaaaggaatatggaagacggggattttgttagtttttccaaaatttgaattctgtcaacatttactcattctttatagatttggaccagtgttgccaatcaaacaattttggtctgaataaacttccactttataacacacattaagacacttcctaaaaaaatagtttacccaaaaatctaaattatgccacgcatttactcacccttcacttgttcaaaacctgttggagtttctttcttttgttaaacagtaagttaacttccagcatttttcatatttttcatatccacatgggtttcctccgggtgctctggttttccccacaagtccaaagacatcatatagttgaatatgccgaaaagaaaatgaatgaatgaatgaataaaacataacgggacctttggccagagttctgagaatattttctgttagcttagaagtttatgaatttaagtttgtctcaaaattctaacgccaatgcacaacagcaagtggcaaaactgcacaaatatagcccagacagaaaaaaagacagatacggcatttatcattggcgtgacaatgagattttgactctgatgtcccatctttccctctagtcatctcctctttgcattctgtctgttcttctgtccctcctcttgagctcatccggtcatgctacgctgcccagtgggccagcagaccctcagtcacggtctcagccaacttggataaactatcaatagcacttttgtattgaactttgagagtcacccagttaatgtgtgatgcagaaggccagctttgtactcttaatgtgctcattcctcagcgtttgtgactccaactgggctcccaggccatgaaaaagacttcagccttttttacttccgcgtatctttttatctagacaccacgtggagttctgtttttccccctactttttcatccttcatctcccttgagtctctggcattctggcattgacagctccctgcaaagtttccatgcttactgtaataatgggaagttctctctcaccatcactgaaaactgtcttagaaatgaccgtgaagctatttgataaaagttccttcattcattcattttctttttgggttagtccctttgttaatctggggttgccaccgcggaatcaaccgccaacttatccagcatatgttttacggagagaatggccttccagctgcaacccattcctgggaaatgtatatggaagttcaaaacaataattttaagtctttatttgggaattgttcttgcacaatgtagttttttttaaattttgctgtaatacatagctcctttaatttttgtaatgctttaaacaaggcattaatacaaaattaattgtattttacatggaccgttgcacgataaataatcagagattctcatagtacatttgaaattcagacacatggcagtgatacaatggcggcagagttttggcttttcaaaaagaattcctcatatgacaaagaagcttcagttgtaggatggaaactgcattcagaaaccacgatgagatggcccaaggaaagagagagagaaaaaaaagagtatgaatagaagactgtggtattcgcgatgatgtcatcattaactgtttaaccgtttaaaaatgaaaccgatcctttccttgacctgctaagctgctattgactgaagcgtctgtgaataataatgggttagctggtgctgtattgctttgggatgatttcacgattcttaaaataatgtagagctcccctcggaaagactcgagcagatacaagtacgcacgcacatacgcacacatataaaagggagttgggctgtctggcaacactgataggaaactgccaaccagtttaaactactttagcatagccaaaagtgctttttactagacccacacccttttttataatgcctcgcttagcatacagtaagctcgaagaattgaaatgccctttttttgagaattttgttcctcaaccatggaaaatgttacgcttggtattagataattttgaacagactttagaaaataggccagtcatgtcagttttgtataagtgtaaatctaatgtaaatctgtggtgtcacttgaaatctactacaaaatattattgaatggcttctaccaatcttcattcattattaataattgcatttgactgtttttgattacttttcaaaatcccaaacaggttttcaccacctaattatattcaaacattttaactatagaaatcaacactgattacagttcattgtttggaaaatttttattttattttatttagtttaatttctttctaaggctaaaaaaaaaaaaaaaaaaaaatatatatatatatatatatatatatatatatatatatatatatatatatatatatatatatatatatatatatatatatatatatatattttttttttttttttaatatttttttttatataccaaacccactaaaatgtaattcattgtgatagcaatttagcaaaaaatcttgtcagacatacagtataaggatcagagggtctttaaataacaaatttgtggtttagtaaattgccgcataataaaaagatgaaatgatcaaatatttaagagcaataaactgcagcacctgagtctttagggtataatttaaagatattacaggctgttgaatgacagggatgtttttattttaaaagggtgacttcttgatcagaaaagggttacttcttgatcatgttattctaaatgaattttagcaaactagaaaaactatatggcaatttaacagaacacagtagactcttctgttcaaaccgttcaaactttgttttgcaaactgaaagaaggtttagggcattatttcaaccatattattggcataggttatttgaaacattatatattatatttgttggtatgaatatatgagtattttatctgaatttaatatgtatacagtatttctgaaagaaattaaatggaattagaacaaaactctgcaagacatttcagttagggggatatgatgtgttaataattaggcatttattaaatcataaaaaattaaagcctgtggcctcaaagtgtacatttcaaatgatgtaactgtgtgagctaggatttttacaataaaaatgatcataatagcatcttattgtatctgaacctcaatatagctaggaattgatttaactgaaattatttcacagactactctttgcattgtcaatactaataatatgttgacttattttgtcatttaattaaaaagtggcttagaaatgccttatagtctctctgtttaggatgtcagatgtgtttaataaaaaaaaacatttttttttctagtgtgctctatgagagctatatgccagtctagactgtaggcacatcctctgacatcataattagtgtaatcacatggctgtactcgagcatcattgtgctgctcacaataggaggagtggctaaatgtatgatctccttttgtctcagactaaaaactcagacagcgactactctgcctgatctgcagccaacacatctgtgtcaacaaccgcccgccgccaacacactcctacacatgaatctgtaacggtcttacgtgcaaaataacaccacacaggaatcgaaatgagagataattagagagaggcaactggcaaacagagggaaaattaggcacaaaagctatatgtattagatgcttttgctttttatgcctaattttccctctgtttatagcaatattttacatattcattaccacaatagattgtatatataataatgagtaatgaatatagataatattgttattgtgtactcttctaaacattgaattattttgtctttgaaatttttattatttttagagcactctttatacaagttgttcaaagtataaccagtctgaaaatattttttggtattaaacttgtctttgttttgaaatatttcctgatatttaacaaaacaaggacattttcacagtatttactttttttctgtagaaagtattattcattttagttcggttgaaatagtagatttcacttttttattttaaggtcattattattagccgtttctaaatatatatatttatatatatttatattatatatttatatatttatatatatatatatgtatttgaaacatcctttaaaaatgacatttttatcaggcttctgtgtgtgggttcagtaattttaagtttatggcaaagagtacactcttttggaggtctttaaaatgaaataactcaacataaacataagagtctcagaaaatgctacttttcaatggaaatttcagatggcactttttttgcatctgtactcttcatatatagttttggatttgttttgttatttgaaaaccattaaacggaagtttgcctgtcttttcagtctcttttgtaatttattcaaataccatgataatgttgtatactgtgataaagaaaatcagtaattacaatgccatgaaaatacaatgcctagtttgagcatttgagcatataaaatcatcatcaaaaacaaatttgccttataatttttgctaattagttgtcatgatggaaatttgacgcatgtaaatacaattagatcattaaatgttttacctgtagatactgtaaaaataaatagttcatattactttatgctaactaactatgctttatgcatttactaatgtcaatgagatcttatttatacaacagttctgtctggttctcgaatctgattggctgatagccgtgatatatttaagtaatatcagcacccgtacagcctctttaccctttgtgtattactccgcccacatacagccagcaacaagcagacactacagatctaaagtttaaaaaatgcttgctcagcttgctcaactgtcagcttatggtttgaatctaatgtggaagaaagtagttcctcatacaaaagggtttttgagactctccatgtttgattttgtttttataaacacaattatgccgtcaaactgttgtataaacgcaatatcacacttgtagcagtgcgatatggctgtatatcggcactggtggggggactaaggcactcggccgcaacacacgccgcccaccagtgccgatatacagccatattgcactgctactcgtgtgatattggtcatatatatattcgagtcctgatcaggaggtaatttctaattctgatcagatctggacatccctaataataataataataataataataataataataataataataataataataatatatcattatattttatacttcatgtagtatttttagttctaatatattttatttttaatggtggtgagatacttaatacccaaagttacagtttgattttatagtacacattttactacaaaaagcaaagacaagcaacatgtgaatcaagttttaactgtttgcataataagcgcacattcaaagctgcacatcctaaccaaatcagaaatcctcacatgtaagaaaacatttgaacaacaaaaagtagctaccagtagtagtagcaaaggcttttacattttctaatcgttcatgttgttttagtaagttttgatatcctgtgggaaatcaagagactttcatacccatgaaaactctattaaatgaacgccccttaagcggttgctgtgctaattgaattcaataatccaacacagaacaaatcacagccataattttcatcatgctaatctaggagaaaaagcacagaagggcagagataatgtgcatcattgttgtaataaatgcaaccaataagccagatacaggacaatatccgaggtgcttttagattttctggatcatcttcaactgatgtcttcattcttacattacagagtgttatctctatgcattgagctatagatgaagagcctttcttaagcagcccactcatgcatgacctgaactacaaatcccaaaggaccttagaaagaggtcaatggactaaagtgacatcaaacattcatagcatcatgtctaatgttctgtctactactgaatggatgactgtggttatgtagcgccatactgtggacaattgggtgtattacagtagtatttgtggaatttgtggtatttgtactgtatttgtggaagttacattgtttgttcttactgtacatccatacatagttctgtttgtatacttagtcacagtaaaaataaataagataactatcttgtacttgtttcctgcag
    dna_end: -5946457
  - mismatchlist: []

    prot_start: 67
    nucl_end: 318
    prot_end: 106
    translation: FGRIDPHYPKVCGHQGNVLDIKWNPFHDNIIASCSEDSS
    dna_start: -5946457
    type: exon
    seqshifts: []

    nucl_start: 201
    seq: tttggccgtatcgaccctcactatccaaaggtatgtggtcaccaaggaaatgtgctggacatcaaatggaatcctttccacgacaacataatcgcatcttgttcagaggactcatct
    dna_end: -5946340
  - dna_start: -5946340
    type: intron
    nucl_start: 318
    seq: gtgagtatttgcaaagagcaaaatcaagacaatgctcaaatgattaatttattcattcattcaatcactttcttttcggcttagtctcttaattattttggggtttccatagtggaataaattgccaacttatctagcatatgttttatgcagcggatacccttccagctgcaacctatcaccgggaaatacccatacacacttaccctacagacaatttagcttacccaattcacctatatcgcatgtcttttgacttgtggtagaaactgaaacacccggaggaaacccacacgatcacagggagaacatgcaaactacacacagaaatgccaactgacccagccggtgcttaaaccagtgaccgtcttgctgggaggtgaccatgctacccactgagccactattatgcccttcaatgattcaatctaatctaaaataaatgaaacatgtctgaaacattagtttgtaaaacagactctttaaaaatatctcttaaatagaaagttgattttttttaatggaatttgaatagttccactacatttcctgcttctgaagcatttttaatctcaattcatgttaatttaacaaaatttaaaaacataaatttagtttataatcatgtttttttataattaatttttcagttaatgtaaactatcctgatgcacatgctgaacagagcatgatgcaaggttgtattgttatttattgacagaaattaataggattaaatggctctctggagtacttgtttctcagtggccaggacagtcatgatgtcactatagagtcagtatatatgttgcttgattgtataacattgtatttgtcttttaagagtgctaaaactacttgtgaagttttacaccgtaaatagaacaaacctgatatcagtgttgtggagtagtcaaatgtaatggttacgtaaggttgcatataacagtttgtgcaaaatatttttgtgaacatttaaaatgtttaataaattgcacaagaaaaacacacacatgtgtcttttttgaattgcatttgactgctttaaaatttaatgcgggtgatgcagtgaattgggtttaggctaagttgtctttagtgtgtttgtgtgtgaatgagtgtgtatggatgtttcccaggtatgggttgtggctggaagggcatctgctgtgtaaaaacatgctggataagttggcggttcattcgttaataaagggactaagccaacaagaaaatgagtgaaaatgaaatgcaaatgttttaggacacagaataggacagataaaaaatatatatattttctatatggcattgtgtgtatgctttattttttatatgaaatgtttttcctcaatgcattgttaaaaatctctgttttcttatatatttgtgcaaagacatgattttgaaaagtctttgaaaaggctttgttgctgctgtaatataaaatataatttaaggagtgaaggattttaaaggtctagtaatcagtgttgttatcagtgaatgagtccagtaatcagtgttttgttctactgattaaaatgtttaaatataattaaggggtgaaaacctgttaggaatttagaaaagttagcaaataaagtatggaaaatatagttacattactcaatacaatttcaatgacatgtagtctgtaacctgttcaaactattcccaacactgccccacaatagagtctgaaaggatcttcatgttacatggggggtgtatgactaaaaagtgttttgtttgcgtcag
    dna_end: -5944579
  - mismatchlist: []

    prot_start: 106
    nucl_end: 468
    prot_end: 156
    translation: VRIWEIPDGGLRRSLTESVLELYGHSRRVGLIEWHPTTSGILFSAGYDYK
    dna_start: -5944579
    type: exon
    seqshifts: []

    nucl_start: 318
    seq: gtgcgaatatgggagattcctgacggtggactgagaaggagtttgacagagtctgtattagaactctatggccacagcaggcgtgtgggcctcatcgagtggcatccaacaactagcgggattctctttagtgctggctatgactacaag
    dna_end: -5944429
  - dna_start: -5944429
    type: intron
    nucl_start: 468
    seq: gtaaggacaatttgtgtgacacaatctgatcaacttaaactcactgatatgagctataaaattaaaacatcctagatatgttagatcattaaaaaagtgagtaaacccactgcgttaaaattattatgtaattaaagaatctgtataattttaaacctcaatttaacagattctcaatttaattattgtttttttttaagtgtacttgacaaagaaatctgtcattatttactcaccctacacttgttttaaggccatttaagtttctttgctctgttgaacaaaaaataagttattttaaaacatgtaggttaatgccactcattgtcttcctagtatttttttctactaaaaaagtcgatgggtgccagtattataacagaaaaaaagaaactcattaaggtttaaaacctcatcaagaggaataaatgatgaggtatatttctattaatctatttaagtaaagaaatggatcactttttaatgtgtttgtgaaagctgattctgattgtccacaatgtgaacacgacattgcagcgttcagaaataaaactgtctaagaatgtatcagaggttgtgctttttctcaccctgtag
    dna_end: -5943832
  - mismatchlist: []

    prot_start: 156
    nucl_end: 633
    prot_end: 211
    translation: ILIWNLEIGEPVKMIDCHSDVILCMSFNTEGSLLATSCKDKKLRVIEPRSGRVLQ
    dna_start: -5943832
    type: exon
    seqshifts: []

    nucl_start: 468
    seq: atcctgatttggaatcttgagatcggagagccagtgaaaatgatcgactgccactcagatgtgattctgtgtatgtcatttaacacagagggcagcttgctggccaccagctgcaaagacaagaaacttcgtgtcattgagccacgctcaggcagagttctgcag
    dna_end: -5943667
  - dna_start: -5943667
    type: intron
    nucl_start: 633
    seq: gtgcgttcagccttacaatacacacatttaaacactcatttacacagacacgcttatgccctctttcttaggggttttcaattagaaacatttgacatattttaatgtcatgcctgaaaatgcaaacttttaaaaatgggtttcaaagtgtagtttttatttaaagcaaaactttaaattttctgtgtgtaaactacaaaatatggatattatgtgctcagtatatatgcttcagaccacagtttatgcttcttgaaacattgcctgaaattgccagttgttggcttagcatatgtgatgctgtgtcttatccatttttcacagatctgtgtcaggtcctgacgttattgtctgtgtgcaaagcttttaaaagatgcaatagcttttagtacacagttgttaaataaacaaagccttagctttataattgatgctacactctatttcatcatataaatcaaggatttaatggattaaaatagataaatgggttaaaaggaacagtaaaagtgaaagtaactgtaaagatactgatcatgttacaaaagactttattttcagataaatccttttcagctgaactgtctgtttatcagtgaaacctgttggaacatttaagcagcacaattagcatatttcattgatttaataatgttcagaatagtttttgtgtggcactgaagattagtttaatgattcatgaaaattcagctttgccatcacattaaataaataccatatattaaaataaataaattaaacccagcaacaataaacacagagagaaatttgaaaaagttcccattagaaatgaagcaagcatatattatcggatcattatttcaataattattgtaaccaatataatgctttttatttcttaaaaacaaccaatatggaaggtgtatcctatagccgtagtactgggtgacaatgaaaggagaaataatgaccaccagctgacctaaagttaaaccccactgggttagccagtaaacgttgaaggtcagacagtagacagagctcccattatctacaaaagaagatcgcaaccacaaattatggtaacacttaaaaaaacactcattaatgtcaaaatgagtgaaacgatggttagtgctgttgcctcactgcaagaagtgaggtcgctggttcgagtttcggctgggtcagttggcattactgagtagagtttgcatgttcttctcgtgtttgcttgggttttctccgggtgctccggtttccctcatagtccaaaggcatgcactataggtgagttaaataaactaaattggccaacgtgtatgtgtgtggatgagtgtggatgggtgtttcccatttctgggtttcagcttgaaagacatccgctgtataaaacatgtgctggattagttggcggttcattccactgtggtaaaccctgatgaatgaaatgactaagccgaaggaaaatgaatgaatatcaaaataatactgtgacaaatacacaacataatcaagtcagaattacaatgaaaatttttgaatctgaaacttatattagtgtattcccaacattaatacttaatttacgttattttctatcaaataaatctaactttagtgagcatgagagactattattatagactatgcttaaaatttataatgtctacaaaaattaagtgtataatagtgtatagtctagaaatccatacacagaagatgaaatactgtacttttacagggagcctggtttaatcatttattatttagagacattcagatgaaagatatcaaacatcatgtagatattttaaagaataaccttcctttttatgcacctttgtaaatggactattgagaaaactgctggtagaactgattgtttttcttggttttgttttatattgtcaagcag
    dna_end: -5941767
  - mismatchlist: []

    prot_start: 211
    nucl_end: 750
    prot_end: 250
    translation: EANFKNHKVNRVVFLGNIKRLLTTGVSRWNTRQIALWDQ
    dna_start: -5941767
    type: exon
    seqshifts: []

    nucl_start: 633
    seq: gaggccaactttaaaaaccacaaagtgaatcgtgttgtgttcctaggcaacataaaacgactcctaacgacaggtgtgtctcgctggaacacacgccagattgctctctgggaccag
    dna_end: -5941650
  - dna_start: -5941650
    type: intron
    nucl_start: 750
    seq: gtgagaacaacctcggtgtatgtgtgtgtgtgtggttggagctggaggtggtggggggttgtgaagggtgcccagcaaacaatttggtgtttaatagaggtcttatagacatctaaacacagacagcttggctaaaacaaggctaaacttgggctgtcagtgaaaatctaatagacatctaagaatagcccaaaactagattagtcatcaaatagacagattagacagactttatatgtgttgtcattcatttctcattatttgatgactagtctagttttggcctattcttggacagctattagattttaactgacagctcaaatttagcattgtttttgctaagacgactatgtttagacatctattagacatcttttaaaagcaaaacatgcttgctgggtggtccttgggtcaggctttgacctgatcaaatgtcctcacaagggcaatgcaacctaaaatcactgatgatgtaggaccagccaatggtcactgggagcaaattaataaacacaagcaatatgttaatgctgcaatgttttggtcagggtcaagaatgagagaatataaagtttaaaaaattattattttttaacataatgacagatgaagccaacagatgacagaaaaacaaatgtgtggatgcttctgtctgattaattcccaaaactcatccagaaatacacagtccctgatgtctgcatgcattgccctaaagattacccactgaaagtcattatgttttcttctcagcatgctccctgtaattattgtgtgataatcacattcattgttgtttgaaattgtagctaaacacttactcttaactgcagtggaaagagaatgcgggttaagacgctggttgctttgctcttaacgcattgttcatttttttttcttatatcgtcaatttgttaattggttattttttattttaaaaagatttttaaaaatctgcaaatattggtacaatgttatctgatgttatctttgacttcag
    dna_end: -5940647
  - mismatchlist: []

    prot_start: 250
    nucl_end: 855
    prot_end: 285
    translation: EDLSMPIIEEEIDGLSGLLFPFYDADTHMLYLAGK
    dna_start: -5940647
    type: exon
    seqshifts: []

    nucl_start: 750
    seq: gaggatctgtccatgccgatcattgaagaggagattgatggtctttctggactacttttccctttctatgatgcagacacacacatgttgtacttagcaggcaag
    dna_end: -5940542
  - dna_start: -5940542
    type: intron
    nucl_start: 855
    seq: gtacacattacttctaactcataaggattcttatatgcttttaatgtttgttaattgttaaaaatataattaatggaaaaaatttaattatgtattagactaatcatgtatcatatattatcatttttttgtttttttgttgtttttattacttgtattcttttaatttgtaaatcactttggataaaagcatctgctaaatcagtggttcccaaagtgggggtcgtgggacaatgacggggtctcttggtgcattccaaaagtcaaataaatttgattaaactattagaattaccacattctattcataaaactaatagttaattaaactagtagttaatagttacataaagatcagcatcatgcaaatgaaaagccatcaccctttcaattattatttaaaagattggtgtgtttacgttctattaacaacacagcgatagcgtcggctgcagcagtttgattttataacaccaggttaacttttctgacacttttctggcaattaaatacattaaaaacaaatatacaggccacaactgatcattgagaatgatctctaagtggcggtctctaaaattaaaccaagaatagacttgcactgaaaacattgtgtccaccagtctttttaggtaaggttaatattcctttaaactgaataatacatttctaaaaaatatatatatgattgttaaaacccctaactgtggaagaatattgtatatcagaaaatatatgccgcattcattgtatcacaggtaaacattaaaatccacattggtgcctatgcttaatattgttgagttccttaaacagactgaatctcaccgtcattgtctgtaactgactgaaacagtgtaattgtag
    dna_end: -5939675
  - mismatchlist: []

    prot_start: 285
    nucl_end: 952
    prot_end: 317
    translation: GDGNIRYYEVTLDKPYLQYLMEFRSPAPQKGL
    dna_start: -5939675
    type: exon
    seqshifts: []

    nucl_start: 855
    seq: ggtgatgggaacatccggtactatgaggtcacactggacaaaccctacctgcagtacctcatggagttcaggtcccctgcaccacaaaaaggccttg
    dna_end: -5939578
  - dna_start: -5939578
    type: intron
    nucl_start: 952
    seq: gtaaaactacatcctttaataatcacacaacactggctgtcttttcaaaattaagttgatcacaatgacccgcattggatttagtggccttaaggtttattttaatttctcaaaaatgtataatcttctgtcatcatttactcaccctccaaaccaatttgagattctttcttgtgttgagcagaaattttgaggaatgttggtaacaggttgatggaccccactgattttcagtatttgttttgctatgaaggtcagtatttttagttaccaactttcttcaaaataacttgttttgtgttcagcagaagaaaggttaggaacaaatgagtaaatggtgagttttgttttgcatgaaccatccctttaaatatgtttttgctagttatccccttggtaatgcttaattgtttacctcaaaaacatgtttagaatgtttttatgagccgtgtatcaccaaaattttgtactatataccatatttgttacccttataagttgcacacgcatatttgtggtaatagtcaaaatacagtgcatgagtcagttatacaattttcttttatgccaaaaatatagataatttaatattttaattttccacattcccaacagtctatatgtgtgtgtgtgtgtgtgtgtgtgtgtgtgtgtgtgtgtgtgtgtgtgtgtgtgtgtgtgtgtgtgtgtgtgtgtgtgtgtgtgtgtgtgtgtgtgtgtgtgtgtgtgtttctctatactgggttgcagctggaggggtatccgctgcttaaaacctatgctggaatagttggcggttcattccactgtggcaatccctgataaatagggactaaacctaaagaaaatttatgtttatactttttcatcataagatttctagcacttgctctgggatccaagcttttgtggataaaaagtatacaatttatttatttatttatttatttatttatttatttgtttgtttgttttaagaaaaagacagatagtttcactatgtaagacctgtttttgtttaaaagataatttccataaatacatttggtaaatttcctattgtaaatatagagaaactgaatttttgatcagtaacgtgctttgctaagaacttaatttgtacaactttcaaggtgattttcttaaaatttagagtttattttaaccttcatatatcatattttttaatatttgtatgatattgtcctataccaaacattgaaacatcaacagatagcttatttatttattaaatctcaaattaaataattatgattttttttttgtggtccaaggtcacatttggatatgctatcttttggatatgctcttaatagagttttggggaatgtcaataaataaaattgtatactgataattagataattatacttataattattataaataatatatattaagtaattatcatgttcagctaatcacatgttcttctgtcacatgtgtgtttggacag
    dna_end: -5938101
  - mismatchlist: []

    prot_start: 317
    nucl_end: 1065
    prot_end: 355
    translation: GVMPKHGLDVGACEVFRFYKLVTLKGLIEPISMIVPRR
    dna_start: -5938101
    type: exon
    seqshifts: []

    nucl_start: 952
    seq: gagtgatgccgaagcatggactggatgtaggagcatgtgaagtctttaggttttataagttggtgactctaaagggcctgattgagcccatctctatgatcgtgcctagaagg
    dna_end: -5937988
  - dna_start: -5937988
    type: intron
    nucl_start: 1065
    seq: gtaagcatgaggatatttgctcaccgtcacagttaaatgcattattgagagattgaaggatgagagaaatttgtgctagaagttgtggcaggttggaggaattaaggaatttataagttgttcatttagaggacaatatcatctttttttgctggtgtaactggtccttcaatgaaatgggatgagccatgtaaattaataaataatctccaagtgtgtcacagcatgtgtgttttgttctctgtacagaatgggcattgacagtttggcctattatcagaggactttaaaacccctgtgaaagaaaccaaatcctcatgacaccacaaatttaaaacactacaaaataaatttagtgccaattcagtgcacacagttctgatatttttgatatttgagaaacctgatgttggagagctaaccattgaattcagcagtgacaagaagttgagctctaaatatggaagcagttacattcacattcaatagtatgcttaaccatatttttgaagcaaatgatttactaacttattgtttcaggtagattttttaccccttcaaaatattatttttaattcaaatttatatgtacaatataatttcaaagcaactttacagcaaagagctccatcaaatagcaagttaaaggcaatttactaaaacgaatatagtgtttttaaacaaccatggaataaagatcttacctaacaaaacctttttattttactttttatactttttaagcattaaagcacatctagcacttgctaaaaagtataaatgcttagtagctaaaaagtatacaattgatttatgattttattgatttattttaagaaaagacagatagttaagacctttatttcttggctcgtatgattttgagcccataaaagctgcattgaaactactgtataatttggaagttcaaattattgagccgtacaaaggtgctcccttatggagacaaatcctagaaaaatcctagaaaattctctttagaacgttaatttcttcttgactaaacaaaagaaataaactgatttcttggatgacaagcaagtgagtaaattgtcaagaaatgttcattctggaagtgaactaatctgttaatttgcttgctttatataataatttattgttaagctatgttgaatatattgcataaactacaatacaaatagacttgtgtttttctgtaatattgggaagaaaaaaaaaaataatgcattcaaagtcttggtgcaaaaaaaaaaaaaattaaaagatttcctcatatgcagcctcaaaatgcgtccttcgtttcgccaagaataaagggcacaaccggtggatccttcgcgaactcaaacatctcaaaattcattgcaccctgataacagcaggacgtttttaaaagaaaactctggattaaattttattactgcttattaacagcagctgctacttttgcctggtgatgagatctgtcctctaggccagtggttctcaaagtgggggtcgggacgccctggggagtcgcgggacaatgacaaggggtcgcttggtgatatccaaaactcaaataaattttattaaactattagaattaccatattttattcattaccgacagaatatagttaatagttgcattaaagaaacaacaacataaaaataacaatcagccatcagcctttaattttaaaagcaaatgtaattaaatccataaatgactttaaaaaaacattatatggctaatagactgttgcatttttgtgttgtcaataagctcatgtttatatttgcctatagttgtgtatgcaatatttacagtacaaccaccttgaaaaatgggggtcgcgagccactgatatgattatttttggggtcgcggggtgaaaagtttgggaacccctgctctaggctagtttgtctcatttcaaaatgctctgttcggtctgtgtggacttcgcagtactcacttttaaagtctgcatccttcggaggatgcagcctctgaaatgagacagcttatttcaccacacaatatatattctttttatatatttaactaccttgaaatttaggaagcattaaaaatgtttttcttgtttccaaagcaactgctggttatctttatttgtagcatatacattaaaattaggcaaccctaaatcaactttaacaataagtttctgaatagctaggataattttccctaagatattgggttaccttttcatccagagttcacgcagtgcactaattacatatcctgaagcaaacttaaaagggcttattacaatgaacatgataataatagtgtgcattatgtgaccctctggagactgacataatacttcatactactgcctaatattaatgaataaccttaatgtaattacacacaaaatgtaacaaatgtaaggtaagactgactgtttaaggcttctggcttgtttgttgcactttatcaatttgtgttggtagatttcggttcaagatgcatattcaaaaaaataatagttctcatcagctctaaatcataaatctccacttatataaaccaaaccacacttttattcatatcaaatcaatcagcttttcagttcatagaaaatatgcctgattatatacagcaatttgttatttttctggctatttttgggatataaagacatggccaaaatcatttgattctaaactattaaataattcttaaccctgttcacccacttaaaaaccctcttattttgcag
    dna_end: -5935247
  - mismatchlist: []

    prot_start: 355
    nucl_end: 1156
    prot_end: 385
    translation: SETYQEDIYPMTPGTEPALSADEWLSGINR
    dna_start: -5935247
    type: exon
    seqshifts: []

    nucl_start: 1065
    seq: tcggagacgtatcaggaggacatttaccccatgactcctgggacagaaccggctctgtctgctgatgagtggctcagtggcatcaaccgag
    dna_end: -5935156
  - dna_start: -5935156
    type: intron
    nucl_start: 1156
    seq: gtgaagagctaaacttattttcagaatgacaatatttgaaaagacaaaagactgaaaccaatcaccaaaatttcttcatctgcacgcccag
    dna_end: -5935065
  - mismatchlist: []

    prot_start: 385
    nucl_end: 1296
    prot_end: 432
    translation: GPVLMSLKEGYNRPNKLVFKAPVKEKKGGVVNGIDLLENVPPRTENE
    dna_start: -5935065
    type: exon
    seqshifts: []

    nucl_start: 1156
    seq: gccccgttctcatgtccttaaaagagggctacaacagacccaacaagctggtgttcaaagcacccgtgaaggagaagaagggtggagtggtcaatggcattgacctgctagaaaacgtgcctccccgtacagagaatgag
    dna_end: -5934925
  - dna_start: -5934925
    type: intron
    nucl_start: 1296
    seq: gtgtttacctggtttattatgagttttgaagaactgaaggtagaatttcagacagagagcagcgtttaatttttaaaccacttgaaaattctcagtttctccacatgtgattaaaatattagttgtgggatttgagtaaaatattaaaaaatatattttatattctaaaaacgtctgttaccacttcatttgaataaacatttttagagtttgttttttttttgctgtagaaaatagccgtttatcagaataaatgtgattaaaaatcagttatttctccaaatattgatttctcaacacttctgaagtttaaacattgctattgtgctgcctaatttgaatataaatgtatgaaaactataagaaccaattaaattgaattatatttatgttaaattagcaaaaatttgaaaagcaaaacttgataatattgtactaataattaaatttttaatatagaagatatgcttatgtctcttctataaagaaaggagatgtcatgaagatgcaagcaaaacagttttttggctgtgtgatatacattgcatgcggaaagtatttatagcgcttgactttttccacatttttttattttacaatcttactctaaaatagattaaattcatttatttcctcaagattctacacacaatacaccataatgaaaatgtgaaaaaaatttttttttaatttttgcaaatttattaaaaataaaaaacctgaaaaatcacatgtacataagtattcacagcctaaactgagctcaggcacattcttttcccactgatcattcatcagcatcatgctgtggggatgtttttcagcagcaggaactgagagactagtcaggatagagggttaggcaatgtacagagacatcctgaatgaaaacttgcttctgagtgctcttgatctcagattggggtgacggttcatcttccagctggacaatgacccaaagcacaacgccaaaatattaatggagtgacttcacaacaactcagtaaatgtccttgagtgactaagccagagcccagatgtaaatcctattgaacatctctggagagatctgaaaatggctgtacactgtcgctttcctttcaacctgatggagcttgagaggtactgcaaagaggtatgggcaaaaattcccaaagacaggtgtgccaagcttgtggcatcatatttaaaaagacttgaggctgtaattgctgtcaaaggtgcatcaacaaagttataagcaaaggctgtgaatacttatgcacatgtgatttttcaggttttttatttttaataaatttgcagtaatttcaaaaaatgttttcacattgtcattatggggtattgtgtgcagaattttaaggaatgaattaattaaatccattttggaataaggctgtaacttaaaaaaatgtggaaaaagtgaagcgctataaactgtagttaagttaatttgtaattaaaactttgttcgaaacaacatcacttatcttatgttactcgcgttcgaattccgcttgttcaaagaaataaataagacaagaagtgatgtattgatggcacatacgtttgcacaacataattaagtttgcagatgtttctaaattttgaaattcagagaaactgtcctaatgttctctttcatttattccatagctgtatatatacagttgaagtcaaaatgattagcctttgtgtaaaattcaaattatttttctaatatttcctgatagtagtttttttgcagcacatttttaaactaatagtttcaataattaatttctaagtaattaatgaattaattaaactaatatctaagtatttgacatgctgacagtccataatagtttaatattttttacaagatgctagtaaattgcttaaagtacaaactagggggattagataaagtaggcaagtcattggactaacagtggtttgttctgtacccaatcaaaaaagaatcattcattaagggtgctaataatattgaccatagccggttttatttattttagtttttcatgtttttcttcctgccaacataaaataattaaaactttctcccgaagaaatgtataaaactaaatactgtgaaaaaaaatgtccttgctctgtgaaaaatcacttgtgaaatatttgagaaagatttcacagcagcactaatgtttttgtcttccactctccgtgtgtttgtgtaaccctgtgcgttgtgctctccag
    dna_end: -5932702
  - mismatchlist: []

    prot_start: 432
    nucl_end: 1458
    prot_end: 486
    translation: LLRMFFRQQEELRRLKDELTQKDIKIRQLELELNNIRNSPNINNNNNNSNGSSI
    dna_start: -5932702
    type: exon
    seqshifts: []

    nucl_start: 1296
    seq: ctcttgcggatgttcttcagacagcaggaggagttgcgtcgactgaaggacgaactcacacagaaggacattaagattcgacagctggagctggagctcaataacatcaggaacagcccgaacatcaacaacaacaataacaacagcaatggtagcagcatt
    dna_end: -5932540
  unmatched: 0
  prot_start: 0
  stopcodon: tga
  downstream: tgacacagaactgttgatttcctgaagtgacacactacaagctccaaacactgctgaaacacgggcttcctctttcctaacactcaaatatccttccttcaagaccgcaggagagccggcgcttgtcttcataaagcagtgtttcaatctgaccgcagtgttgaccccacagctgctgtgtgctaagttgactttactggagcgatgattcactaacctggtgaaaaatctcctatcacatgaccttcagtcacactacgggtcaacctgaagtggttttggtacaagctatccattgcattttcatctcacaattgtagacattactagattgaattattagaattatttatttttttcttttttttttgcgctacttctaaacagcttaatgaccccatatagagataaaaaatgagtaagacgtgcttcccccatccagctgttatctcttgtaaacattaggtctattgcatcattatgatatgacccacagtgctgttttaaagggatagtttaccaagcaatgcttgttgcaaatttgtacaaatatttttaattctgctccacacaaaaaaagtagtatgctcagcaggcaccttgatgtcaaaacgacatcaaaaacacatcagtaatgtcagttgactaccttgatgtcaaaacgacatcaaattggtatctaaaataggtgtcaaaaccaggccaaaatctattacaggactgtcatgcagtccatttttgatcatgttttgtttttcggtagcagtattagatgtcaatttgatgtagttttgacatcaatttatttaaatccataggaatacacaattaagtgtaaatttgttgtttgaaattgaagcttttagattaattggattaactaaacttttagtgtcattgttttggtggtcaaaatggaatcaatgtgtgaatgtcaaatgtatgtcaaggttttgacatcaaataattaattaattcattcatattcttttcggcttag
  additional: 0
  prot_end: 486
  ID: 3721
  dna_start: -5954883
  reason: 
  downstream_gap: 
  upstream_gap: 
  target_len: 10811922
  strand: 
  - 
  target: gi|166772572|emb|CU649784.1| Danio rerio whole genome shotgun, scaffold Zv7_scaffold708
  upstream: ttcagtcccaagactccaagtgatgttgggcaggataatagctagttgggttttgggtgttggtttctattcagtttgtcagccttgctggtccattgcaaaaacacaaataaaggtttcccacaagaatcacactaaaacatacttttcatttgaagggttgactgttttaaataatattggttaagaaagaaagattgtgtttacaaacaacattttaattatgcttctgcactatgtttgtggtcttacacatttacattatttatttatttatttaaattcatgccaatttgttcatataataatcctcacgtaggctataaaagggacattctaccagaaacgcacattatctgtccctaaaataaaaacataaatacagtgaatagaaatatttcagaccacaatgtctaaaatagactgatggttaaattctgtgagttgttctgtaaaagaatttgtcattcatttgattctcagattgttttctttattaaaaacactttacaaatgcacagtccccgtcattgtccttttcctcagctcaactcaacctacagctttaatagttttatgctaaaaactgttattaagaaaaaatacttcagaaatagcaattttaagttgttttcattcacatcaattgatttaaaacatcaaattataaataaatttaacaaataaatacaacaaatatataatacaaataaacttacaattgtccacattttcggtcagtcctgtcacattgtgtgtgtgattttatgtttgtttttctataattttttgaggatgacaagcttaagtcaggccctgtcacgttttttgttagtaaaaatgtaacatttctggtagaatgtcccaaaaacagatctgagagactaaagctaattatcaactctttatgcttattaaagaaaatattccatttgtaataaaataaatttaaaaaaggatataatacaccttatctagtttgctgtcatgtgttttgcag
  score: 1.0
  prot_seq: MSWRPTYRSSKFRNVYGKVANREHCFEGIPITKNVHDNHFCAVNAKFLAIVTESAGGGSFVVIPVTQFGRIDPHYPKVCGHQGNVLDIKWNPFHDNIIASCSEDSSVRIWEIPDGGLRRSLTESVLELYGHSRRVGLIEWHPTTSGILFSAGYDYKILIWNLEIGEPVKMIDCHSDVILCMSFNTEGSLLATSCKDKKLRVIEPRSGRVLQEANFKNHKVNRVVFLGNIKRLLTTGVSRWNTRQIALWDQEDLSMPIIEEEIDGLSGLLFPFYDADTHMLYLAGKGDGNIRYYEVTLDKPYLQYLMEFRSPAPQKGLGVMPKHGLDVGACEVFRFYKLVTLKGLIEPISMIVPRRSETYQEDIYPMTPGTEPALSADEWLSGINRGPVLMSLKEGYNRPNKLVFKAPVKEKKGGVVNGIDLLENVPPRTENELLRMFFRQQEELRRLKDELTQKDIKIRQLELELNNIRNSPNINNNNNNSNGSSI
  prot_len: 486
  status: auto
  undetermined: 0
  mismatches: 0
  matches: 486
  dna_end: -5932540
