# Supplementary material for: GenePainter: a fast tool for aligning gene structures of eukaryotic protein families, visualizing the alignments and mapping gene structures onto protein structures
Source: BMC Bioinformatics. 2013 Mar 4;14:77. doi: 10.1186/1471-2105-14-77 (PMC3605371; doi:10.1186/1471-2105-14-77)
Supplement: Additional file 1 — This file contains the GenePainter software (gene_painter.rb), a README file for installation instructions, the GenePainter documentation, and a script to reconstruct genes via the web service of WebScipio (gene_scan.rb). It also includes example data (MSA, gene and protein structures) used to create the figures. This file is also available from the project homepage. [file 1471-2105-14-77-S1.zip › gene_painter/test_data/coronin_genes/BrCoro1A.yaml]

--- 
- matchings: 
  - mismatchlist: []

    prot_start: 0
    nucl_end: 198
    prot_end: 66
    translation: MSRKVVRSSKFRHVFGQAVKADQCYDDIRISQMTWDSNFCSVNPKFVSMIVDASGGGAFIVLPLSK
    dna_start: -4071673
    type: exon
    seqshifts: []

    nucl_start: 0
    seq: atgtctaggaaggtggtcaggtccagtaagtttcgccatgtctttggccaggcggtgaaggcggaccagtgctacgatgacatcaggatctcccagatgacctgggacagcaacttctgctccgtcaaccccaaatttgtgtccatgattgtggatgccagcggtggaggagccttcattgtcctgcccctgagcaag
    dna_end: -4071475
  - dna_start: -4071475
    type: intron
    nucl_start: 198
    seq: gtgcatccagatagcaagtcagactcataaaacttcagctatctaacctctttttaaagccaaagtcaaataacaaagacagtattttattaaaatattaaaagagtaaagtttaggttagtagttttaggcctgtttgcacttttaatcgattagctgatggaaatgttctgctatagtctttacattttgaacactagacgtgtcatgcagtttttgtctaaataaggaagttcaaggttgggtttcgtatgtacgtgtcaccagatcgagcatctcttctctttatgctctcttgcatcttgtttttgccatatttggagtgcgttgctgtcagcgctgcacaggatgtggtgacagcttgcagattgagtgagtgacaaaaactgtgagaaaaggacagctgccacttaaacttcatcttgatgtgcccgctttcttcatcgtgatcaaactaaatttgaatgtgtagtttgcacttcgttaagcattatagctacaaaataatttgcagcatggaaagttttctgtcttcctcttttcatcaattgttttgtttcatcttctcggtgcatcatctctgctcatctgttttcatagttcgctctttctgcacttgtgagttttacgctggcgagtgaatgggagttctgtcatgttcaatctgctgtgcgtcttaaactcaatggctgccattgttttcccaatgaacacgagaattcgagtcaaggcctttcatttcgttttgggtggcttgaggaagttttgaaagcctagtttttgagactcgtaatgccatcatctggttttacacaaacttgcagagttcacatgtggcattaaaggcagcattgtgcagaaaatgcacatccttttcctttttgtttttcgattaaagggatagtttaccctaaaatttaaatttcatcatcattaactcacactcaagttgttataaacctttatgaatttctttcttctattgaacacaaaggaagatattctgaagagtgatggaaaccagcagccatggacattcatagataaatacactaatggaagtcaatggctgctgctttccaacattcttcagaatatcttcctttgcgtttgacagaagtaagaatttcaaacatgttttgaacaagtgaaggatgagttattgatgacagaactttcatttttaggtgagcaatccctttaaatgataaaggcggtaatttaatctgtaattaatgttttgttttcattatatgttaatgtagacaggattttgactctttgaaaaaaaaaaggtgttgtaattaaaatatttgtcactagatagtcattgaattcgaatgtcgtttgatgtttttttattataatttatttagtaatatttatttatttatttatttgtttgtttgacatggacatcacaattacactggacaaccaaatgcatttgttcaagtgtttaagcagacttgctaattctcaacacctgtccatgcgaggctttacagaaaatgaaataaaatagatacatatacacaacattagaattctttacataaaattgctgtaaggcaaaagcaaagttggtatgatcaaacaaactaatagtaaactatttgccaccaaaaatgtagcttaaatgggctaataacattgatcttaaaatggatatttaaaattaaaaactgcttttattctagccgaaataaaacaaataagactttctccagaagaaaaaatattatcagacatttagacatactgtgaacatttccttgctcatttagacatcattaggaaaatatttaaaaataaaaaaaatgaaaaggggagctaataattctgacttccactgtgtatgtatatatatatatatatatatatatatatatatatatatatacacacacacacacacacacacacacacacatacatatatatatatatatatatatatatatatatatatatatatatatatatatatatatgtgtgtgtgtgtgtgtgtgtgtgtgcatatataaagaaattaaattaaagaaattaattcaattaagtagtggatacaatttaaggtttgtatcttaaaaaggtcactgtcagaagaatttatttgggtgctagcattccctcctgatgaaatcatattaccagtcatatgcagtcatttttgaccattatttcttttttaagttttaaccttttattttgataacgtaaaaaattcagaaaagagagtttcttctagtgtttttcatgattacatttcagcattatttcaagtaacataaaaggagttttcagtatttgcttaacatggatttcagtcaattttctagtttttaaattagtgcatcccctgtgtgggagtaataaatcataaaccattcctctacattgacttgcacagacctctaagatctaacaataagagtaaatgtgctctccagaaactcctgcatggtgctgtcctctctaaacgggttggtagttattaggcgtaattgaaggcatagctataaaattgagatcagctgacacagccttctcatctgtctgagatctctcgtgctctttctgctctgtttgtcagcaatacagctttcatattctacattcctttgctttcctctgtaaccctttgttttgtgttttag
    dna_end: -4068814
  - mismatchlist: []

    prot_start: 66
    nucl_end: 321
    prot_end: 107
    translation: TGRIDMSQPTVCGHTGPVLDIEFCPHNDNIIASGSEDCSVM
    dna_start: -4068814
    type: exon
    seqshifts: []

    nucl_start: 198
    seq: acgggtcgtattgacatgtcccaacccactgtctgtggacatactggacccgtgctggacattgagttttgcccacataatgacaacatcattgccagcggctctgaagactgtagtgtcatg
    dna_end: -4068691
  - dna_start: -4068691
    type: intron
    nucl_start: 321
    seq: gtgagtgacaaggacttcatggtttggtcacatgacatttgtgaccagagaccacaaaaccagacagaaagggtccatttttaaattttttcttataaaatacaaccacctattaaataagctttccattgatgtttggtttgatatgataggattgtatttagatgacatacaaatatttgaaaatctgaaatttgagaataatgaaaaaatcccctttaaatttgtctaaataaagtgcttatgcacttgacaactcagaaattaagttttaatgatttatggtaggaaatccacaacatatcttctgattattacataatattttaatgatttttgtcgtcaaccacacaatgtatttttggttattccaatacatgtatagctttacatgtgtgtaccaaaacaattaaaatatgctaaatgattcatatttttagaccattgccagttacatttacttgtcataagtatcaacaaacacattaagtatgaaaaaaaataaataaataaaattgataaaatggtgtgtaaataaagctcaagaataggcttgttattgtacagtaatgctggttataagagacaacaaatgttcaaagttgttttacagtctaaaagtggaacgtttagaataaaatctgcttgtcgagaatggatcctattcagtttcatttcaatttaattatattaatttagcagccatttttattcaaaccaacttgttgaagcaatcgaaccaacaaaagagcaacaatttggaagcactagcttatttaacactgtattttatatagcaattttttactattaaaaaataatggtaatgcattagtttgtcacaattcacactattaacttctagctaataaccggtctattaataagatattaactgtgttttagtacttataaagtgtgatcttattctacatccctagtcctatccaatacctacagtgctcagcatgtatgagtagacccccccacaaatctctgatttaaatgagtattttttttataggatgctttacattactttatttgtgcatatacgtagcccaaatttatttgttagggaaaaacattaaaataacatttagaaaaataccaaaactaaaaaaaaaacaaaaaattgttgaaatgttgtagtttgttattttttttgcaatattttttatgaatttaattaaattttttatgaaaataatatctttcagtttctaaatatgtttggtgactaaattattatttgaataaatatatctgtttaataaatctgttttgtttaaatgcaccaatatatatcacccatattcactgagaaagggataaaaatattcattttcaaaacaggctgtactcagttatgctgagcacgttgctgagctaattaatatattatcaagctaatagacttagttaatggttcgttgttagtgtgtacattcaaatatagtgttaacaaataataaacagattttatgaaaaatattttattttgttaaaaatttgttaattaaaaacaaactgcttttctttttaaggccacaaaaaaaaaagctaggaaattatctatgaaattaacaccacctaagagtaatacatgttttacatgtacgtttattatttactatcaatatgataattaatatttacatttttcataatggcaaagcaagtcaagtttatttatatagcacgttttatacacaatggcaattcaaagtgctttacataaacagcaataaaagagagtataagtaaataaaaacaaagaataaaaatgattaaaaacacgataatgatgtgtttgtagttctagttatcatccatgctgtgaatagacctttacctgagtgtccaaccaacactaatgcatgtttgaatgtggatattggtcatactgcctgatctaacagagggtcattgttgatatattatag
    dna_end: -4066745
  - mismatchlist: []

    prot_start: 107
    nucl_end: 451
    prot_end: 150
    translation: IWEIPEGGLVTPLRDPVVKLEGHSKRVGLVSWHPTAHNVLMSA
    dna_start: -4066745
    type: exon
    seqshifts: []

    nucl_start: 321
    seq: atctgggagattccagagggaggcctcgtaacgccactgagggacccagttgtgaagctggaagggcactcgaaacgtgtgggccttgtcagctggcaccctactgcccacaatgtgctaatgagtgcag
    dna_end: -4066615
  - dna_start: -4066615
    type: intron
    nucl_start: 451
    seq: gtaaaccacatcagaaaccacaaaaccagtaataagtctcgacattttgaaaatgagattccaacatcatgtaaaatctgagtaaataagccttttgttaatgtatggtttgttaggatagtataagtcaagagccaactatttaaaaaaaattggctttgagctttcaaaataatctaaatattgagaaaattgcttttaaagttgtccatttgaacattcataggaagggatatattaagttttgatgcattcacggtaggaaattaggaaggaaatacaaaaatcttcagggaatatgattcttacgtaatattctaatgattttctggcattaaaaaaatcataattttgacaaacattgcaaaaaatatccctatattacaggaattttgtgatccagttttacatgtatttatatccaccgatatacactattaatggaagtgtataatacacaaaccacttttaggattgaaatggaatgatggcgccctctgctgacacacacacttcaacgtgctttttttttgtctcccacctccatttcctgctgttgtcttgcttcatcttgtctccactgtttgatctgtgtgcag
    dna_end: -4066016
  - mismatchlist: []

    prot_start: 150
    nucl_end: 633
    prot_end: 211
    translation: GCDNVVILWNVARGEAVVRIDTVHTDLIYSVCWNRNGSQILTACKDKKLRVIDPRKGTVIY
    dna_start: -4066016
    type: exon
    seqshifts: []

    nucl_start: 451
    seq: gctgtgataatgtggtgatcctctggaacgtggctcgtggagaagcagtggtgcgcattgacactgtgcacacggatctgatctacagcgtctgctggaacagaaatggctcgcagatcctcaccgcctgcaaggacaagaaactacgagtgatcgaccctcgcaagggcactgttatctat
    dna_end: -4065834
  - dna_start: -4065834
    type: intron
    nucl_start: 633
    seq: gtgcgttatcctctttgctgtgaagaaatgctatattcaggctaaactaagtaaatgatgcccaaaaaagaaacaaatacatggggtttcatataatagctaaagggcctagagctaacattttcccccattatccagtgactgtggcataacaattttgctttccaataaaatttcgtttgttagcattagttaacttcattggttaatatgaattatcaatggacatatcttctaaagcgtttttcaatttagtctattaaatataactaaaacctttttaaaattaaaggatgtatattttaacattagtaaatatcatgtgaacaaacagtgaacagttatttttttactaaacaaaattaataaaataaaattcttttaggaatatttatctaatataattatgctaatttattacataattttggcaacgcggtttcgctgcaggtagtgctgtcgggtcacagcaagaaggtcgatggttagagcctcggctgggtcagttggcgtttttgtgtagagtttgcttggtctccccgtgttggcgtgggtttcctctgggtgctccggtttccggttaaaattgtccgtagtatgagtatgaatggatgtgtgtggatgtttcccagtgatgggttgcggctggagaggcatccgctgagtaaaacatgtgctagataagttggtggttcattctgctgtggagacctgattaataaagggactaagctgaatatgaatgaatgaatgaatgaataaatgaattagataactataacaaatgagaccatgttgtaaagtgttagcagctttaaaactgtgtactgtatttagaaaacaacaaattggggaaactataataataataataataataataatattcatttaaacaatcaaagttttaaatatgttattttaattataattataatatgattttattcgatatacataattatacttgttataaaagcttagttgttgtttatataatgagaaagtctttagcgatttaaggattgtgttaaatcacatagcaatctcacacactgtttgaatacatattttatatactttcatataatttctactttattttagtgctttgtttattgttttttacggttgtattgtttaatcttcaccacattaattttggagtcacgtctagtcttgtgctgtcagattgcatctgacatattgagtacatcataggttagctagtctgtatagtttttgttgcattgttaatgcaagttttgtgttgaaacatgagagggagctatactaattaacttgaaagttccttttaattgaatttaattatttttgaatgtgtaatcacgggttgcttaatgttatgaatcacaggttacactgaaataattttcaataccaagcctttttctactaaacctgttgtgaaacatacaaggaaagcattcctgattgtctgagtcactttttaaatgactgtttttcccatgcatgaaatctacaaacctcagcaaacatgactacactaaaagacttaaccaaagggataatttacccagaaataaatgttctattatgattttctcatcctccgcttgttccaaacctatttaagtgtctttcttctattgaacacaaaggaagatgttctgaagaacgttagggaaaaagccattgacttcaattatatttaatatttgaaatatttttttcccaacattcttcagaatatcttgttttgtggaaggaatacataaaaagttttgaaccacataagtgtgagtaaatggcaaggaatttttcattttggggtgaactatccctttaaatgcattaatcaaatacattattttatttacttaaagggatactacatacaaaaatttaatttgctcaccctcaatttgttccaaacattgtataatttttttttcttcttttttggctgaacacagagcctaatatcctgtgaaatgttggtaaccaaatagttggtggtccccatagacattcattgatcttttttttccaatttttttcaaaatacgctttttggtaaatatccctttaagaattcaatgttaagataaaaaataaaactctaattatgccttgattatgtgtgtgtatgtttag
    dna_end: -4063695
  - mismatchlist: []

    prot_start: 211
    nucl_end: 753
    prot_end: 251
    translation: EKDKPHEGSRPVRAVFVSDGKILTTGFSRMSERQVALWDP
    dna_start: -4063695
    type: exon
    seqshifts: []

    nucl_start: 633
    seq: gagaaggacaagcctcatgaaggctccaggccagtcagagctgtgtttgtgtctgatgggaagatcctgaccactggtttcagccgcatgagtgagcgacaggtggctctgtgggatcct
    dna_end: -4063575
  - dna_start: -4063575
    type: intron
    nucl_start: 753
    seq: gtgagtacagcatcagagcatcagagtcgctcttcttcagttttaccaacaaaaaaatgactcacaaaagtgtgtttgcggttgcag
    dna_end: -4063488
  - mismatchlist: []

    prot_start: 251
    nucl_end: 858
    prot_end: 286
    translation: NNFGEPLTLQELDTSSGVLLPFFDPDTGIVYLCGK
    dna_start: -4063488
    type: exon
    seqshifts: []

    nucl_start: 753
    seq: aacaacttcggtgagcccttgactctgcaggagctggacaccagcagtggagtgttgttacccttctttgaccctgacacgggtatagtctacctctgtggcaag
    dna_end: -4063383
  - dna_start: -4063383
    type: intron
    nucl_start: 858
    seq: gcaagaaccgaacacaagttgtttaagtgtttttagtttaagaagttgcatgttttaactagtgtaaatggtctggcag
    dna_end: -4063304
  - mismatchlist: []

    prot_start: 286
    nucl_end: 1004
    prot_end: 335
    translation: GDSSIRYFEVTDEAPYVHYLSMYSSKESQKGMGYMPKRGLEVNKCEIAR
    dna_start: -4063304
    type: exon
    seqshifts: []

    nucl_start: 858
    seq: ggcgatagcagcatcagatactttgaggtgacagacgaggctccatacgtccactatctgtccatgtacagcagtaaggaaagccagaagggcatgggatacatgccgaagagaggcctggaggtcaacaagtgtgagattgcaag
    dna_end: -4063158
  - dna_start: -4063158
    type: intron
    nucl_start: 1004
    seq: gtcagttcatacatccatacttgatttcacttaaattcatactaaaagattttcatgcagctcagcatttttaattctacactatgtcacgtttatttcag
    dna_end: -4063057
  - mismatchlist: []

    prot_start: 335
    nucl_end: 1062
    prot_end: 354
    translation: FYKLHERKCEPVVMTVPRK
    dna_start: -4063057
    type: exon
    seqshifts: []

    nucl_start: 1004
    seq: attctataaactccatgagaggaaatgtgaacctgttgtgatgactgtgcctcgtaag
    dna_end: -4062999
  - dna_start: -4062999
    type: intron
    nucl_start: 1062
    seq: gtaaatatggactcaaggtttgagaacagcttagctctttctttaccattgacctgataatttgttaattgagagacaacacttccgtgccctccatgttttaggtgtattatggtaaggaaagccctagtgaatgtacagaatgagttacgggacttttgggtgtctagggtgcgaaaaacaaggacgatcagagaaagtgcacatcaaattgcatgtaaaatgacactttatgagggtgaaaggatcagcccctgtcaatctggacaaagttataagtgtgtcagttttttacactcacatgttgagaatattatgagggtcatcaaatttaggtgaaaatcatcaaataggctgacagtggctggaaactagtttattttaatggtggcggagaaggttagttgttgttgaaagtttgtaaaagtcaggtttgtattttttggggttgaaggattttttgatgttgaactgatcaaaggtggcagcagagatatttataaaatttatcataaaatttttttagttcaaataaatgctgttcaactttctattatttaagaaatgctgaggatattgacacagtttcaacagatatatgaataattattaactgttaacaatatgtagcaattgtttcttgcacagtaaatcagaatattggagtatgattacaagacaacggaatcataaaaattacaacttagaaaattctgcattaaaagatacaatttattggctaatttaatagatagcataaataataataactgtttacgttactacgatttttgagtttagggtgggggtgggggtagactttaataaaatacaataaatggaaaattttataaatataaataattcttgttaactcctagccacaatcgtatccgatctagcaacaaccttgttttggttacttagcaagacttggtggacttagcaagtaatatgcatatatatatatatatatatatagaggccgaaggtcgagtgccttagtgccccctaccagtgccgatatacagtcatattgcactgctataagtgtgattatgtgtttatacaacaattcgatggcataatcgtgtatacaaaaaaaatcaaacacagagactctcaaaaaccctttttgtacagggaactactttcttcctccacacacatctgcagctgacatcagaactgcagaaaccattgctacttcacacacgtaattttaaaactagtatttgagtgattctaatgtctaaagtaatgacaaaacaggtgatattgctgacatttttagatgtcatcttaaaatgccatcaatctacagagatttcccagcatttctctgttgcaatcgggatttcacaataattaaccctgaaaaagccagagcagagcatacaccaccggtttctgtagtgtaaatacagtactacaaaatacaaaagagagagattgacttggtgtcacttacatgttttataatgatttgatcagctgtagcttgaaatttacactaagaaaatgtcgtttttcttcttttaaggacttatcatgcggtctctgtccggaacgtcaattgtcagaaatttggtctgctcagacaggctgatggcggttgatgcactgaatcagatgcttcaaaatttcatagtttaaactttaaagttgcaatctaaacagaatatcgcactgctgtcagccaatcagattcaagaacagaattgttttgtgtgtgtgtgtgtgtgtgtgtgcgtgtgtgtgtgtgtgtatatatatatatatatatatatatatatatatatatatatatatacacgtcacagctttctcaaaaaaaacactttacacagtaaacaataatggtattgttgaaacattaaaatagtttttttgtgtaaataaacaaccacagtgcaatatgcttttagtttttatcaggtttttatttgaaaactgtcaattaatgaacccctgggatgattttgggggatcatttgacattaaatactgtagtaacagctgcagtaaaagtcagttttgctgagtaaactacgtttgaaatttatttatagaagaaaggtatttaaaattatatttcatattagtttttactatattttggttaaattaatgctatcatggtgagcgtaagagactacagttgagaaaacatttaacctaccccaaactcttgaatggctgtgtattaatgtcacactgttgttgacctgtggtctgaatccagcattatcttttgcttgctttag
    dna_end: -4060732
  - mismatchlist: []

    prot_start: 354
    nucl_end: 1278
    prot_end: 426
    translation: SDLFQEDLYPNTVGPEPSVEADDWFAGKDGEPILISLKDGFVATTKNKEFKVIKSLMSTTSSSSCNRQSDSG
    dna_start: -4060732
    type: exon
    seqshifts: []

    nucl_start: 1062
    seq: tctgacttgtttcaagaagacctttaccccaacacggtgggtccagagccatcagtggaggcggatgattggtttgcaggcaaagatggcgaaccaatcctgatctccttgaaagacggttttgtggctacaaccaagaacaaagagttcaaagtcatcaagagcttgatgtccaccacatcatcatcctcatgcaaccgacagtcagacagtggg
    dna_end: -4060516
  - dna_start: -4060516
    type: intron
    nucl_start: 1278
    seq: gtaagtgtcctgatgtgatttattcaaccccaaacacggcaaactgaacttctgctactattaaactcatgctgccttcctttctatgtctcgtacag
    dna_end: -4060418
  - mismatchlist: []

    prot_start: 426
    nucl_end: 1365
    prot_end: 455
    translation: DVQALQNEVKKLKEMVEDLTKRVNDLESK
    dna_start: -4060418
    type: exon
    seqshifts: []

    nucl_start: 1278
    seq: gatgttcaggccttgcagaatgaggtgaagaagctgaaggagatggtggaggatttgaccaagcgagtgaatgacctggagagcaag
    dna_end: -4060331
  unmatched: 0
  prot_start: 0
  stopcodon: tag
  downstream: tagatgaagacagaccccagatgaattgaaaatatgaattttaaaaatgcaaatggacatgagcaagatgtgcgaataatgaaaacgtaaaaggtgcaagatttctagattcatgtgaaagattttctcggatgtcattttgctgtcctttgcacaccaaatattgttcttcagggatttaactttttttatgtgatgttttatttggagcccattttaatatgttttataggacttaaaataaagtgttattttatcaaagctttattcatgtgtcaacaattgatcgcacatacaaatgtctgaatcagtcggttttattgaacaggcagacagtggaaatgattatgacctaatgcacaaagaaagcacgaaattatacagtattaaaaacaaaatgatacagtatttcccatatcctaaatatgtttttgaaaagtaccagtgacttaaactccttagtctggtcttacaacatacattttttaaagacaacattgtctattacataataaagtaaaatggtctcattaaaaaccccaaaagtaaactgattacacactgagtaaacgctagtaggaatacatctgaaacacagtctagtagtagctgttatgcaacattaatactcaaaagaaatgagtgcagtcatggttttgaaaataataaggactggcacacatgtgttatacagtgacctgaatgaaagtattttggacacaagctctgtcccatccctgaagttgtgtttattagcagctctaagaaaaggcagtagtaaattatcataaaaaaagatataaaactgattattaaaatgcttaaagacagtatttgtaggacagttcagagactccaaacaagtaatatttacatctttctccattttgaccttttccagttccactctcaccaaaattaaccatggttttgccagaaacaaaatatcacataaaacaaaacaaacccaaaacaaattcatgtggtaaccttttacaac
  additional: 0
  prot_end: 455
  ID: 875
  dna_start: -4071673
  reason: 
  downstream_gap: 
  upstream_gap: 
  target_len: 4530676
  strand: 
  - 
  target: gi|166780908|emb|CU649322.1| Danio rerio whole genome shotgun, scaffold Zv7_scaffold246
  upstream: ttaaaaaaaatggtatacagttaaaggagatgcgaaaacacacaaattagggggtttaatcagcaaaacaagtgagtttatcgagggtatacgcaattattgatcatcagaagtcataatacccaaacagctcgtggaaaaaagtaggcatacagagtatacgtgcgtatggcccctactacaccactggttgcaacgtatgtttcattgaatgtccctggaaattgaacccataatctatggtgccatgctttattgtttgaaaataatgatgtaacacatattgtgtatatttcttcattcattacttatgtttaaataaatagttcatcaacaagaatgaaagttctgtcaccatttactcaccatacacttgatctaaactgagtttcctcattctactgaaagcaaaagatgttttgaagaatgcttccaagttttatcctccaacatccatagtacactgttaacaatttcctgtagaatctactacagcaaaaatcaagtatttatacttacaacaacatttagtatatgtatttgcagtgttgagatttatcttaactgcaaaatatagtcattttcacaatgcaactttaaaatacagtaacatactgcataactgtcctactgtaaaatcattcattcattcattcattttcttttcggcttagtccctttattaatctggggtcgccacagcagaatgaaccaccaatttatctaacatatggtttatgcagtggatgccctcccagccgcaacccaatactgggaatcctacaggaaaatacaattcatattagagtgaaatactgcgtcatttacaaaagtctttaacagtgtaagaaacactatggacgtcaatggctacttttatttacaacagaacaaagcaaatcctaaaatgtctaaacatttgagtaaatggtgtgtgcatttcattagtttgctgatgggaggtcatctatccctgttgtctgtctttcctcaggtcatc
  score: 1.0
  prot_seq: MSRKVVRSSKFRHVFGQAVKADQCYDDIRISQMTWDSNFCSVNPKFVSMIVDASGGGAFIVLPLSKTGRIDMSQPTVCGHTGPVLDIEFCPHNDNIIASGSEDCSVMIWEIPEGGLVTPLRDPVVKLEGHSKRVGLVSWHPTAHNVLMSAGCDNVVILWNVARGEAVVRIDTVHTDLIYSVCWNRNGSQILTACKDKKLRVIDPRKGTVIYEKDKPHEGSRPVRAVFVSDGKILTTGFSRMSERQVALWDPNNFGEPLTLQELDTSSGVLLPFFDPDTGIVYLCGKGDSSIRYFEVTDEAPYVHYLSMYSSKESQKGMGYMPKRGLEVNKCEIARFYKLHERKCEPVVMTVPRKSDLFQEDLYPNTVGPEPSVEADDWFAGKDGEPILISLKDGFVATTKNKEFKVIKSLMSTTSSSSCNRQSDSGDVQALQNEVKKLKEMVEDLTKRVNDLESK
  prot_len: 455
  status: auto
  undetermined: 0
  mismatches: 0
  matches: 455
  dna_end: -4060331
