# Supplementary material for: GenePainter: a fast tool for aligning gene structures of eukaryotic protein families, visualizing the alignments and mapping gene structures onto protein structures
Source: BMC Bioinformatics. 2013 Mar 4;14:77. doi: 10.1186/1471-2105-14-77 (PMC3605371; doi:10.1186/1471-2105-14-77)
Supplement: Additional file 1 — This file contains the GenePainter software (gene_painter.rb), a README file for installation instructions, the GenePainter documentation, and a script to reconstruct genes via the web service of WebScipio (gene_scan.rb). It also includes example data (MSA, gene and protein structures) used to create the figures. This file is also available from the project homepage. [file 1471-2105-14-77-S1.zip › gene_painter/test_data/coronin_genes/EnCoro.yaml]

### Scipio v1.5 output
# query file    /tmp/jekJpKTviTM4.fasta
# target file   /darwin/genomes_ensembl/Emericella_nidulans_FGSC_A4_v1_chromosome.fasta
# BLAT output   /tmp/hT0CB7tjLv7T.psl
# timestamp     2012-06-09 12:33:55
# parameters    --show_exon=type,nucl_start,nucl_end,dna_start,dna_end,prot_start,prot_end,seqshifts,mismatchlist,translation,seq,undeterminedlist,overlap,inframe_stopcodons --min_score=0.3 --min_identity=90 --min_coverage=60 --max_mismatch=7 --region_size=2000 --single_target_hits --max_assemble_size=75000 --max_move_exon=6 --gap_to_close=6 --min_intron_len=22 --accepted_intron_penalty=1.0 --blat_score=15 --blat_identity=81 --exhaust_align_size=15000 --exhaust_gap_size=21 --fast_nw
### end of Scipio output
# Timestamp     Sat Jun  9 12:33:55 2012

--- 
EnCoro: 
- ID: 3
  status: auto
  reason: 
  prot_len: 611
  prot_start: 0
  prot_end: 611
  prot_seq: MSGRFVRSSKYRHVFGRPTRKEQCYDNLRVSRNAWDTNLVKANPKYLSVNWEAGGGGAFAVIPLEERGKLPERIPLFRGHTAVVLDTDWNPFNDDLIASGSDDGRVFLWRVPEGFTLSPDVDADDIQDVAPVGKLSGHPKKVGHVLFNPAAENILATASGDYTVKIWDIEAGASKLTLNVGDIVQSQSWSANGSLLVTTSRDKKLRVWDVRQERPAHEGQGHTGAKNSRSVWLGERDRFATTGFSKMSDRQLALWDIRSPQLPIDGFKTLDSISGVCMPFWDDGTQCLYLAGRGDGNIRYFELENDKFEYLSEYKSADPQRGIAFMPKRGVNMHENEVTRAFKTVNDTYIEPISFIVPRRAETFQDDIYPPTVGLKPAMSASEWFGGKEAIPPKISMGSLYDGQGLKEVTGIQDKPTSNLGTESKPEPKSEPEAKPAPQVKTTESAPETTPVVKPAPSMKEQGASMAAMVNKFADDEEAEPAEESSFDEPSKPIERATRSPGTSSPTVKDSPFLQKENSAKISSPVSASPAPADRSQSPAQSTFNAQPTSSPASTTGSTAAGASSVPADAVQREISAIKDLIAEQTKTIASQALQVQNLTAEIESLKAKLG
  target: EG:I dna:chromosome chromosome:CADRE2:I:1:3704807:1
  target_len: 3704807
  strand: 
  - 
  dna_start: -472047
  dna_end: -469826
  matches: 611
  mismatches: 0
  undetermined: 0
  unmatched: 0
  additional: 0
  score: 1.0
  upstream: ctcatatctcacagattcacactccgcgcgctgccgagacatgagctcatctatcgcgatttcatgatctcgctgggcatttttcagggcatcctctgcctccgcgaggcgtgatttgctgacatccagttccaccttgaggcgtatgttctgttccgtctgttcgctctttgcttcttcaagctcaccaactgtaatcaaaccgtgtgagcactattctcgcccaacctcgtgatcacctacctcttgatttgtaaacttcgagcgcatccttgaggcctgagctctcctgcccttgttggctaatacgagatacgaaggtctcaaaaagactctccagattctgttcccgctcatcttgatcccactcgccgcctatagaaatgttaaaagacttggtcgttgtttctttcgtgaggaattctggggacgggggccgtttttttctcagggggtagtttggttgttttggggggctagacggggaaataagtgcgggtatggggacgggtattttcgacgggctgagactggggtttctgtcatgtttagaaaacatgttaggactaataatttcaccagggaacgggtccaatatcaaggcattcatgaaagagcacagtggcttttcgccatgaaagggctccaggtaaggctgcagcaggggagacgggtctggccgtggggcgggtctcgccttcagggaaccaaaagggaaatgccatggcgacagcactgtgataggggacacaggtgaaaatatcaagaggggagatgtgtgcatacccttacgttttccaagtcctccatagctgcgctcctcctgatgcgtatctagggatgttgccggtcgtggaagggcgtgtccgttcggccgccgggaggtgctcattgaagtcttgggtcggccgctggtcgacgatgaaaggggccctctgggtcgtgaagcggccgaagctgatcgggtcagggtggaggaatttgcgtacgagttggcgcgggtatgggcttttgtagctccattgacggaccgtgctgcggacgggggacctgcgcctatccttgtgctttccgtagtgctcctcgtacgggccagttcttctcctgtcaggttattgtcctcgcgcggagttgttggctactcacgaggcactgcagtgggtttgttcgcaattgcgcctggctgcggcagccttgagcgagcatttgtccctgatgggttcatctctttgagtccggggatgcgcgatccctgcattctcgattgtacctggctaatagtattaggggagacctggtctcgtggtgcgatgacagcaagtaccgaactgacattctccatgatggcctcttcaccgacgactgtgcggtatgcgaatgatgtgaggtcgaggttatgcaaggacgacgataaacaaatcaacgcaatgcagcgtgtcagcagccgagctgcgtggtcagtgagtgggggagctatctttgaaggcgggttggtttcaattgactggctgcattattatggattgattgttggtgaaaccgctttagggagtagtttgcttcggtttctccagcgacgaaggcggtaaacaagcttagctgactcagccatgcattggcggggcagaactatactattcagggactagcggtaacattgtcacaacatttcaatattccccggttatgcctctatatcgagtacagtatttgacagatctgtgcatcatatttctggggagaagacatcttgagctcttgtttaatccccaagatattatatggaacatcgttgacctttatctggtccaggtggcggtgctaggccgacatcagccttgccggccccggtaattaacaacggtgctattaattgctatcacccttaagctggagcaagcctcctggattcatccctctcccccatttcagtttccctccctttctttctgcattggtttttttttgagccttgttttggttccttgatacccagcatc
  upstream_gap: 
  matchings: 
  - type: exon
    nucl_start: 0
    nucl_end: 34
    dna_start: -472047
    dna_end: -472013
    prot_start: 0
    prot_end: 11
    seqshifts: []

    mismatchlist: []

    translation: MSGRFVRSSKY
    seq: atgtctggccgtttcgtgcgttcatccaagtatc
    undeterminedlist: []

    overlap: 
    inframe_stopcodons: []

    number: 1
    contig: 1
  - type: intron
    nucl_start: 34
    dna_start: -472013
    dna_end: -471965
    seq: gtgagtcttatctctctctcctgttgcccgcaatctgacaggtagcag
    number: 1
    contig: 1
  - type: exon
    nucl_start: 34
    nucl_end: 63
    dna_start: -471965
    dna_end: -471936
    prot_start: 11
    prot_end: 21
    seqshifts: []

    mismatchlist: []

    translation: RHVFGRPTRK
    seq: gccacgtcttcggacgaccgacacgaaag
    undeterminedlist: []

    overlap: 
    inframe_stopcodons: []

    number: 2
    contig: 1
  - type: intron
    nucl_start: 63
    dna_start: -471936
    dna_end: -471881
    seq: gtgcttatatccttgaatacgaccagaaacttgaataatgcttacaattggatag
    number: 2
    contig: 1
  - type: exon
    nucl_start: 63
    nucl_end: 123
    dna_start: -471881
    dna_end: -471821
    prot_start: 21
    prot_end: 41
    seqshifts: []

    mismatchlist: []

    translation: EQCYDNLRVSRNAWDTNLVK
    seq: gagcaatgctatgataacctacgtgtctctcggaatgcctgggataccaaccttgttaag
    undeterminedlist: []

    overlap: 
    inframe_stopcodons: []

    number: 3
    contig: 1
  - type: intron
    nucl_start: 123
    dna_start: -471821
    dna_end: -471764
    seq: gttcgtgactgccgccgctcgtccgttcgccactttcaagccgcctaacaaatccag
    number: 3
    contig: 1
  - type: exon
    nucl_start: 123
    nucl_end: 266
    dna_start: -471764
    dna_end: -471621
    prot_start: 41
    prot_end: 89
    seqshifts: []

    mismatchlist: []

    translation: ANPKYLSVNWEAGGGGAFAVIPLEERGKLPERIPLFRGHTAVVLDTDW
    seq: gcaaatcccaaatatctgtctgtgaactgggaagctggtggtggaggtgctttcgccgttattcccttagaagaacgaggcaaattgcccgagcggatacccctgtttcgtggtcacaccgcggtcgttttggatacggactg
    undeterminedlist: []

    overlap: 
    inframe_stopcodons: []

    number: 4
    contig: 1
  - type: intron
    nucl_start: 266
    dna_start: -471621
    dna_end: -471564
    seq: gtaagcagtgaccatactactcttgtcgcaagtttcagaataagccaacgtatttag
    number: 4
    contig: 1
  - type: exon
    nucl_start: 266
    nucl_end: 315
    dna_start: -471564
    dna_end: -471515
    prot_start: 89
    prot_end: 105
    seqshifts: []

    mismatchlist: []

    translation: NPFNDDLIASGSDDGR
    seq: gaaccctttcaacgatgatttgatcgcatccggttccgatgatggcagg
    undeterminedlist: []

    overlap: 
    inframe_stopcodons: []

    number: 5
    contig: 1
  - type: intron
    nucl_start: 315
    dna_start: -471515
    dna_end: -471458
    seq: gtatggttgtatagtgtactaattagttacgcgccggccggactaaatgttctgtag
    number: 5
    contig: 1
  - type: exon
    nucl_start: 315
    nucl_end: 419
    dna_start: -471458
    dna_end: -471354
    prot_start: 105
    prot_end: 140
    seqshifts: []

    mismatchlist: []

    translation: VFLWRVPEGFTLSPDVDADDIQDVAPVGKLSGHPK
    seq: gtcttcctctggcgggtccctgaggggttcacgctatcccctgatgtagacgccgatgatatccaagatgttgcgccagttggaaagctcagtggccacccgaa
    undeterminedlist: []

    overlap: 
    inframe_stopcodons: []

    number: 6
    contig: 1
  - type: intron
    nucl_start: 419
    dna_start: -471354
    dna_end: -471300
    seq: gtaagtgtcgatacataagcctgtttgcgatcaacagtctcacatctgtcacag
    number: 6
    contig: 1
  - type: exon
    nucl_start: 419
    nucl_end: 1581
    dna_start: -471300
    dna_end: -470138
    prot_start: 140
    prot_end: 527
    seqshifts: []

    mismatchlist: []

    translation: KVGHVLFNPAAENILATASGDYTVKIWDIEAGASKLTLNVGDIVQSQSWSANGSLLVTTSRDKKLRVWDVRQERPAHEGQGHTGAKNSRSVWLGERDRFATTGFSKMSDRQLALWDIRSPQLPIDGFKTLDSISGVCMPFWDDGTQCLYLAGRGDGNIRYFELENDKFEYLSEYKSADPQRGIAFMPKRGVNMHENEVTRAFKTVNDTYIEPISFIVPRRAETFQDDIYPPTVGLKPAMSASEWFGGKEAIPPKISMGSLYDGQGLKEVTGIQDKPTSNLGTESKPEPKSEPEAKPAPQVKTTESAPETTPVVKPAPSMKEQGASMAAMVNKFADDEEAEPAEESSFDEPSKPIERATRSPGTSSPTVKDSPFLQKENSAKISSPVS
    seq: gaaggtcgggcacgtgctcttcaaccccgcggctgaaaacatccttgcgacggcatccggagactatacagtgaagatttgggatattgaggctggtgcatccaagttgacattgaacgttggcgacattgtgcagtcgcaatcatggagcgcaaatggctcgcttcttgttacaacttctcgcgacaagaagctgcgcgtctgggacgtgcgtcaagaacgacctgcgcacgaagggcaaggacatacaggagcaaagaacagtcgctcggtatggctgggtgaacgcgacaggttcgcaaccactggtttctccaagatgagtgatcgccagcttgcgctctgggatatccgctcccctcaactgccgattgatggttttaagaccctcgactccatctctggtgtatgtatgccgttctgggatgatggcacccagtgcctgtacttggctggcaggggtgacggcaacatccgatactttgagctggagaatgacaagtttgagtacctctcggaatacaagtccgcagacccccaacgcggtatcgcctttatgcccaagcgtggtgtgaacatgcacgagaatgaggttacccgcgccttcaagaccgtcaacgatacctacattgagcccatctctttcattgttcctcgtagggccgagacattccaggacgacatctatcctcctaccgtcggcttgaagcctgccatgagtgcctcggagtggtttggcggcaaggaagcaattccccccaaaatctctatgggcagcctttacgacggccagggcttgaaggaggttaccggtatccaggacaagcccacctctaacttgggcactgagtccaagcctgaacccaagtctgaaccagaagcgaagcccgccccgcaagtgaagaccactgaatccgctcccgaaaccactcccgtggtcaagccagcaccctccatgaaagagcagggtgcctctatggctgccatggtcaacaagtttgcagacgatgaagaagctgagcccgcagaggagtccagctttgatgagccctcgaagccaatcgaacgcgctacccgttccccgggcacctcgtcaccaactgtcaaggacagccccttcctgcaaaaggaaaactccgctaaaatatcatccccagtctcg
    undeterminedlist: []

    overlap: 
    inframe_stopcodons: []

    number: 7
    contig: 1
  - type: intron
    nucl_start: 1581
    dna_start: -470138
    dna_end: -470078
    seq: gtaagccactcacccaccaaacctgattgaaccccgcaaagttctaacctttccgcccag
    number: 7
    contig: 1
  - type: exon
    nucl_start: 1581
    nucl_end: 1833
    dna_start: -470078
    dna_end: -469826
    prot_start: 527
    prot_end: 611
    seqshifts: []

    mismatchlist: []

    translation: ASPAPADRSQSPAQSTFNAQPTSSPASTTGSTAAGASSVPADAVQREISAIKDLIAEQTKTIASQALQVQNLTAEIESLKAKLG
    seq: gcttctcccgctccggccgaccgttctcagtctcctgctcaaagcaccttcaacgctcagcccacatcgtctcccgcaagcaccaccggttctaccgccgccggcgccagctctgtccccgctgacgccgtccagcgcgaaatcagcgcaatcaaggacctcatcgccgaacaaacaaagactatcgcgtcccaggccctgcaggtgcagaacctcaccgccgagatcgagtctctcaaggctaagctgggc
    undeterminedlist: []

    overlap: 
    inframe_stopcodons: []

    number: 8
    contig: 1
  stopcodon: tag
  downstream: tagccttgcgtctgatacctcgctttggtattgcgaatggcattgtttccggttctttgtactttacaatactacttactatctacatatattttgtccacaaacttactggcttactttgctcacttgccacctttctcgcttgctctccctgctatgtccgtccgtacttcttgctttgaatgatctccgacttcgcgccctcgcggatcttctagcctaaccaaccagcccgcatggatctttcctcatcttattatgtccagatacgagaagagaagcatccgcaatctgggactagactttgcatccttattctggattcttcattggtactggactatgttagtagatatggtagacgctctttttgacttgagttattgcgtatccacaattcagatatttaagttgactcagctacttcatcccttgttcggatttcaatggcctttcaagttattgttaacgcgtctttttaagcactaagtacatattagggcttgattactttcataaaagaaagattttattgcaaccatttatattgccactcatcacttggagctaaagctttctcatctttcaatatctgttctatccatggtccattataagaacattgctttgccagggccattttcgtcgatgaagcacagtgacctatagcgtctctatatttggggctgcaatggtagtacacattatcgggcctttctctagaaaaacgtgaatggagcttgagaggtgtgaggagtacgtagaacgttgagccttattcccatcgaccagcctcccgctctctttcaactctcgcagcccgtgcggcatcggtctcatcatcgtacttgtagttaaggcgacgcccagctcgctcctgtcgactgtcgcgtcggcggctggatttgccagcatcccgatcagcttgcatcgcttcgcggcgctgttgttccttgagcagacgctcgcggttgcgggcttcgcgctctaaggtatgaggatctttctcaggttcaggtgggtttgtcagaagagtcttctcccttgtgtcttttggacggtctctattgctggtggaggtgcgagcgtcgtcttcacgtcctcgttttgctttacgtgagtgataatcactgtcagctgcggattcggaccggtcgcgccgagatcgttttcggtctcgctctcgatctcggtctcgctctcgaggacgttcccggtcccgatcgcgctctctctctttttctcggatcctgtcccggtcccggtcacgatcgcggtcgcggtcgcggtcgcggtcacgttcacgatcacgccgacgggagtccctgtccctttctcggtcctcctcgcgtcggcttgaacggtccttccctgatcgatgggtgtctaaagtgtctgcatttcgacttcggggtttggagctgcttcgctcttcggcgaaacgatcagtgtctcgactatcaccgttgcgatcaccacttgcgctgcgactccggctgcgtcgacgatgagaccgacgggaccgacgggctcgacgccggtctcgttccttatctctgagtgatgacctgtgagaatcgatagaaggagatctggagcggcgctcatcttctgcagtcctatctctctcatcgtgatggggccttcttcgacgctctcgcgggcgatcgtagtcagttgcgtcgtcttcaacgcttcgagacctcggacgataccgtcgacggctgctcgagcgggatggtacacgggatcgagatcgagacctgctcctaggcttcgacctcgacctcgaccttgctctggagatagaccgagatgacgactgaggacgctggtcttccgaggttggttcggcgtgcgggctgcaaagatgtccgttagttcttgttaatagacatgcaactctgagaaatacttacgtctgtgaaacttcagggcctttactaggctggttagggacacgtccgactaagtgaaaattcctttgacgaaatacgctg
  downstream_gap: 
  number: 1
