# Supplementary material for: GenePainter: a fast tool for aligning gene structures of eukaryotic protein families, visualizing the alignments and mapping gene structures onto protein structures
Source: BMC Bioinformatics. 2013 Mar 4;14:77. doi: 10.1186/1471-2105-14-77 (PMC3605371; doi:10.1186/1471-2105-14-77)
Supplement: Additional file 1 — This file contains the GenePainter software (gene_painter.rb), a README file for installation instructions, the GenePainter documentation, and a script to reconstruct genes via the web service of WebScipio (gene_scan.rb). It also includes example data (MSA, gene and protein structures) used to create the figures. This file is also available from the project homepage. [file 1471-2105-14-77-S1.zip › gene_painter/test_data/coronin_genes/XtCoro2A.yaml]

--- 
- matchings: 
  - mismatchlist: []

    type: exon
    nucl_end: 201
    translation: MSWQPQYRSSKYRHVFGKPANKESCYDCVPITRSVQDNHFCAVNPVFIAVVTECAGGGAFIVIPLQQ
    prot_end: 67
    dna_end: -550728
    dna_start: -550929
    nucl_start: 0
    seq: atgtcatggcagccccaatatcgaagctcaaagtaccgccatgtctttggtaagcctgcaaacaaggagagctgctatgactgtgtgcctatcacaagaagtgtacaagacaaccatttctgtgccgtaaatccagttttcattgccgtagtgacagaatgtgctggtggtggagcctttattgttatacctcttcaacag
    seqshifts: []

    prot_start: 0
  - type: intron
    dna_end: -548932
    dna_start: -550728
    nucl_start: 201
    seq: gtaaccttttcttattcatatgctcaggaatcgtagacgaatgacattcattataacagtatttgtacatgttatcctgtaagaagcttgggttatggtcagatattgggccacaaaagagagcttctaaccaagatgtctgaataagctggccatatggcaaagcttgctgacacaagttaatattaactatggtacatgctattaatccctcgctttttcttaagggggccatacccagcctgtcttcatatggtatctgtctgattggcccaactgatagattttgtacaacatgccatctattgcatggccgcccaactaattttatgtctgttcagggaaacagccaaaacagctggtgtagagcaagtatagaagaactgcggctcctcttaagtttcttagctgcagctggtacatctgcagatacatttttcaaagccttccgatccacaaactgacagatatctatagtacatgaatattggcagggattattgggctaccatacatgcactgaaatttactaagtagtttactaagtattgtgatgtctttttcttcatatatttgaactgtgtattcttaaacccttttatcccccataaacataaatataaatcactgcagcccccacatcaaaaatcgccctctggcatattgcagagatatcagaatgtcatgcacatctgtttgtaaaatgtacctttattattggatctaatccctttttggccagttgcaactcttgttagagaatacattatatggaaccctttttctgaaagtggagtaaggggtaaccgcactaatatacatgcacacatacactgatctttcaaaaaacgccagtggttcttgcaacatataggttaaatgaagggcatttacaagggcatagtatttgcaacacccagtggttgtaaactagtcaccatctctagaagggtgctcagagttaagcctttctccaggaatatcctgttcctgagcctgacaccatggggtactaaccctgttggagcctcttgctgctcaaataacttgatcctaactctcactcctgagttacctattacatagctttttgttcactaacttctcctgaggcctacctccacctcaggctctccagcaccaaccacccaccaaccatcaagtggtgtctaaaataacagagcatatggtgacttccctttttgaataatagggaaacctgaaacccctgaccaactaccatactgcaagggaacttaaacctggatagggaaacaacactccctcccaattgtgaaactggctcagcctttggctttattatcccatatgggggctgcctaaagaaaaggaaaacctttactcaacatcattagtaggtaccagccttgatttactcttatgtgctcaatataaacaacagtgtctcacacccactggtttttaagttttgtaaaaaaaaaaaacacgatccatgctgttgaaaatctaaagactcttatggtattaaataatatagtatataattttgtatatagtatattttttccatatttaacttaatgtcatattccttgatgcaaatatgcacaatgtggtaataatgtttaaatcttcatgaacatcctgctttcagacatagcaagtaatatagttacagatttagttgaatgtataaatagcccaatgtagccatcttgtggcagcttcacaaaccattaaccggtgactgacgcagttagaacaagaactgtgcattgtttttatccaaactaacagttcaattttgtatacag
  - mismatchlist: []

    type: exon
    nucl_end: 318
    translation: SGKLDPHHPKVCGHRGNVLDIKWNPFDDYVIASCSEDAT
    prot_end: 106
    dna_end: -548815
    dna_start: -548932
    nucl_start: 201
    seq: tcaggaaaactcgatcctcatcatccaaaggtgtgtggtcatagaggaaatgtgctggacatcaagtggaacccttttgatgactatgtaatagcctcttgttctgaagatgccaca
    seqshifts: []

    prot_start: 67
  - type: intron
    dna_end: -547578
    dna_start: -548815
    nucl_start: 318
    seq: gtaagtaaaactccctatgcacaaaataactcctacaaaggtgcaataaactagcaaattgtaaataaaataactgcattttctgatgatgtattgttttaatccctacttgacatcaactaatgtatctgtttcagtagtaagctttattaatgctcagagaacatgctcagtagggactggagattctgctctttagaaatgtaccaactaatgttattaaggtttaacagttaagtgactaggtgataaccgacttatcaagctgctcccaggaaccacaagagtgaaaattaagcataaggctgaaggtcaatggggagataagttgcccgtggttaaatctctgatactaatctccccaaaatgcttttccaccagcattttgattcattttccgaagtcccgcaaatttttctcctgcgggcaactttgtgccatttcagaaagcgaagcaacacatatgtctttccatgggtgattcactttgttgctggtggaaaggcatttttgggatattatttgtccacggtatagtattttaaaaaaatactgtgctaataaaattgtatttagtcagagatttaaaggacaaggaaagccaaaatgttcgcttaccttgtaccagcccggggtagctgcaagtgcttccttcttccacgttggcgtgcatgcgcattagagtaaaaagccaaactttaacaacaaaattggcttttcactctactgcacatgcgccggcccagtgatttcgccgcagaagaaagagaaagcgttcgctacagctaccccgggctggtgtggttttctcttacaaggtaagcgattaaagtcacctaacattttggcacccccaagtgacttagactttccttctcctttaatatttgtagttttgtgcaatgcatttagatcagggacgcacatgccatgaggcaatgtgaaaaccttgccccaggcagaagtgtgcggcaggttaccggggcggcaaaaacctcttgttacttgaagagctgaatttccatttttcaaaacagatattcagcccttccagtcttctagtgcactagcaatgcagcctttctagacctttccaacataaaagaggcaagcgctgggcaggtaaggtaaggggttgacacacacctaagttagatgaaaaattgcacaatggtttgacccaagagataatgtgtacaaaaacatttgtatttaagatttaattcttgtctaacag
  - mismatchlist: []

    type: exon
    nucl_end: 468
    translation: VKIWDIPRHLLNKNLTDPRKELLGHTRRVGLIEWHPTASNIIFSTGYDYK
    prot_end: 156
    dna_end: -547428
    dna_start: -547578
    nucl_start: 318
    seq: gtcaaaatttgggacattccaaggcatttgttaaataaaaatttaacagatccaaggaaggagctgctcgggcacaccagaagagtcggcctcattgaatggcatccaactgccagtaatatcattttcagtactggctacgattacaaa
    seqshifts: []

    prot_start: 106
  - type: intron
    dna_end: -544666
    dna_start: -547428
    nucl_start: 468
    seq: gtaaggaattttccgtatttgttcaccatcttgcaaggcttatttatatttcattataaccaataaaattttatttttgtgtgttttttttgctataattgtttgtcacactgaacttaggaagtggacattgaaagtcaatttatcatatgtcatgttggcataagtttgaaatgaatgattgctattcaatgaatgaggtgaggcagtgtagtaaaagcaagaaaatgtatggtttcagggacttatttaaatataagattttttttattcatagaattttcaaaggattgtgcttgtgataatagtgttaaactggcagtatgtgtcacatgccaagggcttcttgtcatgcacagttcccattgttgcatctgtcaagtgatccatggggttcctcttattccttagttctaaagaccagagggtgaagagcaaataaaatgtaaatgtaaaagtttgcattaaaaataaatatgttccataagactgatttcttttttaaaggagagagcagtggtaatattatatgtatagctgagtgaggctatatactatataatgttgcaggtgcaactgtatgtacatatgtatatctttatttatatagcactacttttatatagttgtgttgctgctgcaagtgaatgtaagaagtttttctcaggtggcactttatagggtggggagcagaccaaaggtggcagaagcacccctgcatgtataagcggcacagtgcatttttataacagttataaatactgcaataactaaaacaaaggaaaaaggaatacccatagggctagtttaaaaatttgaaatttgtcaatatctattagaatttttaaatattctttaggaaagacatgcaacaaataaccttaaagaattgtggattgtcagaataaagtgtagttattatgaatgaaacatgtccctgatatgcagacctaaatgtaggagagatcagaaagttgctgaaactgagttagattcttgtgtggcccaaaataccccaagtttccagctaaaaatgttgggaggtatactttatcattttgattatattgaagtatttaagttattgataacaatcaatataacactttagtctctgtaaaagatgactattgctagaagttgcagtgtgttactgtgtttgtcagttactgtcatcctggcaatctgtccaccaaagctttataatgacatacatatgggtagcatatgaacatgatcatcatcatttatttatatagcagcagttatgcagccgtttatattaatttataacaaacagagctctatactaatttagccaaacaagggttacagaataaaaatgggatcacatcttaaattccactgaacattgtaacttgatttgcgatcaacttttttccctgacccaaaagtttgcacgagttttgcttcatcttgcaccagctccatctttggcacacaggaaggagctcatcctaagtggcttcaaactggcatcaggctgacatgccctctatttgttcctttgtaaaagatgttcctctcacatgtcagcatagttttttttcaaatctggggcaatcaagaatgcaactgagtttcaatattcggtattctgtgcagtgtcgtggtgagggtagaagagatacaattcatataattgttatctttgaatacaaaatcctcacaagttttcactgattttctggtttagcaattccttgatcgatttacctgtaggggtctcagtgggtaggtcagtcagtagaaaagcaaggctacctaattgcccacaagatttttaaagaaaacaaactcgggtagtctaggcaagtttcattcaattcttctccagagaggagaagtatctgcactagtaaataaggctggtaattgcttgtcttactatgtctagtttgttagtgctgaaactgacatgccaggttgaacagacagtgttgctgtatggctaaagctctctagagacaaaggatgtcttaatgtttttaagaattctttatgacctgaccatagtactctttgggaatatttatctgagtgtttattatttaacttcagatgtgtgttaagaaattataaaacacctaaatagtgaaagatgggaaaaaaacattattaaaaaaacataattaaaatagaacaaaaacatggaaatcagtttggatacatgatttatatacatgtgtcacagagctaaaaggtacagtcatcttttaatcccagattctatcatactttctatacaaatttctataaatgatcctatctgttctcctgggtttgtttatctaaactacagatatcagctgctgtgcgagactctgctgtccctgcacatccctagtggcagttttggtgtcatatttggtgcagtgtagaatcagtctgggtgtttatatcataatccagagcttttatgcagtgttttcaggggttctgctgtaagacagcttctagaagatgtcatacaagctacatttctggaaatccttttggattccccagttggaattttaataaacctgccctttaagttagctaaccatttccagactgttagtgaactcagtttattttttcatttttaagctgttgtcccatttaaacataatgaagtaatttttgtgatttgtttcctggcattttaatcttgtttttttttgtgctcaaatccaattgctttgccaattctataataaatgataataatttcagtgatgttcattgttgtttttcag
  - mismatchlist: []

    type: exon
    nucl_end: 648
    translation: IMIWNIDNDDPVIYSPVRTIECHKDVILSMSFNTDGSLLATSCKDRIIRVIDPRQGTIIQ
    prot_end: 216
    dna_end: -544486
    dna_start: -544666
    nucl_start: 468
    seq: ataatgatatggaatattgacaatgatgatcctgttatttatagtcctgtgagaacaattgagtgtcacaaagatgtcattctttccatgtcatttaacactgatggaagtcttcttgccacatcttgcaaggacaggataattagggtcattgaccctcggcaagggactattatacag
    seqshifts: []

    prot_start: 156
  - type: intron
    dna_end: -539892
    dna_start: -544486
    nucl_start: 648
    seq: gttagtatttctgtctcattgtaaaacggaaattattctccagaaaagaatgtaatgtattttaactgaaaattatacaattctgtaatcagtatgccaagcaaaattacaaaaaatatagcagcaataatattccatgttttagatactagaaaattaaactacatttactgtatataaataacctagaagggtaattttgcacagtatcatattcattgtcacgtataatgagtgtcacttgtcaaaacacaaagctgaagagaaaaaggtttgacctaaaagtctagttaagagagctgtctccacagacaaatataccaattattcctcttcacaatgcacctcatgaactgatatactctcgacaacataataatagttattttgaagaaaataataaagaattattaatagattaaattattccatgttctctatcccagtggcatatccattggtcatttatatttcacaattgtgtacttacaactacaaactactttgtatataaaagtaggttaaatcaccagtcatgtgactggaagaaacacattacccgatcctagcgatccagcgagggatggcctgggggaaggtgcccccatccagtttgttcttttatgccctgtagtgctttatcacttgtgtcctgaggtaaagtaaatggccttttgtatgttttaataatgtccctttaagaacataacagaaaaaaaatgctgtgatatttcctagcttggcggtattactgtaaactaaccttagctgcatcctgtgtaaagtgtagacaaagccaaaaaatgcagtatgtgatgacaatatggcaccacatttcaaaggtatagctctcagtatgttcctatcttcttggctcctggattatgaaattacaaatattttgttttctgatagaaaacattgatataatagagagaaaattatgtaaggtgcagtatatatactatatatatagtatctatactagtaacttggccaaccataaattaaagtggctgctggcaccaatgtaaactcaaaccatgcagcaaggaaaaaatgtaacagatggtttctgcaagttcacatgatattacaatgtaaggattaatgctttcttttaatggaaaagggcatcgattaaaaaaggtgcatgaatacagcttttaccatggtcgagatgattattaaccttgagtactgcattttaaaaaatgagtaatgcttgattttctaaccaggcatgttttagagggatttctgctaattaaaattagaggtgaacaacttgttttcagatacaggtatgggacccattatccagaatgctcgggaccaagggtattccagataaggggtgtttctgtaatttggatctttataccttaagtccactaaaaaaacaataaaacattaataaaacccaataggattggtttgcctccaataatgattaattatatctaagttgggatcaaatacaaggtactgttttatttttacagagaaaaggaaatcagttttaaaaatctgaattatttgattaaaatggagtctatgggagacaggctttctgtaattcagagctttctggataatgggtttccggataacgggtccaatacctgtactataccctgcaataacttttaacctagaaatgttagtacaatcatctaccatagattccatttcaatcaaatatttcaaaattgtaatacatatttcctttttctctataataataaaacagtaccttgtacttgatcccaactaagatattatgaagccttattgggggcaaaacaatcctattgggttcatttagtgtttaaatcattttaatcatccttttttgtagcatagaagatgaataaagaaagatcccttaactggaaaaccccagatcctaaacattctggataacaggtcccatacctgaatccggtaaaatttagagcgtgaatggcaaaattggcaaagaagtacattttttgtgcggcacgggcggcatgccaccctaagcctgggcctttgtggccttgccacaaatccaggcctggtcaagacagacaattaggttatgtatagcaaatgcatttattttccagtatcaggcatcattaagcaagaaaaatgttaatgttagaatgcattcaaaaaccttttatcaatgcagagtataatgattggatttcaaacatgtgtggaagaatggttgcctcactagctttaaacatgtcttccttgatgttgtttcataaacaaagtaagagcaaataagacaaaaaccctctttattaaccataatttgagcattattgcattattgcattattgaaacctgaaaatgagcacaagcataaagcattatccattagcctaaatgtttccatagattgtagctgctgcagattttgatcgagcatagagtatatttattaataattaagctagagaaagtgagtgtaatggcttccttcaaaagaacttgtgataaattactaataaagagcctttctcggctgctaaatgtaaaacagcaaataccatcagcacatactggcttctgtgatggctccaggaaaaccattcttcttgtagctgatagattggctcctgctgatgtacaactggagaacactgtagtggctaatgtctatcaaacagttctttaggaagcatatcctgttttatagattgtttccatttactgcatttccccataaacaacaggatcactgacaccaaggattaagaacagcaaatatgtatcaaagtgtgaaaagatatcagcgatccgcaaaattttccataaaaccaattcacttcataggttcctggcgtgaaacttgatccactacatatatattgtatggagcacatttcatgagcatataggtgaccttaaaacacattggtaaagtgttatggaataatagacataaatgacacagagctacatatttgatttatcaacatgtgttcaactatctggagtggaggtttgctgggcccctcgcctttctacgttacgccactgacaaaaattatgaatttcagaaaggctatattccattagcacttgtttttaaattgagccattatacactttttgaaatcttgatattttgaaaaatgaacctgtaccaatattgttgctatttgagttatatttccaaataaatgcaagtaggcaatgaagttgtattaaaaaatacagtttatggagataacatcagggcaagggatttatgtcagttactgccctacacaccagacctgtgcccttcaccttcccattgcagatcagtgcatgtgcaggacagccagcacatgttccgatcctgtagagtggaatacccacctcaccttcagctccacttctggattgagccgaaagtaatggcagcgggctatgggggaatcttttttttgtgaagcatttttatttttctgtctatgttgctgtactacaacttccatcatgcttttatgcattaaacagcaagtgacaataattcaactaacactatcatcaaatgttggctttgtgactaaaaaccagaagactgaattgctaaactggttaaatgtgcaagatgcataattaggacataaaccactatgtttttaactcacaatgcagcatagtagtggcctctacaggctgtctgtaaatggtatcacttccccacacactgcctcaataacagcgtttgtgtgcaattcactaggtgcaagcaggtgcgacatgccaaaggaaccctcaaagtagcacctaggtattaattctagggcttcattgctggtcctagtttggcaggctgaactaagcaagcattgaaaggattgtgtatgggcataatggtgtttagatgcacacaaaatattgcccatttttgtgccttgcacttgttacagagatataattgtggggataatagtttaccattcagaagctctgcccatggaaatagattgggtaactcacaagaaatatggggatgcaaaatggaataacacttgtagactaatccagggactatgaactaacgtgatctctaaatgtaaaaggtttgtttgcttgcagtgccagtgtaagaaataattttgctaactgtcttagctgatcaaattagtgaataatgatgctaaacaaatatgcctctacatggtcaactttaaaaaagaaatgacactatttgactcaggcataaagtgtatggaaacaattctttaaaagtttgttgactagtgtcatatactgaaaaaattgtgtactgtactgttttttcccttctacatatctattgctttagcatccgctattgggccaataccatagtgtggtacctcttgtatatacagtgtattataataataataataataataatggtcattacagctgtgtgtatgcctcagtgatttatttgtttccaaggcaaagcacaaaagttttgggctgaatcaggaactgactgaacttcaatttagaagccaaaactactacatatatactgtacatcctttgaattgattagacattttgtattttcactatgcattgtttggtcttgttttcttgcag
  - mismatchlist: []

    type: exon
    nucl_end: 765
    translation: ESNCKTHKASKVLFLGNMNMLLSSGTSRWNNRQAALWDQ
    prot_end: 255
    dna_end: -539775
    dna_start: -539892
    nucl_start: 648
    seq: gagtccaattgcaaaactcataaagccagcaaagttttgtttctgggaaacatgaacatgctgctatcttcagggacatccaggtggaataacagacaggcagccctatgggatcaa
    seqshifts: []

    prot_start: 216
  - type: intron
    dna_end: -537436
    dna_start: -539775
    nucl_start: 765
    seq: gtaagtgtgcagtgatccatagtgggatgtgaagcaagacactagagaagaacttttcaagtgtagtattcagatattttgacattccattaactggattatatgaaaataataaattcaaattctaacaacaatcttgggcccttgtgcaatgtgacgcttatgagttatattagaaattcctgccacctaattctataaattatggcagtggtagcactgtaggcaaaatatttctttcacattaataacttgttattgaacatttccactgaatgtctgagaatctgacatattatttaaatactttcctgactgccaggcaaatgttcttgctagttatgaaagtctaataaatgtgataaaattcatactgatagaaatcctttagcattcagccctgttgtgttttctgcagggttgctgatacctgcaaaggctcaagaaattaggtggaatggggcaaattattaaggattttcctgttgtttttaaaaagattttctgtttaaataaggggtttactggcagttttattagatttatatgtgcagaaataaatcacttcctgctagttaaatatattgtgcattttatgactctgtgaaatggtgactggcagctttattagaaaaaaaacatacgtttgcatgatagagttgtttttctgtttttaatgtagaaatattgcttttcctgtcctgtttgcaattttatttaaattatgaacacactttcaacatgtccctgcatatcttcacagtgtgacaatgtgtcacatatggtatagttgccaaagtctctgcaatacataaataaaatgaatcatattccatacattgtataccatgttgtatagactgtgtcttacaaagaatgtgatccatacaagaaatattactgaattacttcttgtaaggaggatataacagccactttgaccctagatcaggcggtaaagcttaatgctttttggccatatcctctgcttcagtccagctgaagtttaattatacaataaaaaacccatggtagaggaatggtcacactgcagaactaagctgcaaccttcagggtttatttgaacacaagtgctttgctcgaaacatttgttcaaaaaaacactgaaggttgcagcttagttccgcagtgtgaccattctttcacttatttttattgcattaaagaatagggggttatgggttgtgttaaagcgatgcactaaaaatctactcttcaaaatattgatgtacataaaaagttacttataggtcatgttcatcatttttcactgatagggctgcttttgtaagtaattgttacttgaaattcctaaaactgacttcctgactgtcccttgtcagttatagtttccaatgctaagagactcctgctgcacaaatatagcatccccttcttagagaaacttgggggatcagataggtaatgtaaaagcattgggcaaatacttctaaggcaaaattataaatagcatgctaaggcaatgttatgatagataggtttcatttctgatgtcagtatcttttcaagaagactaaaataaacctcatgagagtaaggaggcttagactgaaactaacacctttcatagaacacaagtgtatatatatatacatatatatgtatatatgtatttatatttatatatagtaatgatttcaggtagtaatgatttccagacgccaaaaacagcggcacagacagttcaatgtagtataacaggtttcttcaaagatgaaaagacaaaacaaaacatagaatataaaacactaagcctgtctgactctacctaatacgcaggtggcttccctgtaaggacctaatgcccagaccccagcaaataaaccccacaagtctatataacgcagtctctcaggttttacagtttctgcttttacccaggttctcactctcaaggcccctctcaggcatcttggctttctctcaggtttcttggccccctcttaggttcccccacacacagggaccaatcaggcgtgtggctctccttgtcacattcaggaagcactttctcctttagacatctaagcgggagcacaccacttttacctgcagtagcagctctgctctcagttgccacctaatttcccaacagggtggtaaaatgaaccctttttcttctaggcctctattttatattagcacttttgttaaatgtcacagttggttgaaggggtatagttgtcttttaatatagattgttttagtaggctatgttgttagtagttgaaaaaaatacttcttagtcttcgaatttgattagggtacttaattatattttcttctataaaatgcag
  - mismatchlist: []

    type: exon
    nucl_end: 834
    translation: NDLSVPLHQEDLDGSSGLIFPFY
    prot_end: 278
    dna_end: -537367
    dna_start: -537436
    nucl_start: 765
    seq: aatgatctatctgtgcctttacatcaagaagatttagatggctcctctggtctgatcttcccattctat
    seqshifts: []

    prot_start: 255
  - type: intron
    dna_end: -533331
    dna_start: -537367
    nucl_start: 834
    seq: gannnnnnnnnnnnnnnnnnnnnnnnnnnnnnnnnnnnnnnnnnnnnnnnnnnnnnnnnnnnnnnnnnnnnnnnnnnnnnnnnnnnnnnnnnnnnnnnnnnnnnnnnnaggggacaatatgggtgattacagtctgagcctgaggtgtgaacactgcagggggtgaacaatgcagagattaaaaggtgtgaacaacacaggggattacatatttaaacaatacagcctgattacagcctgaatctgaggtgagaaccatgcagggggggcagttaatcacagtactgataccatttaaagcttacacaagagtaagccatcaaagcagccagtcaggtggggggccacacagaaggggggtcgcgggccgccagttggacagcactggtgtaaggtattactcatgtggctttgcttaattctattctctcaataattaacagtctagatatcttgtatggctttgattatacaaatttttatgtggtacagtgtcataaatcactgattagatttgaaaatcgttatttgaaatagcatttaggctatgccacaggggtgacaatataacatgtaaccctgcataatataactaaccagcaacttgttacaggtggagcactgtctgccatgccagggaccagtatataagtttagtgtgagagaaaaatctaaagagataaagaaatctatttgagatgcttacttaagcaatctatgccaagggagaaaaagttgacaaagttgacagggtctttaatagatggtcatatacttttccatgcaaaataaggcaagcaggaattaaagggaaaatacctttcccttgagctcattctgttgagctcatgttgaatgggtgcataaacaccatctgaacctccataaataaataaaaatgtatgttttgttttgttttttgcacagacgtacctaatttcacagactaaaagaagccatgttactctgacaaacatttaccaaaactccttaggcttatagtgtaatgctaccccctcactttgctcccttgtgaagtgattaattctgagacttgaagtccatctgtttccatagtgggtggtgcacagattctctagacagcagagggccttcaagtatcaaaattcatcacttcacaggggaacaaggtgagatagaagttgtcactctctggggaataggaatctggtccctgcagcataggcagactggcatgggttcctttcaatctgtggaatcaggtatgcattaataaagaagttcagatagtatttatgcacttctacatagccaaactgaatgagcttctgtcaaaatggatggtatattttcactgtaggctagccatccacaaaacagatctgcttatttgacttttcctttgtaccaggccccaattccagtgatttgatcatagacagttgggagagaaccatattcatggctttattttgggattattgctcccatccactcatagcttgcatcagtcccacctgcttgcaacccactttccccatctctcctactgtcagaactggtattgagcctgttgccaacaactcacttccataactcacttccacatgcaacaaaacatcctgtgtgtcattgccctagttaatattcattttaaatgacacaattaaatatactactcaccactcatggcagcttcctcaaacctactataccaacattttacagataaatccaggaggtccaaaaattaaattaaaatctctttcgtggggagaattagtgcagttttggaaaaacctgtattgtagtctatagggaaaacctagaatataaatcattatatcttatagtttatgctacttattttgtttttgatattaaaatcatccaaaaaaacatgcttacaagaaattaatgaacctctgtagcaaatgggttcagttcagctgtgcgatttatctgatacacagtggcttttcatgcaattgcttactgatgatctggaaaagttagctgcacgaggagctgcaggtggatcaatcttcctgttaatttaggataatagttaagttgtagggcaaaatgtattttaatgcaatatggcctttggttacatcaaaaggacataatgagacagtagactcgatggagtcctactaatcgcaataactgacacaagttctggatgttccatataacacaggtgtctttggccaatctctccggtctaatcctaggtggctgacatctatccatgtgtttgcctcaaaatgccccagagcacagagctccatgaatggcgtttgacttctatttatcatcattaagatctgaaacaaatactctgttattagtgtttcccttgattgctgtgacaggtgagccctagagctgtactgaaacctgtatggcagcttctgcagttacaggctatctctgtgcaaagtattagagcttctgagataatcagattgattgttaaaggctaaaggtgtcacccccaagaatgacatataatatagcttgcccgattgtccagccccagggccattcagttttgcatttggaaaccaatgttagatagctttgggatatcatagtggatttcttgtttccactagtgacatgtttaggttgaagtgccaattacacaaccagttgtccaaagaacactgccatgatatcagtgtgaaattgcagtggtcctacacaattgcctatgggccagtctgtcacgttacttggctaaaaaataagtgaattccaaactggacaattaacagtggttaaaaagtttactataattcttctttgaattttaaataaaaaaaaaagatctttaattaggttcctctttggttgctatattgaagttagtacacaagagccataaatatcttgtaaattatatccttataaacaatgcttagtgatgtcatcagttattattgttgctcagtgatgtaatttgtgtcacatgactcactaaaacttatgtgttattgcctatatatgggtgtggaacccttcagtgacttctaatatccttagaattttacaataaggtgtacattatttcttatataatacacaagagccaggaatatccagtaaattaaatccttttaaatggtgctgtgcaagtgatgtcatcagttgtacacaactgaaacttgtgtattagaaaaaaataatgcactcccttctctaaaataggagcatattacttgccatggagttccattacctgtataaaagcactggctttatatggtcattgaaccctctcagtaaatgataaaatccttatgtcctacaataccgtgttgcttcttagctttgttttatgaaataaagacattataagaaacaatgtaccttctgtttattttatcaaggaactctgtggtaactacaggtatgggacctgttatccaaaatgttcaggggttttctggatcttgccgtaatttggatctccaatccagtctactaaaaaaaacctatgtcacattaaataaacccaatagaattatttgcttctaataaggattaattatattttagttgggatcaagtacaatgtactgttttactattacagagaaaaaggaaattatttttaaaaatgtgaattatttgattaaaatggagcctatagaagatcacgttcacgtaattcggagctttctggataatgaatcctatacctgtactaatattcttatatcttacagcaataattatagtatatcattctctatatcttctgttgcattggtttgaaatctcagccctcactgtccttatcagataagatatttcactgcaactctttccgaacgctagcttatgcttcctgcctgagattagcagcataggtcatttggcagcacaagcagatttaatattttgttgaattgcaggtacagaaacactgccactctataatatgttttttatagcatatagagttgaaaacctgacattcagagcagaatacaaagacttataagtacaaaaaacattctgtgtatctctctttatctag
  - mismatchlist: []

    type: exon
    nucl_end: 931
    translation: GDGNIRYYEVCSQKPYLQYLNEYRSNLPQKGI
    prot_end: 310
    dna_end: -533234
    dna_start: -533331
    nucl_start: 834
    seq: ggagatggaaacattcgatattatgaagtctgttctcaaaagccttatttgcagtaccttaatgaatacagatccaatttgcctcaaaaaggaattg
    seqshifts: []

    prot_start: 278
  - type: intron
    dna_end: -532008
    dna_start: -533234
    nucl_start: 931
    seq: gtaagtaagtaatttctgccatttcaaaatgttcacatcaattattaaggttgttcatttgtatcaaagtaacccaaagagttaattaagccattctgtaagcaaaaaagtttcctagacattactgatcactaaatactgctgccagcagagaaaatgacttgtgtcatattgaatatatgcaaatacctggaatttatagagcccaattatagagctgtgcgtaatagtgcatgaaaacttgattgagctcagatgggttagtaataatgggatcactgctgtctctaactgcaagaatattggtcaatggagatccatagaaagtaaagctagtaatttcccatttgtatcattatacattggttttttgatataacaaaaatgtttcgacctgtttggtttgtataaaacttgtaaagcattctgagctcaaagccagtcatgtcttgtttgtggagaggagttttggcaaaatgccctttcagtttgtatggttgatgagtttggatgttctatgttggctgtttatgcagctttagttctttgcgcacatggtctgaatctaagttgaagcaggtgaactaaattgggaactaaaataatgacctttgagccttggatatttgggccagaattttagcattctgcaattttgatccaactagaggacatcattggataggagttggatccatagttggacttattcaccatagggtcctaaattaccttgtttgaatgtaacagattgtgattaggtatactggaggaccaaaatacttgctggtagttttagtctaaatttgcaagtattaaggattaaaagacactgaatgttactagtttgtgtctgaaacctctcctgtcaattactagctgtttatccataaaccatagtgttggttagaattgattgatgaagcccttacaattatacagcagatatatcataaaggatcacttgtaggatcacacagtaactttttgcacattcaaaggctaaataagggctgcaattgcctctttctctctatttgatattaaatttgtctctaaggcttgccttgaagttaggaagttagttcacgttgttcaaaatgcatttttgcaggttttttaagttatattatcaaacatttatttatagaggacggtaagattgccaggattacaaatgcattttaactatttaatatatgttttacctttgtttttaaatgtag
  - mismatchlist: []

    type: exon
    nucl_end: 1044
    translation: GVLPKRGVDVSTCEVFRFYKLVTIKSLIEPVSMIVPRR
    prot_end: 348
    dna_end: -531895
    dna_start: -532008
    nucl_start: 931
    seq: gtgttctgccaaagaggggggtcgatgtttcaacttgtgaagtctttaggttctacaaactagtcactataaaaagtcttattgagccggtgtcaatgattgtgcctagacgg
    seqshifts: []

    prot_start: 310
  - type: intron
    dna_end: -531650
    dna_start: -531895
    nucl_start: 1044
    seq: gtgagtacattttgaaatattgtccctgttcacaactggtcccattgattcatttgttcattggtccagagtagacatgtttgggtaaaacccatgggaactgcattcaaattacaaatgttttctagcagatatttctttgtttataaatcattgtaatcaatatgcattaagttaaatatgttgtcaggagaataatttgatttcattcgctctaaacccagaacttcctttgtgttttccag
  - mismatchlist: []

    type: exon
    nucl_end: 1135
    translation: SESYQDDIYPMTTGTQPALTAREWLDGINR
    prot_end: 378
    dna_end: -531559
    dna_start: -531650
    nucl_start: 1044
    seq: tcagaatcgtaccaggatgacatttatccaatgacaactggaactcagccagcccttactgcacgtgaatggctggatgggattaaccgag
    seqshifts: []

    prot_start: 348
  - type: intron
    dna_end: -528799
    dna_start: -531559
    nucl_start: 1135
    seq: gtcagataggcatatcttgagtcaccttatcatagcacttacttgccttttttcgtgcatgcttcttaaaaatccaaggtcatccccattaacatgtatacgagaaaataaggtagcaaattacacacagaaataaatcatacaaagtgcaaggggatgtttattcgcacagtaatgttgttaatcaaatcacatctgacgtaatagcagtaaaatttttattgtgaaatttaatagcactgtatataaaacacagcttgttatttatctgctgcagtaagtcagcctacagctcagcattcataaagtcacacattatacagctttctgttatacaaagcagggatggctattcccttatcttattcttcagctacagggagcacaggttaagagcaaggggagacatgaaagcattaaaatgcttttaagaaatttcaataaatgtcagtgatgaaacaagctatttcttccatgtactatatgattgcaaccacagccctacccccagctaaaggcatttagatggaggtcagtttacattccccagaatacccattcctgaagcacttccttcctctggcagcagcctgctgtaaaccagcaacacatataggcaggttttaaaggagaaggaaaggtataatcactgggggaaacctgcactgtcccagggtacctgtgagcgagtgatcctcttgcttcttctgtctttgcactgcttgtgcatgcgcagtagagtgaatagccaaactgtaaccaaaaaagacggctttctcactctactgtccatgcttcggccctgggagcatgaagaaagaatacaggagaaagaggatcacttgctcacaggtaccttgagacggtgatgtttacatataacagaatcttactgaacatacacaggtgcctctgtttgtcttgtgtacatggtacacttcagctgaaccaagcaatgtagtggctaccactcatatgccttaatgtaattatatacataaagaatattccatttacaaaaataagaagcatctttcacatgtaaaaagattacaaaatactagcattgtaaacaatgacagacaaaattcattgttttctggccttcattgtcgtataaacttagcatagtatcaatttgaattaaactcgatcattattgtatttataaaatgtcacaataatgctgttagcagtcgtacgaaaatttcgagtttacatatggacgttggtttctatgaatcctctttatttttcccaaacaggaattgctccagcagccattttaggagcattggcactcatttttggaaaacaataatatgtttaagtttcacttgaaactgggtgaagtagaaaacaatgattaactttcccttgaaaatgtgtgaaataggaaacaatgatggggttaacttccacatgaaactgggcgaaatagaaaacaatgatgggattaaattccccttgaaactgtgtgaaatagaaaccaatgaggtgattaacttccccaagaaaatgtgtcaaagacaggctgccactggctattctattcctctactgttctaagcctccataggactcaatggtacttaacagatcaaacctgctaaatttggttttgccaaaaaagttaaattaagtactggcaaaaactcattagtaaatctcaaaaatatctagaagtaaaaaaaaattaatgacagcagcattctagaaatatttaaaagggcacaatcatgcatgcatgtgaaagtgaaaagtcacaatcattgcgggtgctaaaaattatccccccgccccccgggattgtaatcacttacctgataccccgcgccaatgctcctgttagcagaaaactgcaccggggttctttgtagagagcaccacggagcgatcctgttctttcttcagtttcccagggccatgcactgtacagtgagaaagctggcttttttgttaaactttggcttttcattctactgcccatttgtacctgttcaaaaaaagtatataaagtatataaatacatcaagcagtttttccaactatatatatgttttgcatgtttattattattattattattatatagcgccagtgcacagctattattgcatgttgttaggagaaagtagtgggagggccatgtgcatgagagcttacaatcaatatgggagtttgcatttgtcaaaacacttttttagatgaaatgtgagggttcataaatacaaatatcaaaatatagtttttctcttaagagaacaaaaatagcatgttttcttatttaaaagtatgtgtccaggagaaccttagtactaacaatgggaccagccagaagttccttagtgtgtgtcaccaggctgcacataaataaagctgtgagagaccaccgttattttacctcccaaacacttgggggcacagtaaagtgcatcagaatgtattaactggcactttagacaaaggtggatccaaccacttgcaattttttgctctatatattgaccatatatggtctgcttcacatttttgcacttactacatatatacataatgcactgccatcaccgtttttacagtataaaaactaccaaatcattatgattattatgtctcagattgctgtatctcatttgttgttactatatgtagatgtcggttacatttttgtagtaccagatttatactaaataattctagtaaataatatatataagagataaaatgaaactgatacactaaattctttttctccag
  - mismatchlist: []

    type: exon
    nucl_end: 1416
    translation: GPVLMSLKPGSKSAPYQVPVTKEEPKFPIPIKEPKLMYEGKVPTRTLWEIEYKTEIIREDRSNKKAFERLQDSKQAISNGFDFFECPAPKTENE
    prot_end: 472
    dna_end: -528518
    dna_start: -528799
    nucl_start: 1135
    seq: gtcctgttctaatgtcattaaagccaggatcaaagtcagctccataccaagtaccagtgaccaaggaggaacccaagtttcctattcctataaaggagccaaaactaatgtatgaagggaaggtgcccacaaggacattatgggagatagagtacaaaacagagattataagagaggaccggagcaataaaaaagcatttgaaaggcttcaagactccaaacaagccatatctaatggatttgatttctttgagtgtccagcacctaaaactgaaaatgag
    seqshifts: []

    prot_start: 378
  - type: intron
    dna_end: -527278
    dna_start: -528518
    nucl_start: 1416
    seq: gtaaaatatgtttctgtaagaggttggtttactttaatggagggatccccaaccttttatacccgtgagcctcattcaaatgggaaaagtattgaggagcaacacaagcatgaaaacgtttcctggtggtgccactaagagcaataattggctatttggtagccccctatgtgggctggcagcctacagaaggctctacttggcattatactaggtttttattcaaccaaaacttgcccccaagccaggaattaaaaaatgggcacctgctttgaggccactgggagcaacatccaaggggttggggagcaacatgttgctcacaagccactggttggggatcactgctttaatggttggcttgataaacattcttgtatgttcactacatttgggggaacattagctcgtatgttacaggcaaggaagctagccagtcagggcttaattgttaatctatcctgtcactggaatgtcagaatttcagctgaaaaaaaaaactggaacaaaggccaaataaactgctgatcagttacttaccagggattggctgtacttttaagtattgtggtacagccaggtgattgttgtgtagtctgaatctcaagcctcagaagcttgaacaaagtccaagtaaattagacttgctttaccatagctacttgtagagggttcaaatccttcacatacatttccttaaagaaaatctttagtttcattgcaacagctcacaaagtttcgagtgacacgccactgcttgagaaagaagttgtgctacagtgcttccctgagctgttacctagaaaaaatcaaggcctatttattgaaattacggaatgctgtgctaagaaatatactttcctaacaaaagtaacatgctgtgcttgagtttaccacccagttgcttacagaaatgagtcttggtgtaacttgggcaaataggggcatgtactaaagcaattggatggcacatgctagagctctgtgtgacagtctcacatctgaacacagccttttagcaaaggaacaaacagaaagatgttgctgcagattacacagtataaacaaaattgaatgacatgatataaaaatatctgatcaactaaaagctgtagcttgtgactactgtactgtcttgggtcaaagttgccccgttatataatgtgatgggcagtggtgtttggtattagaagctttatgagtggaaatttaataaagttttatcactttgtctctgcag
  - mismatchlist: []

    type: exon
    nucl_end: 1545
    translation: LLQMFYKQQEEIRRLRDQITQRDVQIKQLELEIKNKRNSTASY
    prot_end: 515
    dna_end: -527149
    dna_start: -527278
    nucl_start: 1416
    seq: ctgttacagatgttctacaagcagcaggaagaaatccgcaggttacgggaccaaattactcaaagggacgttcagattaaacaattagaattggaaataaagaacaagcgcaacagtacagccagctat
    seqshifts: []

    prot_start: 472
  score: 1.0
  unmatched: 0
  prot_seq: MSWQPQYRSSKYRHVFGKPANKESCYDCVPITRSVQDNHFCAVNPVFIAVVTECAGGGAFIVIPLQQSGKLDPHHPKVCGHRGNVLDIKWNPFDDYVIASCSEDATVKIWDIPRHLLNKNLTDPRKELLGHTRRVGLIEWHPTASNIIFSTGYDYKIMIWNIDNDDPVIYSPVRTIECHKDVILSMSFNTDGSLLATSCKDRIIRVIDPRQGTIIQESNCKTHKASKVLFLGNMNMLLSSGTSRWNNRQAALWDQNDLSVPLHQEDLDGSSGLIFPFYGDGNIRYYEVCSQKPYLQYLNEYRSNLPQKGIGVLPKRGVDVSTCEVFRFYKLVTIKSLIEPVSMIVPRRSESYQDDIYPMTTGTQPALTAREWLDGINRGPVLMSLKPGSKSAPYQVPVTKEEPKFPIPIKEPKLMYEGKVPTRTLWEIEYKTEIIREDRSNKKAFERLQDSKQAISNGFDFFECPAPKTENELLQMFYKQQEEIRRLRDQITQRDVQIKQLELEIKNKRNSTASY
  prot_len: 515
  status: auto
  matches: 515
  downstream: tgactatcagctacccacagccactagaatgtaacacagagagaaaaaaaggcctatatactatttttatgtaaagaaagaaatttcagatacgtagcaatgctacaaggtgcacataatatttatcaccttttattatctgttttcagcttttttatgttatatttgaacaaactgcagtcaaaggtttttaacactaaggggactatgactataaaatgagggaagttctttaataaaaatcccatctgccttaagtgagccaaaacataatcctttggaatgattagtctgaccttcgcttgcctgtgaaacccccggaaattagtaggccataaactggccggaacgctatggagcagcgcttttaaaaagcctgttgggttttttgtgatgtctttattgattggacgtcaggaaggaaagaatacattaaaatctgcacctatagcatgttcctgcaatcatacattctctgcttcctagcacgggtgccagtattgagagatagactgtctgttgtgccttgcagcgcatttaaaggatgagcaggggaaattggccatgcaatttgcaaggcattatttgtatttttgtatctattcaaaaaccatgataagcagcagtaattgagttctcagctgcatatatttgaccaaattaaggttgtattaaatatatggtcagaatactgattttaaaaaactgacacacaaaaggaaaaaatcttattggttctttatggttccctgtaattgagtagttttgacgcacacattaagcatagtttgtaggtctgccacataaaaaacacttctttgcctttccaccgccttattgcatcaataaatgtgggctgttttgaaggtggcagtaggaatgaaacattgccccaagtcccacacagtccagagcaactggtggctcaaaacggcagggtgcagagacccttatgtcaggtacgtaggtgaaacctaagactgccagtggttctctttta
  stopcodon: tga
  ID: 206
  downstream_gap: 
  upstream_gap: 
  additional: 0
  target_len: 1714555
  prot_end: 515
  dna_end: -527149
  dna_start: -550929
  reason: 
  upstream: gctgtaaagtatattgctattgcaagctgggttatgaatattcttggacgttaaattgcaaagagctgtaaaatatttaatataaacttcaaaccattcgctactgtgaaaatgaaactgtggaacaaaatagcaatccagaaattggttttatttcatgttgttttattacagtagcatgttacattgtggtttatgtgtagcagttgtggatgtatatgttggcactaatgtatataacctgagaaatccaaacaagttctaaactgacttggaatatcttgcttgcgtctaactgaagcagcctacaccaagcaaagctgtatgtggccagtatttgatgaaactgtgtttaagatattaaggttatggtaagttaaaaggaagagctgtgaggcaactgttgaggagctgttgtagttacagtggttccacatactacataaagatgtagttaacctttaaattaacttttactataatgtaaacagtgatattctgagacaaattgaggttgggtcttattttgtattttttgttcatcatctctgcagtttgaaatggtagcagatttgatttgccctagcagccaggcagtcatttgaatgagaggctggtatataaataggggagggtctgaataaagagaaacataatgaaaaataataacaacatcagtacagttgcagcttcacagagcaatagaattttggcccctggggtcagcaaaataggacattatataacttactaaaaggtaacaaaggtgaactttgcctttaggaatcttgcaacactgtacacagtagatacattttgaggcaacctattttgcttctggtgtcactttccacttcctcacatgtcgagaaaaaaaatgtcaaaataaataaaagatctaaacatcattacaacatacttattgggtttaaaataaattattataattagggttttatttgtgtctaatcaaaatttattttgtgctgtattttaatag
  undetermined: 0
  mismatches: 0
  strand: 
  - 
  target: scaffold_229
  prot_start: 0
