# Supplementary material for: GenePainter: a fast tool for aligning gene structures of eukaryotic protein families, visualizing the alignments and mapping gene structures onto protein structures
Source: BMC Bioinformatics. 2013 Mar 4;14:77. doi: 10.1186/1471-2105-14-77 (PMC3605371; doi:10.1186/1471-2105-14-77)
Supplement: Additional file 1 — This file contains the GenePainter software (gene_painter.rb), a README file for installation instructions, the GenePainter documentation, and a script to reconstruct genes via the web service of WebScipio (gene_scan.rb). It also includes example data (MSA, gene and protein structures) used to create the figures. This file is also available from the project homepage. [file 1471-2105-14-77-S1.zip › gene_painter/test_data/coronin_genes/AngCoro1.yaml]

--- 
- matchings: 
  - mismatchlist: []

    type: exon
    nucl_end: 198
    translation: MSFRVVRSSKFRHVFGQALKREQCYDNIRVSKSSWDSTFCAVNPKFLAIIVESAGGGAFIVLPHNK
    prot_end: 66
    dna_end: 23200173
    dna_start: 23199975
    nucl_start: 0
    seq: atgtcgtttcgtgtggtgagaagctccaagttccggcacgtgttcggccaggcgctgaagcgcgaacagtgctacgacaatatacgcgtgtcgaagagcagctgggactcgacgttctgcgcggtcaatccgaagtttctggccatcatcgtcgagtcggcgggcggcggtgccttcatcgtacttccacacaataag
    seqshifts: []

    prot_start: 0
  - type: intron
    dna_end: 23206286
    dna_start: 23200173
    nucl_start: 198
    seq: gtaagtagtggtggtggtgctttacgtatgtgtgttgctatggtgatcttttgggccatcgcttccagcagtaggcctagcagtagcagtttttccttaatcttgtgccaggattggtaagggggaacaacaatgggggagagcaataacgcattcgatgcacgcgctacattgcagtacgtccggtgaccaaaaaaagtctccccatcccccccttttcgtgatcacgcgcgcattttcggcccaacatttcggtcggtcggctgagagaaaagtgtgtgcgcgcggcccgccggcccaaaaatagctcctccatcggcgatgctaattttagagcattctttctgaatttaacttcgattcgcagtgagcgcaagcatcccacagagaggagtgtgttcgagggtttgcttggcgggggtagctaggctaggcggcgacgacggctaacgtatcggatgttggggaagggcacggtgcaaaatcctacattgagtcatcgttcctcccttgcgttttggcgaggaggagaaggtggtggggaaaagaggaactaagggaagggatgttttcacagctctcatatgagatagacccaggcgacaagtagcacaggctgctgtgtgcgttcggctgcttcttgcgcgagatcatcgtgcgtgtcgtatgcgtgtctgtcgtcgtatggcgcgcgtgtacgtgcgcacaagctttggggagggtgggggaggggaagagccccgagttttccggtgaaatcgcatcgtctttaaagtggattttcctgccccgggggccgtgtgctcgtgatgttttgctgctactggctgctcaatgggtttggtttggaggttaaatgttgtgcgttcttgatcgctttcgtcatcagtcttcaatcccgcatgctccacaccggctgattaaggttagacaaacagacgatttggaatatggtcggatcggatggagtttttggtcgataatatcggagaagggtttatttattttatgtttggaatttattgaactccagtgaactcaacaatacacacacggcccgcagcgtatggtttggtggaattcgagttgatttcggcgtgtttgctttatagaggttaaacaaacaacacctaatgtttgaaggttttgtcgaatttttggaacagcaataaactttatgtatgaacgtattttacatgaaaaagagtgaaatggtaaatctttcatcatcaaattcctcgcaagtatggagctttcagatctaactgcttagtattactgaaatattcacctaataataataaaaatttggtaaagttattcttttttggtactaagaataagtgaaacctaatacctaatgaagcctatgagccggtctcgtagtacagtcgtcaactcgtacgacttaacaacatgcccgtcatgggttcgatccccaaatagaccgtgccgccatacgtaggattgactatcctgctatggggggaaatcaattagtcactgaaagccaaagcccaatagtggtacaggcaggccttgaccgacaacggttgttgagccaaagaagaagaagaatacctaatattttctagatttgacgcttcctggaaagttccttaggctggaaatagacgaaccgagatcgtcgcggtaccgcgaaattcgcgccttgtttataacagttgtagaacagttgggctgtcaaatcttccgcgcctccgatcgcgcctgctgtttcgcagagatacccaacttcggtattccgagattttcgcggtagcgcgaaccgattgttttcactttttctggtgaattcgtttgaaaaaacgtgtagggaaaagagttttgtattttattttgcataaactatgtgaaataaccaatttgattcgaaaactgataaacattatttcttcttggcacattcaatcgtcaccagacctcggatggttccatacacgaaccgcgattatctcgcctatctgtcagattttataacagaattgacagctcaagtcatacgcgattttcgcggtaccgcgacgatctcgattcgtctatttccagccttagagtctctctcgcgctctctctctttatctcttgttctcttgttcggtgtgacacgtcggtgtgacatagcccaatcaacaatcattctccagaatgctcggtccctggctgcagcctcccatcgatgtagacacccgatctccgacaggtccagatccagtcatctagttcgctgtgctcacatgggcctcgtgccgaactggaagtcgctgtctttctttttcttcttctttgctgtgtgaggttacatcaattcagcttcctggggcttctctaaactataccgctcttgcaatatgaccttccaacttcaattggtttaggaccggcaacttaggtcatatatccgtcgaacacaccttcttgatggggcatcctcgttataacatgccccaaccatcgtatcctgccagacttcgccaccgtcaggatgctcagttcgcggtacagctcagcaagctcgtgatttatccttatcctgcacgctcgtacataccgccaaagatggcccggaggatgcgtcgctcaaacacgtccagagcgtttgtatcttcccctcgaatggtccaagactcgtgtccataaaggaccaccggacgaatcaatgtgcgatatttttcacttttcgtgcggtctcgaagtcttccggatctcagcagtcggttcgcagcgtgcagttctgctgatgtcgttgttcgaagtaacgaccgtcccaagatagcagaattgatttaccatctggagattgttgccgtaaactaatacactgcttctcagatggtctgagtctccggcaagaaggtacttcgtcttcgttgcattgtttctaaatccaattctttgctgcttcgcgtttgagtcaggtgtacgcacatcttcgttgttgtcctgccaatgatgtcgatgtcatccacgaagtcaaggaattggagagaccggtagaggatcgtgccacggctatcgttggctagagccgcgcgcgagttcgaatgacaccttcaagcggtaccgcctcatgatgttccatagctcattccggtctatggagtcgtaggccgcgttgaagtcgatgaacaggtggtgcgtaaggatctggagctctcggcacttctggaggatctgccgaggatctggtggatttgcctccaagaaaacccagcttggtagctgccaaagaaatttgtagcaagaggagcagcaagtcgtctgtacaacagtatctggggcaggatcttgtaggcgacattgaggactgtgatggcacaaatgtacttaagtaagtacctttaagtacttatcggacatcttgcttcacacgtcgtcaaagatactctttaacaatgttccttgcaaacaatcattccgatctcttgaaaatctcggaacactttgcataaatgtaagaaattcataacatccactgacggtcggacagtttctattcctttaaaaaatagccagggagcttcccgattttggctagcatggtgctgacaatgaataattgaaatcagttgttcttaaagttagttaataggctgctttggtactgaaattgtgtattaaataacctaactgaagaacacaagatccaaaaaaattataaaatggctttgtagtagttgtgtaggctttgaagttgtttgtagtttggttgtcttgatttggttgcacgaacattgctaaagagtatcctcatatgatatgtgaaggcgttatactgatctgcgcgaaaacagaacatgccgcaacaaaacaggaagcaaaattaatgccctaaaacgtatatttgattatttctgtacagttccttcctcgccctaccaatcaatgtttctttgtgatcaatttttgcgacggaattctctctgtcacaaacaatttacagttgaaaaaatgatacaccaactgtcacgagtcgcagaagaagacccgtttcgttgatagagctgttattgtgacacgacccgaattgtgcgggaattccttatgcggggtggggaaaaaaggaaaattgcacaaagatggtaacggaaccgtaccccgccccccgttcatatccatccaacccaagaaggttgtttactttctgtcgcgcaaaacaacaagtccctggccggtttgtattatttatccattcacaaatcgaccacacgcccccgtactgagtttaagatcaagagagagatagagagagagaagttaaaaaaaaggtagattatttaccatttcaatgcatgcacatgtgggtgggtgcaaaaaaccgcaacacacacacgcacgccttttggctgcagttcaaatgtttcaaatatttgatcatctcgccacctttatcctcctgccacttccgcactctgccgcacgatcgaccgatcgaacggacggcacacatgcgtagaggggggggggggggatttggggaaggagcgctgggtgggtactacacagcacgcgtggtttaattatggaaacacgcgacaaatgaggtggcgcacacacacacacacacacacacacacacacacacacacacacacacgcagagagcgattctataaattcttcccccatcagcgttttcgtctgctcagatgctgctgcagaaggaagggaagaccagaacgatggatggggacgaaggatgctctcgtgtgtgtgtctctcaggagggcaggtgctgttgttgttgttgttgtcgttgctcgtggatgatgggcgaccacgtgagtgatcgcgtttgattggggcacgaccgccgtatatgaccgtataaggaccgggacgcgcgcacgctccgcgaacgggaaggagggagcccccccgcatttggcgttaataattaattatgcggttggcctctcattagtgtgtgttggcattagggcaccgtgtttgccaattttattttgcaaaaaaaataaggaaagtcccgcgtgggtgccatttcctttttttctccacgagctgagggtgcgttttgcgcacggaccgcccttttgcgtgcgctctggagcaagaaagggcgttctgtgttttgcgagctggaaaagtaaacatcctttgcctcataaccagcgcactctccctccccatccgcgacgtgatctaccatgcgccaaacgatcgtgtgtttaatgtttttggcgtaaatagcgcaacgggtttggaatggtttggccgaaaaggaaggtgtttcgaaacgttgttgttcggtgcgaaggcgtatagaggcgtatcttcgaactggccgatcgcgaccattcgtgtatcattcgtgtgcaaaactatttttaaagacacttcttttctttttaatgcaccgatattttcacactttgccggctggcctttgtgttttttgtatgcgggggggttaattttcctgccccgcagagatatgccagcgaagtgaaagatcatcatgtacaaccgaatcgaagtttttttacacggttgaacggataagtaatcgaacgcggtggtttgctttgaaactgtgttgatcaagttttacgactgcgtacgcaagcgtaatcgtgaaccgttgaaccgtaaagatggattactagcgcagaaacgcactggaagacgagggatcaatttcccaataaatcgatggtgtcatcagtcctgctgtaatcattgttttcggagtcttttttcccctctctcctgggaagattacaaaccatgaagttcaggctcaataactctgtttgtagaggcctgtgggccaaaatcttagtgataagtccggtttaatgtcttcgcaatgggaataaaactcttccaagcgctaattagtgtgaaaaacaagcatcgatcatctctcactgacgtactgctctggtagtggtgacggtggtggtgggtggaaattgaggtcacctcctcctgagtgtgcgccacggactcaatgtcattctttctttggcgtctagagaacgtttttccttcgttcggaaatgaacaaaataaaaaaaaaacccgcatctctctgatctgatcttcttcttcttcttcttcttttgcag
  - mismatchlist: []

    type: exon
    nucl_end: 321
    translation: VGRIAADHALVGGHKGPVLDIAWCPHNDNVIASGSEDCVVK
    prot_end: 107
    dna_end: 23206409
    dna_start: 23206286
    nucl_start: 198
    seq: gtcggacgaatcgcggcggaccatgcactggtcggtgggcacaagggccccgtgctggatattgcctggtgcccgcacaacgacaatgtcatcgcatctgggtcggaagattgcgtcgtgaag
    seqshifts: []

    prot_start: 66
  - type: intron
    dna_end: 23207261
    dna_start: 23206409
    nucl_start: 321
    seq: gtaagtctcgaaggtggttggaggggaggaaaggcggcagtagtagcagcagcagcagaccgaaggttagggatgagcacgcgcggtcaaggtagtggagagagaactcgagagcaaaacaaatccaatgccagcagggcattagtacagggacaggacgcgcaaggaaagggacacgatagattaatgtcttgaacgacccagttttaaacatttttgctatttatgaggtgtataaatagatcgcgatctctttcaagtagggtccttctttattagacctttgcattgatttttcattaatatttaccttcaattaataaccaaatcatgaaataaaatcatagtgcatacatttaggcgcttggcaaaggatgttcagaggttgagttttgtataaaaaatagatgacacatttggatttttataggctttgctgtcttcttgagcaatagttttaacatcccatagtgtaataaaagaaacatatcaatgcttataatattttgctaattttgccaatcgagttacttcggtggcgacacgttgcctaaaacgcctgaaggtatgcaagttgctgttttaagcgagccttattttagaagactgttaaaggcacatttaagtggagattcctattcaaatgcaagtaaataaggattaaagtgcttcaaatttctcttctttcgcttgtaacattgcagtttatgttatttatcacccgatatagcttagaattaaaccaaaaaaagttgatttagacctcccagtcatcagttttattcaaataattcatcccattctattgcaatcaaactaattctttctctcattctccccacccccggaaag
  - mismatchlist: []

    type: exon
    nucl_end: 1173
    translation: VWQIPDGGLSRTLTEPVVDLVYHQRRVGLVLWHPSALNVLLTAGSDNLIVVWNVGTGEVLVRIDCHPDTIYSACWNWDGSQLVTTCKDKKIRILNPRNGEVLNEALAHEGSKATRAIFLRHGLIFTTGFNRSSERQYSLRAPDALGDPIVMVDLDTSNGVMFPLYDPDTNLIYLCGKGDSVIRYFEVTPEHPYVHYISQFQTPDSQRAIGMMPKRGCDVSTCEVARFYRLNNGGLCQVISMTVPRKSELFQEDLYPDTLADEASISAEDWISGADADPQLISLK
    prot_end: 391
    dna_end: 23208113
    dna_start: 23207261
    nucl_start: 321
    seq: gtatggcaaattccagacggtggactgtcccgaacgctcaccgagccggtggtcgatctggtgtaccatcagcgccgcgtcggcctggtactgtggcacccgtccgccctgaacgtgctgctgaccgccggctcggacaatctgatcgtggtgtggaacgtcggtacgggcgaggtgctggtgcggatcgactgccatccggacacgatctacagcgcctgctggaactgggacggttcgcagctggtgacgacgtgcaaggacaagaagatccgcatcctgaacccgcgcaacggcgaggtgctgaacgaggcgctggcccacgaaggctctaaagcgacccgggccatcttcctgcggcacgggctcatctttaccaccggctttaaccggtcgtccgagcggcagtactcgctgcgcgccccggacgcactgggcgacccgatcgtgatggtcgatctcgacacgtccaacggcgtgatgtttccgctgtacgatccggacacgaacctgatctacctgtgcggcaagggcgactcggtcatccggtacttcgaggtgacgcccgagcacccgtacgtccactacattagccagttccagacgccggactcgcagcgcgccatcggcatgatgccgaagcggggctgcgacgtgagcacgtgcgaggtcgcccgcttctaccggctgaacaacggggggctgtgccaggtgatctcgatgacggtgccgcgcaagagcgaactgttccaggaggatctctacccggacacgctcgccgacgaggcgtccatctccgccgaagactggatcagtggggccgatgccgatccgcagcttatctcgctgaag
    seqshifts: []

    prot_start: 107
  - type: intron
    dna_end: 23208358
    dna_start: 23208113
    nucl_start: 1173
    seq: gtacgtatagaagtgtgtgtgtaatgccacataaaagactagccagatgaaagacgttttaacaaaagcacaagcacagcacattccgcgggtggtggtgtaaagcaaaacatcaaaaacccgtccataacccctgccagaaaacacaaaacatgccttagtttgtaagctcccgtgtaccgaacagtagcgttagaacatctctctgaaacccgctgaattaggatcgcgtctttctcgtgcag
  - mismatchlist: []

    type: exon
    nucl_end: 1413
    translation: GGYVSQAQSTTLTVTKKSNVLDKMAPKSGGPKTLSASTGGSAGASANGSPVTVNNGTSGGGGGSTSPANGTQQITIGGVS
    prot_end: 471
    dna_end: 23208598
    dna_start: 23208358
    nucl_start: 1173
    seq: ggtggctacgtgtcccaggcccagagcaccacgctcaccgtcacgaagaagtcgaacgtgctggacaagatggcaccgaagagcggtggcccgaagacgctgtccgcatcgaccggcggttcggccggtgcgtccgccaacggttcgccggtgacggtcaacaatggaacgtcgggtggcggcggtggaagcacatcgcccgccaacggcacacagcagatcacaatcggtggcgtttcg
    seqshifts: []

    prot_start: 391
  - type: intron
    dna_end: 23208684
    dna_start: 23208598
    nucl_start: 1413
    seq: gtaagtgttcttcatggcaattgctcttttaggaagaagatcactaacactttttttccgtctccgtccggaacgcgcttttgcag
  - mismatchlist: []

    type: exon
    nucl_end: 1725
    translation: EQQFGELRTKFEEEFRKLKAIIVKHENRIRSLEATVKAMTDRGLTEVDGAGLAAPAATTGTSSSPAPASLPPTSDETTAQQQQIAAAGDGGGNYRNSTLEPDEV
    prot_end: 575
    dna_end: 23208996
    dna_start: 23208684
    nucl_start: 1413
    seq: gagcaacagttcggcgagctgaggacaaagttcgaggaagagttccgcaagctgaaggcaatcatcgtgaagcacgagaaccggatccgctcgctggaggcaacggtcaaagcgatgaccgaccgggggctgaccgaggtggacggtgccgggctcgccgcacctgccgccacgacgggcacctcgtcctccccagcacccgcctcgttgccacccacgtctgacgagactactgcgcagcagcagcagatcgcggcagcaggtgacggcggtggcaactaccgcaactctaccctcgagccggacgaagtc
    seqshifts: []

    prot_start: 471
  score: 1.0
  unmatched: 0
  prot_seq: MSFRVVRSSKFRHVFGQALKREQCYDNIRVSKSSWDSTFCAVNPKFLAIIVESAGGGAFIVLPHNKVGRIAADHALVGGHKGPVLDIAWCPHNDNVIASGSEDCVVKVWQIPDGGLSRTLTEPVVDLVYHQRRVGLVLWHPSALNVLLTAGSDNLIVVWNVGTGEVLVRIDCHPDTIYSACWNWDGSQLVTTCKDKKIRILNPRNGEVLNEALAHEGSKATRAIFLRHGLIFTTGFNRSSERQYSLRAPDALGDPIVMVDLDTSNGVMFPLYDPDTNLIYLCGKGDSVIRYFEVTPEHPYVHYISQFQTPDSQRAIGMMPKRGCDVSTCEVARFYRLNNGGLCQVISMTVPRKSELFQEDLYPDTLADEASISAEDWISGADADPQLISLKGGYVSQAQSTTLTVTKKSNVLDKMAPKSGGPKTLSASTGGSAGASANGSPVTVNNGTSGGGGGSTSPANGTQQITIGGVSEQQFGELRTKFEEEFRKLKAIIVKHENRIRSLEATVKAMTDRGLTEVDGAGLAAPAATTGTSSSPAPASLPPTSDETTAQQQQIAAAGDGGGNYRNSTLEPDEV
  prot_len: 575
  status: auto
  matches: 575
  downstream: taagaaggcagttgagtaggggaagaagaagaaggatgaacggacggacatggtcatcagcgcaaagttgacgcattagtgacggcactgagcttccgtactttttgttttgttgtactagaatgggtactcccacccacccatcagcctttcaatgctgcggccacgggaagggaatgtggtgtacgtggacattgtaagagagagagaaaaaaaatgcgcaacaaatcgccaacacattgcatcgtttgtgtgtcctattgctgttgtgcggtgcagcacaacgaggaggaggaggatgcagaagaagaagaagaaagaagaaaacaaaacacaaatgccttgaatatggatttaacatacaaacaaaacaaaaaacaaaaactatataggaaccatgcttaaagcagctgcgataaggaaaaggggagagattttgtatttgtaaacgtatgttttttatacatatacacagctccatactacaattactaaccgattttgcctatcgccacagagcgtttcccttatccttcccattgttgcaaaaccctctcgtcgatatcactctccctcgctctctatctctctctctctgtgtacgcgtagtagttaagggcgaaaaaaaaaacgaaaacaaaaatcagcttcctctcgcccacactctcgtcggtattgggagatagtggggggaaaaggaacctttataacagtacacatattgtgcgtatatattattgccgacattagccgaaatggaatggaacacacgcaacaaagcatcaaaaaaggcgcacacaggtcggtcgtttgtggctatctgcaaaggaaccgaacaccaaacaccaaacacgaacgggaaagccttcccagggggagagagagagatagtgcgcagcaaaccgcatctctttagtgcatcatataactacaccgacggagaggagaaggggataggataaagggaacgatagctttcgaactgaacagaatggacgaa
  stopcodon: taa
  ID: 163
  downstream_gap: 
  upstream_gap: 
  additional: 0
  target_len: 49364325
  prot_end: 575
  dna_end: 23208996
  dna_start: 23199975
  reason: 
  upstream: ttcaatttaatctaagcttccaaaaatcggtcgaaagataaagtttaatttcaatgttgcaattatcggccaagaacacttccaacagtgccttccagtttcccgctgtaaattaactcattaaaccttgagtttgatgagtcatttgcgataaaaaaaaacatcgttagtcagacggaggggttgatcagcgagaaaaaaacgggccaaaaaggcattaacggatatggctagttggtggtgaagtcttatcgattgcgataatataaaaaaggcacaaaaacaaacacacacatacaccgagttctgaagataaggctcctttacccttaaccctgacagcagtgggggggaaaaccctccccttaagcaaacagtgataacagtgggtggtggatggcaaaaaaactggaacctttcccccgcttcaaactccccttcacatcaaccgtttgattagtagaaaagtgtgttcgatctgctgcgagtccggtaaaggaaactgcgagcgcggttgcgtggcgcaaatgtgtggtgtgtgtgctgcgcatgaagaaagcgcttctttccattgaccaaaaaaggagtgccgaatgaaagacggggtccgttgcacggggtttgatttttccaattcatctgcaaacgtcatcccacaaaacgtgcgcctttgtgtgtgtgtgtgtgttatcgtttcggtggacttggtgtactggtggacgcgggcggacagtaacgttagtcagtgcaagtgtttccttagaaaaaaaaatcatgaaaattattttattatttttttattttcagtttgtgataacgtgcaaaagtaaaagaaaagggctttgaagaaagtgagtgcacgtgttttgaacttaagaaaaaagtgcctaaagtgtggagcacacaggtggattgttgtgtttgtagccggttgtttttttttacaagtaggccagtgtgtccgtgcgtgcgtctgtgtgtgtgtgcggtgtaaaggaag
  undetermined: 0
  mismatches: 0
  strand: +
  target: gi|116234584|gb|CM000356.1| Anopheles gambiae str. PEST chromosome 2L, whole genome shotgun sequence
  prot_start: 0
