# Supplementary material for: GenePainter: a fast tool for aligning gene structures of eukaryotic protein families, visualizing the alignments and mapping gene structures onto protein structures
Source: BMC Bioinformatics. 2013 Mar 4;14:77. doi: 10.1186/1471-2105-14-77 (PMC3605371; doi:10.1186/1471-2105-14-77)
Supplement: Additional file 1 — This file contains the GenePainter software (gene_painter.rb), a README file for installation instructions, the GenePainter documentation, and a script to reconstruct genes via the web service of WebScipio (gene_scan.rb). It also includes example data (MSA, gene and protein structures) used to create the figures. This file is also available from the project homepage. [file 1471-2105-14-77-S1.zip › gene_painter/test_data/coronin_genes/SpCoro.yaml]

--- 
- matchings: 
  - mismatchlist: []

    type: exon
    nucl_end: 34
    translation: MSGRFVRASKY
    prot_end: 11
    dna_end: 1032215
    dna_start: 1032181
    nucl_start: 0
    seq: atgagtggaagatttgtgagagctagtaaatata
    seqshifts: []

    prot_start: 0
  - type: intron
    dna_end: 1032257
    dna_start: 1032215
    nucl_start: 34
    seq: gtacgcatgctttttgagtaaataattattaactgacgttag
  - mismatchlist: []

    type: exon
    nucl_end: 87
    translation: RHIFGQTCKKELCYDNIK
    prot_end: 29
    dna_end: 1032310
    dna_start: 1032257
    nucl_start: 34
    seq: gacatatctttggacaaacctgcaaaaaagaactttgctacgacaacataaag
    seqshifts: []

    prot_start: 11
  - type: intron
    dna_end: 1032358
    dna_start: 1032310
    nucl_start: 87
    seq: gttggtcgatactttaatggtttgaaatttactaattgtcttcaatag
  - mismatchlist: []

    type: exon
    nucl_end: 315
    translation: LSNNAWDSNLLSVNPFYLSVNWNAGAGGALAVIPLNERGKLPDQVNLFRGHTAAVLDTDWNPFHDQVLASGGDDSK
    prot_end: 105
    dna_end: 1032586
    dna_start: 1032358
    nucl_start: 87
    seq: cttagcaataatgcatgggattctaacctattgagtgtgaaccccttttacctcagtgttaattggaatgcgggagctggaggtgcattggcagttatccctttaaacgaaagaggaaagcttcccgatcaagttaatttgtttcggggccatactgcggctgttttagatactgattggaatcccttccatgatcaagtattagcatccggcggtgatgattctaag
    seqshifts: []

    prot_start: 29
  - type: intron
    dna_end: 1032627
    dna_start: 1032586
    nucl_start: 315
    seq: gtatcctgctatttgactttatttatgtattaacgaattag
  - mismatchlist: []

    type: exon
    nucl_end: 404
    translation: IMIWKVPEDYTVMEPYEDVHPIAELKGHSR
    prot_end: 135
    dna_end: 1032716
    dna_start: 1032627
    nucl_start: 315
    seq: attatgatatggaaagtaccagaagattatactgttatggagccttatgaagatgttcatccaattgctgaattaaagggccatagccg
    seqshifts: []

    prot_start: 105
  - type: intron
    dna_end: 1032765
    dna_start: 1032716
    nucl_start: 404
    seq: gtatgtcgtacattgcattagggttttagttactgacttttttgtatag
  - mismatchlist: []

    type: exon
    nucl_end: 1803
    translation: KVGLVQYHPTAANVLASSSADNTIKLWDCEKGVAHVSLKMDVMCQSMSFNADGTRLVTTSRDKKVRVWDPRTDKPVSVGNGHAGAKNPRVVWLGSLDRFATTGFSKMSDRQIALWDPTNLSEPIGGFTTLDTGSGILMPFWDDGTKVIYLAGKGDGNIRYYEYENDVFHYLSEFKSVDPQRGIAFLPKRGVNVSENEVMRAYKSVNDSIIEPISFIVPRRSESFQSDIYPPAPSGKPSLTAEEWASGKDAQPDLLDMSTLYESKGTVEKAVSATVPSAGAQVQKHNEEKVETPKPEAQPVSKPKESAEEQKPSKEPEVKPTTPSASKVEEPSKKRDEDNHQKEETVTQPKREKTPVEKSFPKPASSPVTFSEDVKKEPSEEKKLEVSDEAPKAAPLAESKKVEEKEPFYVSKDKKDISAVNLADLNKRFEGFEKRYEEELAIRDWKIAQLEDKLAKLTEAIKEKCN
    prot_end: 601
    dna_end: 1034164
    dna_start: 1032765
    nucl_start: 404
    seq: taaagttggtcttgttcaatatcatcccactgcagcgaatgttttggcatcttctagtgcagacaatactatcaagttgtgggattgtgagaagggtgtagcccatgtatctctgaaaatggatgtaatgtgccagtctatgtcgttcaacgctgatggtaccagacttgtaacaacttctcgagataagaaagttcgcgtctgggaccctcgtactgataaaccagtctccgttggaaatggtcatgcaggtgctaaaaatccccgtgtcgtttggctcgggagccttgatcgttttgctacaactggtttcagtaaaatgagtgatcgtcaaatcgctttatgggaccctaccaatctgtctgaaccgataggtggttttaccacattagacaccggttcgggaatccttatgccattctgggatgatggaacaaaggtaatatatctagcaggtaaaggtgatggtaatattcgctattacgaatatgaaaacgatgttttccattatttatctgaattcaagtccgttgatccccaacgaggcattgcctttttgccaaaacgcggagttaatgtttctgaaaacgaagttatgcgtgcttataagtccgtgaacgattctatcattgaacctataagtttcatcgttcctcgccgatctgaaagtttccaaagcgatatttaccctccagccccatctggtaaaccaagcttaacagctgaagaatgggccagtgggaaagatgctcagcctgatcttttagatatgtctactttgtatgagtctaaaggtactgttgaaaaggctgtttccgctacagtaccctcagctggtgctcaggtacaaaaacataacgaagagaaggttgagacaccaaagcccgaagctcagccagttagcaagccgaaagaatcggcggaagaacaaaagccttccaaagagccggaggtgaaaccaactactccttcggcatcaaaagtagaagaaccatcgaagaaacgtgatgaggataatcatcagaaagaagaaactgtaacccagcccaagcgtgagaaaacacctgttgaaaaatcttttccgaaaccagctagtagccctgttaccttttcagaagatgtaaagaaagaaccatcagaggaaaagaaattggaagtttctgacgaagcacccaaagctgctcctcttgccgaaagtaagaaagttgaagagaaagaacccttttatgtttcaaaagataagaaagatatttcagcagtcaatctggccgatctcaataaacgtttcgaaggttttgagaaacgatatgaggaagaactcgcaatccgagactggaaaattgcccaattggaggataagctggctaaattaacagaagcaattaaagaaaaatgtaat
    seqshifts: []

    prot_start: 135
  score: 1.0
  unmatched: 0
  prot_seq: MSGRFVRASKYRHIFGQTCKKELCYDNIKLSNNAWDSNLLSVNPFYLSVNWNAGAGGALAVIPLNERGKLPDQVNLFRGHTAAVLDTDWNPFHDQVLASGGDDSKIMIWKVPEDYTVMEPYEDVHPIAELKGHSRKVGLVQYHPTAANVLASSSADNTIKLWDCEKGVAHVSLKMDVMCQSMSFNADGTRLVTTSRDKKVRVWDPRTDKPVSVGNGHAGAKNPRVVWLGSLDRFATTGFSKMSDRQIALWDPTNLSEPIGGFTTLDTGSGILMPFWDDGTKVIYLAGKGDGNIRYYEYENDVFHYLSEFKSVDPQRGIAFLPKRGVNVSENEVMRAYKSVNDSIIEPISFIVPRRSESFQSDIYPPAPSGKPSLTAEEWASGKDAQPDLLDMSTLYESKGTVEKAVSATVPSAGAQVQKHNEEKVETPKPEAQPVSKPKESAEEQKPSKEPEVKPTTPSASKVEEPSKKRDEDNHQKEETVTQPKREKTPVEKSFPKPASSPVTFSEDVKKEPSEEKKLEVSDEAPKAAPLAESKKVEEKEPFYVSKDKKDISAVNLADLNKRFEGFEKRYEEELAIRDWKIAQLEDKLAKLTEAIKEKCN
  prot_len: 601
  status: auto
  matches: 601
  downstream: taagtttttttgtgcattttttattttgtccagaatgcttttttaaacatatcactaagcccggacatcatgccttctccatctcacctccgtaccttactacctcaatatttacaaatgtaggaaaagatatggaaagtcgttcaaaagttaaaacttatggaaagaaccgtagatatattaataaagatattgaaatttgggcttctttagatgaacggccttgtgctttgaaacctcggaacattgaaaattttaataaccaagaaagaagtgaccttgagcatattcactctaaaccgaaaaaagattcattattatcttggaacattctcttaaaaaaaggttcatacaaagaaaatgagttattggcgaaacgaaatcaaaacctggtacctactgtcataataccggcttctcctcgggataatgcatcaaagtcggtagtcagtaaaaaagaggttgtaaatttgtcatcttctgttgctttatccggaaaacccgcaaataattccaaattagatccacttcatcggctcctccaaatagtagcgcaagaagacgctcttccattcagtcaatttgttaagtctcagacttttgagatccaaaaaattggcgaagcaagttatagtgaagtataccaagccagcaatgctgatgacgttcccgttgtttggaaagttatcccgtttggagaagacggacaagctcaatatgctgatgtcctaaatgaagtacagattagccaatggataaaagtcgacggttttgcaaaccttcatcaagtagttgtcgttaaaggtacttatccttcacttttattagaagaatgggatcggtatcttatgcaaaatggttctgagaacgatcgaccagatagctattcatcaacgcaactttattgtgttttatgtcttgatcattcaggaacagatctggaacattttgagctccgtagttggcgagagtgctggtcggttttttatgaaacattaaa
  stopcodon: taa
  ID: 1
  downstream_gap: 
  upstream_gap: 
  additional: 0
  target_len: 5572983
  prot_end: 601
  dna_end: 1034164
  dna_start: 1032181
  reason: 
  upstream: aaaaatcctaaaattttagacttcacagttgaggatgcatcggaagcgtttgatagccttagagaccattgcgactataaaagattattatcaatgggaatattttcagaacctgactttcatccctctctttctaggcagtggataaactcgaaaatagctgaaacaaagttaacccaggttcgtaatttgctaaatttaccatgcaatgcaacttactaattgtctttttttagcgtcaattctcacgctgttgtgaattagcatttacaacgaaactaaaaaagctttcattattggagcggaaatctgttagactaggaataaaggaaaggatttttcgtcaaaatcttgatgtgttgctacagttggataagtccgaacgtattgaaaaaattcataacgcctatgaaaatcagtttgatgagtataaacagattgtcaaaaagctacccaagcttaaggaagattcgcctcgaaaacgccaaaaacttgctcaatcttcttcctaaatgaaaacacttttagagatctgaaatactttgagaatattgaaggcatattagcataaaaagttatgagaatcgactaaattacactattggacgcaattactttttatataatttgcttttgaaagctttcgcttgaaatgattaaagacatttgaaacagtgatcattttaataatataaattttgtatatattttgcaaatttagtgtgatatctagtttaataaaatctataaaggcaccttataaaaattcaaacaattcctcataatgaactgctttttccaaaatttaaatattttaatatctactatcaataatattggttattttcaacgaccagtacaactttaggtgcttgtcattctcatccgtcctccttcctattccgatcccgactttgttcattacctgacaccccggataaagttagctcaattagcaaattctcattcgatcttataaaggaattattctttttcaaaa
  undetermined: 0
  mismatches: 0
  strand: +
  target: gi|51972052|emb|AL672256.4| S.pombe chromosome I
  prot_start: 0
