# Supplementary material for: GenePainter: a fast tool for aligning gene structures of eukaryotic protein families, visualizing the alignments and mapping gene structures onto protein structures
Source: BMC Bioinformatics. 2013 Mar 4;14:77. doi: 10.1186/1471-2105-14-77 (PMC3605371; doi:10.1186/1471-2105-14-77)
Supplement: Additional file 1 — This file contains the GenePainter software (gene_painter.rb), a README file for installation instructions, the GenePainter documentation, and a script to reconstruct genes via the web service of WebScipio (gene_scan.rb). It also includes example data (MSA, gene and protein structures) used to create the figures. This file is also available from the project homepage. [file 1471-2105-14-77-S1.zip › gene_painter/test_data/coronin_genes/BrCoro2D.yaml]

--- 
- matchings: 
  - mismatchlist: []

    prot_start: 0
    nucl_end: 201
    prot_end: 67
    translation: MSWSSAYRSSKFRHVYGKAGSREQCYEGIPITHSVHDNQFCAVNPKFLAVVTESAGGGAFIVIPLHK
    dna_start: -254538
    type: exon
    seqshifts: []

    nucl_start: 0
    seq: atgtcgtggagctcggcgtacagaagctcgaagttccggcatgtttacggaaaagcgggaagcagagagcagtgctacgagggaattcccatcacgcacagcgtccacgataaccagttctgtgcggttaacccgaaattcctggccgtggtcaccgagagcgcagggggaggagcttttatcgttatcccgcttcacaag
    dna_end: -254337
  - dna_start: -254337
    type: intron
    nucl_start: 201
    seq: gtatcattaactagtggtaaagactcattaactagtggtagcggggaagacccaggacacgctggagggactatgtctctcggctggcctgggaacgcctcgggatccccctggaggagctggaggaaatgtctggggagagggaagtctggggttctctcctaagactgctgcccccacgacccggccccggaaaagctgcagaagatgaatgaatgaatgacttttgttgacattttagtagtttgaaataattaaatacataagaaataatttaaagagaaataagggtgtaaaataacagaaaatgtgctggcagttcaacacaaggttattgttgcataatatacttatgtaatatgtaaatgcatgtttaactgttgtgctaataaaccaagattgaattgaattaactctgtcagccttttttagaaatttagaaaattagttagttcagtcctcaagttgaaactaactctgataatcaagagtcgtgtttattgtcttaaaaaggctgctgtgaaattaaattcatccttcagcaaattcagtgtgttttgtgaaatgtggaaaaaaccatagactaaataattaaaaccatactaaaaatatggtttgtagcgcctccttctggcacaaataaaaattgcagacaacactctgaacatacacacatgatgtttgtatattgtatgatgtagaagtgtgtgtgtgtgtgtgtgtgtgtgtgtgtgtgtgtgtgtatttgtgtgtgtgttctttcag
    dna_end: -253572
  - mismatchlist: []

    prot_start: 67
    nucl_end: 318
    prot_end: 106
    translation: PGRVDPHYPRVCGHQGSVMDIKWSPFMDNIIASSSEDCT
    dna_start: -253572
    type: exon
    seqshifts: []

    nucl_start: 201
    seq: ccgggccgagtggaccctcattaccccagagtgtgtggtcatcagggcagtgtgatggacatcaagtggagccccttcatggacaacatcatcgcctccagctctgaggactgcacg
    dna_end: -253455
  - dna_start: -253455
    type: intron
    nucl_start: 318
    seq: gtgagactttaattaataaatataaacgcatgattaaatagtaatcagaatatttataatataacttgagctaaagttaaatgatatgaaataatataatgtgaatacaataataaaataataatattttataatataataacctgacatgctataattaaattcaataattaaagataaaactgaaattatttattaattaataatatcaactatatatttctctctctgtaaaagttttttatttttttctgtactttacactacagtttagcccaatgttgcacatttaagtgtaaatagtggttagaattgcaagatttatactattgtgttttattttatatttttatttacatttttttatgtttttttttttgttttaatgaatgcaatttttatatttgcacttgatgtcagtgaattatcttttttataacactgttagcaaacgcaatacttttaacttattatttattttatgtgcaatatattaatataaaagtacacacacaaacaagaggcaaaataaaataggaaataaacaaaatatatatatataatttaaatgaactaaattgaaaaactctatgaaatttgagtaaaataaataaacctaacgtctgaccggcag
    dna_end: -252821
  - mismatchlist: []

    prot_start: 106
    nucl_end: 468
    prot_end: 156
    translation: VRIWQIPDNGLRRNLTEALMILIGHSRRVGLIEWHPTCSGILFSAGYDCK
    dna_start: -252821
    type: exon
    seqshifts: []

    nucl_start: 318
    seq: gtgaggatctggcagattcctgacaacggtttgaggcggaacttaactgaagctctgatgattctgattggccacagcaggagggtggggcttattgagtggcatcccacctgcagtggcatcctgtttagtgccggatacgactgtaag
    dna_end: -252671
  - dna_start: -252671
    type: intron
    nucl_start: 468
    seq: gtaaccacgacaaccagaactaaccctaaagggggtcacacaccagaagcggcgcgaaacagcaccatgcatttcagaactctaaacgtaggtttctatcagggcacacacaccggccgcggcgccaaagagcatagaatcacaagaggcgacactcgagtgcaatttgggaaacagccactagatggcgcggcgggcaatttggaatgaaaactccagtagaacaacagcatataagtgtgtaaaataaacggttaaaagtgctgatgtgatagtaagtgctgtattgtcgtctttcaggttgtatctcagctttaatgcgctttttaaataaataaataaaaaacaaagcagctgctagccatcgccacagcaataagatccaaaggacagccgaccgctttcactccaaaatggcagaatccggggctgttgctgggcgctgctgttgcaatggaacgttctattgagtgtcgcctcttgctcattctaagctctttggcagcgcccagccacgactcaggacactgttcatatttctgccccgccactgaacaccatctgaataatttaatctcaaataacatgcgtatgtgcgcatctggtgtccgatactttcaactgtcatgtgcgcgctgtgacgccctttaggctgcgtccaaaaccgcttaccacccaagtacagtatgtacaacattttaatttactacacaaccgtcagaaaactctgctgaaaatccagcttaaaccagcctagggtggttgactggttttagctggtcgactaggctggttttagaggggttttgggcattttcagtctggtgtccatccattttctagcctggtcttagctggtcaggctggaaaatgaccagctaaatccagctaaaaccagcttgaccaccctggtttaaactggatatagatggttttggctggacttccagcttggctaagctggtcaagctggttttagctggtcatctcccagcctgaccagctaagaccaggctggaaatggctggaaaccagcctggaaacggccaaaacccctctaaaaccagcctggtcgaccagctaaaatcaaccaaccagcctaggctggtttaagctggatttttcagcagggaagtgtgatctatatagtatgaatataagtactatgaattaattgggacacactttcacttttcacttacattttcactcgagccgccattttcaatatcacgtgacctgcacgcatcgaagggtcacttcactcttattcgtgatccattggatgcacactttagattcttaccggaagtagtaggtcagctgggtactaataacatactgtttttacaatactatgaatttagacagtactcggctcacgcactgtgtttgacattctatatagtctgtaagtatgcaatatcagcccaaatccctttgcaaatcatttcactcggcgggcatctttgcaatgcctcttgtatgttctctatatgatcaaattctccaaaagtgtttgccaagcttatggttaaatttcatatttgaaatcaccagtaaaattaaacaacgactgtctaagttttgtttctaagcgttcgaatcaaactaaatcagcgtttttaaggttgcccaagctaatgcgcactcgatgtgaacgagatcacgacaccaacctcatctacggctgtttatgtttacatattaacttaatcatcctctgattaatgcctcgtctgatcgcgctggtcttgtgattaatgcttcgtctgatcgcgctggtcttctgaaataatttaactaaaaataacttggccttgatggcaaatctcccaaaattacttcgtttacaagttcgagactttgcattaatttcgtgcagattacaaaaccaaaaagcattttgtttgtgagtgcagtaggctcattgaaaagtcaagattcaagtgcgtttgttgagcccagaggattcataatgaagctgcagaaactgccataaacacacgtctgcaacaaacccctcccccggagaatcctcagtctataatgattgctgattggctacttttcttgaaggcggggcttcattcgccatattgaccgttactattttcccaattcataactatacgagtgacatgtcttgtgtattaagtctttgctcttctggtccaaacccctcccctggagaatactcagtctatagtgattgctgattggctcctgttctagaaggcggggcttcgttcgccatattgaccgttactattttcccaattcaaaactatacgagtgacatgtcttgtgtattaagtctttgctcttctggtccaaacccctcccccgcagaatactcagtctatagtgattgctgattggctacttttctagaaggcagggtttcattcaccatattgaccgttactattttcctaattcataactatacgagtgacatgtcttgtgtaataagtctttgctctactggtccaaacccgtccttagtctataatgactactgattggctccttttctagaaggcggggcttcattcgcaatattgaccattatactttcccccattcaaactttacttgtgcttttgttctaactaaccatagagtcctgaaaggctttccattgctgatcttcctacaataatttctccattaatgtgacag
    dna_end: -249986
  - mismatchlist: []

    prot_start: 156
    nucl_end: 633
    prot_end: 211
    translation: ILMWNLEEGVAVKMIDSHPDVVLCMSFNTDGSLLATSCKDKKLRIIDPRSGKVLQ
    dna_start: -249986
    type: exon
    seqshifts: []

    nucl_start: 468
    seq: atcttgatgtggaatctggaggagggcgtggccgtgaagatgattgacagccatccagatgtggtgctctgcatgtccttcaacaccgacgggagtttactggccaccagctgtaaagacaaaaaactgcgcattattgatccacgctcggggaaagtgcttcag
    dna_end: -249821
  - dna_start: -249821
    type: intron
    nucl_start: 633
    seq: gtcagacacaaaacatgtgttatgaatattaatgttgttgtttttggatgttatttttgtattatttgtaagtcacgttggataaaaaacgtctgctaaatgaataaatgaattaatgtttagtgcgtaactattatataattcagattttgttgttgaattatactgtaacttattttaaatgtaataataaaattcatacatttattttttagacgtatcattttaactcaagttaactcattcactaaatatattttgcaaaaaatttgttaaatttactttaaccagattcagttgacaacaaatcatttataataataatattttgttttatagagtttttttatcgtttgtaaaaataaaaaatatttctcacttaaataaagttattattaatgtatttaataacatgaactgattataaacaatgttagtgcagtgtctaataatcatagttcaacttttactaatgcattagtaacatgcttgttagtacagtaaatgcaccgagttaaaggtgcagtaggtgattgtcttcagaagcatttgctgttgtgctgattgaaagtctcttcacaatctaatagtaatcattacagtaaataatctaaatgtgcttatatgtatttttaaattttaggtaaggcataaaacaaaaaaatgttcatccaattaaacagagtcggaccgacatctctcataattccgataagtagcccaatctgtctgtcagcaaatgtagatttgaacaagtgcgcagccttttgtacgcagatttgccgaccgccgcgcgttcacgagagagagagagagcatgcgtgcacgatcggtaaaagcctgctgaatcaaaactttttaaaagagaaaggatgacaatggctgaaggatttctcttagacgggtaatgttctgttttaaaactgatgtaacgttagatgttgttgttacaaatgggttatatcttcacagaagtgttgttcagccactaaaatcgtccgatgaaagattgataagactattttcagtttcataagggaccttttacagcatcgatgatgtagattttaattagtttaacaacaaaacacaagtaaatagagcttttccgtctagtctctctccctatattgttaaccatgcaactctaaatattcaatctgaaatagcatgtcagtttggcttgcacgccgccggacaagcactagtcgcttttaacacaggagggagggttcttttgctgtgctcttgtttcaggaggcgtggctctagacgacaggggagggactgtgattctgagatttatgctaagctgttagcattgtggaagatcacctactgcacctttaacatccgctaataatgaatggctttattttccataactaatattaataaagcagaatacacactgtaataaatgtattatttattgtttgtttgtgtttaaaaaaaatttaagtttatttttatttttcttcatgctacttttagagttatgtttttctccaacccaggctcatttctgaaaatgtacccatgtatacatttctggagagcgccaaatacaacccaagctcattctggaaacgtagccccgcagacgtttctggagactgcgatttacgtggccggaggtacgtatggccacgtttagatttttttgagcgaacactcgccggccgacggctcaccttcgagtggagggctttcccgatgcaaccagtttgtccgcttagctcgcagcgttacgtcggtagagcagaggcccggaggaggaggagccggccgcggggatgaccgggatcgagtccggggaagagcggttccaaaaatcaggcaagatgaaaaacagaatccaaaaaataagggcaaggacgcggcaagatccgaaaacgcggtcgaaattgaagacgagggcttttgctttttttttttctggacggcttttgcaaattgtcgcttgggtttagggaaggaggaggagcaggaggaagaggagggcggccaagtcggccgatccggctgcttttcgcgcgagaacagcgcgggcgtgaacagcgcgctcccgagaggcgcccaagatgcgaaaaagcgcgcacagcagcctctcgcggatccgcgaaaacaaaaaccgatcgaatatgtacctcccgggacatatctagcggtccgcagaaacttccgcggggctacgtttccacaatgagcccgggttgaccaaatatgtcccaggagctacgtcgtttttttgcagtttttatgtttgcgtatccaccagagggcactgtgtacgctcaaactacacatctcaaagttctctcgtgattgtcattcatacctgctgttctcatgtaaatcccaacccaagctcattctggaaacacagctccgcggacgtttcagtaggccgcgaattacgtggccggaggtacgtatggccgcatttagatttttcaagcgaacgctgcagggaaatgtggcgccgctccgctcctcctcttcgcgctcgccggctgacggcttgcttccgattggagggccttcccgatgcaaccagtttgtccacttagctcacagcgttacgtcggtggagcggaggctcagaggaggaggagccggctgtggggacgaacgggatcgagtccggggaagagcggttccagaaatcaggtaagatgaaaaacagaatctgaaaaacaagggcgaaaacgcggcgagatccgaaaacgcggtcgaaattgaagacgagggcttttgcttttttggacggcttgtgcaaactgtcacttgtgtttagggaaggaggaggaagaggagggcggccgggtcggccagccagccaaccagttggacggacggcaatccacagcggcctccggcggcttttcacgcgagaacagcgcgggcgcgaatggcgcgtgctccagagaggcgctcgagacgcaaaaaagcgtgcacagtggcctctcgcggatccgcataaacaaaaactgctcgaatatgtacctcccgggacgtatttcgcggtctgtggaaacgtccgcggggctacgtttccacaatgagcccgggttggtaaatccacaagaggccgctgtcgactgactgactgactgactgacagactgactgacagactgactgccaggcccaccccctaccctaaacccaaccgagtgttttaaaaaaacaatacagaaaaacaaaagccgtcagatttttaccacgttttcagaattttcacatttttctcactctgttatttacttgtgtattttattttatttttatccctgtagtgttcgttttcctgtagacgaactatggccacacgttcctctggctacataattcacgatctccagaaatgcatacagggctacgctttcagaattcaattcaattcagctttatttctctagcacttttacaatgtagattgtgtcaaagcagcttcacatataagatcacagtaaatgtaaacagtgtagttcagttttcagagtttaagttcagttcagctcacttcagtgtggtttaatattcactgctgagagtccaaacactgaagagcaaatccatccatgcgcagctctacagatcctgaaccatgcaatctagaaaatgagtctatgtggtttttctttccatcatattttagtgtgtgtgtgtgtgtgtgtgtgtgtgtgtttaattgtgttgttgtgagcag
    dna_end: -246106
  - mismatchlist: []

    prot_start: 211
    nucl_end: 750
    prot_end: 250
    translation: ESCCKSLRVNRVVFLGNLRRVFTTGVSRWNSRQIALWDQ
    dna_start: -246106
    type: exon
    seqshifts: []

    nucl_start: 633
    seq: gagtcgtgctgtaagagtctgcgtgtgaaccgtgtggtgtttctgggtaatctgaggcgtgttttcaccaccggcgtctccaggtggaacagcagacagattgcattgtgggatcag
    dna_end: -245989
  - dna_start: -245989
    type: intron
    nucl_start: 750
    seq: gtagagctgaaacactgttaaacacacgtgcacacacacactaacatttacacacacacaaacacttacacacacacaatcataaacacagaatcacaggcatgcgcacacacacacacacacacacacaaacacgtacacacacacacagtcaccatactccataaattttacacgcacacactcacacacacacgcacacacactgttgtgtatgtgcag
    dna_end: -245767
  - mismatchlist: []

    prot_start: 250
    nucl_end: 855
    prot_end: 285
    translation: DDLSCPLLEEEIDGLAGALFPYYDPDTHMLYLAGK
    dna_start: -245767
    type: exon
    seqshifts: []

    nucl_start: 750
    seq: gatgatctgagctgtccattgctggaggaggagatcgacggtctcgccggagccctgttcccctactacgatccagacacacacatgctctacctggctggaaag
    dna_end: -245662
  - dna_start: -245662
    type: intron
    nucl_start: 855
    seq: gtgtgtgtgtgtgtgtgtgtgtgtgtgtgtgtgtgtgtgtgtgtgtgtgtgtgtgtgtgtgtgtgtgtgtgtgtatgtgtgtatgcatgtgtgtgtgtgtacaaataataacagagaatgaagtattttcaaaatgtaaatgtgtgtgttgtgtgtgtgtgtgtgtgtgtgtgtgtgtgtgtgtctcatcatcag
    dna_end: -245467
  - mismatchlist: []

    prot_start: 285
    nucl_end: 952
    prot_end: 317
    translation: GDGNIRYYEVGAEKPFLQFLTEFRSAAPQKSL
    dna_start: -245467
    type: exon
    seqshifts: []

    nucl_start: 855
    seq: ggagatggaaatatccgctattatgaggtgggagctgagaaacccttcctgcagttcctgacggagttcagatctgcggctcctcagaagagcttgt
    dna_end: -245370
  - dna_start: -245370
    type: intron
    nucl_start: 952
    seq: gtgagtttcagcttcacacacactcaacaccacatcatctacaacacacacacacactcaacaccacatcatctacaacacacacacacacactcaacaccacatcatctacaacacacacacacactcaacaccacatcatctacaacacacacacacactcaacaccacatcatctacaacacacacacacacactcaacaccacatcatctacaacacacacacacactcaacaccacatcatctacaacacacacacacacactcaacaccacatcatctacaacacacacactgaccaaacactgcagcacatgttcattgagggtctgtatgtgtatgtgggtgtctgtgcgcacttatgtgtctgtctgtgtgtgtgcatgtgtttgtgtgtgcatgcatgtgtgtgtgtgtgtgcgtttgtgtgtgtgtgtggacgcgtgtgtgtgcatgtttgtgtgtgtatatgtatggatgtacgtgtgcgtggttgcatgttcgtgtgtgtgtctgtgtgagagtgtgtatgggtgtgcgtgtgtgcccctctgtatttgcatgtgtgtgtgcatgtgtgtatttgtgcatgcatgtgtgtgtcggcatgtgtgcatgcgcatgtttgtgtgtgcatatgtgttgatgtacatgtgtgtgggtgcatgtctgttgtgtatgtgtgagtgcgtatgtgtgttcatgtttgtgtgtgtgtgtgtgtgtgtgtgtgtgtgtgtgtgtgtgtgtgtgtgtgtgtgtgtgtgcgtgtgtgtgtgtgtgcag
    dna_end: -244582
  - mismatchlist: []

    prot_start: 317
    nucl_end: 1065
    prot_end: 355
    translation: CVMPKRGVDVSECEIFRFYKLVTFRGLVEPVSMIVPRR
    dna_start: -244582
    type: exon
    seqshifts: []

    nucl_start: 952
    seq: gtgtgatgcccaagcgtggtgttgatgtgagtgagtgtgagatcttcaggttttataagctggtgacgttcagaggtttggtggagcccgtctccatgatcgtcccgcgccgg
    dna_end: -244469
  - dna_start: -244469
    type: intron
    nucl_start: 1065
    seq: gtgagtcaaacctgcacggtaaatatgagtatctgcagatgtgtgtgtgtgtgtgtgtgtgtgtgtgtatgtgtgtgtttgtatgtgtgtgtgtgtttaatgattgtgtgtgtgtgtgtgtgtgtgtgtgtgtgtgtgtgtgtgtgtttaatgattgtgtgtgtgtgtgtgtgtgtgtgtgtgtttgtatgtgtgtgtgtgtgtttgtatgtgtgtgtgtgtttaatgattatttgtgtgtgtgtgtgtgtgtgtttaatgattatgtgtgtgtgtgtgtgtgtttgtatgtgtgtgtttgtgtgtgtttgtatgtgtgtgtgtgtttaatgattatttgtgtgtgtgtgtgtgtgtgtttaatgattgtgcgtgtgtgtgtttgtgtgtgtgtgtgtgtgtgtgtgtgggtgtgtgtgtgtgtgtgtttgtatgtgtgtgtttgtatgtgtgtgtgtgtttaatgattatttgtgtgtgtgtgtgtgtgtgtgtttaatgattgtgtgtgtgtgtgtgtgtgcgtgtgtgtgtgtgtgtgtgtgtgtctgtgcgtgctgtctgtttgtgtgtgtgtgtgtgtttaatgattatgtgtgtgtgtgtgtgtgtctgtgtgtgtgtgtgtttaatgattatgtgtgtgtgtgtgtgtgtgtgtgtgtgtgtgtgtgtgtgtttgtgtgtgtgtgtgtttgtatgtatgtgtgtgtgtgtgtttgtatgtgtgtgtgtgtgtgtttgtatgtgtgtgtgggtttaatgattatttgtgtgtgtatgtgtgtgtgtgtgtgtgtgtgtatgtgtatgtgtgtgtgtgtgtgtgtcag
    dna_end: -243636
  - mismatchlist: []

    prot_start: 355
    nucl_end: 1156
    prot_end: 385
    translation: SEAYQEDIFPMTAGAESALSAAEWLSGIDR
    dna_start: -243636
    type: exon
    seqshifts: []

    nucl_start: 1065
    seq: tcagaggcgtatcaggaggatattttccccatgacggcgggcgctgaatctgctctgtcggctgctgagtggctcagtgggatcgacagag
    dna_end: -243545
  - dna_start: -243545
    type: intron
    nucl_start: 1156
    seq: gtgtgtgtgagacgtcttcatctaactttgtgaattacagtcgaatgatccattaatgatctgatttggtgtgtgtgtgtgtgtgtgtgtgtacag
    dna_end: -243449
  - mismatchlist: []

    prot_start: 385
    nucl_end: 1290
    prot_end: 430
    translation: GPVLISLKEAYKRPNPVSLRASRRDRRMIKGIDLLENISMNTDRE
    dna_start: -243449
    type: exon
    seqshifts: []

    nucl_start: 1156
    seq: ggccagtgctgatttctcttaaagaagcgtacaaacgaccaaatccagtcagtctgagagcgtccagacgggacagacggatgataaagggcattgatttactggagaacatctccatgaacacagacagagag
    dna_end: -243315
  - dna_start: -243315
    type: intron
    nucl_start: 1290
    seq: gtgtgtgtgtgtgtgtgtgtgtgtgtgtgtgtgtgtgtgtgtgtgtgtgtgtgtgtgtgtgctctaatatataagatttagtatcataactaaaaactcaatatatgacatagaaataatacctttaattacttttatttgatgtttacaatgaaaatccagttagatccacttaattgttaaataaagcaagtctctcatgtaatatatctactaccaaaagacagacaatattactgtatatactgtattgtacataaatcatatcaacattttcacaattgtcaataatattactgaaattaattgaaaaactgaataaatagacgtttacacacatttatacaagtacaaaaataggatcaatgattagctgtggatttctgcagatttcttgtgggccgactcatgaggtctcaattgtcctgacttatatggtgagatcaaaccgagccgctagtgttgatatttcactgctcctcgctaattaaagtgcttttaaatgaactagaataagtcaatagtatctggatgcagcctttatgatgcaagctgagactgcatcactcagcgatgcaatgtcagacacaatgcactcaaatggagctagtgacatcactgtgacgggtagggttaggggtggggttaggtgagcccattaaaaagcattggatgcagcccagattgcactgcaccaggtctgcagccagacccctctccaataagttagtgtctgatgatgtgcagttgtttctgtgagggttggtttagggttaaggttagggctatggttaggccatcgacactattattaacctgagagaaaaacaatggaagcctattggctcgtttccactgagtggtacagtatggtacagttcgcgacggccaccttaatcaggcttgcgttcccacttccaagggtacccttttagtgggcggggtgtatgacagaaaagtttcagtcgacgtcattctcgctctagaaaatgtctacagtaaagctgcacgggtcaatcacacatcaaatgaggagcacttctcactacacagatgctttatacacataaatactgtataaatgttcattactaacctgaacatgaacaggagttgattataactgcagatcaatgacatctgtgattatattaaataaataaatgaacatatatgaacacatacagccccttacagtctccgatatgataccaactacagaagaactacacacagcagacatttagtccttatttaggttcaaaacaacaaaaagtttagcctacagtcagagcagacctctcgtgtgtgtgtgtgtgtaatcttcagcagcacgtgtagcctctgttagagagtcattccatcattctgagttcatgttagtccagagggtgatgatgataatagttaataaacaatatagataatagataataaacaaggcagtttgttcacgtttgctgaagaaataatgtgctccttttttccggcttctcctttgttttgttgcgggtcactcacgcgtttgtcagtgtctgacaggatcgggtttcaaaagcacgtcaataatcaagcgcacgttatcatcatcagctcaagacgtttgttatttcagatgtagacgcacggcgagcacaagcaagaaagcgaaaccgctcgcgcttcacactggctcgtaaaaaactacagggcacagggtaaatctgctcttctatttggctttgtggctgttcatcaagacgacaacaaggtttgtttaagcccgggtcgaccatgacacgttattatatctatatgtaattccgctgtaaactctcggctgtgtttttcaaacatagcgggttttttgttttcatgctggcttgttgcgtaagcgaatgacgtatcactgtaaaccaatagcgttcagctacgcgtctagctccgccttttggtatcctttcttgtggttggtaccctttcgaaaggttgccgaaaaagttgtacgcttcggttcggtacgccttttgacagtgaaaatggcccttaaagcttaccaaaccgatccgtaccactcaatgaaaacaggccatatgtagtgccctgtgtgtgagtgtgtatgtgtgtgtctgtgcgtgcatgcgtgcgtgtgtgtgttcgtgcgagcgtgcatgagtgagtgtgtgtgcgcgttactgctctttcaaaacattgtcattttagtaattgaggttgtacttttagttttcattgacattttacatttattcacacagcatttttgttcttcatttacatgtttttatttttcatatattttttaaagtctgttcatatactttatttcaagagttcacacttagatactgtttgacaacttgttagcaagttagcaggtttggcatgctgtcccaaggagagaaccctgagctcggagatagttgagcccagggctcccgccaggtccataaagcatgtgaggggagtacgaggtcagatgttctcgagagctcccctcggctaaagaggaaaggaggagaaggggtggataggggggtttcttcggaaaacgaagataagggagtagatcttagctaggttacttatagtgagtttggatcaatccgattggctagccaatgagtgtagatgagtgaccagctgcagtcaatcatatcacgtgctcctctcgaaattagtttgtgaaacttcattaaatttttttatttttttatgtcatcattattactttctatcattattttattatattattctttcattcattcatacattcattctttttttcggcttagtctctttattaatctggggttgccacagtggaatgaaccaccaacttatccagcttatgtttcatgcccttccagctgcaacccatctctgggaaacatccatacacactcattcacactcatacactacggacaatttagcctacccaattcacctgtaccgcatgcactgtgggggaaaccggagcacccggaggaaacccacgcgaatgcggggagaacatgcaaactccacacagaaacgccaactgacccagccgggactcgaaccagcgaccatcttggcgacagtgctaaccactgaaagagctgtatttctgacaaatattgtcctgcatcttaacaatgaaatgctaattgtattccaatctcctgtgtgtgtgtgtgtgtgtgtgtgtgtgttcctgctcag
    dna_end: -240108
  - mismatchlist: []

    prot_start: 430
    nucl_end: 1416
    prot_end: 472
    translation: LLTTVYRQQEELRKLKEELREKEERIQTLELELNNLRNTHTH
    dna_start: -240108
    type: exon
    seqshifts: []

    nucl_start: 1290
    seq: ctgctgacgacggtctacagacagcaggaggagctgaggaaactcaaagaagagctcagagaaaaagaggagagaatacaaacgctggagctggagcttaacaacctgagaaacacacacacacac
    dna_end: -239982
  unmatched: 0
  prot_start: 0
  stopcodon: tga
  downstream: tgactcagtcatgctttatttacacttaatatctacagttgaagtcagaattattagccccctttgaatttttcataatttttaaatatttcccgaacaatgttgaacagattcaggaaattttcacagtatgtctgataatatttgttcttctgaagaaagtcttatttgttttatttcggctagaataaaagcagtttttaagtttttaaacactattttaaggttaattgttattagcccctttaagccatgacttgcctaattactctaacctgcctagttaccctaatgaaccttgtgaagcctttaaatgtcactttaagctgtatagaagtgtcttgaagaatatctagtctaatattatttactgtcatcatgacaaagacaaaataaatcagtttattaacactattatgattagaaatgtgttgaaaacatctgctctgttaaacagaaattgggggaaaaaataaacaagcggtctaataattcaggggggctagtaattttgactttaacagtatattgaagatggatgtacatttgtaaattgtgtttggcaaaactgaattatgaaacttttgtggagatttagtttgtaatgacattggatgatgtttataattgaatataatgttgatttttttatcttattaagctgttttttttaacccttgtgtgttgttggggatgttttcatccactctggggttattttaagtcttaatttgccctcaactttctttgtgtttcagcaaatgggttgatttttgctgacaaatcttattttgtcacatattttggggaaaatgctttcaaaagattcaacaatacactaaaacgggcaaattgactcccctttggttatgttgggggctttttttgccccattgacttccattataaccacatgttttgattgcaaagccacgacagcatataatcctgcattcttgattgttgctggttttccctgctgggaagaggtcaaatatgt
  additional: 0
  prot_end: 472
  ID: 449
  dna_start: -254538
  reason: 
  downstream_gap: 
  upstream_gap: 
  target_len: 455449
  strand: 
  - 
  target: gi|166781280|emb|CU651481.1| Danio rerio whole genome shotgun, scaffold Zv7_scaffold2405
  upstream: tcatctttcctgttgatttaattattttttatatatatttgtatattatatttatttattcctgttattgtatttaatattttcccctaacattaagttgaatatataaatatttggactgatgttattaattaattaattttttttttttttttgttagattaattccaattttggctttagcactgactaatttaatgcatatgcacaaatatattgtttatgtatttatgtttatatttgtgtgtatgtgtgtgtgtgtgtgtgtgtgtgtgtgtgtgtgtgtgtgtgtgtgtgtgtgtgtgtattaatataaatgtattaatataaatgaacgagagatctgtgaggggtgagatcatttattctgagcactgtacgatgcagaataattgagaaatatcagattatctcaacataaatccactcataccttcctcatatacagtaaaaagaaataagaaaggataaaaataagacaaagtaacaaataaaggagtaaataagcatgaaaaaatgaattaaaagtctaaatagatgtataaaggctctctgaagagtcattgtttcctccgttttgctcttttagacactgaagttgattatttttggtgtgtgagagacattcgttcgtatattctgtaaatccactgcgtgaagctgctggagaagattattccagcagatcattcttctgcaaatcctccgtctcattaactagggttacacaatctttgccgtcagcgtgagcggagagagggaaaataggtcatgtgtggtttttggtggcgttagagacctgatgagtgcaaatataatcagtctttcctattaatctgtcaaaggtgtcattattaatagactttatgcatcctaaagagatttatttcactatccagctgctgcataaacatgatgtgcaaacctgtttaaccgaatgttttgctgcacagtcttcatacatgtggttgtgatttctgcctgtgtttgtggtctgcag
  score: 1.0
  prot_seq: MSWSSAYRSSKFRHVYGKAGSREQCYEGIPITHSVHDNQFCAVNPKFLAVVTESAGGGAFIVIPLHKPGRVDPHYPRVCGHQGSVMDIKWSPFMDNIIASSSEDCTVRIWQIPDNGLRRNLTEALMILIGHSRRVGLIEWHPTCSGILFSAGYDCKILMWNLEEGVAVKMIDSHPDVVLCMSFNTDGSLLATSCKDKKLRIIDPRSGKVLQESCCKSLRVNRVVFLGNLRRVFTTGVSRWNSRQIALWDQDDLSCPLLEEEIDGLAGALFPYYDPDTHMLYLAGKGDGNIRYYEVGAEKPFLQFLTEFRSAAPQKSLCVMPKRGVDVSECEIFRFYKLVTFRGLVEPVSMIVPRRSEAYQEDIFPMTAGAESALSAAEWLSGIDRGPVLISLKEAYKRPNPVSLRASRRDRRMIKGIDLLENISMNTDRELLTTVYRQQEELRKLKEELREKEERIQTLELELNNLRNTHTH
  prot_len: 472
  status: auto
  undetermined: 0
  mismatches: 0
  matches: 472
  dna_end: -239982
