# Supplementary material for: GenePainter: a fast tool for aligning gene structures of eukaryotic protein families, visualizing the alignments and mapping gene structures onto protein structures
Source: BMC Bioinformatics. 2013 Mar 4;14:77. doi: 10.1186/1471-2105-14-77 (PMC3605371; doi:10.1186/1471-2105-14-77)
Supplement: Additional file 1 — This file contains the GenePainter software (gene_painter.rb), a README file for installation instructions, the GenePainter documentation, and a script to reconstruct genes via the web service of WebScipio (gene_scan.rb). It also includes example data (MSA, gene and protein structures) used to create the figures. This file is also available from the project homepage. [file 1471-2105-14-77-S1.zip › gene_painter/test_data/coronin_genes/BrCoro1D.yaml]

--- 
- matchings: 
  - mismatchlist: []

    prot_start: 0
    nucl_end: 198
    prot_end: 66
    translation: MSRSIVRQSKFRHVFGQAVKADQAYDDIRVSKVTWDSSFCAVNPKFLAVIVESSGGGAFLVMPLSK
    dna_start: 540356
    type: exon
    seqshifts: []

    nucl_start: 0
    seq: atgagtcgcagcattgtgcgccagagtaagttccggcatgtttttgggcaggcagtgaaggcagatcaagcttacgatgacatccgggtttccaaagtgacatgggacagctctttctgcgcggtcaacccaaagtttctggcagttatagtggagtctagtggaggaggagcctttctggtgatgcctctctcgaag
    dna_end: 540554
  - dna_start: 540554
    type: intron
    nucl_start: 198
    seq: gtaagagacatgaagagagagacgctcaaacacgagagcagggcacaacctaatgttctgtttattggaatccactttctgactacacttagcctttccccaaaatgaatgttacgctctaatacaaacaggtggttttgtgtcttaattacagtgtatatgttttcagtatttacctaaaaaaggagtgaaatatgacaacatacgccattgggcttgttttacagggatagtttacctaaaaatgaacatttattcactgcttactctcatgtgactcttttcttaaaggaaatattttgaagttgaaagttaaaaacctgtaaccattggcttccattgtaggacaaacaaatacagatcagtggttacaggcttccaacattctgcaaaatgtcttatttggagctttacagataaaagaaactcataatagtttgaaacaagtaaacggtgagtaagtgatgacataattttcatttttggaggagctattatcagatctaatgaagaaaatataggagtttctcaagagtgcaaattacgaacttttttttttttttaataatttttttaacaaataaaacaaacctcattttgtaatttgacaataaacactgccttttgggcctcaagattggtggccctgatcgcaacatacagttgtatagtgtnnnnnnnnnnnnnnnnnnnnnnnnnnnnnnnnnnnnnnnnnnnnnnnnnnnnnnnnnnnnnnnnnnnnnnnnnnnnnnnnnnnnnnnnnnnnnnnnnnnnaaaacaagcaaaataatctgccaatggggtgagcaaaataatcttgtttttgacataagattattttgctcaccccattggcagattattttgcttgttttaaggaaaaactcacttaattttggcatattatatcttaaaacaagacaatgtgttttgcttgtccagaaaatgcttcttgatttaagaatttttagatatttggactcaaaactagacataaaaaatcgaagtaagaaaagcattttttgcagtgtacaggtgaattgggtaggctaaattgtccgtagtgaatgagtgtgtgtgtgaatgtgtgtgtggatgtttcccagtgatggtttgtagctggaagggcatccgctgcgtaaaaacttgctggataagttggcggttcattccgctgtggtgaccccggattaataaagggacaaaccaacaagaaaatgaatgaatttatgaatttaaatagtttaatagaatgaattagctctttggaaatcaccacacaattgtctcgcgacccaccggggggttcccatccccactctggaaatcactggggtaggtgaagcaatatggtcaaatagataaagaaacggtgtgatagtgtagtcctagtgatagcagatctcattgtaatgcggtgtaactgtgttagagaagcattaaactacagtctgacctgctaaacaacagactagagattacatagcagatttggctcagaaatgttggcctgacttgctctttgctatttttaaataaatgttcaatgatatcttttagaattttttgggggaaaactcaatctaatgctagtaaacactgccgtgtttacagtgcagctgtaatacattgtcatgttacaataatgcagttctgattgcagtggactttacacatgatatgtctattatttaatctttatggatctgtatttgtgggtatatttgttgaagagcctcagccgagctcatgttaaatccaccatcccccacggggcttcattacaccctcactgaggcagcgtttgaagcccatggaaacagggcacgcaacctgcatatgttgtctgaaagcacctcagtgacatacaccgcagctgagtttagagatgataagtaagcgtttctgagatgatataatccccatcatccattgctatctcctcttatctttttcgcttcagcagcttgcattgcagtgaaatcgttacactatgatgatcatacattttttcagtgtgcagcatccacctggatgatgcaacggcagtcattttgcgcacaaacactccagctgattggtggagaggagagagtgatgaaggcaattatgatatctgaaggttaggaggccatgatggacagaagccagtgggcaaatttggccaggatgccagggtaaaacccttactatttttcgattgacatcctgggatttttaatgaccacagagagtcgggacctcggtttaacgtctcatccaaaagttagtgctcactgagcagtatagagtccccgtcactatactggggcattaggacccacacagactgcaggttgggcgccccctgcttgcctcactaacaccacttccggcagcaatctaactttcccatgtggtccaggtactgaccaggtgcagccctgcttagcttcagtgggcgaccatgagagttgcagagagctagctgccggctaattgttattattgctatcacatttatgtggagtattttcatttcagtatttaaagagatgcttttttaattatttcaagaatttattaattatttttaatttaatgtatacagtttttacccccccccccctaaatttctgtgtatcgtctggaacctccttgtggctccctggggttcaaatagggagtcaaataggtcaaccaaaacacattttacatgacttttaggtgtttctaatgaaattgcaacctttgtcagacaagacaaagtcaaacacagcatatcgatccgcagcagtgcatctcatcactgcgtgtcatctgtgagttggtctggattctctaagggtccatcggttaatgccctttaagtgtggctcctctgccgagtcacgagcatttatcagcaggcctggatagacacgctataaatatccagctctccatctcccctgtgctcagtctcaggcaggccaaaagaaaaactccctttttaacgcctcatcacagggttataaatacacgccaggaggagcagccgaacacagagccaacacgtgcaaaaaaacggctctacgcgaacaacaaaataacagcaaagttacatcacaatccttagagagcaactattaattgattaatttccaaactctgacatgaaactgcaaaacaaacagtagagcagtgttttggttgggttagaggttaactcaacctgaagagatcaaactgaacattgatgatccattttgtttggtcatgttcgagtagcactaaacatgaattcatatttatagaggataatgctttttaaactatgaataaattcaaggatacattttattaacacaattgaatagatgtcatttatgaagctctctcttatgagcttttgtttctgaaaaaagcaacccaggctcattctgaaaacgtagtcccgcggacgtttctggagacagcgaaatacgtcccgggagtttcgtatggctgcatttaatttttttaagcgaacgctacggggcggtgtgacgccgtttcttttcccgcttgccggctgaccgcttacctccgtgtggagggctttcccgctgcagtcagtttgttcggtcagctcatcgtgtgcgttggcggacttcagatgcagagagaagttgacaaaggcgtccgggttcaagtccggggaagagcggttccagaaatcatgtaagacaaaaacagaatccccaaaaaaaataacaaatagttcataacaaagtgagaacgtggtgaaaacccgaaaacgagggtttttctttttttagatggcttttctaaattgttgcttgggtttagggaagtgtgcgggtcaatcgttaaaactggttgggttcagggaaggaggagggtgggtcaaccgattggctggtcgcgcagtcaatcatttggtctgtcagacagcggcctctggtgggttgacgcaagagcagcgcgggcgcgaacggcacttgcgagagacgttcgagatatgaaaaagcgcacacagcggcctctcatggattcgcgaaaagaaaaactgcacaaatacatacctcccgggacgtaatttgcggtctccagaaacgtccgctggactaggttttcagaatgagcctgggttggaaaaaaggtgagaaaattgattgagctggagaattaggccacatgatatcaccttctgggtgttattaatttaatatctcgttttaaatagggggagattatgtggtcacattggtggcaagtcaaatgtgattcagccagtggtggaaagagtactgaaaaatcatactttggtaaaagtaccattactcgcctaaacatgtagtgtgcgtaaaagtatctgttgtcaatattactcaaagtatgagtaaaaagtagacctttagtactcgattagtgaaaaatgagttatacactgttaaaagctgatgcgtttacatgtgatttgtggatgtgtgcaaacgtaacattctgtagtgcatttagttattgcccagcaggcacacaaggtcataagacattaataataggtttgatttaggttgtgatgtcaggtgaccaaaattcaatgttaagccagcgtctaatgacaatgttattttgacgttgatatttggttgattttaggttgtgttaaaaagttaccaaaatccaacatcaagccaacatcttaaaccaacatcatattgacgtcaaatactgacattaattcatcaggtatggcaaccaaaatccaacatctgatagacgtcatagtggtaacgtccacacaacatcaagctgtaccatcattattagacatagatatttgatttattttaggttggactgtggacactaatgtcggcctaacattaatttctgacatcaacccgattttcatttccaaacaaaatgcaacatcccctcaactttagagtacaacatcaatcaggcgtcatgttgatgtcttgcgcctgctgggtgtttagggccattttggtcatcacacagtaaacatccgtcatcttctcatcagtgtcatgcatctaaaaagtctctgggtcaatgtgtgtaaaaacttttggacatctacttgaacacttttaatgcttccaaacagtttgcctcaattataaatcgcacatgtcttgaggtagttcattaggatgcaatttcttaaattggacaggaatcacaggactgatttttctgatccccatagacaggaaaaaataaagtagtgactgcaggcttaggaaaagtagtggagtaaaagtaccaatacagcactaaaaattaggggtgtcaaaattaattgtttcttcggtgcaccacgatgcagacgcggaaaattcggtatcggttcagtaataatcataaccggtaattttgtactgacgtcatttatctcctatgcgctctgtcgcgagggaggtgagcgccggtatttacaacactcagccaactcagggccggcccgtggcataggcaccataggcaaatgctaagggcgctgtacatccagggtggcgccagaaatgagcgcggttcagttggttttgttttcaatattcctgacacgcattcagttatagacggcaataactcaaaaacctctaaccctaaaaagatctaaagtgtgtttcctacacaaagacaaagctggttatgtttcacagctgtctttcttttttttttgctcgacattacgagcactgctccgtttaagccctcgcaatatgtgtttagccgggagagctcgcactgagaggagctctcagtaagggaccatcggaaaagtgctttgtttttttttgttttctgctctgcttagtttgagctctccctgttgcgagggtttaagtgtgtgtgtgtgtttgtttgttactgtctatgtttgtgtatgtgtttgaatgtgagacagtgtggtgcagtgtgtttatacagacagcatgttatagcttcccccttaaatataacactgtatatggacagcatcgtcaatgcaccgtgatatcgaattgaactgaatcgaaggcatgacaatcgtaaccgaaccgaaccgtgaaaccagtataggttcacacctctactaaaaatgtactcaagggaaagtaaaagtacacatttttaaaaactacttagtaaattacaattcctaagaaaagctactcaattacagtagtttgagtatttgttattagttactttacaccactggattcagctaaatattttaggattacaacatttatacatacattaccgttcaaactgggtaagtaatttatttatttatttatgaaatgtatttatggaattattttttaacagcacggaatacaatatgccaactattttgttagtaaatcctcttcgtttgagcttatctgcattgaaggatcctgtgaaattgtatcagtttacacaaaaatattatgccaaaaacattttgtttgaacctttttattttaagccctgaagaccttccatacttcactaatactcctttgtacacatataaaattgcatcattgtaaaaaaaacgtaaaacatacacagtgatgtagtgatgtctgagaagactaatgatgtgctgtaaatgcagatgtgctaaagtcattgaaagcatgggtctctacttgttcgaatcacttttttgcgctacaaatattgctgttgtctgattttgtacagttaaagaccaaatgattagccctcttgtgatttttttttttcttttcttttctttttaaaatattacccaattgatgtttaacagagtcagtaatatttcacagtattttttctgtagaaagtattatttgtataatttaagctagaaaaatcagtttaatgtctagtcaaatattatttactgtcatcatggcgaagataaaataaaacagttatgagatatgagttattaaaactatcatgtttagaaatggtgttgaaaaatattcaaataatataattgtaaaaaacactctcaaaatttggacccaacttttgcggcattttggttttaataatatctttttattatccccaatacactccaatcctctgttttacccttctatcttggacagtgcttatgcctcatggagagatcttggattggcttcttttggtgatctttacattgacgttgtttttgcctcttttggtcagttggcatcccaatttaatgtccctaaatccaattttttcagatacttacaaattcgagattttgtgcgcaaaaaatttgttaactttccaaatgcaccgcctacttcagatctagacacaatactgggcatagatccctgtgctaaaggttcaatttctaaattatttaatataattgttaatcttcaattttcttctgataatttacggacaacctagactcaagacatgggaattgacattactgaggagacatggaaagcggtcttgaagagggttaactcttcctcaatctgtgcacgtcacaggctaatacaatgcaaggtagtgcatagagctcattggtccaagagcaggctagctcgcatcaatccgtctatagaccctgagtgcgacaggtgtcatctactttattccatatgttttggccctgtccttccctgcttttttttggagacaaatatttctctcgctatcagctattaccactgttgatatcccaccacgtccaattattggtttatttggggttcttccgcccgaccacactttaccctctcattttgtagactttgtagccttcttaactcttctagctaggcgattaattcttctgaactggaagagctctcaccctccttctcacacttgttggataagaaatgttctttattttatgaaattagaaaaattatgtactctcttcaccgaactagcaaactagggaaactatttcgggtcaacacattgtagacttgtattttctgtatataagattgcactagtgttgttgttttttacttatttatctatttatttttattatttaatttttattattatttatttatttttattattattatttgctcaaaatactcttcagtgtatttgcttattgttacatgtttatgtctttgtaaatttttgtaatgtttcacaatggataaataaaacataaaaaaaataaaaataaaaaaataaaataaataaataaataaaataaaaaataaaaagtggtgttgaaaaaatctctttgttaaacagaaaatgtggaataaaataaacagggggctaatagttcaggattttcttcagatgtgttttctaaaaaagaaatggttttggatgaatgacctagcttattttgaaagacacttgcacctggatgttatattaggcacagccaaaattccttcagattgtaaatgttaaagattatttctgaaaatattacatgtacattaataatactttaattctgatccctgctatttgtgtttctcaatatggatgtattcctcataaactttgtcgtttgttcttctgttatag
    dna_end: 549044
  - mismatchlist: []

    prot_start: 66
    nucl_end: 321
    prot_end: 107
    translation: MGRVDKNYPLVVGHSGPVLDIDWCPHNDNILASCSEDTTAM
    dna_start: 549044
    type: exon
    seqshifts: []

    nucl_start: 198
    seq: atgggtagagttgacaaaaactaccctctagtggttggacactcggggcctgttctggatatcgactggtgtcctcacaatgacaacatcctggccagctgctctgaagacaccactgccatg
    dna_end: 549167
  - dna_start: 549167
    type: intron
    nucl_start: 321
    seq: gtaatcatcatgacagacacgcataaacatctccagcgcctgccagccactagccttgcattcataaacatgtttcagttgcccttttttcagccgagtgaagcatgtctccatatatacctactcactctggggggaaagatcacagtgactgacaatagtgttaatatgagggggtgatgactggagttaacggtgggacaggagctggtatttataaacacatgttagaaaggcactcttggccagaaacctgttcacaaataagccagtggtaatgacagacggggaaagatgcactgaggtgtctgtagggatgagtcgtttaatttcagcacacaccagggcacgtgaatgtcctcatccaaaacttatttggcacaagattttttaatttaaatatccaaaaaccaacagtgttgtatattttactaacttttaaaccaacattatcccaagaatcaaagaagatacaaatcagaagcagtttaagtgaataacttgtactgagtccagtgttgttatgctaattatacaccctcaattactggtttggtttaatagaaaacagggtagcatcaaaagtgctttaatatgttgggtgttttagtagcctgcagaagaacagcaagctcctctgcttttatgtcacatcgaacttgtctctcattaccatttgcttcagagatcgtgtctcgttttgcttcgacagcttttaagcttaggtctcattcaaaccgaacgcgtctttgcttctaaaaatgtgggacgcaacgcttgagaatggaaaagtgcagcataaagcatgagcttatcctgacacagccactgggtgcctgtaaacagaaacttgcactatgcacttgctttccccacctttgagttcttctgattggaactgacagtgatgagcagtgctgcatgtgaaagttgaagttctcttagggtgctttcacacctgccttatttagttcgattgaatcgcactagagttcgttttacatttacattgggtcatttagcagatgcttttatccaaagcgacttagaaatgaggacaaggaagcaatttacacaactataagagcaacaatgaataagtgctgtaggcaagtttcaggtgtgtaaggacagtgtaaggtaattagtaatttatttatttattttttgtagttagtggaggagtcagagagggaattgcatattagtaaggaaagtggagactaaatagttgagtttttagtcgtttcttgaaaacagcgagtgactctgctgttctgatgcagttagggagttcattccaccaactgggcagattgagcgtgagcgttcgcgaaagtgatttcttccctctttgggatggaaccacgaggcgacgttcatttacagaacgcaagtttctggagggcctataaatctgcagaagtgagagcagataagaaggagcaaagccagaagtcgctttgtaagcaaacatcagagctttgaatttgatgccagcagcaactggcagccagtgcaaacgaatgagtagcggagtgacatgtgctcttttaggttcattaaagaccactcgtgctgctgcgttctgaagcatctgaataggtttgatagagttagctgaaagcccggctagtagagagttgcaattgtccagtttggagagaacaagagcttgaacaaggagttgagctgcatgttcagataagaagggtcggatctttctgatgttatagagtgcgaatctgcacgatcgagcagttctagaaatgtggtcagagaagtttagttagtcatcaatcgttactccaaggcttttcaccgttttggatgcagtataatggttgccccgtccatctggattgaaaagttgtgatgtagagtcgggttggcagaaacttcaagcatttctgttttcccttttggtgcggttcgtttaagcaggtgaaaatgcagcaatcgtactcgagtgtgcaccaaaagtggaccaaataagcgtaccgagaccacctcttcaagcaccctggagcggtttgtttgtggagagaatatgatccgtactaaaacagttccaaccgcaaaaatactgcgccttttggactaattcagctgccgttggccgatgcactgtgcattatgggatatggaggaaaactatttgttgacagcgctttaccaacagagagagagagaagggaaaacattacctgatggatcgttggtaatatttctgcaagatgaccatgtcgcagtttagctaaattaattcacagctcctcctgaagcgacgagtgatgcattaaacactgttttccagccacggccgcgcttcattctcaaaatgtatagtttgtctaaagcagggatacaatcagtcagcgcagtcgtcccttcatagtaaaaagcgacattttgtgtctgccggttttgtttacttgcgggagttcactggcattttcccacatgtgaattctgagcaatcaataagcagtttaggaaatatgtttaacaacatctggccaatgagagatgtggattttgtcagatgactgcattttggttcgttttaactggttcggaccaaagccagcagtgtggtgtgaaaacaacccaaagacggcagaagatgcaacaatgtatcatgcattggtgcggaccaaatgaagcgaactacagatgtgaaagcacccttaaagtggttcacatgcacgcaacttcaaaaaatgtgagacactagcgtaatggtcacaaatccgacaagtgtatgtttgcattgaaaaacaatagaataatagcacattggaaagggcctcacaaatgccagaatagtctcgaatgcagcaattttattggttgttgtttttcttaaaaggatagttcaactaaaaacgacagctatttattaaatctgccagtatgtataaaaacgtatgaatgctatttgattacattacattacaaatgtgaatggcatgcgctgtatgcactgctgttagagaaggttaactgcagctgtcatctgctctggcattgctgctgcgctcgccgaataccaaagcaacgctcccacaacatactgtttgctaggacaggacaagatttggcaggcatccgaggatcccaaaacatttcaatactgagaaaatcacctttaaactttctaaatgaacttcttgttaatgcatattactaaccaaaatgtagtttttatatgtttgcagtagaaaattggcaaaaaatctgattattatgagtgattacaatagatcaaatcagaagctgagctgaaaaggcaaagctctcgatttaccagtcagtctactttccttttctcacatactgtatggtcatgagctttgggtcatgactgaaaaaacaagatctcggatacaagcagccgaaatgagcttcctttgcagggtggcagggcgcacccttatagatagtctgtcagccggaaggagctcggagtagagtcgctgctcctccacatcgagagaagtcagctgagatggcttgggcatctgtctcggatgcctcctggacgcctacctcgggaggtgttccatgcatgtctcaccggaaggagaccacgggaagccttgggggcattggaatcacttatatatcctaatgacatcaacataaacatcttggtacacctaaacaacaaacttttctctgtgtttattggggccttgagttcctctagttatataaccatcgctctaatgcaatcatgtttactcag
    dna_end: 552918
  - mismatchlist: []

    prot_start: 107
    nucl_end: 451
    prot_end: 150
    translation: VWQIPDHTPSRPISEPIVVLEGHSKRVGIIKWHPTARNILLTA
    dna_start: 552918
    type: exon
    seqshifts: []

    nucl_start: 321
    seq: gtatggcagatccctgaccacacaccctctcgccctatcagtgagcctatagtggtgctggaaggtcactccaaacgagtgggaatcatcaaatggcaccccactgcccgcaacatactcctcactgcag
    dna_end: 553048
  - dna_start: 553048
    type: intron
    nucl_start: 451
    seq: gtgaagtattatcagtgcgcatgactgccaacatcctacactgaacagatgctgcacatacactactggtctatagtttgggaacagaaagagtttctaatatttttaaaagaagcctctgctcatcgaataaatctgcatttatttgatcaacaatacagtacaaagtgtaaaatggaactgttttcatactgcatgtacagtagatttaaatgtaatgattttttagatttttttttctgtgtcacagtccttcagcaatcattttaattagatgatcttctcctcaagaaacaacttttattattactaccagtgttgaaaattgttgagctacttcatatttttgtggaaaccaatacagaaacgttctttatttgtattcagcaaggatgtgcacatttctttcaagagtaaaagtaaaacctattgaatgtattaactatgaagcaggaaaaaatgcctttaacattaactaatggtcccctgaagtgctttgaaatgtgcatttttttattcgatgtgtgactttgttagtttttatcaaaactgagagtgttttgaagtcaatggttgaggtgcatcgaatgaaatgttgttaaaagtgtcttgaaggggcggggaatgttggatacaagagagcatatgattggtcaggagatttaaggagaaactgatgtatgaggtgatgtcaaaatgattgatgatccatttaggcggaagtgacaaacagcaagctgtgaatgtttataactactctatgttattaatgttagttttgtaactgtttttggagcaactagcatatagaaatccttaagactagcatactgatgctaacatctaaaaactttattttaatttcatgggaacttaaataattgagcaaatcagcattaggcacgggacaacaaccgtttttaaggtaaaccacggtttggaaaagttaagtcatatatatatatatatatatatatatatatatgtatatatatatatatatgtgtatatatatatatgtatatatatatatgtatgtatcatatgaattaaataaacaaatattgtttcatattattgttatatttttatcattttatctgattttgtttcatatgatcttttatttcatggtgtcacaaaatacagctggatgcaggcagaaacatgaataacagggaaagaaaatgatgtttgcatgttgcaatttattcagcaatatttaatgttgggctccaattattacttttgaacaaatgctttgaatttcattcatatttattgtcattcttaaactaaaatgtgaaaaataatcaaatgaatgagtacatagtgaatcatagactttaaaaacgtcaaaaagaaatagacctttccatgggatcaataataactgattgaacatatatattgtcgtgatgatttgagaaaatttatatgagatttttgtatcatattgcccagcgctaggtatagtgtacaaatcattttatgttactggaaataaatgagaagcagctgaaaatcgtccctccatcatgcagtgcgcttgtgtctcag
    dna_end: 554608
  - mismatchlist: []

    prot_start: 150
    nucl_end: 630
    prot_end: 210
    translation: GSDNLIIIWNVGTGEALITMDDHPDLIYSVGWNYNGSLFCTTCKDRRLRVCDPRKNEVVA
    dna_start: 554608
    type: exon
    seqshifts: []

    nucl_start: 451
    seq: gcagtgataatctgattatcatctggaacgtgggcactggagaggccttgatcaccatggatgaccatccggatctgatctacagcgttggctggaactacaacggcagtctgttctgcaccacctgcaaggaccgtcgcctgcgagtctgtgaccccaggaaaaatgaagtggtggcg
    dna_end: 554787
  - dna_start: 554787
    type: intron
    nucl_start: 630
    seq: gtaggtgttacatagaaaggagaaatccatagggcttttagtacacgcagaccagacagattcaaatgaacattaacattatcgcttgaaaaagttaaacaccacttttatttggaaatagacttattttacaagtcatctggaattaaacagttgatttgactattgttttattcattctgactgtttccaggtctggctagagcatttttaacgtagtgttggtatatcacaccaattccacgcgtgttcagtaagaaaaggtctggagagtgttttcttcaatgccaaaaatattagtaatttattagaaacaaatgaataactcgatgacagagctctgggttacgttacctcaatgcaatacaagaattacattcaagaggtttgcaactcacatacatttcctgactccagcataaatacagaactgatcnnnnnnnnnnnnnnnnnnnnnnnnnnnnnnnnnnnnnnnnnnnnnnnnnnnnnnnnnnnnnnnnnnnnnnnnnnnnnnnnnnnnnnnnnnnnnnnnnnnntctttggctctttgtaacccctagacatacttcctctttctgcaacctttctctgcatacaggaactgaacaattacgtgcatcttaatgttatttcacaacttctacaagcatcatgacaacttgtgacatgtctagactttttattaaacaaaggcccccacacttattcttattctgatttttccacttgtcagcatgttccttaaaaaagtatccagcacggtaaaataaagtaagtgtgtctggtcaagatgtgttgtaaaacaataagaaagattgaataatctgttgttagtctaaacctttttctaataaaaaataaagacacaaaatcaataaaattaaattccttttctccaacagtagtttagcataaaacattgaatcagattagaccattagcatcttgctctaaaacgtttcctagcttgacctttctgtagttccatcaagtattcagacgagcacaatcatgatgtaactacagaaggaatatttaactttaaattggaaaattatcaaaactcttggaatttgctttgaatgagaacctaatggtctaatttaattctgatctttgctatgctaagctaaaagtgctcctgccagacccagagatcagcagaatggattcaaaaattgggtttagctctgtttaaagttataaaaaaaaactttaagttattttgtcatcaaatgatctgttaaaacaaaattacatgattttttgatgtgcatgctggaatttattcaataaatgtaccatcatagtttatgcactctcagaaataaaggtgcaggagctgtcactggggcagtaccttttcaaaaggtacatatttgtacctgaatagttcatagtcataccttaaagggactttttaggtacatttgggcattaatatgcacctttctgtggactctttgggtccaaatatgtatcttttgaatatgtgcactttctgttattagataaagtttattctacttatttagtttttccaaatttatgctcatctcggcgttttcattaagcattttttttatgtgataatgcaaaataaataatagaaataaaaagtggagaatttcttaaaagattaacaggttgaagtgaaggttttttcctcctgcag
    dna_end: 556462
  - mismatchlist: []

    prot_start: 210
    nucl_end: 750
    prot_end: 250
    translation: ERLSPHEGIRPMRAIFTREGNIFTTGFTRMSQRELGLWDP
    dna_start: 556462
    type: exon
    seqshifts: []

    nucl_start: 630
    seq: gagagactgtctccacatgagggcatcaggccgatgagagccatttttactcgagagggtaatattttcaccacaggcttcaccaggatgagccagagggagcttggactgtgggatccg
    dna_end: 556582
  - dna_start: 556582
    type: intron
    nucl_start: 750
    seq: gtaatgctacaaaattaaaattgtatctcacaaaaaaaaaaaaaaaaaaaaaaaaatatatatatatatatatatatatatatatatatatatatatatatatatatatatatatatatatatatatatatatatatatatatatatatatatatatatatatatatatatatatatatatatatatatatatatatatatatatatatatatatatatatatatatatatatatatatatatatatatatatatatatatatatatatatatatatatatatatatatatatatatatatatatatatatatatatatatatatatatatatatatatatatatatatatatatatatatatatatatatatatatatatatatatatatatatatatatatatatatatatatatatatatatatatatatatatatatatatatatatatatatatatatatatatatatatatatatatatatatatatatatatatatatatatatatatatatatatatatatatatatatatatatatatatatatatatatatatatatatatatatatatatatatatatatatatatatatatatatatata
    dna_end: 557194
  unmatched: 0
  prot_start: 0
  stopcodon: 
  downstream: 
  additional: 0
  prot_end: 250
  ID: 1055
  dna_start: 540356
  reason: 
  downstream_gap: 
  upstream_gap: 
  target_len: 557194
  strand: +
  target: gi|166780154|emb|CU651155.1| Danio rerio whole genome shotgun, scaffold Zv7_scaffold2079
  upstream: ctatctatctatctatctatctatctatctatctatctatctatctatctatctatctatctatctatctatctatctatctatctatctatctatctatctatctatctatctatctatctatctatctatctatccacttacccacccacccatccttccttccatccatccatccatccatccatccatccatccatccatccatccatccatccatccatccatccatccatccacccacccacacacacacacacacacacacacacacacacacacacacacacacacacacacacacacagttaaagtcagaattattagccccctgattattattttttccttatttctgtttaatggagagaagttttttttttaacacttttctaagcataatagttttaataactcatttctaagacgctnnnnnnnnnnnnnnnnnnnnnnnnnnnnnnnnnnnnnnnnnnnnnnnnnnnnnnnnnnnnnnnnnnnnnnnnnnnnnnnnnnnnnnnnnnnnnnnnnnnngatggtttacgtagactatacaagaaaatacagcttaaaggggctgataattttgaccttaaagtggtttataaaaaattcaaaactgcttttattctatctgaaataaaacaaataagactttcaccaaaaaaaaaaatgttataggacatactgtgaaaatttccttgctctgttaaacatcatttaggaaatatgtaaaaaagaaaaaaaaaattcaaaggggggctaataattgtgacttcaactgtataagtaaaataagtagaacagattaaaattaattaataacaatcaaaaagcaagagacagaaggggatttttttaaatgagacctaaaaccaccaatctattaaaataccaatgattgtgttgtccatatctgaccaaaattgaatatattaattcattttatttttcataatttttaatgtctgaatattttctcttttttttttgtttgacagcc
  score: 0.533
  prot_seq: MSRSIVRQSKFRHVFGQAVKADQAYDDIRVSKVTWDSSFCAVNPKFLAVIVESSGGGAFLVMPLSKMGRVDKNYPLVVGHSGPVLDIDWCPHNDNILASCSEDTTAMVWQIPDHTPSRPISEPIVVLEGHSKRVGIIKWHPTARNILLTAGSDNLIIIWNVGTGEALITMDDHPDLIYSVGWNYNGSLFCTTCKDRRLRVCDPRKNEVVAERLSPHEGIRPMRAIFTREGNIFTTGFTRMSQRELGLWDP
  prot_len: 469
  status: partial
  undetermined: 0
  mismatches: 0
  matches: 250
  dna_end: 557194
- matchings: 
  - dna_start: -163231
    type: intron
    nucl_start: 750
    seq: tagaggatccccataaatatatgaagttgaccacaggaacatttttgctcgaaacgcgagccgaattcagacaacaaaactgtacaggatatggctgtaaagggaaataaatccaacattaacgtattgaaaacaaaacaaagccgttttttttttttttttttctgttgtattgaaattcctggaacagtttagtctgaaagagagccaaaaaaacaaaacaaaaaaataaaaaaacaatacagcagtcaagacaacctttgtaactgcagttataaactgcttactaatgtttattaatgtagagttaatgcttaacagataatgaattcaccatatgctaatgcttaataaattattcatagtgtgtagttatcacatgcaaccaaatgacaaatcactagaaagcccaggatatcctctgatagagtagctaaaaaaattctaagaaaattcatgtaaacacaaggtccactacagaggacacaagtcattaggtggggtctcaggaagatatatatatatatatatatatatatatatatatatatatatatatatatatatatatatatatatatatatatatatatatatatatatatattagggatgtaacggtatcagaatttcacggtacggtaatacctcggtatgaatgtcacggtacggtatttattgaatcatttacaggaaaaaaaccaaacttatgaaaatactccaaaaaagtgccaaaagtgtaaatgacatacaaattagccatctatctgtaagctttgaaacaggaacttcaaaaaaattattaaaccatgtaaaaaaattaagtttcaatttagtagtgttgaaaactcatcacattcaacatttaatcactcactcacttagatagagatgggtttaaaggaaaattatcatataaatataatctggtaaaagctggtatctctgggtatttacaatgtcccctgcaacagaaaaaaaaccctctcatttgggactgaggtttctgggacagagagatatgacttggcccaggttgacagcagtgggtaacgttgtgcattgtctttccaccacttgaggggacaagccataagtaagatagaggtctctttgcggtacaagtcaatgtctgcatcaatctgaacagtgtgctgtgtttctgcagcccccatgactgttattagtcgtattccccaacttgcaggcacgtgcacacgtagggctcaacctgtgcagtgcacatgcccgttttagtcttggatagaaagtgcccttccaaaatgatcaaaagtgcccccacgacgcgacacatcctccctcgcccttcagtaggcgcgcgacaacaccgctcttgaatatgcgcgctcaacccccccctcctcgctttacattacgcgcacgacaacaccgctattcagtacgcgcgcgcgacaacacagctgatcagaacgcgcgcgacaacaccgctattcagtacgcgtgcggcgacaacacccgcttaggttcgatcatttacagctcttttttatccccgcttcttgcagcacactccatttccccattactggatctgcagcaacaacagaccgcaagggatgatggccaagcctgggctgatgggaattgtagtttccgctacctcccgttcgcttcattcgcctgagcaaattttctcagaagacctatagttttaccgagtcatgcgaccacggtaatatcgaaaaaaattaatattgcggtatgacggtatttacaattccgttacatccctaatatatatatatatatatatatatatatatatatatatatatatatatatatatatatatatataaagtcttcttttgctgaacctcatatcaaaccaaatccataatgctttaactctcgtattatgttccaggtcagtctggctttagacatttgttaactattgatttatttctgttacatttgtgatgttcacaggtcagtttgaaccctagtttcatggttaatgctgatcaactttgcagttcatttaattaattcagaaattttgcttgaaaattcattatattgatgtgttcaatgccattctacatctatttgtactcgacagaagcagaaagaagaatcctcgtttagaaattgttgttaaaaatgtaatccaatgttagtgaagggatatgaatgctttgtaacagatttacatttagaattttagtcacaaataaattaacagaactcatcatatatgataaacatggatgattctggttcttattgatcctcattcttcacacacaaattttgatgtaacaatgagcattcattttacaatatctcccaaatgccctatattttgcacatttttaaacacaattgttaaaactaatttgaaacaactcttttcttttgtctttgtcatgatgactacataatgttttacttgttatttcgcaagatgctagtattcagcttaaagtgcaatttaaaggtttaagtagattaacaaggcaagttaaattatttaggcattgaacattgaacattagacattgttctgttgccaatcaaggaaaaaaacaacaacaacaacgacataataactaaaaaggggttaaaatgtgtttaaaaaaaattccagtcaagctaatatataaaagcagacccggattggcttatcgggaggaccgggagaattcccggtgggcctctccgttttttggccgcgagggctggtgtttctagctgcttgcactcccagcagtcgcacttttttttcatttatttatttaattgaccatagcctcactctttttacactgcaaaaaatgcttttcttacttagattttttgtcttgtttctagtccaaatatctaaaagttcctaaatcaagaagacttttccagacaaacaatacaatatgttttgcttttctagaaaatgcttcttgatttaagaaattgtatatatttagactagaaacaagacaagatctaagcaagacaagcattttttgcagtgtattcattgttttgccgcagctccgctcttcttattcactgtctcgcagccacatgagcaaaatacagcctgtaactatcattccggccacacaaccgtaacattgccattgtggtccagtggtcagcacgttgcgttacgatgctgtcgacccgtgttctaacctcacctaagtagtttttttttatttaatttttttattttttattgttaagacgtataaaattgtaaggttgttgaacatttgaagttctaaagcagctgttttcttgaaaaagacgtgatagtgtaattagaaatgaccttattttaatatagtcagtcgtgaactgaggtgggccggtctaaggcttgaaactccagggctgaaaaggagtcccaatccggccctgtataaaagacattatcctaaagaaaataaagttataggaaaaatactgaaatttccttcattgaattttacttgggaaatataaaaaaaaaaagaataagaaatttcacaggagagctaattattttggcttcaactctacatagttaaataaactcaacttaaaatggctttaatttaattacgttttgttcatctggacctcagcatatggaccaaaacctttcaggtttcattaacatctttatgtttcaaaaatgagcagaatttctgacacctgaagacaaataaatgatgacagaattggatgtttgggttgaactgctgctttaagatttactcatgttatccatttaatctcactgccctggttttcttacatataactgattgtgtaaattctgtcatttcag
    dna_end: -159411
  - mismatchlist: []

    prot_start: 250
    nucl_end: 855
    prot_end: 285
    translation: TNFEEPIALLELDTSNGVLLPFYDPDTNIVYLSGK
    dna_start: -159411
    type: exon
    seqshifts: []

    nucl_start: 750
    seq: actaattttgaagagcccattgcattactggagttggacacaagtaatggagttttattgcctttttatgatccggacactaatatagtgtatctcagtggcaag
    dna_end: -159306
  - dna_start: -159306
    type: intron
    nucl_start: 855
    seq: gtatgactaggctgcgtcttcatttgttatcactcgcagacaggcgctgtaaagtagtctctgtctccacag
    dna_end: -159234
  - mismatchlist: []

    prot_start: 285
    nucl_end: 1001
    prot_end: 334
    translation: GDSSIRYFEITEEPPYVHYISTFSSKEPQRGMGFMPKRGVDVSKCEIAR
    dna_start: -159234
    type: exon
    seqshifts: []

    nucl_start: 855
    seq: ggtgacagcagtattcggtattttgagatcacagaagagcctccgtatgtgcattacatcagcacattcagcagcaaggagccccagagaggaatgggcttcatgccgaagagaggagtggatgtcagcaagtgtgagatcgccag
    dna_end: -159088
  - dna_start: -159088
    type: intron
    nucl_start: 1001
    seq: gtcagttctgcacggttacaccggccaatatcaaatactgatcaatagttccttgtgctagtatagctatatgatgtggattcagttacacgtacagctataacaaaaagacaacttgtagaagttcactaataaataaatagatttagtacactgtaaaacagttagttctgtgttctccagttatttatggttgtgaattgcaatatggaatgttagtagtttgaaataatgtattgattaagaaataatatacagagaaatgaatctgtaaaataacagaaaatgtactggcagcttattacaaggtttttggcagcaaaatgtacatgtcaagcctgggcaaaggattgcaggagactcaggaatgacatggggtgttgacagacataaccaagagaataccggacaatggactaactaaactaaggggtataaatacacaaggacatgatgacactgatgatacacaggggaggaacacaggtggaactaataaacattaacaaatggcaggaactaaaacaaaagagtcacgtgatgaaaacaaagacacatggagaaggaaaacatgggtgaagatcacatgacaaaaacatggaacacacaacctgacattacaccatctccccaccccccaccccacccccttaaaaaagcgccctaaccaataaacagaagggtgagaggaggtggtcagggaagactctaggagggaggagccaggagatgagttggagcacgtggaaaggaggaggtgaagagccatagggcgaaagtggcatcgaggtcccggagagccaaggtaaagcggatggctgatccgaccgaagcgacgaagtctgcaagcccgcagcagagcctgagcgacagaggagcggagtccagaggtggaggcagggcaacgactgactaaggcggagctggagggacaggggagctggtgggctgatggtccacagaggagataagggaagaaagagccaacgtggagacgttgggtcggagggcagaggagaagagtcggacgacaacctctggtcggcaaaacaggttggcaggccttcgttgagacctcctcaattggagctggagggtgagctgtgggactggctgactgtagcagcgctgaagttacctgaatggctgtaggtgatgacatcagcgaaggtgaagaagggtgggatgctgctcaggactctttagctatcgtcctctgggatcaaaaggctgaaaggctgtttgggaacagcggaaggcttcgctccagaagtctattagcagcatttctgggtccagggacagctcaccctcagtggtgggtaggtgggcggggctctcgctcgtccttcaatgtccaccagaactaccacattcagcgttgttgccggctcacacaccttgtcagacggttggttgagctcctcctgctctgtgatgttccgctctgtcgctctcaatggcacaccacgggtggctctccgtttgcggtgggctctggtgcatgatcactgcagatgggcgatgggctggtcactgggtttggagtgccaaagactgaacaatgatctgttcctcgccagtttccactgcacattggtggcgagattgcctcaagggccatcttcggacgacagtgctctgcaagtggttttagagttgtaaaaccctcagagcatgtcatccggccagctggattgagatactaggaacaaaaatcgtcctgtattgtcctcgaggctgctttcctcttgcttcagcataaggatgaggaatttaagggtgtagatggaaaccatggggtaaacacaaggggaaataaaagaaaacactggggtagaaagactatagaaatacaacaatggaataactaaactaaagggtagaaatacacaaggacatgatgacattgaccacaggggaggaacacaggtggaactaatgaacattaacaaatggcgggaactagaacaaaagggtcacatgatggaaacaaatccttgtaggggaatgatgaaaacatggaacacaggacctgacagtgcaacatcaacacagacaatctatctctttaaaccaggggtgtccaaactcggtcctggagggccggtgtcctgcatagttaagttccaatttcctctaacacacctgcctggaagtcttgattagctggttcaggtgtggttaattgggttataactaagggtgcttttacacctgtgaattgattcagttgttccgaaacagagattacaaatttgacattgttgcactttgctcttggagcagttcgctttcacactgcaaagtttctaatcggaccaaaagagctaaaacaagtcacgtgtgagtaaactctcctcacattggtcagagtgtcagggtttattttgcagagtcccgctcagctgtcaggggaggtggtggtttggtgtgtttgacaaggtgcacacgacgtgtcttaagagtgagtagagatacagtggggcggggtgagaagggtgcgcgacgtagcctatttgaggaccgggagggagacgcgagattaccgggagattatcactcgtttgcgggcatccggagactcgcgaaactttccgccctactcataattctctcttcatatagctgtatgcccattacatatccataaaacacagtaatataaccgcgctcggatcgtatcgctttcacactgcaatcgaaccgctccagggttcgtttcagttgagccgagaccacctcattcaagcgatgtcagattttgcgcggatccgagagcgattggtggttttacatatgccaaacgaactgtgttaactgggcaaacgagacaggttccgaaacaaaagtgtaggtgtgaaagcaccctaaaatatgcaggacaccggccctccaggactgagtttgaacaccacagctttaaactattaaaaatgttaataaaaagtaacttttcccaactttttagggttataagttgtcagaagaaagatcaagatcccataatgcaatttaaaagcataaataataaaaaattcaaacataattcacaatatatggaaaacttaatttaagtatattttttacagtgtagctatatgtatttgagtaatattatatatttataaactttatatactttattctaccaagtattctacaaaaaattcatattccctcccctcagccaggatgtttaaaactgatctgacggcaccgtaaagacattcataatgttacaaatacatgaaaaaaagactgaaataatatctccacttcaactaaatattaatcagcataactcatttattaaccacagaaggctgaagtaataatgctgtaaaatctgttttgtcattgcaggagaaaaataaaatccattataatagaaatcacaaattttagatggtgaaaccacactcacacataactgtaccatatttttgattaaatgaacagccttggtgaccacaggtctacatttatatgataagagtgcactaaaaatgccaagttttccttttggattttaaagtgttttaaatgtaacaacaagacttaaaaaatgtaaaaagctgtattattcattcttgatcacagggtaaaatgtctcaaactaaatttaagctacattttaggccttaaaaagtcttacatttactgaaatattcttcattttcctttgtccatgtatacagtagctacccaatctggccaacacctatacattcactaataagccatctcaataaaacattttatttaaaaatagcattaacttcctttccttatagtaatatttgtttaaaagttcattcatttactgctgaggacactgatctatattttttttattatcatcttttgatagggcaagtgaaaatcttttccaactgggatataaaaaaaaaatccttagcatttagccctgtatacttcgaaaaattcattcataatggtcttaaaatgtcttacaaattgtaaatttaccttggtgaaacctgcagaaatcctgagtcagaagttgacaatgtcacttcgaataaaaatagtgcgtacagtatgcgtttgtatacctgtagtccaccattgttgttttagttattaaatactcatgtattactgtagattgaacatgtagcgacgacacggtggctcaatggttagcactgttgccttacagcaagaaggtcgctggtgagtgtcccggctggctcagttggcatttctgtgtggagtttgcatgctcgtgtttgcgtgggtttcctccgggtgccccggtttcccccacaatccaaagacatgcgctataggtgaattgaataaactaaactggccgtagacgatgatattttcaggcctttctaaatgcttgaaaatataaataaaagtattttgtaactgtaatggcacacctttcgtacaaatccttacgcaccaccttttgcagcttctatttctacaaccagtatttgcaaaaacgcgagtaagaccgaatcttattttaaagaaaaggtttactgaataaatgcaaacaaaaatacaaagttacaatagactcgatcagctcggtcaaaaaactgtgttgcgcaatctgacttaaacgtatgaactaatgacctcatgacgaattgttgtcggaagccaaaataccaaagaaactgttttaaaaattgtatcaattattaaattatgcattttagataatacaattcaattcaattcagctttatttgtatagcgcttttacaatgtagactgtgtcaaagcagcttcacataaatggtcatagtagctggatcagggtagttcagttcttagtgtttaagttcagttcagtttagctcagttcagtgtggtttgaagtcattattgagaggtaatacgatcacaatgaattcttattatatttaaatttaaacttttatcatgttttaacccttttaactaaattattatcacaaatgaattatgcataactggctcttacagtaacgatctcagtatgaaatccaattgcatttctttgaacttagccctttatgtctttgtctaataagctaaatgatcatattgagcattcccgaaccgtctttttttctgtaacag
    dna_end: -153976
  - mismatchlist: []

    prot_start: 334
    nucl_end: 1059
    prot_end: 353
    translation: LYKLHERKCEPIMMTVPRK
    dna_start: -153976
    type: exon
    seqshifts: []

    nucl_start: 1001
    seq: attatataaactccatgagaggaagtgtgagcctatcatgatgacagtacccagaaag
    dna_end: -153918
  - dna_start: -153918
    type: intron
    nucl_start: 1059
    seq: gtgagctcaagctcattgattaaggttgttttaatattgaagtactgtgtagaaataaattcatgtagcagaaacagaagagctgatgatatgagtaaaagtacctctgtttttacacttgcag
    dna_end: -153794
  - mismatchlist: []

    prot_start: 353
    nucl_end: 1287
    prot_end: 429
    translation: SDLFQDDLFPDTAGPDPAVEPEEWMDGRDADPILVSMRDGYVPPKSRELKVSKKNVLDSRPATRRSMSAVDGSSLP
    dna_start: -153794
    type: exon
    seqshifts: []

    nucl_start: 1059
    seq: tcggacctcttccaggatgatcttttcccagatacagcaggtccagatccagctgtggagcctgaagaatggatggatggacgagacgccgaccccatcctcgtgtccatgagggatggatatgttcctcccaaaagcagagagctgaaggtgtccaagaagaacgttctagacagcagacctgccacacgcagaagcatgtcagccgtagacggaagcagtttgcca
    dna_end: -153566
  - dna_start: -153566
    type: intron
    nucl_start: 1287
    seq: gtgagtagaacatctggattcttctcggtcttcaaatttctccttcattgcttttgtttcttcagcatctttttcaaaacttccgtagaagcaaatagggctgggaatccttttcagttatttgaaaaacaaattccctttgcaaatcagatgataaatgctgtttccacatggtgtaaatggatagttcacccaaaaatgaaaatgtacacatccaaaatttttgagattctctcttcagttaaacaacaaaagaagccactttgaggaatgttggaaaccatgaaccactgagttctatgaaagatactagtcaatggctacaacattctttagaacatcttcattttgcgttcaacagaaccgaaaccgcatacttccataccatatagtacgctaaaatcagtatgtgagcagtacgcgagaagtacccggatgacttactacttccggcgagattctggagtgcgcattccatgcacgctgcgctatcccatgatgccccgcgagcgaattcatgtatgggagtaaagcgacgtaaattacgcaggtacgtcacgtgactatgtcaaaatggaggatgtagtacgtccgaattccattcatacttttcacatacatacgtttaaatttaaatgcagtacccactgagtcataggcggtttcggatgcagccattgtctcatattgctacaaaagtgatattgctgcaaaagatgatttgttttattactatattaaactactgaaaatgtacagttctctgcattacatcatctatgcatcatttaaaattacaaatgactcttatgaataaattattgctccactactttctcagtcagtcagttggtctcctgactcatttactggatcaaatactgtatgtaatagccatcatcacaaattctaagcatatagaaaattaatcaagatttgcgatactgtgtaatggtgtacaaatatatatatatatatagttgaagtcagaattattagccccccttttttcaacgcgtttctgatcataatagttttaataactcatttctaataactgatttattttatctctgccatgatgacagtaaataatttttgactagatatttttcaagacacttctatacagcttaaagtgacatttaaaggcttaactaggttaattaggcaggttagggtaattaggcaagttattatataatgatggtttgttctgtagactatcagaaaaaaaaacttaaaggggctaataattttgaccttaaaatggcttcaaagaaaataaaaactgcctttattctttatattcggcttatatatattattatatataatagttagtgctggaggctttgtattataaatatagcaaatatatagactccagggtcaaaaaaatataatattttttagaattgaacaaatttgagtgtacagttggcactttattactggaattaacatgtttctgtgcaagtgtaacggaggccatctagcgaaatgctatgcaggtaaaccttactcccctgacctcaaaaggtgctctagcgacagatgctacagtctgtggtttttagtattcttattagagcaaccgactcccataaaaataatcactggttcaatctcagctcagagcaggttgggtgcagtagcatggcattgtttcagtgaccttatgcaatatcgcagtttatttccattaagaaattcattcttttattttttaagatcttttattgtttgatgggagactctcgactacctgatcctgagtcgttgcatctcaagatgttcaattgaatttaggtcaaatggtggtcgaaatgaaacctttttcagatgaatctttgcatcgtcatcctggattatgtccatggcacaatcaaaattgtcctgtttacgcctccatttgttccaaacctgtttgactttctgtcttccattgaacacacagaaaagatagaatgaaggatgctgaaaacagtcattgacttccgcagtatttttgtttcttctatgaatgtcaattgctgctttttaccaacattcttcagaatattcagtgttgtttaacagaagcagaacattcataaacgtttacaaccacttgagtttaagtaattggtgaggaaactttgagttttgagtgaacttcctttaatttctaagaagagtcattagaaacaatcaataaaacaatatgaattgattcccatccctacaagctaaacatcttttattcagatccagactatccttgacttgctgtctcttttccccctctctctctactaccactttctgtcttctctttccatctactctctccatcttcctttaaattctag
    dna_end: -151212
  - mismatchlist: []

    prot_start: 429
    nucl_end: 1407
    prot_end: 469
    translation: PQLLEKLIEEIQNLKATVLSQEKRICDLENKLSKYTNGTV
    dna_start: -151212
    type: exon
    seqshifts: []

    nucl_start: 1287
    seq: cctcagttgttggagaagctcattgaggagatccaaaatctgaaggcgacagtcctctcgcaggagaagcgaatctgtgacttagagaataagctttcgaaatacactaacggcacagtc
    dna_end: -151092
  unmatched: 0
  prot_start: 250
  stopcodon: tga
  downstream: tgaataaagcaagcggtcctgtgcacagctgcccggttcactgctaacccctcacaacccaagtatgagcacagacaggccaacgccacttcaaatcgcccacatactatttgcttttagtcaacactaagcggctccaccaccgcttgtctccacaggctctttttaaatgtgaatgaatgattagatacagcacatttcggagcattaggaaacttagaattgcaaaggcaattataatgctttaatgacattgctaatattgtgtgatagtacacagtattagctattcggctttactgtttcggactccccttatagaaaatatgagactcgcatgagaaacacacattttcaaatacccacttttgttccacgtgtgattttaaagtaaagctcatgtggttactgtataaagccctgttcaggttacacaattttgtcctgatttgcttgacgttaaggatcacgaggattcgtaaacaacaagtgaagtttatttataaacaaatttcgagaggatcacgtgcttatgattgttcacagctgttccaactttagctaatgactgattatcctatcagacgatccttaactcactataaataaccagacttttctcatctcaatatcttcgtcttgaagaaaccccccaaaccaaaccctactttccctcctttaaaacgggcatcacggtggccagcgattagcgccgttgcctcacagcaagaatgcccctggtttaattcctttccaaaccagacggcatttttgtgcggcgtttgctcgttctccccgtggtcacgtgggttttccccgggtcctccggtttcctcccacagttcaaaaacaagcactctaaacaattaatccaaaatacattagctaaactctgtgtacacctttcagcatacatatctgacactacaacaagcaagagggggagtcatcgagatctacctgagctcaaactcccctctcgccttgcaacgggagggag
  additional: 0
  prot_end: 469
  ID: 2620
  dna_start: -163231
  reason: 
  downstream_gap: 
  upstream_gap: 
  target_len: 163231
  strand: 
  - 
  target: gi|166775315|emb|CU650555.1| Danio rerio whole genome shotgun, scaffold Zv7_scaffold1479
  upstream: 
  score: 0.467
  prot_seq: TNFEEPIALLELDTSNGVLLPFYDPDTNIVYLSGKGDSSIRYFEITEEPPYVHYISTFSSKEPQRGMGFMPKRGVDVSKCEIARLYKLHERKCEPIMMTVPRKSDLFQDDLFPDTAGPDPAVEPEEWMDGRDADPILVSMRDGYVPPKSRELKVSKKNVLDSRPATRRSMSAVDGSSLPPQLLEKLIEEIQNLKATVLSQEKRICDLENKLSKYTNGTV
  prot_len: 469
  status: partial
  undetermined: 0
  mismatches: 0
  matches: 219
  dna_end: -151092
