# Supplementary material for: GenePainter: a fast tool for aligning gene structures of eukaryotic protein families, visualizing the alignments and mapping gene structures onto protein structures
Source: BMC Bioinformatics. 2013 Mar 4;14:77. doi: 10.1186/1471-2105-14-77 (PMC3605371; doi:10.1186/1471-2105-14-77)
Supplement: Additional file 1 — This file contains the GenePainter software (gene_painter.rb), a README file for installation instructions, the GenePainter documentation, and a script to reconstruct genes via the web service of WebScipio (gene_scan.rb). It also includes example data (MSA, gene and protein structures) used to create the figures. This file is also available from the project homepage. [file 1471-2105-14-77-S1.zip › gene_painter/test_data/coronin_genes/HsCoro2A.yaml]

--- 
- matchings: 
  - mismatchlist: []

    prot_start: 0
    nucl_end: 201
    prot_end: 67
    translation: MSWHPQYRSSKFRHVFGKPASKENCYDSVPITRSVHDNHFCAVNPHFIAVVTECAGGGAFLVIPLHQ
    dna_start: -71434254
    type: exon
    seqshifts: []

    nucl_start: 0
    seq: atgtcatggcacccccagtaccggagctccaagttccgtcatgtctttggcaaaccagccagcaaggagaactgctacgactccgtgcctatcacccgcagcgttcacgacaaccacttctgtgccgtgaacccccacttcattgcagttgtgactgagtgtgctggtggaggggccttcctcgtcatccccctgcaccag
    dna_end: -71434053
  - dna_start: -71434053
    type: intron
    nucl_start: 201
    seq: gtaaggacacccccaggcccaaacagctctctggaggcagggcaggacagagggaaagtggaaagagcctgggtttctagaaagtcctagccctgcccattactagctgtgtgaccttgagtaagtcatttcatctctttgagccttggtttcctcactgggaaaaatacacctgtcctgaattttagcctctagcagttggcttagctactcgtagcacctctcctcttctctgcaatataattctgcgaatttatttcctcctgaataaaatataattttttaatgctttactgggattacaggaaattgggaaagtctccaaagccaccttccccaccaaaaaaagggaaacaaacattgagtcaaaactagctaggagaggcaaacagtaagcaagcaggaagaacaggcttttgtccttagtgcaagtgttgctagcgtaggttggaccatataaaattgtggatattcaactggtttgaccccaaaaaagcaacattttcacatagatcaacctaatagtagttccattcaggatgccaaccctgagtctctaccttaaggcagaacacctgaaggggctagagggatcccaggttagtagtgccactggctcacagcagaaactgacatgaagcctctccagaggaaagcatccacaatgtggacaggatccccacagattaaacatagagaaatatgaatccacaaagatcacaaagcatgtacaccaccatgagtgagagtcagctgaaacacaaatagcagacttagacccccagaggacttcagaagttaaaagatcacgcagattagaatctcatagaccaggtttcctgaacacaatgcaattgagttagaaatcaataacaaaagataaatcttaaattcccattcatttggaaacttaaaaactatttctaaataatttataggccataaacaaaatcaaaatggaaatttaaaaatccttggaattgataaaatgaaatatatcacaaaacttacgagatgtagggaaagtggggcttcaagggaaatctatagcactaatgcttatattagaaaagaaggaagcctaaaaattaatgattaaacattccatctaagaagttagagccgggtacagtggctcacacctgtaatcccagcactttggaaggccaaggccagaggattacttaagcccaagagtttgagaccagcctgggcaacatggtgaaaccccatctgtacaaaaaatacaaaaattaactgggcatgagggcatttgcctgtggtcctagctacttaggaggctgaggtcagattacctgagcccagggaagttgtgagccatgctttcaacactgtactccagcctgggcaacagagtgagaccctgtctcaaaaaaaaaaaaaaaaaaattcaaacaaagagcagcagaataaacccaaagaaagtttgaggaaggagataataaaaagcaaaaatcaatgaaagagaatataaggatacattagagaagataaaagggccaaaagtttgtttttagaaaagggtgatagacaagcccctgcagagactggccaacaataaaagagaaagggtacaaaaagcatcaggaatgagaaaaacaatatcacagcagagctttgaaatctaataagaactaatacaagcaactgtatgccaataaatttgagaacattaacaatatgggcaaactccttaaaaaatataacttgtcaatactgatttatgtagaaatagaaagcctgaatagttctttaaaggaatagtcctttatgtactttaaaaattgaacaataggccaggcgtggtggctcatgcctttaatcccagcacattgggaggctgaggtgggtggatcatgaggtcaggagttcgagaccagcctaaccaacatggtgaaaccccgtctctactaaaaatacaaaaattagccaggcacagtggcgggcacctgtaatcccagctactcgggaggctgaggcaggagaattgcttgaacgcaggaggcagaggttgcagtgagctgagatcatgccactgcactctagcctgggtgacagagccagactccatctcaaaaaaaaaaaaaaaaaaaaaattgagcaataaaaatttcccttaaagaaaatagcaaaaggaaaggcgagctatagagtggaaaaggatataataaacatgacaaaagactcatttcttgaatgtataaaatgtaccgaaaaatccacaaaacactgaaccagcacttcatagcaaagaaaatccaaatggctaataagcatttgaaaaactactcaacctcattagtaaaccagtgcaataccactacacatcagattgtcaaaaatgtctaacactagtaaatgacagcaagtatacagagttgtgtaaacgatcagacacttctgatgggagtgtaaactggcacacctgttttggaaagaagaagaaaatgcatatacctgtgacccagaaataccaaccataggtttataccacgcagtgttcaccactggtgctctgtccaccagaacagaagcataagaatgtgcatagtagcattgtttgtattattgcaaaactgggaaaacctgtatgtccaagaacttcataaataaattatggcatatccatacaagtgaatgtacaaaaccacaaaaaggaataaagtgtagttatatacaacaacatggttgagtcagaaagataaagttgagtgaaataagccaaacaaattttaaactatatcatttaattaaccttaaattaaaaacagcctacactaaaccatactttaacagttgcataattacatagtgaaattttaaagaaaaacaaagaagagactaccatgaaaaacagaatagcagttacccctgggggatggagagggttacgactggaaagcatctcgtgggagacctcctatgtgctagtaatggttcatgtcttggcttgggagggtagcaattatgggtaatttattttccagtaatttgttaagctgataattttcattctttacactttttgcatgtttcttatattttacatacatatatttaaaatatatatatatatgtatttgtgtgtatatatatatatatatatatatatatatatatatatatatacacaccaaacacataagaaagactctaggcctagatggttttacaggtaaatcctacaaaactttcaaggaacagattctaatcttttacaaacatttccacaaataaaaaagatgaacaacttctttcctcattctgtgaggccactgtaaccttgataccaaaaccagacaaggaggacagaataagaaagaaaaaaatattgatcaatctcactcatgaagatggatgccaaattactagcaaattacagtaaataaaagatacattctgaccaagttggatttattccagaaactaaaggtgatttaatattagtaaatctataaaggtaaatcatcatattagcaagtgaaagaggaaaaaccatatgatcatgtccatagatggagaaaaagtgtttgataaagcccaatacccagccatgagaaaaactcagcagcaacaaaaagaaaattagcaaatgaaggataagggagaatttcactgacctatagtaaacagcattttaaaacctttttatcttgaagcaatttcaagcctacagaagatttgcaaataaaactgaactaattcctgattaaccttcacctggtttaccggttttaacattttgcctctcggggtgtgtgtgtgagtgtgtgtgtgtgtgtgtgtgtgtgtgtgtgtgtgtgtgtgtttggaaacagagaagttacagacatatagcctgggcagtatagcaagaccccatctcttaaaaaattgctttttagttagctgggcacagtggtacacacctgtagtcccagctacacgagaggctgaagcaggagaattgcttgaggccacgaatttgaggttgcagtagctatgaaagcaccactgcactccagcctgggtgacagaataagaccccatctcttaaaaaaaaaaaaaaaaagttatcagccggatgcgctggcttacgcctgtaatcccagcaccttggcaggcccagacgggcagatcacttgaagtcaggagttcgacatcagcctggccaacatggtgaaactccgtctctactaaaaacacaaaaaattagccaggtgtggtagcgggtgcctgtaatcccagctactcaggagtctgaggcaggagaatcacttgaacccgggaggcaggggttgcaatgagctgagatcgtgccactgcactccagcctgggtgacagagcaaaactccgtctcaaaataacaaaaaaagagaaaaagttatagagatgaccctttacccccaaatactgtacttcggtctgtatcttctaagaacgagaatattctcttatataaccacatcctagaaatttaacattgattcaatgctaattataatatacaacccaaattcaaattacatcagttgtcccaatgatgacctttataatagcttttttttctgatctagaatccaattcaggaccacacattagttgtcatctcttagtcttcatcacttcatgatattaacatttttcaggagtaaaggtcagttgttcagtagaatgtttctaaatttggacttaccaaattgtttcctcattattagaatcatttatgtatttttggcaagaatattgcatgagtggtggtatatcatttttaggtcattacatcatgggacacatgatgtcagtttgtcacattattcatgctattaacttgacttatttgttaaatagtgcaaatatcattcataaaggggaaatgttagaagcatctacaggccaggcagggtggctcacacctatgggcccagcactttgagaggccaagatgggtggatctcttgagcccaggagttcgagaccagcaacatagagaaaccccatctctacaaaaaatgcaaaaattaaccaggcatagtggagcatgcctgtagtcccagctactcagaaggctgaggcaggaggctgccttgagcccaggagttcaaggctgctatgagccatgaacgtgccactgcactccagcctaggtgacaaagcgacaccctgtctcaaaataaataaaataaaataaaatcaggaataagataaaaggtcatggcctgcacagtaagactagaaaaatgtaacttgtcaataccaattcaagtagaaacagaaagcctgaatagtcctctaactactaaacattgagcaataaaaatgtcccttaaagaaaaaacaaaaaaaaaaaacagcaaaagaggccgggtgcagtggctcatgcctgtaatctcagcactttgggaggccaaggcaggtggatcatctgaggtcaggagtttgagagcagcctggccaacatggtgaaaccccatctctactaaaaatacaaaaattagccgggcatggtggcgcgcgcctgtggtcccagctacatgggaggctgaggcaggagaatggcgtgaacccgggaggcagagcttgcagtgagtcgagatcgcgccactgtactccagcctgggcgacagagcgaaactccgtctcaaaaaaaaaaaaaaaaaaaattagccgggcatggtggtgcatgcctgtaaccccagaggcaggagaattgcttggacccaggaggcggaggttgcagtgagccgagatggcgccattgcactccagcctgggtgacagagcaaaattccgtctcaaaaaaagaaaaatagcgaaagaaaagttgaaagtgttaggatggaaaaggaagaaataaaactgctattatttacatatataattgtctacatagaacccaaaagaacatgtagtcaaattattagaaaaataagagtatttggaaggtagtggatacaagaatcagaacacaaaaatgaattgcatttgtacatactgggaatatttagatgatataattaaacatttgcaatagaataaaagaagattggatacctaggaataaacaagcaacgcttagaaggaaaatgatagaacattgttaaaagactaataaagatgacctcaatagatggaaatatttactatattcatggatagacacttttacttcctccctcaaattcccacagcattctctttttttaggacatattccaagcctattttttccttagaaccatgccctgactactttgaattagagtcctttgtgcttttctgctagtacctcctaatgtagttgggtgcataattgttgctcataaattttcattaactccacaaattatctcatggttgttcatccaaataaatagggagggcataaatggcaaagggaagggcacaagcaaaggcatggaggtgcaactgtatatagaatgttcaggaagcaatgcagagagcagctgtctggccagaacaaataatctgtgaaggagaagaagggaagtaccctaaggaagtggactggggctagctgagcagagccttgaatgctggggtgaggcatgtgacctgtatcctaaagagagagagaatgtttcgagctagggagggacaagtgcaaaatggaatttgtagaaagacataaaaaggtcaaaatgggaaggaccccctatagatggccgattttgctacttgtttcttccaagctttgcatgcttgtaaaagattacgtccaccaaacaaactgcattcttaattaattcaataattagttggttttccttttattactcaaactctcagaactgtcactgtttctaacttgcatgaactgctcggtgtaaatgggtactaacaactgatataaagaaaataaattggtgtgatgtgatagagtgtgacgtggtttgggagaggggacctagtttaggcaggatggtctgggaaggcattcctgggaaggtgatctttgagccgagagccacttgaggctctaaagggagagtatgctggcagaacaaatagaacatgcaaacattcccctgagtgggaatgggtttggtgtgtctgtgcattgtcagcacgtggacacatgtgctgtgaccacagagtggtgggaggaggtgaggtcagattggggagtagggcctggactgtgaaggcgtcgtaagcccaggcaggagtctgggctctatcctgagtccagtgggaagccactggagggttgaaactcacttgtcagccaggcgctgtggctaacacctgcaatctcagcactttgggaagccgaggcaggcagatcacgaggtcaggagtttgagaccagcctggccaacatggtgaaaccctgtctctactaaaaatatgaaaaattagttgggcgtggtggcagccacctgtaaccccaactattcgggaggctgaggcaggagaactgcttgaacccaggaggtggaggttgcagtgagtcaagatcgcgccactgcactccatccagcccaggcaacagtgcgagactctctcaaaaaaaaaaaagaaagagaaaaagaaactcacttgtcctacacagcctgatcctagataaaatgtgtgattctctttgggctttttgaaatataataaatagctcaaagatacatgttaattgctatcatcacagactcctaggaatccagatccaacaggagctgtgatacagtttggatgcttgtcccctccaattttcatgtggaaatgtgatccccagtgttggaggtggggcctcatgggaggtgtttgggtcatgggggcagctcatgaatggcttgatgccctccctgtgataatgagttcacctgagatctgattgttgaaaacagtctgggacacctccccgtggcctgcggcacacctgatcccccctacactgtctgcatgattggaagctcccctgcagtccttaccagaagcagatgctggtgccaggcttcttttgcctcctgcagaactgtgagccaaacaaacgtcttttctttgtaaatacccagcctcacatattcctatatagcaatgcaaaatggactaacacacccaggagccactaatcagagcttctcatactttagtgttacaacacagattctgatgtagtgggtctgaagtggggccagggaatctgcatctccaacaagctcccagagatgcctgataaaatacaggatgcccagtttaatttgactttcagataaacaacaaatcgttatttttgcttttttctttttaattaaaagttttattttgacatcatagtagattcacaagcagttataagaaatagtacagtgcaattctgtgtatcctttaccctgtttcttccagtggtaacatcttataagactacagtacgcagtacagcatactgttgtgatactggcatcactacagtcaagatacagaacattccatcatcacaaagatctgttcccctccacccccattccctccttaaccccagatgacaattaacctgctctccatttctatacttttcccgttttaggaatgttacataaatggaatcatacaatatgtaaccttttcagcttggctttttttactcactgtatttctctcgcagttcagctgggttgttgcatatattgagtattgatcatttttttttgtgttttgtgtgtgtgtgttttgttttttttgtttgtttgttttgttttgttttgtttgagacaagctctggctctttcacccaggctggaatgcagtggcatgatcatatctcactgcagccctgaagcctccacttcctgggctcaagcaatcctcttacgtcagcctcctgaatagctgggactacaggtgcatgccatcacacccagctaatttttgtatattttttatgtagaggtgaggttttgctatgttgctcaggttggtcttgaacccctgggcttaagtgatccacccaccccaaacttctggaattacaggtatgagccactgcacctggcctcaattatgtgttccttctttctttttttaaatttttatttatttatttatcttattttttttttttttttgagatggagtctcgctctgtcgcccaggctggagtgcaatggcatgatattggctcactgaagcctccgcctcctgggttcaagcaactctcctgcctcagcctcccaagtaactgggactacaggcacatgccaccacacctggctagtttttatattttcagtagagatggggttttgctatgttggccaggctggtctcaaactcctgacctcagttaatctgcctgcctcagcctcccaaagagctgggattacaggcatgaaccaccttgcctggcctctttttttttttctttttttttttaatagaggcgaggtctcatgatgttgcccaggctggtctcaaactcctgagctcaagtgatcctcttgcctcagcctcccaaagtgccaggattacaggcatgagccaccactcctgcctctgtgtcctttcttactgctgaatagtattctatggtatggatgcactacagtttatataaccattcactcactgaaagccagtgggttgtttcgagtttggggctattacagattaagctgttacaaacatttgtgttcatatttttgggtgaatataagtaagtctccatttctctggcataaagggccaggagtgcggttgctgagtcataaggtagttgcatgtttagccttataagaaactgtcactttatttttacaaatttttagtgtaagtaaaatattgcatggaacctccttatgctaaaatattcgttgtttatctgcaatttgaattttactgggcatcctgtattttacttgctaaatctgacttccctcctcccaggtgataccgatctacttgtttgccaattgcattttcaatagcaaggctctaatctagctcaggttcataattatggaaaaatctcaagcacaaaagtagataaaaataatatgatgaactttcctcagcccagattctagaattatcaagtttgccctcttgcttcactcatcccttttacctgaagtattttaaagcaaatcctagacattttgtcatttcaacctctgccccccgccccctaccacatgtcagtatgcaattctaaaaccagggacattttctgacataaccataatgccaggatcacattaataataactcttgtgtcacctgattcctaattcatgttaatggtccctggttgcctcatacatgccactttgcttgtggtttgtttgcctcaaagtccagatggggtccacatcttgcatttgattgatgtttctttttaattttttcttattgtaagtagagatggggtctcactatgttgcccaggctggtctcaaactcttgggctcaagggatcctcctgcctcagccccccaaagtgctgggataacaggcatgagccaccacacctggccaatatgtttcttattaagtaaccacatccattactactgtgcaggcaccatgccatagcacttacctgcacagacaggccttagaggctctttattatgttgtaaccagggttggagtgattatgctgataccttatgaacattagccccatttataggggatcttgccccattgcacagatgaggtcgctgaggctcaggaagatgacttcccagaggaccctgtgcagtgtgtccaggacccgaatgggagcccagacctgggtgtggcctcgggccttgctctcacttcactgacatgaggcccctgaggtttggcactgatttgcatcagctcctacttgttaccaggattacgttctgtgccaggcacagagatgtatcagtaggtgagtgatgtgagaacaaggaagggacaagctagctaatgatttaattaagtacataaattgcattgagattgggagatgtctggccttgccacagcgtgcaggaagtccttctcagaggggccgggctgccccaggcagtttcagatgtcccaaagggagtgacactgcaggcagggtccctccctcttgcctgttgtgacccagggtgagctggttagagggaggctggaggtgagtttcgcaacctgcagccttggcaaccagggactgtactcagggaacaaaggcagcaggggaaggctggggagaggccaggactgtgctcctgagcctggggcccagcctgccacagagtcactccagggagggggtgaagaaggtggactttgctgtgaggtgtggagggtggggaggaatgaaagcaagggcaggcagagcccctgggggtcagccctggaaccctgctgggagtagacaggccagaggggacatgggcctgagggcctaatggacaccgtggctttcaggtgcctgggagagtggagaggagcatttcactgccatgatcttaaaggccagccttagccagcatggtggctcacacctgtaatcctggcactttgggaggccaaggcaggagatcacttgaggtcaggcattcgagactagcctggccaacataccaaaaccctgtctctaccaaaaataaaaaatcagctgggcgtggtggcacatgcctgtagtcccagctacttgggaggctgaggcaggagaatcacttgaacccgggagacagaggttgcagtaaaccaagatcgcaccattgcactccagcctgggcgacagagcaatactctgtctcaaaaaacaaacaaacaaaaaaccaaggccaacctgacccttctcaagccgatgtgtgtccacatcactccgctgctcagatgcctcccaggactccttgctgcctgcagataatgttctgcctctctcatcaaagccctctatgccctgtcctagccaactgtttggaacctcagagccttccatagcacatatctgttccctccatacaaattgcccttctagaaaggcagggtatgggctagtctggcattttggaagtctcttccagttctaggggtttgttcatcctggacaagaacatactcaaggaatgggtcctctgtcttcaaatatccaaggagttggcctgccacagagggcccagatgtgtctataggtccccaaaggacaacgccaggaccagaagtgggaagtgaggggaagcaggggccacctggaggccacactgggctcgaagtaggaaacattttctccaaattcacaaggtctgaaagtaggatgaattacctcaggaggaagtgagctccctgtccccacaggtgaccaagtggggacaccagctgtggttcaccgctttcatccctggatgttggattctacagtaaaccctccaaaggctcatctgggtgctcataaggagaggggtgatgaaggatgctctgccctaaatcatgggaatgtgctgtgcattttagaagtgctgccattcctagggtcaagaaatgctcctctcatctctccctctgctcaatcccagcctcctctgggcggtccctggtcccacatctcaccctctccagtcaggacatggctcacctatccatttgtccacctctctattgggtccagccttgcaccctgggcagggtgagtagactccatgccctcagcctcacccctcttgctcagcctcctctcttgccctgtcctccagcctaccgtgcccgctggctgcttcagcctcctcccacttaaaacctacctgtggccctgcctttctgacttgagattcctcccctccacctgacctggtcaaagtctccctctctttaaggcccaatttaaagtcctcctcctccagggagccttctctggttcatcccccaggtctcttgtgtgcctctcctctgagctcaaagtatattccttcctgcctcctccataaggtagatggctcctatagcccaggattgtgagtaccgcatctctgccatcacctgcatgcagtctggcacatagtatgtcctcagtgaaaggcctgtatgatgatgatgataaccatggtgtgaggacagcaagagcagaccaggccataagaggaaacattcccaatcctggctctgctgtccttagtacatgattgtcaacctctctgagccccagcctctgcacttgtaaatggggaattcttgtactatgtcctggggtggttgggaggtaaatcaaatattatgagcaacgcagctggcactgggcctggcacatatatgactccctagattatggtttctaaagaaaagctttttttttttttttcttcgaaacaggatctcactctgttgcccaggctggagtgtagtggcacgatcatggctcactgtaggctggacctcccaggctcaagtgatcctcctgcctcagcctcccgagtagctgggaccacaggtgtgcatccctacaccggactaatttttgtagagatggggcctgttgcccaggctgctcttgaactcctggccttaagtaatctgccttggacttccaaagtgctggaattacagacatgagccactgtgcccagccaagaagcatttaaaaacctatttcttatagacatgggaacatgtctgatccagctgcctgcattcaccagtaggaaaacaatcaagccactagttcattcatggagggcatgcctggagccactgctatgtaggaaaggatgggagtccccctgcagaacagtttgtcccctgcccagtgagtatatcccctggcccctgaaacatactgagcaacaatgaaactgggtaatggtaatgagctgtgatgagcttctcctggctaatgtactgagtacttagcaagtactgggcaccgtcttcagtgctttactgtgaatgaggtgctactactgttgtcatttcgtagataaggaaactgaggcatagagaactgaggtcacttgcccaaggctgcaccatggtaagggatgtggcagggattccacccctggaagccagagtctgcctgcccacttcacctctgctacactgtgtgtcctccctctgcccgtcctgccacccctccctcccagtctccaccctgagctgttgggatgctcatttgaggccatgactatgatgctgttgtaggaacagctgctcccttgactgctgagggtcgtgacagtggcctcacaacctctccctttctggcaatggaggtcagccgtagagagtccccagtctggtcccccacccgcctgactcctcctgggtccttctgtcctgtcttccccctctgccccagggcagccccttggagacttggaggtgatgcctctccaggcagggcggcccaagccagggttctgtggggtctgcgaggggagcaggcgtgtctcccctgatttagagcttgtacaccacatccatcagaagcctgtttctggctgagtgctggcctaatgggcagaaggtggaaatggcctcctgatgataaatgtccctgacaggcttttagcagctcagtcaatagcccaccaggctggctaatgtccgctcctgcctgtggtcctcagcgtaaaaccttttagaagcagagcaatctgccagcccagggcagggcagcgcagggcagcgcagggcagggcagggcaggggaggtggggcggaggggagggctggggtgggctggggtgtgagtgggcagccttccctcatcagctgagaaggaagagaaggctgagaaggaagagaagctgtctagggctaggcccttctgagccacgcccaaccctaaggcgccttccctgagtctgtgggaggtgggaggtgtgtgtctgaatggggctcctgggcactttgcctcccgtcagcccgagggcagcctgactattggctcatctggcttttcttgggaaaccgcactgcggaaattggggcatggccctgggccagagtctaaaggcccggagagcaatcagtgccccacagccaaagacacagtactgctcatggcctttgacccaggaaatgatcccagagaaaggaaaggctgtgtgcaggaaggaggccagggcagggactcacagagcactcactggtgctccctcagagcacaggaagtacagcaccaggctcacacttggggaaccagaggcctgggctcaagcccagctctgcccctcacctttgcagtgaccctgggcaagtccctactccatgctggatttccccaagtctgaggtccgagagagggtgctgggatccattcgcaatgcctgccacaggtgcaggataagacagtgcagctgtgggctccattcctggtctctagagcccttcaagagctacagttttataacagaagtttttggctaatcctggatggacccattttttcagaaaatctgtatttttgtttttaaacaccttttttaattgcaaaacttacatagctaaaaataagacaaagatattaaagccagccatttattccaccatctagatataaccatgattaacattttggctcattccttttagtttttttttctcagttttgacatacaaatatacatacatatacatataataatagcttctgttactgagcacttacagtaacacctgactgttgggctcttcatgcatagtatctcatttaactctcaacaatcctgcaaggaagaaatgattattcattcacattttacagatgaggaaaaagaggcttgcaaaatgtgagcaggtgcacaacatgctcaggttttaattttcgaaaactcaccttgaggacagtgtacaggatgtcctggaggctaagcaagaggtcattggcagctgggcgcagtggctcaagcctataatcccagcactttggaaggccaaggcgggcagatcacctgaggtcaggagttcaagaccagcctggccaacatggcaaaaccccgtccctactaaaaaatacaaaaactagctgggtgtggtggcacgcacctgtaatcccagctactcaggaggccgaggcagggagaattgcttgaacctgggaggtggaggttgcagtgatccgggatcgcaccgctgcaccccagcctgagcaacaagacgagactccatgtccaaaaaaaaaaaaaaaaaaagggtcagtggcttaagcgttggtcccatggagacctgggccagggcctgtgggtgcagtgtccttctaagaccctagctccaggtaccgccctgccaggacagggcaggaagcatgcacctctctcccctgtcctgctgtagaagaggcagagaccacttgaaagagagaaaattttcacctccctccatgcacatcactaacaaaggacacaagtccacattctttcctttttttttggttctctttctccctctgaatgtgtaggtgtgtgtataattttttgttttcagaactctttgagggtaagttacatccatcttagcccttcatccctaaatactgtttcctaaaaatacaaatattctcttacattactgcagtacattatcaacttatataagtttaatgttgtgataatactgtaatctaccgttcttgtttagatttgttaaataatgtcctttatagcgttgtcccctccagtaggggatccagtctaggcggaggtgtctgatcactttttcctgaggggagagacctggattagccagagtatttccagagggaggcacaggaccacctcctctgtttgcagagctactaaaatgcatgcataggccaggcacggtggcccatgcctgtaatccctcactttaggagggcaagttgggaagattgtttgagcccaggagttcaagaccagcctgggcaacatagcaagaccccatctctacaaataattttaaaaattagctgagcttggtgacacatgcctgtagttcttagcctggaacttgggagggtgaggtgggaagattgtcttaccccgagttcgaggctacagtgaatcatgattgcaccactgcactccagcctggacaacagagtgagaccctgtctcttaaaaaaaaaaaaaacaagtacagtggtctctacacagatggggaggtgatggaagaagagaaggttgggtgttccctgagtccaccctgttcttgaaagtccctctagaaaaaatcccaagactattgattctgcaaagtcaaggactatgttgagtgttcaccttgcaatcagcccctccaacagcacctgtcccctgggcacctcgggaatatttgtgggatggatggatgttggccagttttcttctcagctgtctctttcacttagatataaaaatggctgggggagcattctggtgggtggctcaagaacctggaactagatggtggatgtgggaggtcgagggcctgggtcctggtccctgttctgccagggccatgcaatgtgatgtgcaaaatgagcagattggtcactgccagtccaaggttctgtgactgaactggtgtggtttctctatgaccccaagaaatccaagtctcttggtggagttggaaatagcttcagggctgtgtggcatgggctgggggacctgtatgtccctcccagcacctatacaggaattctcattaggaaaggggaaaatgagggaaatgccctttctatgtaattgaggtagaattcacataccagaaaattcaccgtgttttgttttttgtttgagacagggtcccattctgttgcccaggctggagtgcagtggcacaatcatagctgactgcagcctcgacctcccaggctcaagcaatcctcccacctcagcctcccaagtagctggaactacaggtgtgcgacaccatgcctggctatttatttatttatttatttttgagacggagtctcactctattgcccaggctggaacgcagtggcacaatctcagctcaccgcaacctccacctcctgggttcgagtgattctcctgcctcagtctcccaagtagcttggattacaggcatgtgccaccacgcccggctaattttgtatttttagtagaggtggggtttcaccatattgaccaggctggtctcaaactcctgacatcaggtgatccacccatcttggcctcccaaagtgctgggattacagccgtgagccaccatgccaggcctaattttttgattttttgtagagacggggttttgtcctgttgccatgttggaaaattcaccgttttaaggtgtatagttcagtggatcttagtatattcacaaggttgtgaatatactgtgaataaactgtcaccaccacctaatttcaaaatcattttgtcactccaaaaagacacccctcactcattagcagtcaccccctattgccccttctcccaagcctgaggcaaccagaatcttgccttctgtctccatgaatgtatcgttctgcatttttctttctttttttttttttttttgagacagaatcttgctctgtcgccaggctgtagtgcagtggcatgatcttggctcactgcaacctctgcctcctgggttcaagcgattctactgcctcagcctcccgagtagctgggactacaggcgtgcaccaccacgccgggctaattttttgtattttagtagagacagggtttcaccatgttggccaggatggtctcgatctcctgacctcgtgatccacccgcctcggccccccaaagtgctgggattacagtcgtgagccaccgcgcccagcccgttctgcatttttcatatgcattacttagggttccagataccaggtaccagggggatgcattaatgtgctcaggcaatgaaaccacatctggaacatcatctaagtggaatcacacaacgtgtggccttttgtgcctggcctcttcttctagtgttttctaggttaatccatgctgtagcagggaccagtacttcattcctctttttagggacagtagtattctgctgcatgaatatactgcattttgtatgtccattcttcacttgatgggcatttgggttgtttccactttctgatattatgaagaatattgttgtgaacattggtgaaccagtttctttttttttttttttgagacatagtttcactcttgtcacccaggctggagtgcaatggcgcaatcagagctcactgcaacctccacctcccaggttcaagtgttctacctcagcctcctgagtagctgggattacaggtgcatgctaccacgcccggctaatttttgtatttttagtagagacagggtttcaccatgttggccaggctggtctcgaactcctgacctcaggtgatccacccaccttggcctcccaaagtgctgggattaggtgaaacagtttcttgcggacttatcttttcattttccatggagatagacctaggagtggaattgctgggtcatgtgggaaccggttaaccttttgaggaactgccagactattttccaaaagagctgcaccattttacatgcctaccagcagtgtgtgaggggaaatgcccttttattgaacatctgccatgtgctaggcactgtgccatacctcctctcccatgatcctcacaccaacctgtgaaatacctgtgattgctcccttttactgaggaggacaccagagctcagagaagtgaagtaactcccccaggatcccacagggaataagaagtaaggcctagattcacacccagctctgtcccttatgttttcctgttgactggttgctaactgactatgtgactgtccagatgctaatgtggaatccacctcctccccaaccctcctgggcactgtcttgcag
    dna_end: -71414264
  - mismatchlist: []

    prot_start: 67
    nucl_end: 318
    prot_end: 106
    translation: TGKLDPHYPKVCGHRGNVLDVKWNPFDDFEIASCSEDAT
    dna_start: -71414264
    type: exon
    seqshifts: []

    nucl_start: 201
    seq: acagggaagttggacccccactacccaaaagtctgcgggcacagaggcaacgttttggatgtcaagtggaacccttttgatgattttgagatcgcctcctgttctgaagatgccaca
    dna_end: -71414147
  - dna_start: -71414147
    type: intron
    nucl_start: 318
    seq: gtgagtgtcagcccctgaggggcttccccttcctgaagagtgggattggggtggttggggtggaatggtacctgttcttggctctggtgcccctgactccatcgcggaggtgaggtcactgtgtggggaggtgttaagttaaggtagaggaggagacattcttggtgctgtaggactagcggcaccacccctcctctctatgggccttagttcccccccatataaaatgggcataatagttccacccagctaataaagcccagtgaaaatgtatattccgatgggaaaacccatccttcggggagctataaaaggctatgaggggcatttttatggtgatcagaaaagatgttccacttaatcccatagtgaggaagcgagctataaaaggctgtgagggccttggatgaatgtggacactaaaaccattccagcagcttcagtctcactcacttttttgagcccgtgttctgtaccagggttatcatccctgccccaacaatgttcagtgttacttatttacaattcattttgtacccacttctaaaatatggtggtatggcttaagacaagaaccacagatatgccaggttcagtggctcacacctgtaatctcagcactttgggagactgaggtgggagaatcacttgaggccaggagttggagaccaacctaggcaacatagtgagaccctgtctctattaaaaaattaaaaaacacagatatgatcagatgattaaaataaagataaaagtcattgtcaccatttattgtgagcccactgtattcctaactgtcatcacacttatcatttcacagtctccccagcaaccccacaaggtaggatatttttctgatggagaagctgaggatcagagaggtacagcaatttgcctaatgttacacagcctgtgggaggcagagcaagacttcagactgaggcctgtctgattccacagcccattctctttccaatgtgctgtgacacatctttaaagagaagcagccacagatggagaaactgaggaaatactagaaatgatggctaagaagggttgcagcagctaagctgctagtttagctaagagctacctggcagccaaggcaaaatgggcaacagaatgtattgcaaaaccttcagttagatcaaaagaagcagaccagttcatcaggaaaggaaggcagaaaattcaaagaggatttgtgtcggtttccatatagcagatgctgaggaacgtaaaggacagtgtctgccgaggtgatttcaccaaagggacaatcaggtcctgtgagaattggccctgtccccagggagtatagggcctctggcaggatatcaaatatctgaaactgtccccacttttgtgatacctgccttttcaggactgctttgaaggctcccatcaagatctttataaatctcttgctagcctcattgcctgccactgccccttccccgatgccccagggcaggacgtgactgttgggggactgaagaaggaaggggctttcctccccgaagctatgcccacagtgaatttatggggtgttcctccctgccttcagggcctggagggcacggttgctcctctagcagtggggagtcttctctgcttcagtgttgcgggtggtaccttcatcttccaaacatacctcttcagagtgtgtcttcctcccggggttctatgcagtgacagccctcatcagaccgaagtatctggagcctgtcactactctcgtggggttggcttcctggttttaaatccaagatgaccaggaaataaatatttgctgaattgaaagcaaagtcgtctacctgaaaaacctgtatacctctaagggaaacagtgcatacaatcaactaggggccagagaaccttgcaggaccaataaggaagatcaagtcagcagcatcccaggatcaccttgtactccatttgtatacctctgtgacagggagcttactctctgccatggcagccccctccatcttcagacaacactactctggaaggaagtcccagcacctcttctcaggccctcaccatgaaatacaggcccatgaccccatccagcccagcctcctgaccttcagagtttcctcttgcaggccatccagggtgcacctccaaagcaagaagtttgtccctgccctgctgcagagacctcgccggctccctagtgcctgaggatgcagcctaaacccttcatcctggcatttgaggctctaccctgggtctttgggacaagaagaacactgtactttggggatatcctagcttaggagacaggcctgaaacccagccacctgcccaccacctcaggccagcaggatgacaaagatctctcaagggcagatttggaggcctagactcatccctggtcagcgctggcccctgctcaggctggaggagcttggggaagcccctgtctgtctgaggaccctcagctgcccctccactgcccctcaatgcccatagccactgagtgggaggtggctatggagagagctcccttggtccttctgctggtcactgccagatctgtggcttaggctggtgacggtgccaaggtgccctggctaatgctgccttgggccctgtctcccctgccag
    dna_end: -71411531
  - mismatchlist: []

    prot_start: 106
    nucl_end: 468
    prot_end: 156
    translation: IKIWSIPKQLLTRNLTAYRKELVGHARRVGLVEWHPTAANILFSAGYDYK
    dna_start: -71411531
    type: exon
    seqshifts: []

    nucl_start: 318
    seq: attaagatctggagcatccccaagcagctgctgaccaggaacctcacggcctacaggaaggaactcgtgggccacgcgcgcagagtaggcctggtggagtggcaccccacggccgccaacatcctcttcagtgctggctatgactacaag
    dna_end: -71411381
  - dna_start: -71411381
    type: intron
    nucl_start: 468
    seq: gtgagtctgggtattctttctctggggcagccccaacaagttcccacaaactggaatacaatggaaatgtattctgtcacagttctggagaccagaaatcgaaaatcaaggtgttgggagagccagctccctccagatgccctagggaagaatccttccatgcctctcccagcttctggtggctccaggcatccttggctatagctgcgtcactccaggctctgtttctgtcttcacacggccttctctctgtgtacctgtcttccttataggaagaggagagcaactatcattggatttagggcccacctaatccattatgatctcatcttaactaatttcagcagcgaagaccccatttccaaataaggtcacattctgaggttccaggtggacatgagttttggggggaaccctgttcaactcattatagcctgcccggagtggatgggatggcactgcccagaaaatcgttcccccgaccctgctccactgacaatcaagcatgcaggcagtaggccctgtagattgggacccacagtacaggagacctcaattctattccgactcagtctctgacctgcactatagcctgggaaagtgccttgacttctctaggcctcagtttcccaatctgtacacaaatggaattggtggcaccatagctatggcctttcagttctttccttttgacactataggggtttacagagacacctcgggaccctctgtgttggataaaagggaggtggggggccggacatggtggctcacacctgtaatcccaacagtttgagaggctgaggtgggaggatcacttgagcccaaggatttgagaccagccaacatagtgagaccccatctctacaaaaaaatagaaaaaattagccaggtgtgggaaaatgcgtcaagtagtcccagctactcaggaggctgaggtgggaggatcacttgagcccaggaggttgatgctacagtgagccatgatcatgccactgtactgcagcctgggcaatcctgtctcaaaaataaataactaaaattgttgtggggagcactgagggaacctgggccctcgctcttccgatccacagcgctttctcatctgtttgtatggggtgtctgcagagctgctgcgtgtatttgtgctggttgttctatacccaacttcagggggcactagtcacgtcctagtctataggaatggattgccctggacctctgcatgcacagcctgtgcagctaaacatacagccctgttgatctgtgggaggtgcaaactgctgctaataactgaaaccgcctggattagctggttccctggggtcctcccagcatggatgttttgttgctcagaggcaggtggcgttttcctttcaccactagacagcctggccctgggattccccctcctgccacaagcagcttcagcctgcacatcatcctcccactgaggcttcttggccaggctgccagctgcgccaccctcccagggatactgtgtttcactgcatcctggccagcatgtaactatgaggcccaggggcaaggtggcccctgtgctcagagctggctctctgccatgcag
    dna_end: -71409793
  - mismatchlist: []

    prot_start: 156
    nucl_end: 648
    prot_end: 216
    translation: VMIWNLDTKESVITSPMSTISCHQDVILSMSFNTNGSLLATTCKDRKIRVIDPRAGTVLQ
    dna_start: -71409793
    type: exon
    seqshifts: []

    nucl_start: 468
    seq: gtgatgatctggaacctggatacaaaggagtctgtcatcacaagccccatgagtacgattagctgtcaccaagatgtgatcctctccatgtccttcaacaccaacggcagcctgttggccaccacctgcaaagaccgcaagattcgggttattgacccccgagcagggaccgtcctccag
    dna_end: -71409613
  - dna_start: -71409613
    type: intron
    nucl_start: 648
    seq: gtcagttctgggccaggggctggctcaggctcagaggagcaaggagcagagtggggacagagagaggcttcagagaacaggacagtgatgctgtcagcgtctgggctgcgccttcacaggcagcatccctgtctgtcctctcgggattgctggaaggtgggatatgtcctttccattttgcagatgagaaaactgaggcccgtgagagatgaaatgactcacccccatggagagctgggatctgaacctggtctgactccaaagcttgttggcgtgcctcagctctggccagggggtcaggagagccgacgataccactgtttagccactgtgcagccttgggcaagcgcttcctgctctgagcctctgttttctcatttgcaacaatgggctgttagtccttcctctccaaggattagataagacaggccaggtgacagtgcccgcccctgtagggatgcccaatactctttcagcaagaacagggcgctgggcagaagtttgtttctgttcttgctcagaaaaataactcttaacaaagatagtggggagagactccatgtggatgagagggatccaggtggtgcccctgggaagaatctccaggcagagctggggtgagaaagggaggcctcccaggtggagcggtggcataagcaaagcagggaggccagaaaccccagctgcccccgatcctctactgtctctccaataccgaccgcacgtgtccctccag
    dna_end: -71408877
  - mismatchlist: []

    prot_start: 216
    nucl_end: 765
    prot_end: 255
    translation: EASYKGHRASKVLFLGNLKKLMSTGTSRWNNRQVALWDQ
    dna_start: -71408877
    type: exon
    seqshifts: []

    nucl_start: 648
    seq: gaggccagctacaaagggcaccgggccagcaaagtgctgtttctggggaacctgaagaagctgatgtccacaggcacatcccgatggaacaaccggcaggtggccttgtgggaccag
    dna_end: -71408760
  - dna_start: -71408760
    type: intron
    nucl_start: 765
    seq: gtgagggctgcaccccacccctcaccatcacccctcagctgagagccagtgtcattcattcatgcatgcattcatttagacacccatttatgacacacacatttagcgtagactgccaggtgctggggatccggggatgaatagcagggagatgctgacagccccgggcgagcccagaccctgtgtatcttgccacccaaggagggagatgggtcaggacccaggggagtccgttggctagaggaggggaggtagctgagtctgggaccaggactaggaggaagggagaaggagagggccatctgggctgagggtgcacctggagcaaatgaggtactaacgggtatggggagaaggagctttcattgggacagctgagggtggagcagggtagggtgagggccaagctggcggtagtattttgagggagcatttgacagagtttcaaagactggacaaatcacattttctctctgagtctccttcttcatctattaaaataaattttaaaaaacaggtaggggaagattggaatgagatcgggtgtgtcaaaagtgatttgttatggccaggtatggtggtacacgcgtgtaatcccagcacttcagaaggccatggcgggaggatcacttgaggccacgaattcgagaccagcctgagctacacagcaggacccccatctctgcaaaaaatcagcggggtgcagtggtgcatatctataatcccagctatttgggagactgaggcgagaggatcgcttgagcccaagagtttgagactgcagtgagctatgatcgcaccactgcactccagcctgggtgacagttagaccttgtctcaaaaaaaaaaaaaaaagtgatttgttaagggcagaaagctgacaaaataggtggcagcagcattttagtgcctttaagatgtcatctccactagagagtagcccacacattggaactcaagaaccagggacatcttccccccgcacacacatataaaaaaatcacactttttctctgacacacacactctcgcccagagcaccatggcagcaattcttatctccgggagcaccactgagggcccccaggagtgacccaggccttccctgcctccccttcccctgcag
    dna_end: -71407634
  - mismatchlist: []

    prot_start: 255
    nucl_end: 870
    prot_end: 290
    translation: DNLSVPLMEEDLDGSSGVLFPFYDADTSMLYVVGK
    dna_start: -71407634
    type: exon
    seqshifts: []

    nucl_start: 765
    seq: gataacctctctgtgcctctgatggaggaggacctggacggctcctcgggcgtgctgtttcccttctatgacgcggacaccagcatgctctacgtggtggggaag
    dna_end: -71407529
  - dna_start: -71407529
    type: intron
    nucl_start: 870
    seq: gtcggcttggcacgggagggaggtgacctcctggacccctgagacagcggcagacagcagcctggggccattgggaacacagggcagggatgggcaggcctcgctggccactctttccctgtgagaaggaacccctcccaccctcctggctccctaggaacacctggagccagggctctggctggacaccttgaccttgtctcttcccaactccaggcccagatgtggggggaccattggtgtttctcagcaggggcacctgctaaactgggggcagaacaggtctccactgggtaggactatcccatgtctggcagccctggcccctgcccaccagtgccaagaacagcatctctccccctccatccaagtcattatgacaaccagaaatgttccccatggtaagaccttctggatgacctctgaggccaccccagttctgacttttgctgctgctctcagataggagcgggatttggacttgtcttcccagagcttctgtcttagaggaaaaagggtgggctttgggtcatggtgggggaggattgaatattaaaataagggcccaggcccagcacagtggctcatgcctataattccagcactttgggaggccaaggtgggagaatcacttgagcccaggagttcaaggccagcctgggcagcatagtgagaccccatgtctacgaaaatgaaaaaataaaaaattagccaggcgtggtggcacacacctgtggtcccacctactcgggaggctgaggcgggaagatggcttgagaccaggaggttgcaatgagctgtgattgcactactgctctccagcctgggcaataaagtgagaccctgtctcaaaaaaataagataaaatctaaaataaaatgaatatcccctcatcaccctcctgccttgatgacagggcccccagtttcctggtgttcccttgagtgagatgggtttgccgatcatcaaaaaaagccaggtctttgctgcatggctgggttgctgatgagctgatgagctccagctctgaatctcaccctcctcttccttctcctcctcctcag
    dna_end: -71406465
  - mismatchlist: []

    prot_start: 290
    nucl_end: 967
    prot_end: 322
    translation: GDGNIRYYEVSADKPHLSYLTEYRSYNPQKGI
    dna_start: -71406465
    type: exon
    seqshifts: []

    nucl_start: 870
    seq: ggagatggcaacatccgctactacgaggtgagcgccgacaagcctcacctgagctacctgactgagtaccgctcctataacccacagaaggggatcg
    dna_end: -71406368
  - dna_start: -71406368
    type: intron
    nucl_start: 967
    seq: gtaagtgagggacactgaagttcatgcctgtaatcccagcacttcgggaggccgaggtgggagaatcagggtcagggcttcagtgcggggtctggggagacagggatgagtcagatgggaggagagacagcatagcaacactctgacttggtgggggctgtacttgacgtgtgcaacagcacaaaggaggaagtcagggaaggcttctcagaggaggcaacattggaggaactgaaagaggaagcagagcccagcaggggagagagggatgtgttctaggtcaaggttaagcagttaccacaagagcagagatggaaagggctgacctagaagagcctctaggaagcagtcctcagttcctttctaagtgtgcttgaggattaaaaacacagctatatttctgtaatctacaagaaacccactttaaacataaagacatggctagattaaaagtaagggactggagaaagatgcaccctgctaaccctactcaaaaggaatctggagcggtttgattaagagcatttgggtcacaggagctgtggggatggagatggggaaccttaagcagagcaaactgcctataaaagttcagctaatccagcactttgggaggccaaagctggaggatcacttgagcctaggaattcgagcctagcctgggcaacaaagtgagactcctgtctctacaaataaataaaaaaattgaggtgcatacctgtggtcccagctacttgggacgctaaggcaggaggatcgcttgagcccaggagtgtgagactgcggtgagctatgattgtgccactgcactccagcctgggcaacagagtgagaccttgtgtcaaaaagaaaaaaattcagctaaaataatttaaatctttgaaggtgaagagtctgattaattcaactccatttcccaacatagggcccagcccagtgtcggtatttgtccctgagctgttttctgggaggagactggtctctgttcaggtccaggtgtgcagcctggctttggccctaacactgtggccccagcctagccagaacctcttggccctccctgtctgccttcag
    dna_end: -71405294
  - mismatchlist: []

    prot_start: 322
    nucl_end: 1080
    prot_end: 360
    translation: GVMPKRGLDVSSCEIFRFYKLITTKSLIEPISMIVPRR
    dna_start: -71405294
    type: exon
    seqshifts: []

    nucl_start: 967
    seq: gtgtcatgccaaagagaggactcgacgtgtcctcctgcgagatcttccgcttctacaagctgatcacaaccaaaagcctcatcgagcccatctccatgattgtgccccggcgg
    dna_end: -71405181
  - dna_start: -71405181
    type: intron
    nucl_start: 1080
    seq: gtaagggcagtcgggaccgcatgggaggcaggtggggaacctgtcctggagaagacagacccagggctgtcgggcaccagagcctggagcccacgttcatggggcagccacagagcggcctttctcacagccagtgtgacatcagtgggcgtcaggagtcctgggtctcggtccacctctgttcttgagctgctgcgtgacctcgggcaagtccctttgttctctgggcctcagtttcctcaattcagcaggggttggtgagagcctggactcccaggtctaagggcctttcccatctgagcagcctaccctaccaccctcctcactgtctggatttctcctgcag
    dna_end: -71404835
  - mismatchlist: []

    prot_start: 360
    nucl_end: 1171
    prot_end: 390
    translation: SESYQEDIYPPTAGAQPSLTAQEWLSGMNR
    dna_start: -71404835
    type: exon
    seqshifts: []

    nucl_start: 1080
    seq: tcagaatcctaccaagaggacatataccctccaacagcaggggcccagccctccctgacggcccaggagtggctcagcgggatgaatcgag
    dna_end: -71404744
  - dna_start: -71404744
    type: intron
    nucl_start: 1171
    seq: gtgaggaaggcagagaagaggcccaggcaaatgtgacaggaacatggcgtgcccagtggccccaagcaattgagaggggttgggcctggatttttcttctctcatgacctcagaagccatgcccttgaccttcagtccccagtgggtagcatggtcacatacaggtccagaaagtcagggggcttgacccaagagctcagaaaactccaactcaagggactttgccccacggaaagcttctttacactctggggctatgtggggtgcctggaccacctcagccagactccctgtccctgttccccacccctacctctgcaattcttttttttttttttttttttttttttttgagacagagtctcgctttgttgcccaggctggagtgcagtggtacaatctcagctcactgcaacctccaccccacccccaggttcaagtgattctcatgcctcagcctcctgagtagctgggactacaggcacgtgccaccatgcccagctaatttttcgtatttttagtagagatgggggttttgccatgttggccaggctggtctcaaactcttgacctcaagtgatccacctgcctcggcctcccgaagtgctgggattacaggtgcgagccactgggcctggccttttgcaattcttcttgacccaagaagccctccaggcagcaacccccacccaggtccctctgcccactctgcctgtcctgagccactctcccgctcctgccaacacgggggccagcccagcagaagcagtcaccccagctgctccctctcccttccacccccacaaacttccttcacccccaccccagtggctgagcgggcctcctggtgtactggaagagcctctgccttggggggcagcggaccagggccgagtcctagttttggataaccttaagtaggttttgctccctgggcctcagtttcctcatctgtagccatgatgccagcctcccctgctttctggaggtggtgagagaactaatgaacttggtagatggtggggtgcagtgtgggtgggactgtccttacaaagcaagggcaaggtctcatgtgagtttgaagtgtttgggggctgcttcagtgcacgcaccgtgctgttcctacaaaccaagcttcactctgagggtggcacacgtgggtatttgtatctgttagccctgctctgtgggtttgggcctgtccacaggtagctgtatttcccacacatgttgcatgggtctgcatggctctgagtgtctctgcatgcctgcctgtgtcattggtgccccatatgcccatcttcccgtgggcaccccgtcctcacatggctctgcttcccttccag
    dna_end: -71403398
  - mismatchlist: []

    prot_start: 390
    nucl_end: 1446
    prot_end: 482
    translation: DPILVSLRPGSELLRPHPLPAERPIFNSMAPASPRLLNQTEKLAAEDGWRSSSLLEEKMPRWAAEHRLEEKKTWLTNGFDVFECPPPKTENE
    dna_start: -71403398
    type: exon
    seqshifts: []

    nucl_start: 1171
    seq: acccaatcctggtgtcccttaggcctggctctgagctgctgagaccccacccactgcctgcagagagacctatcttcaattccatggccccagcctcaccccggctcttgaatcagacagaaaagctggctgcagaagatggctggaggtcttcctccctgttggaggagaagatgccaaggtgggcagcagaacacaggctggaggagaagaaaacctggctgacaaatggctttgacgttttcgaatgccccccaccaaagacagagaatgag
    dna_end: -71403123
  - dna_start: -71403123
    type: intron
    nucl_start: 1446
    seq: gtgtgaaggaggacggggtgggcctttcacatggggcagctggggtggaggggaacagatccaggctgagaagaagggagaaaatgaggcatgagaagaataaccagctgtgtggcctggcctagtcacttgactcattttgttaattcattcaacaaacaggcagtgagctccatcttatgccaaaatgatgggcatacataaagatggtgggaggctgggcacagtggctcactcttgtaatcccagcactttgggaggccaaggcgggcagatcatgaggtcaggagttcaagaccagcatggccaacatagtgaaaccccatctctactaaaaatacaaaaattagccgggtgtggtggcgtacacctgtagtcccagctacttgagaggttgaggcaggagaatggcttgaaattgggaggtggaggttgcagtgagccaagatcacaccactgcactccagcctgggcaacagagcaagactccatcttaaaaaaaaaaaaaaaaaaagatggtggggaccaggtgaccaggtgcagtggctcacacctgtaatcccagcactttggtaggccaaggcgggtggatctcttgaggccagaagtttgagaccagcctggccaacatggcgaaaccccgtctctactaaaaatacaaaaattagctgggtatggtggtgcgtgcctgtagtcccagctactctggaggctgaggcaggagaattgcttgaacccaggaggcagaggctgcagtgagccaggatcacaccactgcgctccagcctgggcaacagagtgagactctgtctcaaaaaaaaaaaaaaaaaaaaaaaaaatggtgggaaaccatctgtaaaatggagagggtttgacctagtgggtatcaaagtctttccagttctgacattataggactttctgtgctttcaaagtccacatttgtttagtgcctactgtgtggcagatcctggggtaggcactttgatacagcacgtgattgaattctctcaacagccctggaagtcagtctgtagtggctaagaacacagaggctggcatctcacagatggattctgatcctggctctgctgagtactaatttagggtcttagacccagagactgaatgtctctaagcttccgtttccacggtggtacggtggggacactagcactgccacccttataggggtgtcacaacgttccagtgggataacgaggcccttagggcatcactcaatatctaacacccattctgcacagagggcagttttctgaccccattttccagaggaaggaatggaagctcagagtgggtaagtaacttgcccaaggtcacacagttcagtggtggcgaaaacaccaatccccagacttcagagccaggcatcctttcctctatttcatggaggatctatggaagcaaaatacatctgaaacattccagtcttcttgaatttcatttattgggtgaagtaaacaaggtgtttgtaaaagatctatgcagtgacagccccatcaggcctcagccatgttaatgtgaccgcctccacctttctgagtcaaagagggatagtggtttagctttcagctggtgtcctgacaccatggtgatcctgccttccgatctttcttccccag
    dna_end: -71401480
  - mismatchlist: []

    prot_start: 482
    nucl_end: 1575
    prot_end: 525
    translation: LLQMFYRQQEEIRRLRELLTQREVQAKQLELEIKNLRMGSEQL
    dna_start: -71401480
    type: exon
    seqshifts: []

    nucl_start: 1446
    seq: ttgctgcagatgttctaccggcaacaggaggagatccgaaggctccgggagctgttgacccagcgagaggtccaggccaaacagttggaactggagatcaaaaacttgcggatgggctcagagcagctc
    dna_end: -71401351
  unmatched: 0
  prot_start: 0
  stopcodon: tga
  downstream: tgagcagagacctctgccctcctcaccctcagggacaccactcggctccatggggaggtttagaaccaaaccacaagtcccctcaaggacaaccactatttctatattttttaccagaaaacaaaactctccatcgctgaaagagattccagtgggacatggtgccgtttttctgtttgccttcttgcaacaacagtttctgaattgactttgttttcagatgatgccttctgttgaattctgttattaagggcccatgatgagctgtaacttctcaagaggaaagaacacagtagaaaactagagctggaaggatctaggttgacctgtctgtgattttcaaactgtggtccagagaataggggaagactgggccagacgcagtggctcatgcctgtaatcccagcactctgggaggctgaggtgggcggattgcttgaggtcgggagtttgaaaccagtctcaccaggcgcagtggctcacgcctgtaattccagcatgttgggaggccgaggctggtggatcacgaggtcagcagttcgagaccagcctgaccaacatggtgaaaccccatctctactaaaaatacaaaaaaattagctgggcgtggtggcaggcgcctgtaattccagcgacttgggaggctgaggcaggagaattgcttgaaaccggaaggcgggggttgcagtgagctgagattgtgccactgcactctaacctgggcaataagagcaaaagtctgtctcaaaaaaaaaaaaaaaagaaagaaaccagcctggccaacatggtgaaaccccgtctctactaaaaatacaaaaattaggcagggcgtggtggttcacgcctataatcccagaactttgggaggccaagctgggcggatcttctgaggtcaggagttcaagaccagcctggccaacatggtgaaaccccgtctccactaaaaataaaaaattaaccaggcatggtggtgcatgcctgtaatcccagctatttggga
  additional: 0
  prot_end: 525
  ID: 451
  dna_start: -71434254
  reason: 
  downstream_gap: 
  upstream_gap: 
  target_len: 111583154
  strand: 
  - 
  target: gi|74273673|gb|CM000260.1| Homo sapiens chromosome 9, whole genome shotgun sequence
  upstream: gactgtcatgtgcgaatctctgttattacccatagtacagtcggtcccagtggcccagactctcctagtagcctcacccagaggactcttcactcctgtaaaggctgggctcaggcctactgtttccaaactccctggtacctggcacagggcctagacacacagtgatgctcggtaaatattgagtgaacaaatataaggctggacgaggagcaaagcaagctgaagatgcccagatgatactagtggctgtgattgccactgttgatcaagtatctgccatgcaccaaggggtctaaatacatcatctaacttaatccttatgacaaggctatgaggcagatacttttttcaatctctctctcttttattttttttttagagacagggtctcactgtgttgcccaggctacatttgaactcctgggctcaatcagtcctcctgccttggcctcccaaaatgctgggattacaggcatgagctgccatgcctagctgagatggatacttgtgttacctcattttacagatggagaaactgagactccagaggttaagtcacttgccatccagctgataagagacagagctgggattgaaacccaggcaggctggctccagacagcacattggtacctacttagtcgggctgagggtactgggctgtctggtgaaacagcagatgggggtcaatgtggtggattctctctatggttcttctgccttgttatattcacactcaaagggatgaaaagccttaacacatcagcaagcaggtcagtaatagctatgcttcatcccatcttatcttaccaggtctacagaagtaactgtaattagagtcttttcacttgtttgcccttcacagtgcatcaccgtccacgttgaactgaccactgtcctgctcgtaccctcttatgtactcttaagatgagagctctgtgtgtcccatgatcagggcagtgagcctcataccctttgtcccatttgtctcctgcag
  score: 1.0
  prot_seq: MSWHPQYRSSKFRHVFGKPASKENCYDSVPITRSVHDNHFCAVNPHFIAVVTECAGGGAFLVIPLHQTGKLDPHYPKVCGHRGNVLDVKWNPFDDFEIASCSEDATIKIWSIPKQLLTRNLTAYRKELVGHARRVGLVEWHPTAANILFSAGYDYKVMIWNLDTKESVITSPMSTISCHQDVILSMSFNTNGSLLATTCKDRKIRVIDPRAGTVLQEASYKGHRASKVLFLGNLKKLMSTGTSRWNNRQVALWDQDNLSVPLMEEDLDGSSGVLFPFYDADTSMLYVVGKGDGNIRYYEVSADKPHLSYLTEYRSYNPQKGIGVMPKRGLDVSSCEIFRFYKLITTKSLIEPISMIVPRRSESYQEDIYPPTAGAQPSLTAQEWLSGMNRDPILVSLRPGSELLRPHPLPAERPIFNSMAPASPRLLNQTEKLAAEDGWRSSSLLEEKMPRWAAEHRLEEKKTWLTNGFDVFECPPPKTENELLQMFYRQQEEIRRLRELLTQREVQAKQLELEIKNLRMGSEQL
  prot_len: 525
  status: auto
  undetermined: 0
  mismatches: 0
  matches: 525
  dna_end: -71401351
