# Supplementary material for: GenePainter: a fast tool for aligning gene structures of eukaryotic protein families, visualizing the alignments and mapping gene structures onto protein structures
Source: BMC Bioinformatics. 2013 Mar 4;14:77. doi: 10.1186/1471-2105-14-77 (PMC3605371; doi:10.1186/1471-2105-14-77)
Supplement: Additional file 1 — This file contains the GenePainter software (gene_painter.rb), a README file for installation instructions, the GenePainter documentation, and a script to reconstruct genes via the web service of WebScipio (gene_scan.rb). It also includes example data (MSA, gene and protein structures) used to create the figures. This file is also available from the project homepage. [file 1471-2105-14-77-S1.zip › gene_painter/test_data/2AQ5.pdb]

HEADER    STRUCTURAL PROTEIN                      17-AUG-05   2AQ5              
TITLE     CRYSTAL STRUCTURE OF MURINE CORONIN-1                                 
COMPND    MOL_ID: 1;                                                            
COMPND   2 MOLECULE: CORONIN-1A;                                                
COMPND   3 CHAIN: A;                                                            
COMPND   4 SYNONYM: CORONIN-LIKE PROTEIN P57, CORONIN-LIKE PROTEIN A, CLIPINA,  
COMPND   5 TRYPTOPHAN ASPARTATE-CONTAINING COAT PROTEIN, TACO;                  
COMPND   6 ENGINEERED: YES                                                      
SOURCE    MOL_ID: 1;                                                            
SOURCE   2 ORGANISM_SCIENTIFIC: MUS MUSCULUS;                                   
SOURCE   3 ORGANISM_COMMON: HOUSE MOUSE;                                        
SOURCE   4 ORGANISM_TAXID: 10090;                                               
SOURCE   5 GENE: CORO1A, CORO1;                                                 
SOURCE   6 EXPRESSION_SYSTEM: SPODOPTERA FRUGIPERDA;                            
SOURCE   7 EXPRESSION_SYSTEM_COMMON: FALL ARMYWORM;                             
SOURCE   8 EXPRESSION_SYSTEM_TAXID: 7108                                        
KEYWDS    WD40 REPEAT, 7-BLADED BETA-PROPELLER, STRUCTURAL PROTEIN              
EXPDTA    X-RAY DIFFRACTION                                                     
AUTHOR    B.A.APPLETON,P.WU,C.WIESMANN                                          
REVDAT   4   13-JUL-11 2AQ5    1       VERSN                                    
REVDAT   3   24-FEB-09 2AQ5    1       VERSN                                    
REVDAT   2   30-MAY-06 2AQ5    1       JRNL                                     
REVDAT   1   06-DEC-05 2AQ5    0                                                
JRNL        AUTH   B.A.APPLETON,P.WU,C.WIESMANN                                 
JRNL        TITL   THE CRYSTAL STRUCTURE OF MURINE CORONIN-1: A REGULATOR OF    
JRNL        TITL 2 ACTIN CYTOSKELETAL DYNAMICS IN LYMPHOCYTES.                  
JRNL        REF    STRUCTURE                     V.  14    87 2006              
JRNL        REFN                   ISSN 0969-2126                               
JRNL        PMID   16407068                                                     
JRNL        DOI    10.1016/J.STR.2005.09.013                                    
REMARK   2                                                                      
REMARK   2 RESOLUTION.    1.75 ANGSTROMS.                                       
REMARK   3                                                                      
REMARK   3 REFINEMENT.                                                          
REMARK   3   PROGRAM     : REFMAC 5.2.0005                                      
REMARK   3   AUTHORS     : MURSHUDOV,VAGIN,DODSON                               
REMARK   3                                                                      
REMARK   3    REFINEMENT TARGET : MAXIMUM LIKELIHOOD                            
REMARK   3                                                                      
REMARK   3  DATA USED IN REFINEMENT.                                            
REMARK   3   RESOLUTION RANGE HIGH (ANGSTROMS) : 1.75                           
REMARK   3   RESOLUTION RANGE LOW  (ANGSTROMS) : 50.00                          
REMARK   3   DATA CUTOFF            (SIGMA(F)) : NULL                           
REMARK   3   COMPLETENESS FOR RANGE        (%) : 99.9                           
REMARK   3   NUMBER OF REFLECTIONS             : 36618                          
REMARK   3                                                                      
REMARK   3  FIT TO DATA USED IN REFINEMENT.                                     
REMARK   3   CROSS-VALIDATION METHOD          : THROUGHOUT                      
REMARK   3   FREE R VALUE TEST SET SELECTION  : RANDOM                          
REMARK   3   R VALUE     (WORKING + TEST SET) : 0.160                           
REMARK   3   R VALUE            (WORKING SET) : 0.158                           
REMARK   3   FREE R VALUE                     : 0.192                           
REMARK   3   FREE R VALUE TEST SET SIZE   (%) : 5.000                           
REMARK   3   FREE R VALUE TEST SET COUNT      : 1927                            
REMARK   3                                                                      
REMARK   3  FIT IN THE HIGHEST RESOLUTION BIN.                                  
REMARK   3   TOTAL NUMBER OF BINS USED           : 20                           
REMARK   3   BIN RESOLUTION RANGE HIGH       (A) : 1.75                         
REMARK   3   BIN RESOLUTION RANGE LOW        (A) : 1.80                         
REMARK   3   REFLECTION IN BIN     (WORKING SET) : 2600                         
REMARK   3   BIN COMPLETENESS (WORKING+TEST) (%) : 98.24                        
REMARK   3   BIN R VALUE           (WORKING SET) : 0.1730                       
REMARK   3   BIN FREE R VALUE SET COUNT          : 138                          
REMARK   3   BIN FREE R VALUE                    : 0.2450                       
REMARK   3                                                                      
REMARK   3  NUMBER OF NON-HYDROGEN ATOMS USED IN REFINEMENT.                    
REMARK   3   PROTEIN ATOMS            : 3061                                    
REMARK   3   NUCLEIC ACID ATOMS       : 0                                       
REMARK   3   HETEROGEN ATOMS          : 0                                       
REMARK   3   SOLVENT ATOMS            : 463                                     
REMARK   3                                                                      
REMARK   3  B VALUES.                                                           
REMARK   3   B VALUE TYPE : LIKELY RESIDUAL                                     
REMARK   3   FROM WILSON PLOT           (A**2) : NULL                           
REMARK   3   MEAN B VALUE      (OVERALL, A**2) : 8.32                           
REMARK   3   OVERALL ANISOTROPIC B VALUE.                                       
REMARK   3    B11 (A**2) : 0.00000                                              
REMARK   3    B22 (A**2) : -0.12000                                             
REMARK   3    B33 (A**2) : 0.11000                                              
REMARK   3    B12 (A**2) : 0.00000                                              
REMARK   3    B13 (A**2) : 0.00000                                              
REMARK   3    B23 (A**2) : 0.00000                                              
REMARK   3                                                                      
REMARK   3  ESTIMATED OVERALL COORDINATE ERROR.                                 
REMARK   3   ESU BASED ON R VALUE                            (A): 0.112         
REMARK   3   ESU BASED ON FREE R VALUE                       (A): 0.106         
REMARK   3   ESU BASED ON MAXIMUM LIKELIHOOD                 (A): 0.061         
REMARK   3   ESU FOR B VALUES BASED ON MAXIMUM LIKELIHOOD (A**2): 3.602         
REMARK   3                                                                      
REMARK   3 CORRELATION COEFFICIENTS.                                            
REMARK   3   CORRELATION COEFFICIENT FO-FC      : 0.956                         
REMARK   3   CORRELATION COEFFICIENT FO-FC FREE : 0.938                         
REMARK   3                                                                      
REMARK   3  RMS DEVIATIONS FROM IDEAL VALUES        COUNT    RMS    WEIGHT      
REMARK   3   BOND LENGTHS REFINED ATOMS        (A):  3139 ; 0.013 ; 0.022       
REMARK   3   BOND LENGTHS OTHERS               (A):  NULL ;  NULL ;  NULL       
REMARK   3   BOND ANGLES REFINED ATOMS   (DEGREES):  4269 ; 1.425 ; 1.973       
REMARK   3   BOND ANGLES OTHERS          (DEGREES):  NULL ;  NULL ;  NULL       
REMARK   3   TORSION ANGLES, PERIOD 1    (DEGREES):   394 ; 6.233 ; 5.000       
REMARK   3   TORSION ANGLES, PERIOD 2    (DEGREES):   130 ;30.176 ;23.385       
REMARK   3   TORSION ANGLES, PERIOD 3    (DEGREES):   506 ;12.516 ;15.000       
REMARK   3   TORSION ANGLES, PERIOD 4    (DEGREES):    22 ;14.480 ;15.000       
REMARK   3   CHIRAL-CENTER RESTRAINTS       (A**3):   474 ; 0.103 ; 0.200       
REMARK   3   GENERAL PLANES REFINED ATOMS      (A):  2382 ; 0.006 ; 0.020       
REMARK   3   GENERAL PLANES OTHERS             (A):  NULL ;  NULL ;  NULL       
REMARK   3   NON-BONDED CONTACTS REFINED ATOMS (A):  1309 ; 0.197 ; 0.200       
REMARK   3   NON-BONDED CONTACTS OTHERS        (A):  NULL ;  NULL ;  NULL       
REMARK   3   NON-BONDED TORSION REFINED ATOMS  (A):  2118 ; 0.308 ; 0.200       
REMARK   3   NON-BONDED TORSION OTHERS         (A):  NULL ;  NULL ;  NULL       
REMARK   3   H-BOND (X...Y) REFINED ATOMS      (A):   389 ; 0.157 ; 0.200       
REMARK   3   H-BOND (X...Y) OTHERS             (A):  NULL ;  NULL ;  NULL       
REMARK   3   POTENTIAL METAL-ION REFINED ATOMS (A):  NULL ;  NULL ;  NULL       
REMARK   3   POTENTIAL METAL-ION OTHERS        (A):  NULL ;  NULL ;  NULL       
REMARK   3   SYMMETRY VDW REFINED ATOMS        (A):    49 ; 0.208 ; 0.200       
REMARK   3   SYMMETRY VDW OTHERS               (A):  NULL ;  NULL ;  NULL       
REMARK   3   SYMMETRY H-BOND REFINED ATOMS     (A):    38 ; 0.145 ; 0.200       
REMARK   3   SYMMETRY H-BOND OTHERS            (A):  NULL ;  NULL ;  NULL       
REMARK   3   SYMMETRY METAL-ION REFINED ATOMS  (A):  NULL ;  NULL ;  NULL       
REMARK   3   SYMMETRY METAL-ION OTHERS         (A):  NULL ;  NULL ;  NULL       
REMARK   3                                                                      
REMARK   3  ISOTROPIC THERMAL FACTOR RESTRAINTS.     COUNT   RMS    WEIGHT      
REMARK   3   MAIN-CHAIN BOND REFINED ATOMS  (A**2):  2012 ; 0.856 ; 1.500       
REMARK   3   MAIN-CHAIN BOND OTHER ATOMS    (A**2):  NULL ;  NULL ;  NULL       
REMARK   3   MAIN-CHAIN ANGLE REFINED ATOMS (A**2):  3196 ; 1.406 ; 2.000       
REMARK   3   SIDE-CHAIN BOND REFINED ATOMS  (A**2):  1272 ; 2.348 ; 3.000       
REMARK   3   SIDE-CHAIN ANGLE REFINED ATOMS (A**2):  1073 ; 3.684 ; 4.500       
REMARK   3                                                                      
REMARK   3 ANISOTROPIC THERMAL FACTOR RESTRAINTS.    COUNT   RMS   WEIGHT       
REMARK   3   RIGID-BOND RESTRAINTS          (A**2):  NULL ;  NULL ;  NULL       
REMARK   3   SPHERICITY; FREE ATOMS         (A**2):  NULL ;  NULL ;  NULL       
REMARK   3   SPHERICITY; BONDED ATOMS       (A**2):  NULL ;  NULL ;  NULL       
REMARK   3                                                                      
REMARK   3  NCS RESTRAINTS STATISTICS                                           
REMARK   3   NUMBER OF DIFFERENT NCS GROUPS : NULL                              
REMARK   3                                                                      
REMARK   3  TLS DETAILS                                                         
REMARK   3   NUMBER OF TLS GROUPS  : 1                                          
REMARK   3                                                                      
REMARK   3   TLS GROUP : 1                                                      
REMARK   3    NUMBER OF COMPONENTS GROUP : 1                                    
REMARK   3    COMPONENTS        C SSSEQI   TO  C SSSEQI                         
REMARK   3    RESIDUE RANGE :   A     8        A   402                          
REMARK   3    ORIGIN FOR THE GROUP (A):  16.0221  54.3150  21.0648              
REMARK   3    T TENSOR                                                          
REMARK   3      T11:  -0.0710 T22:  -0.0820                                     
REMARK   3      T33:  -0.0709 T12:   0.0078                                     
REMARK   3      T13:  -0.0044 T23:   0.0049                                     
REMARK   3    L TENSOR                                                          
REMARK   3      L11:   0.5419 L22:   0.4909                                     
REMARK   3      L33:   0.6020 L12:   0.1566                                     
REMARK   3      L13:   0.0308 L23:   0.0680                                     
REMARK   3    S TENSOR                                                          
REMARK   3      S11:   0.0013 S12:   0.0535 S13:   0.0226                       
REMARK   3      S21:  -0.0646 S22:  -0.0076 S23:   0.0355                       
REMARK   3      S31:  -0.0218 S32:  -0.0512 S33:   0.0064                       
REMARK   3                                                                      
REMARK   3  BULK SOLVENT MODELLING.                                             
REMARK   3   METHOD USED : BABINET MODEL WITH MASK                              
REMARK   3   PARAMETERS FOR MASK CALCULATION                                    
REMARK   3   VDW PROBE RADIUS   : 1.20                                          
REMARK   3   ION PROBE RADIUS   : 0.80                                          
REMARK   3   SHRINKAGE RADIUS   : 0.80                                          
REMARK   3                                                                      
REMARK   3  OTHER REFINEMENT REMARKS: HYDROGENS HAVE BEEN ADDED IN THE RIDING   
REMARK   3  POSITIONS                                                           
REMARK   4                                                                      
REMARK   4 2AQ5 COMPLIES WITH FORMAT V. 3.30, 13-JUL-11                         
REMARK 100                                                                      
REMARK 100 THIS ENTRY HAS BEEN PROCESSED BY RCSB ON 30-AUG-05.                  
REMARK 100 THE RCSB ID CODE IS RCSB034181.                                      
REMARK 200                                                                      
REMARK 200 EXPERIMENTAL DETAILS                                                 
REMARK 200  EXPERIMENT TYPE                : X-RAY DIFFRACTION                  
REMARK 200  DATE OF DATA COLLECTION        : 17-OCT-04                          
REMARK 200  TEMPERATURE           (KELVIN) : 100.0                              
REMARK 200  PH                             : 8.0                                
REMARK 200  NUMBER OF CRYSTALS USED        : 1                                  
REMARK 200                                                                      
REMARK 200  SYNCHROTRON              (Y/N) : Y                                  
REMARK 200  RADIATION SOURCE               : ALS                                
REMARK 200  BEAMLINE                       : 5.0.2                              
REMARK 200  X-RAY GENERATOR MODEL          : NULL                               
REMARK 200  MONOCHROMATIC OR LAUE    (M/L) : M                                  
REMARK 200  WAVELENGTH OR RANGE        (A) : 0.9795, 0.9797, 0.9570             
REMARK 200  MONOCHROMATOR                  : NULL                               
REMARK 200  OPTICS                         : NULL                               
REMARK 200                                                                      
REMARK 200  DETECTOR TYPE                  : CCD                                
REMARK 200  DETECTOR MANUFACTURER          : ADSC QUANTUM 4                     
REMARK 200  INTENSITY-INTEGRATION SOFTWARE : HKL-2000                           
REMARK 200  DATA SCALING SOFTWARE          : SCALEPACK                          
REMARK 200                                                                      
REMARK 200  NUMBER OF UNIQUE REFLECTIONS   : 38545                              
REMARK 200  RESOLUTION RANGE HIGH      (A) : 1.750                              
REMARK 200  RESOLUTION RANGE LOW       (A) : 50.000                             
REMARK 200  REJECTION CRITERIA  (SIGMA(I)) : NULL                               
REMARK 200                                                                      
REMARK 200 OVERALL.                                                             
REMARK 200  COMPLETENESS FOR RANGE     (%) : 99.5                               
REMARK 200  DATA REDUNDANCY                : 12.100                             
REMARK 200  R MERGE                    (I) : NULL                               
REMARK 200  R SYM                      (I) : 0.08100                            
REMARK 200  <I/SIGMA(I)> FOR THE DATA SET  : 33.9000                            
REMARK 200                                                                      
REMARK 200 IN THE HIGHEST RESOLUTION SHELL.                                     
REMARK 200  HIGHEST RESOLUTION SHELL, RANGE HIGH (A) : 1.75                     
REMARK 200  HIGHEST RESOLUTION SHELL, RANGE LOW  (A) : 1.81                     
REMARK 200  COMPLETENESS FOR SHELL     (%) : 99.4                               
REMARK 200  DATA REDUNDANCY IN SHELL       : 11.40                              
REMARK 200  R MERGE FOR SHELL          (I) : NULL                               
REMARK 200  R SYM FOR SHELL            (I) : 0.24500                            
REMARK 200  <I/SIGMA(I)> FOR SHELL         : 11.800                             
REMARK 200                                                                      
REMARK 200 DIFFRACTION PROTOCOL: MAD                                            
REMARK 200 METHOD USED TO DETERMINE THE STRUCTURE: MAD                          
REMARK 200 SOFTWARE USED: SHARP                                                 
REMARK 200 STARTING MODEL: NULL                                                 
REMARK 200                                                                      
REMARK 200 REMARK: NULL                                                         
REMARK 280                                                                      
REMARK 280 CRYSTAL                                                              
REMARK 280 SOLVENT CONTENT, VS   (%): 43.49                                     
REMARK 280 MATTHEWS COEFFICIENT, VM (ANGSTROMS**3/DA): 2.19                     
REMARK 280                                                                      
REMARK 280 CRYSTALLIZATION CONDITIONS: 30% PEG-MME 2000, 150 MM POTASSIUM       
REMARK 280  CHLORIDE, 5 MM TCEP, VAPOR DIFFUSION, SITTING DROP, TEMPERATURE     
REMARK 280  292K, PH 8.0                                                        
REMARK 290                                                                      
REMARK 290 CRYSTALLOGRAPHIC SYMMETRY                                            
REMARK 290 SYMMETRY OPERATORS FOR SPACE GROUP: P 21 21 21                       
REMARK 290                                                                      
REMARK 290      SYMOP   SYMMETRY                                                
REMARK 290     NNNMMM   OPERATOR                                                
REMARK 290       1555   X,Y,Z                                                   
REMARK 290       2555   -X+1/2,-Y,Z+1/2                                         
REMARK 290       3555   -X,Y+1/2,-Z+1/2                                         
REMARK 290       4555   X+1/2,-Y+1/2,-Z                                         
REMARK 290                                                                      
REMARK 290     WHERE NNN -> OPERATOR NUMBER                                     
REMARK 290           MMM -> TRANSLATION VECTOR                                  
REMARK 290                                                                      
REMARK 290 CRYSTALLOGRAPHIC SYMMETRY TRANSFORMATIONS                            
REMARK 290 THE FOLLOWING TRANSFORMATIONS OPERATE ON THE ATOM/HETATM             
REMARK 290 RECORDS IN THIS ENTRY TO PRODUCE CRYSTALLOGRAPHICALLY                
REMARK 290 RELATED MOLECULES.                                                   
REMARK 290   SMTRY1   1  1.000000  0.000000  0.000000        0.00000            
REMARK 290   SMTRY2   1  0.000000  1.000000  0.000000        0.00000            
REMARK 290   SMTRY3   1  0.000000  0.000000  1.000000        0.00000            
REMARK 290   SMTRY1   2 -1.000000  0.000000  0.000000       26.49800            
REMARK 290   SMTRY2   2  0.000000 -1.000000  0.000000        0.00000            
REMARK 290   SMTRY3   2  0.000000  0.000000  1.000000       44.10400            
REMARK 290   SMTRY1   3 -1.000000  0.000000  0.000000        0.00000            
REMARK 290   SMTRY2   3  0.000000  1.000000  0.000000       40.22150            
REMARK 290   SMTRY3   3  0.000000  0.000000 -1.000000       44.10400            
REMARK 290   SMTRY1   4  1.000000  0.000000  0.000000       26.49800            
REMARK 290   SMTRY2   4  0.000000 -1.000000  0.000000       40.22150            
REMARK 290   SMTRY3   4  0.000000  0.000000 -1.000000        0.00000            
REMARK 290                                                                      
REMARK 290 REMARK: NULL                                                         
REMARK 300                                                                      
REMARK 300 BIOMOLECULE: 1                                                       
REMARK 300 SEE REMARK 350 FOR THE AUTHOR PROVIDED AND/OR PROGRAM                
REMARK 300 GENERATED ASSEMBLY INFORMATION FOR THE STRUCTURE IN                  
REMARK 300 THIS ENTRY. THE REMARK MAY ALSO PROVIDE INFORMATION ON               
REMARK 300 BURIED SURFACE AREA.                                                 
REMARK 350                                                                      
REMARK 350 COORDINATES FOR A COMPLETE MULTIMER REPRESENTING THE KNOWN           
REMARK 350 BIOLOGICALLY SIGNIFICANT OLIGOMERIZATION STATE OF THE                
REMARK 350 MOLECULE CAN BE GENERATED BY APPLYING BIOMT TRANSFORMATIONS          
REMARK 350 GIVEN BELOW.  BOTH NON-CRYSTALLOGRAPHIC AND                          
REMARK 350 CRYSTALLOGRAPHIC OPERATIONS ARE GIVEN.                               
REMARK 350                                                                      
REMARK 350 BIOMOLECULE: 1                                                       
REMARK 350 AUTHOR DETERMINED BIOLOGICAL UNIT: MONOMERIC                         
REMARK 350 APPLY THE FOLLOWING TO CHAINS: A                                     
REMARK 350   BIOMT1   1  1.000000  0.000000  0.000000        0.00000            
REMARK 350   BIOMT2   1  0.000000  1.000000  0.000000        0.00000            
REMARK 350   BIOMT3   1  0.000000  0.000000  1.000000        0.00000            
REMARK 465                                                                      
REMARK 465 MISSING RESIDUES                                                     
REMARK 465 THE FOLLOWING RESIDUES WERE NOT LOCATED IN THE                       
REMARK 465 EXPERIMENT. (M=MODEL NUMBER; RES=RESIDUE NAME; C=CHAIN               
REMARK 465 IDENTIFIER; SSSEQ=SEQUENCE NUMBER; I=INSERTION CODE.)                
REMARK 465                                                                      
REMARK 465   M RES C SSSEQI                                                     
REMARK 465     MET A     1                                                      
REMARK 465     SER A     2                                                      
REMARK 465     ARG A     3                                                      
REMARK 465     GLN A     4                                                      
REMARK 465     VAL A     5                                                      
REMARK 465     VAL A     6                                                      
REMARK 465     ARG A     7                                                      
REMARK 500                                                                      
REMARK 500 GEOMETRY AND STEREOCHEMISTRY                                         
REMARK 500 SUBTOPIC: CLOSE CONTACTS IN SAME ASYMMETRIC UNIT                     
REMARK 500                                                                      
REMARK 500 THE FOLLOWING ATOMS ARE IN CLOSE CONTACT.                            
REMARK 500                                                                      
REMARK 500  ATM1  RES C  SSEQI   ATM2  RES C  SSEQI           DISTANCE          
REMARK 500   OD   CSO A   332     O    HOH A   839              1.67            
REMARK 500   NE2  GLN A   316     O    HOH A   848              1.91            
REMARK 500   O    HOH A   574     O    HOH A   849              2.06            
REMARK 500   O    HOH A   533     O    HOH A   861              2.16            
REMARK 500   O    HOH A   699     O    HOH A   791              2.18            
REMARK 500                                                                      
REMARK 500 REMARK: NULL                                                         
REMARK 500                                                                      
REMARK 500 GEOMETRY AND STEREOCHEMISTRY                                         
REMARK 500 SUBTOPIC: COVALENT BOND LENGTHS                                      
REMARK 500                                                                      
REMARK 500 THE STEREOCHEMICAL PARAMETERS OF THE FOLLOWING RESIDUES              
REMARK 500 HAVE VALUES WHICH DEVIATE FROM EXPECTED VALUES BY MORE               
REMARK 500 THAN 6*RMSD (M=MODEL NUMBER; RES=RESIDUE NAME; C=CHAIN               
REMARK 500 IDENTIFIER; SSEQ=SEQUENCE NUMBER; I=INSERTION CODE).                 
REMARK 500                                                                      
REMARK 500 STANDARD TABLE:                                                      
REMARK 500 FORMAT: (10X,I3,1X,2(A3,1X,A1,I4,A1,1X,A4,3X),1X,F6.3)               
REMARK 500                                                                      
REMARK 500 EXPECTED VALUES PROTEIN: ENGH AND HUBER, 1999                        
REMARK 500 EXPECTED VALUES NUCLEIC ACID: CLOWNEY ET AL 1996                     
REMARK 500                                                                      
REMARK 500  M RES CSSEQI ATM1   RES CSSEQI ATM2   DEVIATION                     
REMARK 500    CYS A 285   CB    CYS A 285   SG     -0.102                       
REMARK 500                                                                      
REMARK 500 REMARK: NULL                                                         
REMARK 500                                                                      
REMARK 500 GEOMETRY AND STEREOCHEMISTRY                                         
REMARK 500 SUBTOPIC: COVALENT BOND ANGLES                                       
REMARK 500                                                                      
REMARK 500 THE STEREOCHEMICAL PARAMETERS OF THE FOLLOWING RESIDUES              
REMARK 500 HAVE VALUES WHICH DEVIATE FROM EXPECTED VALUES BY MORE               
REMARK 500 THAN 6*RMSD (M=MODEL NUMBER; RES=RESIDUE NAME; C=CHAIN               
REMARK 500 IDENTIFIER; SSEQ=SEQUENCE NUMBER; I=INSERTION CODE).                 
REMARK 500                                                                      
REMARK 500 STANDARD TABLE:                                                      
REMARK 500 FORMAT: (10X,I3,1X,A3,1X,A1,I4,A1,3(1X,A4,2X),12X,F5.1)              
REMARK 500                                                                      
REMARK 500 EXPECTED VALUES PROTEIN: ENGH AND HUBER, 1999                        
REMARK 500 EXPECTED VALUES NUCLEIC ACID: CLOWNEY ET AL 1996                     
REMARK 500                                                                      
REMARK 500  M RES CSSEQI ATM1   ATM2   ATM3                                     
REMARK 500    CYS A 285   CA  -  CB  -  SG  ANGL. DEV. =   6.8 DEGREES          
REMARK 500                                                                      
REMARK 500 REMARK: NULL                                                         
REMARK 500                                                                      
REMARK 500 GEOMETRY AND STEREOCHEMISTRY                                         
REMARK 500 SUBTOPIC: TORSION ANGLES                                             
REMARK 500                                                                      
REMARK 500 TORSION ANGLES OUTSIDE THE EXPECTED RAMACHANDRAN REGIONS:            
REMARK 500 (M=MODEL NUMBER; RES=RESIDUE NAME; C=CHAIN IDENTIFIER;               
REMARK 500 SSEQ=SEQUENCE NUMBER; I=INSERTION CODE).                             
REMARK 500                                                                      
REMARK 500 STANDARD TABLE:                                                      
REMARK 500 FORMAT:(10X,I3,1X,A3,1X,A1,I4,A1,4X,F7.2,3X,F7.2)                    
REMARK 500                                                                      
REMARK 500 EXPECTED VALUES: GJ KLEYWEGT AND TA JONES (1996). PHI/PSI-           
REMARK 500 CHOLOGY: RAMACHANDRAN REVISITED. STRUCTURE 4, 1395 - 1400            
REMARK 500                                                                      
REMARK 500  M RES CSSEQI        PSI       PHI                                   
REMARK 500    ASP A  36       35.19    -92.86                                   
REMARK 500    PHE A  39       -2.25     65.46                                   
REMARK 500    CSO A  78     -119.40   -115.65                                   
REMARK 500    ASN A  93      111.58   -162.29                                   
REMARK 500    VAL A 229     -141.18   -123.05                                   
REMARK 500    LEU A 264      -63.61   -109.87                                   
REMARK 500    PHE A 303      -44.56     75.31                                   
REMARK 500    LEU A 307      -69.20   -104.59                                   
REMARK 500    SER A 308     -168.81   -168.44                                   
REMARK 500    GLU A 342     -103.41     56.45                                   
REMARK 500                                                                      
REMARK 500 REMARK: NULL                                                         
REMARK 525                                                                      
REMARK 525 SOLVENT                                                              
REMARK 525                                                                      
REMARK 525 THE SOLVENT MOLECULES HAVE CHAIN IDENTIFIERS THAT                    
REMARK 525 INDICATE THE POLYMER CHAIN WITH WHICH THEY ARE MOST                  
REMARK 525 CLOSELY ASSOCIATED. THE REMARK LISTS ALL THE SOLVENT                 
REMARK 525 MOLECULES WHICH ARE MORE THAN 5A AWAY FROM THE                       
REMARK 525 NEAREST POLYMER CHAIN (M = MODEL NUMBER;                             
REMARK 525 RES=RESIDUE NAME; C=CHAIN IDENTIFIER; SSEQ=SEQUENCE                  
REMARK 525 NUMBER; I=INSERTION CODE):                                           
REMARK 525                                                                      
REMARK 525  M RES CSSEQI                                                        
REMARK 525    HOH A 801        DISTANCE =  6.92 ANGSTROMS                       
REMARK 525    HOH A 827        DISTANCE =  5.26 ANGSTROMS                       
REMARK 900                                                                      
REMARK 900 RELATED ENTRIES                                                      
REMARK 900 RELATED ID: 2B4E   RELATED DB: PDB                                   
DBREF  2AQ5 A    1   402  UNP    O89053   COR1A_MOUSE      1    402             
SEQADV 2AQ5 CME A   51  UNP  O89053    CYS    51 MODIFIED RESIDUE               
SEQADV 2AQ5 CSO A   78  UNP  O89053    CYS    78 MODIFIED RESIDUE               
SEQADV 2AQ5 CSO A   90  UNP  O89053    CYS    90 MODIFIED RESIDUE               
SEQADV 2AQ5 CSO A  152  UNP  O89053    CYS   152 MODIFIED RESIDUE               
SEQADV 2AQ5 CSO A  332  UNP  O89053    CYS   332 MODIFIED RESIDUE               
SEQRES   1 A  402  MET SER ARG GLN VAL VAL ARG SER SER LYS PHE ARG HIS          
SEQRES   2 A  402  VAL PHE GLY GLN PRO ALA LYS ALA ASP GLN CYS TYR GLU          
SEQRES   3 A  402  ASP VAL ARG VAL SER GLN THR THR TRP ASP SER GLY PHE          
SEQRES   4 A  402  CYS ALA VAL ASN PRO LYS PHE MET ALA LEU ILE CME GLU          
SEQRES   5 A  402  ALA SER GLY GLY GLY ALA PHE LEU VAL LEU PRO LEU GLY          
SEQRES   6 A  402  LYS THR GLY ARG VAL ASP LYS ASN VAL PRO LEU VAL CSO          
SEQRES   7 A  402  GLY HIS THR ALA PRO VAL LEU ASP ILE ALA TRP CSO PRO          
SEQRES   8 A  402  HIS ASN ASP ASN VAL ILE ALA SER GLY SER GLU ASP CYS          
SEQRES   9 A  402  THR VAL MET VAL TRP GLU ILE PRO ASP GLY GLY LEU VAL          
SEQRES  10 A  402  LEU PRO LEU ARG GLU PRO VAL ILE THR LEU GLU GLY HIS          
SEQRES  11 A  402  THR LYS ARG VAL GLY ILE VAL ALA TRP HIS PRO THR ALA          
SEQRES  12 A  402  GLN ASN VAL LEU LEU SER ALA GLY CSO ASP ASN VAL ILE          
SEQRES  13 A  402  LEU VAL TRP ASP VAL GLY THR GLY ALA ALA VAL LEU THR          
SEQRES  14 A  402  LEU GLY PRO ASP VAL HIS PRO ASP THR ILE TYR SER VAL          
SEQRES  15 A  402  ASP TRP SER ARG ASP GLY ALA LEU ILE CYS THR SER CYS          
SEQRES  16 A  402  ARG ASP LYS ARG VAL ARG VAL ILE GLU PRO ARG LYS GLY          
SEQRES  17 A  402  THR VAL VAL ALA GLU LYS ASP ARG PRO HIS GLU GLY THR          
SEQRES  18 A  402  ARG PRO VAL HIS ALA VAL PHE VAL SER GLU GLY LYS ILE          
SEQRES  19 A  402  LEU THR THR GLY PHE SER ARG MET SER GLU ARG GLN VAL          
SEQRES  20 A  402  ALA LEU TRP ASP THR LYS HIS LEU GLU GLU PRO LEU SER          
SEQRES  21 A  402  LEU GLN GLU LEU ASP THR SER SER GLY VAL LEU LEU PRO          
SEQRES  22 A  402  PHE PHE ASP PRO ASP THR ASN ILE VAL TYR LEU CYS GLY          
SEQRES  23 A  402  LYS GLY ASP SER SER ILE ARG TYR PHE GLU ILE THR SER          
SEQRES  24 A  402  GLU ALA PRO PHE LEU HIS TYR LEU SER MET PHE SER SER          
SEQRES  25 A  402  LYS GLU SER GLN ARG GLY MET GLY TYR MET PRO LYS ARG          
SEQRES  26 A  402  GLY LEU GLU VAL ASN LYS CSO GLU ILE ALA ARG PHE TYR          
SEQRES  27 A  402  LYS LEU HIS GLU ARG LYS CYS GLU PRO ILE ALA MET THR          
SEQRES  28 A  402  VAL PRO ARG LYS SER ASP LEU PHE GLN GLU ASP LEU TYR          
SEQRES  29 A  402  PRO PRO THR ALA GLY PRO ASP PRO ALA LEU THR ALA GLU          
SEQRES  30 A  402  GLU TRP LEU GLY GLY ARG ASP ALA GLY PRO LEU LEU ILE          
SEQRES  31 A  402  SER LEU LYS ASP GLY TYR VAL PRO PRO LYS SER ARG              
MODRES 2AQ5 CME A   51  CYS  S,S-(2-HYDROXYETHYL)THIOCYSTEINE                   
MODRES 2AQ5 CSO A   78  CYS  S-HYDROXYCYSTEINE                                  
MODRES 2AQ5 CSO A   90  CYS  S-HYDROXYCYSTEINE                                  
MODRES 2AQ5 CSO A  152  CYS  S-HYDROXYCYSTEINE                                  
MODRES 2AQ5 CSO A  332  CYS  S-HYDROXYCYSTEINE                                  
HET    CME  A  51      10                                                       
HET    CSO  A  78       7                                                       
HET    CSO  A  90       7                                                       
HET    CSO  A 152       7                                                       
HET    CSO  A 332       7                                                       
HETNAM     CME S,S-(2-HYDROXYETHYL)THIOCYSTEINE                                 
HETNAM     CSO S-HYDROXYCYSTEINE                                                
FORMUL   1  CME    C5 H11 N O3 S2                                               
FORMUL   1  CSO    4(C3 H7 N O3 S)                                              
FORMUL   2  HOH   *463(H2 O)                                                    
HELIX    1   1 LYS A   20  GLN A   23  5                                   4    
HELIX    2   2 PRO A  323  LEU A  327  5                                   5    
HELIX    3   3 GLU A  328  LYS A  331  5                                   4    
HELIX    4   4 THR A  375  GLY A  381  1                                   7    
SHEET    1   A 4 PHE A  15  PRO A  18  0                                        
SHEET    2   A 4 LYS A 344  THR A 351 -1  O  THR A 351   N  PHE A  15           
SHEET    3   A 4 TYR A  25  GLU A  26 -1  N  TYR A  25   O  CYS A 345           
SHEET    4   A 4 GLY A  68  ARG A  69  1  O  GLY A  68   N  GLU A  26           
SHEET    1   B 4 PHE A  15  PRO A  18  0                                        
SHEET    2   B 4 LYS A 344  THR A 351 -1  O  THR A 351   N  PHE A  15           
SHEET    3   B 4 GLU A 333  HIS A 341 -1  N  PHE A 337   O  ILE A 348           
SHEET    4   B 4 GLY A 318  TYR A 321 -1  N  GLY A 318   O  LEU A 340           
SHEET    1   C 3 CYS A  40  VAL A  42  0                                        
SHEET    2   C 3 PHE A  46  ILE A  50 -1  O  ALA A  48   N  ALA A  41           
SHEET    3   C 3 PHE A  59  PRO A  63 -1  O  LEU A  60   N  LEU A  49           
SHEET    1   D 4 VAL A  84  TRP A  89  0                                        
SHEET    2   D 4 VAL A  96  SER A 101 -1  O  GLY A 100   N  LEU A  85           
SHEET    3   D 4 THR A 105  GLU A 110 -1  O  TRP A 109   N  ILE A  97           
SHEET    4   D 4 ILE A 125  GLU A 128 -1  O  LEU A 127   N  VAL A 106           
SHEET    1   E 4 VAL A 134  TRP A 139  0                                        
SHEET    2   E 4 VAL A 146  GLY A 151 -1  O  LEU A 148   N  ALA A 138           
SHEET    3   E 4 ILE A 156  ASP A 160 -1  O  TRP A 159   N  LEU A 147           
SHEET    4   E 4 ALA A 166  LEU A 170 -1  O  VAL A 167   N  VAL A 158           
SHEET    1   F 4 ILE A 179  TRP A 184  0                                        
SHEET    2   F 4 ILE A 191  CYS A 195 -1  O  CYS A 192   N  ASP A 183           
SHEET    3   F 4 ARG A 199  GLU A 204 -1  O  ILE A 203   N  ILE A 191           
SHEET    4   F 4 THR A 209  ASP A 215 -1  O  LYS A 214   N  VAL A 200           
SHEET    1   G 4 HIS A 225  PHE A 228  0                                        
SHEET    2   G 4 LYS A 233  PHE A 239 -1  O  LEU A 235   N  VAL A 227           
SHEET    3   G 4 ARG A 245  ASP A 251 -1  O  TRP A 250   N  ILE A 234           
SHEET    4   G 4 SER A 260  GLU A 263 -1  O  GLN A 262   N  VAL A 247           
SHEET    1   H 4 LEU A 271  PHE A 275  0                                        
SHEET    2   H 4 ILE A 281  GLY A 286 -1  O  CYS A 285   N  LEU A 272           
SHEET    3   H 4 ILE A 292  ILE A 297 -1  O  ARG A 293   N  LEU A 284           
SHEET    4   H 4 LEU A 304  PHE A 310 -1  O  PHE A 310   N  ILE A 292           
SHEET    1   I 2 THR A 367  ALA A 368  0                                        
SHEET    2   I 2 LEU A 389  ILE A 390 -1  O  ILE A 390   N  THR A 367           
LINK         C   ILE A  50                 N   CME A  51     1555   1555  1.34  
LINK         C   CME A  51                 N   GLU A  52     1555   1555  1.33  
LINK         C   VAL A  77                 N   CSO A  78     1555   1555  1.33  
LINK         C   CSO A  78                 N   GLY A  79     1555   1555  1.33  
LINK         C   TRP A  89                 N   CSO A  90     1555   1555  1.33  
LINK         C   CSO A  90                 N   PRO A  91     1555   1555  1.35  
LINK         C   GLY A 151                 N   CSO A 152     1555   1555  1.34  
LINK         C   CSO A 152                 N   ASP A 153     1555   1555  1.34  
LINK         C   LYS A 331                 N   CSO A 332     1555   1555  1.33  
LINK         C   CSO A 332                 N   GLU A 333     1555   1555  1.33  
CISPEP   1 ALA A  301    PRO A  302          0        10.17                     
CRYST1   52.996   80.443   88.208  90.00  90.00  90.00 P 21 21 21    4          
ORIGX1      1.000000  0.000000  0.000000        0.00000                         
ORIGX2      0.000000  1.000000  0.000000        0.00000                         
ORIGX3      0.000000  0.000000  1.000000        0.00000                         
SCALE1      0.018869  0.000000  0.000000        0.00000                         
SCALE2      0.000000  0.012431  0.000000        0.00000                         
SCALE3      0.000000  0.000000  0.011337        0.00000                         
ATOM      1  N   SER A   8      14.157  43.232  -6.086  1.00 15.85           N  
ATOM      2  CA  SER A   8      13.693  44.054  -4.926  1.00 16.06           C  
ATOM      3  C   SER A   8      14.176  43.437  -3.630  1.00 15.35           C  
ATOM      4  O   SER A   8      14.279  42.214  -3.520  1.00 15.63           O  
ATOM      5  CB  SER A   8      12.160  44.163  -4.892  1.00 15.98           C  
ATOM      6  OG  SER A   8      11.671  44.839  -6.048  1.00 19.79           O  
ATOM      7  N   SER A   9      14.463  44.289  -2.650  1.00 14.61           N  
ATOM      8  CA  SER A   9      14.767  43.823  -1.312  1.00 13.47           C  
ATOM      9  C   SER A   9      13.583  43.022  -0.789  1.00 13.42           C  
ATOM     10  O   SER A   9      12.422  43.300  -1.140  1.00 13.33           O  
ATOM     11  CB  SER A   9      14.976  45.004  -0.390  1.00 13.24           C  
ATOM     12  OG  SER A   9      15.054  44.571   0.952  1.00 11.99           O  
ATOM     13  N   LYS A  10      13.858  42.066   0.092  1.00 12.47           N  
ATOM     14  CA  LYS A  10      12.760  41.365   0.738  1.00 11.26           C  
ATOM     15  C   LYS A  10      11.972  42.297   1.641  1.00  9.86           C  
ATOM     16  O   LYS A  10      10.882  41.956   2.105  1.00  8.81           O  
ATOM     17  CB  LYS A  10      13.245  40.133   1.477  1.00 12.34           C  
ATOM     18  CG  LYS A  10      13.961  40.353   2.758  1.00 13.58           C  
ATOM     19  CD  LYS A  10      14.721  39.084   3.039  1.00 18.41           C  
ATOM     20  CE  LYS A  10      14.821  38.853   4.495  1.00 20.27           C  
ATOM     21  NZ  LYS A  10      15.416  37.521   4.695  1.00 24.57           N  
ATOM     22  N   PHE A  11      12.530  43.493   1.844  1.00  7.81           N  
ATOM     23  CA  PHE A  11      11.887  44.518   2.631  1.00  7.12           C  
ATOM     24  C   PHE A  11      11.322  45.664   1.804  1.00  7.37           C  
ATOM     25  O   PHE A  11      10.828  46.631   2.368  1.00  7.88           O  
ATOM     26  CB  PHE A  11      12.866  45.064   3.677  1.00  6.56           C  
ATOM     27  CG  PHE A  11      13.436  43.991   4.572  1.00  4.93           C  
ATOM     28  CD1 PHE A  11      12.616  43.326   5.475  1.00  4.37           C  
ATOM     29  CD2 PHE A  11      14.776  43.639   4.492  1.00  5.61           C  
ATOM     30  CE1 PHE A  11      13.130  42.331   6.315  1.00  5.32           C  
ATOM     31  CE2 PHE A  11      15.306  42.629   5.311  1.00  5.37           C  
ATOM     32  CZ  PHE A  11      14.486  41.980   6.235  1.00  6.25           C  
ATOM     33  N   ARG A  12      11.379  45.567   0.483  1.00  8.39           N  
ATOM     34  CA  ARG A  12      10.869  46.667  -0.360  1.00  8.63           C  
ATOM     35  C   ARG A  12       9.392  47.047  -0.073  1.00  8.65           C  
ATOM     36  O   ARG A  12       9.011  48.249  -0.102  1.00  8.49           O  
ATOM     37  CB  ARG A  12      11.040  46.334  -1.836  1.00  9.12           C  
ATOM     38  CG  ARG A  12      10.370  47.331  -2.801  1.00 11.41           C  
ATOM     39  CD  ARG A  12      10.789  48.808  -2.572  1.00 13.64           C  
ATOM     40  NE  ARG A  12      10.040  49.657  -3.507  1.00 16.77           N  
ATOM     41  CZ  ARG A  12       8.882  50.257  -3.223  1.00 17.39           C  
ATOM     42  NH1 ARG A  12       8.331  50.138  -2.016  1.00 15.10           N  
ATOM     43  NH2 ARG A  12       8.271  50.985  -4.155  1.00 17.65           N  
ATOM     44  N   HIS A  13       8.575  46.035   0.210  1.00  6.97           N  
ATOM     45  CA  HIS A  13       7.152  46.276   0.401  1.00  6.56           C  
ATOM     46  C   HIS A  13       6.709  46.265   1.853  1.00  5.34           C  
ATOM     47  O   HIS A  13       5.518  46.139   2.143  1.00  4.83           O  
ATOM     48  CB  HIS A  13       6.338  45.337  -0.485  1.00  5.95           C  
ATOM     49  CG  HIS A  13       6.633  45.525  -1.936  1.00  9.26           C  
ATOM     50  ND1 HIS A  13       6.290  46.675  -2.618  1.00 12.25           N  
ATOM     51  CD2 HIS A  13       7.302  44.750  -2.816  1.00 11.33           C  
ATOM     52  CE1 HIS A  13       6.705  46.580  -3.869  1.00 13.29           C  
ATOM     53  NE2 HIS A  13       7.318  45.420  -4.016  1.00 13.78           N  
ATOM     54  N   VAL A  14       7.666  46.467   2.759  1.00  5.16           N  
ATOM     55  CA  VAL A  14       7.327  46.708   4.164  1.00  4.36           C  
ATOM     56  C   VAL A  14       6.369  47.898   4.227  1.00  4.79           C  
ATOM     57  O   VAL A  14       6.589  48.904   3.536  1.00  4.47           O  
ATOM     58  CB  VAL A  14       8.587  46.955   5.008  1.00  4.92           C  
ATOM     59  CG1 VAL A  14       8.244  47.570   6.379  1.00  3.16           C  
ATOM     60  CG2 VAL A  14       9.366  45.634   5.182  1.00  4.60           C  
ATOM     61  N   PHE A  15       5.307  47.788   5.026  1.00  4.25           N  
ATOM     62  CA  PHE A  15       4.326  48.867   5.133  1.00  5.41           C  
ATOM     63  C   PHE A  15       3.861  49.066   6.566  1.00  6.10           C  
ATOM     64  O   PHE A  15       3.823  48.110   7.377  1.00  5.57           O  
ATOM     65  CB  PHE A  15       3.112  48.635   4.214  1.00  5.72           C  
ATOM     66  CG  PHE A  15       2.246  47.467   4.619  1.00  7.24           C  
ATOM     67  CD1 PHE A  15       1.064  47.671   5.326  1.00  8.78           C  
ATOM     68  CD2 PHE A  15       2.612  46.162   4.296  1.00  8.78           C  
ATOM     69  CE1 PHE A  15       0.259  46.601   5.698  1.00  9.36           C  
ATOM     70  CE2 PHE A  15       1.819  45.084   4.679  1.00  8.15           C  
ATOM     71  CZ  PHE A  15       0.633  45.312   5.378  1.00  8.63           C  
ATOM     72  N   GLY A  16       3.481  50.308   6.847  1.00  6.46           N  
ATOM     73  CA  GLY A  16       2.945  50.707   8.141  1.00  6.66           C  
ATOM     74  C   GLY A  16       1.447  50.568   8.228  1.00  7.77           C  
ATOM     75  O   GLY A  16       0.728  50.882   7.266  1.00  8.17           O  
ATOM     76  N   GLN A  17       0.980  50.092   9.378  1.00  8.38           N  
ATOM     77  CA  GLN A  17      -0.446  49.944   9.665  1.00 10.31           C  
ATOM     78  C   GLN A  17      -0.783  50.489  11.059  1.00 10.02           C  
ATOM     79  O   GLN A  17      -0.470  49.846  12.071  1.00  9.78           O  
ATOM     80  CB  GLN A  17      -0.855  48.472   9.571  1.00 11.01           C  
ATOM     81  CG  GLN A  17      -2.321  48.204   9.874  1.00 15.56           C  
ATOM     82  CD  GLN A  17      -3.244  48.982   8.950  1.00 20.82           C  
ATOM     83  OE1 GLN A  17      -3.334  48.694   7.746  1.00 22.99           O  
ATOM     84  NE2 GLN A  17      -3.949  49.966   9.511  1.00 21.45           N  
ATOM     85  N   PRO A  18      -1.443  51.658  11.122  1.00 10.72           N  
ATOM     86  CA  PRO A  18      -1.840  52.202  12.427  1.00 11.10           C  
ATOM     87  C   PRO A  18      -2.919  51.360  13.107  1.00 10.72           C  
ATOM     88  O   PRO A  18      -3.821  50.862  12.430  1.00 11.28           O  
ATOM     89  CB  PRO A  18      -2.418  53.582  12.077  1.00 11.51           C  
ATOM     90  CG  PRO A  18      -1.912  53.872  10.705  1.00 12.21           C  
ATOM     91  CD  PRO A  18      -1.843  52.547  10.022  1.00 11.11           C  
ATOM     92  N   ALA A  19      -2.803  51.180  14.424  1.00 10.68           N  
ATOM     93  CA  ALA A  19      -3.791  50.451  15.212  1.00 11.44           C  
ATOM     94  C   ALA A  19      -5.115  51.233  15.250  1.00 11.63           C  
ATOM     95  O   ALA A  19      -5.108  52.464  15.193  1.00 12.79           O  
ATOM     96  CB  ALA A  19      -3.275  50.210  16.637  1.00 10.78           C  
ATOM     97  N   LYS A  20      -6.237  50.516  15.365  1.00 12.30           N  
ATOM     98  CA  LYS A  20      -7.549  51.152  15.552  1.00 11.92           C  
ATOM     99  C   LYS A  20      -7.634  51.884  16.890  1.00 11.15           C  
ATOM    100  O   LYS A  20      -6.857  51.610  17.814  1.00 11.41           O  
ATOM    101  CB  LYS A  20      -8.681  50.121  15.501  1.00 12.11           C  
ATOM    102  CG  LYS A  20      -8.396  48.884  14.654  1.00 15.23           C  
ATOM    103  CD  LYS A  20      -9.659  48.367  13.965  1.00 19.69           C  
ATOM    104  CE  LYS A  20     -10.687  47.779  14.939  1.00 23.00           C  
ATOM    105  NZ  LYS A  20     -11.795  48.727  15.263  1.00 24.06           N  
ATOM    106  N   ALA A  21      -8.611  52.793  17.004  1.00 10.85           N  
ATOM    107  CA  ALA A  21      -8.762  53.637  18.196  1.00 10.53           C  
ATOM    108  C   ALA A  21      -8.824  52.826  19.491  1.00  9.61           C  
ATOM    109  O   ALA A  21      -8.197  53.186  20.509  1.00  8.93           O  
ATOM    110  CB  ALA A  21      -9.990  54.575  18.060  1.00 10.37           C  
ATOM    111  N   ASP A  22      -9.528  51.697  19.446  1.00 10.10           N  
ATOM    112  CA  ASP A  22      -9.638  50.846  20.634  1.00 10.55           C  
ATOM    113  C   ASP A  22      -8.319  50.198  21.038  1.00 10.12           C  
ATOM    114  O   ASP A  22      -8.240  49.595  22.115  1.00 10.30           O  
ATOM    115  CB  ASP A  22     -10.754  49.790  20.489  1.00 11.46           C  
ATOM    116  CG  ASP A  22     -10.406  48.667  19.503  1.00 15.20           C  
ATOM    117  OD1 ASP A  22      -9.404  48.760  18.767  1.00 19.61           O  
ATOM    118  OD2 ASP A  22     -11.161  47.666  19.456  1.00 21.01           O  
ATOM    119  N   GLN A  23      -7.300  50.307  20.168  1.00  9.13           N  
ATOM    120  CA  GLN A  23      -5.969  49.770  20.457  1.00  8.37           C  
ATOM    121  C   GLN A  23      -4.883  50.852  20.573  1.00  6.83           C  
ATOM    122  O   GLN A  23      -3.699  50.536  20.633  1.00  6.05           O  
ATOM    123  CB  GLN A  23      -5.571  48.711  19.415  1.00  9.46           C  
ATOM    124  CG  GLN A  23      -6.566  47.539  19.307  1.00 13.48           C  
ATOM    125  CD  GLN A  23      -6.893  46.897  20.659  1.00 20.50           C  
ATOM    126  OE1 GLN A  23      -6.035  46.274  21.290  1.00 23.14           O  
ATOM    127  NE2 GLN A  23      -8.145  47.045  21.103  1.00 22.69           N  
ATOM    128  N   CYS A  24      -5.305  52.113  20.622  1.00  5.00           N  
ATOM    129  CA  CYS A  24      -4.398  53.223  20.929  1.00  4.17           C  
ATOM    130  C   CYS A  24      -4.627  53.606  22.392  1.00  4.26           C  
ATOM    131  O   CYS A  24      -5.431  52.961  23.077  1.00  4.74           O  
ATOM    132  CB  CYS A  24      -4.718  54.410  20.019  1.00  4.20           C  
ATOM    133  SG  CYS A  24      -4.445  53.973  18.276  1.00  5.04           S  
ATOM    134  N   TYR A  25      -3.939  54.650  22.843  1.00  2.93           N  
ATOM    135  CA  TYR A  25      -4.091  55.211  24.200  1.00  3.41           C  
ATOM    136  C   TYR A  25      -4.441  56.691  24.016  1.00  3.03           C  
ATOM    137  O   TYR A  25      -3.646  57.451  23.430  1.00  3.24           O  
ATOM    138  CB  TYR A  25      -2.782  55.071  24.991  1.00  3.17           C  
ATOM    139  CG  TYR A  25      -2.170  53.679  24.903  1.00  3.73           C  
ATOM    140  CD1 TYR A  25      -1.336  53.333  23.828  1.00  2.57           C  
ATOM    141  CD2 TYR A  25      -2.422  52.709  25.884  1.00  2.62           C  
ATOM    142  CE1 TYR A  25      -0.775  52.062  23.720  1.00  3.73           C  
ATOM    143  CE2 TYR A  25      -1.874  51.421  25.777  1.00  3.95           C  
ATOM    144  CZ  TYR A  25      -1.038  51.115  24.679  1.00  4.81           C  
ATOM    145  OH  TYR A  25      -0.469  49.858  24.532  1.00  5.86           O  
ATOM    146  N   GLU A  26      -5.634  57.077  24.451  1.00  2.85           N  
ATOM    147  CA  GLU A  26      -6.186  58.394  24.127  1.00  3.40           C  
ATOM    148  C   GLU A  26      -6.307  59.281  25.353  1.00  3.60           C  
ATOM    149  O   GLU A  26      -6.313  58.792  26.481  1.00  2.63           O  
ATOM    150  CB  GLU A  26      -7.562  58.243  23.497  1.00  3.96           C  
ATOM    151  CG  GLU A  26      -7.533  57.729  22.080  1.00  7.53           C  
ATOM    152  CD  GLU A  26      -7.720  56.246  21.987  1.00 13.20           C  
ATOM    153  OE1 GLU A  26      -7.869  55.587  23.049  1.00 10.48           O  
ATOM    154  OE2 GLU A  26      -7.739  55.739  20.830  1.00 12.95           O  
ATOM    155  N   ASP A  27      -6.402  60.586  25.104  1.00  3.78           N  
ATOM    156  CA  ASP A  27      -6.524  61.600  26.149  1.00  5.02           C  
ATOM    157  C   ASP A  27      -5.316  61.653  27.097  1.00  5.24           C  
ATOM    158  O   ASP A  27      -5.469  61.903  28.291  1.00  6.29           O  
ATOM    159  CB  ASP A  27      -7.836  61.417  26.923  1.00  6.02           C  
ATOM    160  CG  ASP A  27      -8.489  62.745  27.279  1.00 10.04           C  
ATOM    161  OD1 ASP A  27      -7.928  63.807  26.916  1.00 12.51           O  
ATOM    162  OD2 ASP A  27      -9.585  62.733  27.893  1.00 15.08           O  
ATOM    163  N   VAL A  28      -4.114  61.409  26.564  1.00  4.00           N  
ATOM    164  CA  VAL A  28      -2.890  61.438  27.372  1.00  4.22           C  
ATOM    165  C   VAL A  28      -2.253  62.827  27.297  1.00  4.55           C  
ATOM    166  O   VAL A  28      -2.254  63.464  26.232  1.00  4.83           O  
ATOM    167  CB  VAL A  28      -1.888  60.317  27.008  1.00  4.56           C  
ATOM    168  CG1 VAL A  28      -2.436  58.980  27.495  1.00  5.50           C  
ATOM    169  CG2 VAL A  28      -1.606  60.244  25.526  1.00  5.22           C  
ATOM    170  N   ARG A  29      -1.780  63.315  28.440  1.00  3.37           N  
ATOM    171  CA  ARG A  29      -1.213  64.666  28.540  1.00  2.68           C  
ATOM    172  C   ARG A  29       0.243  64.694  28.087  1.00  3.84           C  
ATOM    173  O   ARG A  29       1.176  64.860  28.895  1.00  3.86           O  
ATOM    174  CB  ARG A  29      -1.383  65.205  29.968  1.00  2.60           C  
ATOM    175  CG  ARG A  29      -2.855  65.319  30.387  1.00  2.00           C  
ATOM    176  CD  ARG A  29      -2.985  66.010  31.750  1.00  2.42           C  
ATOM    177  NE  ARG A  29      -2.308  65.317  32.857  1.00  3.61           N  
ATOM    178  CZ  ARG A  29      -2.859  64.357  33.621  1.00  5.39           C  
ATOM    179  NH1 ARG A  29      -4.082  63.871  33.382  1.00  3.17           N  
ATOM    180  NH2 ARG A  29      -2.165  63.858  34.628  1.00  3.42           N  
ATOM    181  N   VAL A  30       0.453  64.527  26.782  1.00  4.09           N  
ATOM    182  CA  VAL A  30       1.825  64.389  26.271  1.00  4.59           C  
ATOM    183  C   VAL A  30       2.637  65.652  26.583  1.00  4.73           C  
ATOM    184  O   VAL A  30       2.152  66.772  26.416  1.00  3.73           O  
ATOM    185  CB  VAL A  30       1.859  64.062  24.730  1.00  5.89           C  
ATOM    186  CG1 VAL A  30       3.313  64.074  24.210  1.00  5.31           C  
ATOM    187  CG2 VAL A  30       1.210  62.696  24.441  1.00  4.91           C  
ATOM    188  N   SER A  31       3.868  65.456  27.055  1.00  5.04           N  
ATOM    189  CA  SER A  31       4.758  66.576  27.381  1.00  5.57           C  
ATOM    190  C   SER A  31       4.896  67.534  26.208  1.00  6.58           C  
ATOM    191  O   SER A  31       5.089  67.113  25.062  1.00  6.19           O  
ATOM    192  CB  SER A  31       6.152  66.069  27.746  1.00  5.84           C  
ATOM    193  OG  SER A  31       7.007  67.184  28.000  1.00  6.57           O  
ATOM    194  N   GLN A  32       4.824  68.817  26.519  1.00  7.59           N  
ATOM    195  CA  GLN A  32       5.038  69.871  25.545  1.00  8.81           C  
ATOM    196  C   GLN A  32       6.457  70.435  25.576  1.00  8.92           C  
ATOM    197  O   GLN A  32       6.745  71.421  24.887  1.00  8.67           O  
ATOM    198  CB  GLN A  32       4.039  70.996  25.786  1.00  9.42           C  
ATOM    199  CG  GLN A  32       2.589  70.543  25.690  1.00 14.49           C  
ATOM    200  CD  GLN A  32       2.253  70.025  24.303  1.00 21.47           C  
ATOM    201  OE1 GLN A  32       2.026  70.813  23.380  1.00 25.01           O  
ATOM    202  NE2 GLN A  32       2.217  68.696  24.145  1.00 24.04           N  
ATOM    203  N   THR A  33       7.340  69.833  26.370  1.00  8.03           N  
ATOM    204  CA  THR A  33       8.726  70.297  26.440  1.00  8.13           C  
ATOM    205  C   THR A  33       9.413  70.148  25.083  1.00  8.22           C  
ATOM    206  O   THR A  33       9.237  69.134  24.410  1.00  8.05           O  
ATOM    207  CB  THR A  33       9.524  69.502  27.496  1.00  8.57           C  
ATOM    208  OG1 THR A  33       8.976  69.771  28.787  1.00 10.11           O  
ATOM    209  CG2 THR A  33      11.020  69.904  27.464  1.00  9.08           C  
ATOM    210  N   THR A  34      10.184  71.164  24.697  1.00  7.86           N  
ATOM    211  CA  THR A  34      10.979  71.109  23.479  1.00  9.62           C  
ATOM    212  C   THR A  34      12.286  70.359  23.748  1.00  8.71           C  
ATOM    213  O   THR A  34      13.166  70.865  24.445  1.00  8.76           O  
ATOM    214  CB  THR A  34      11.278  72.516  22.952  1.00  9.92           C  
ATOM    215  OG1 THR A  34      10.037  73.205  22.756  1.00 11.94           O  
ATOM    216  CG2 THR A  34      12.015  72.449  21.623  1.00 11.64           C  
ATOM    217  N   TRP A  35      12.391  69.157  23.202  1.00  8.91           N  
ATOM    218  CA  TRP A  35      13.570  68.298  23.405  1.00  9.19           C  
ATOM    219  C   TRP A  35      13.600  67.216  22.338  1.00  9.37           C  
ATOM    220  O   TRP A  35      12.552  66.730  21.936  1.00  9.19           O  
ATOM    221  CB  TRP A  35      13.533  67.649  24.795  1.00 10.01           C  
ATOM    222  CG  TRP A  35      14.841  67.030  25.225  1.00 10.47           C  
ATOM    223  CD1 TRP A  35      15.140  65.695  25.325  1.00 10.95           C  
ATOM    224  CD2 TRP A  35      16.024  67.736  25.591  1.00 12.10           C  
ATOM    225  NE1 TRP A  35      16.450  65.528  25.747  1.00 11.61           N  
ATOM    226  CE2 TRP A  35      17.014  66.769  25.906  1.00 10.75           C  
ATOM    227  CE3 TRP A  35      16.350  69.099  25.681  1.00 12.51           C  
ATOM    228  CZ2 TRP A  35      18.296  67.126  26.325  1.00 12.89           C  
ATOM    229  CZ3 TRP A  35      17.646  69.453  26.092  1.00 13.96           C  
ATOM    230  CH2 TRP A  35      18.597  68.461  26.397  1.00 11.87           C  
ATOM    231  N   ASP A  36      14.789  66.835  21.872  1.00  9.78           N  
ATOM    232  CA  ASP A  36      14.885  65.882  20.757  1.00 11.13           C  
ATOM    233  C   ASP A  36      15.012  64.412  21.190  1.00 11.52           C  
ATOM    234  O   ASP A  36      15.753  63.640  20.573  1.00 13.79           O  
ATOM    235  CB  ASP A  36      16.054  66.250  19.827  1.00 11.12           C  
ATOM    236  CG  ASP A  36      15.772  67.467  18.959  1.00 13.92           C  
ATOM    237  OD1 ASP A  36      14.601  67.731  18.599  1.00 14.47           O  
ATOM    238  OD2 ASP A  36      16.742  68.176  18.618  1.00 14.29           O  
ATOM    239  N   SER A  37      14.361  64.018  22.276  1.00 10.59           N  
ATOM    240  CA  SER A  37      14.322  62.599  22.620  1.00  9.40           C  
ATOM    241  C   SER A  37      12.972  62.045  22.172  1.00  9.43           C  
ATOM    242  O   SER A  37      12.112  62.801  21.729  1.00  8.97           O  
ATOM    243  CB  SER A  37      14.488  62.392  24.128  1.00  9.86           C  
ATOM    244  OG  SER A  37      13.367  62.925  24.772  1.00  9.06           O  
ATOM    245  N   GLY A  38      12.801  60.736  22.297  1.00  8.98           N  
ATOM    246  CA  GLY A  38      11.598  60.063  21.779  1.00  8.54           C  
ATOM    247  C   GLY A  38      10.309  60.374  22.530  1.00  7.77           C  
ATOM    248  O   GLY A  38       9.229  60.321  21.939  1.00  7.75           O  
ATOM    249  N   PHE A  39      10.421  60.688  23.825  1.00  6.51           N  
ATOM    250  CA  PHE A  39       9.240  60.946  24.706  1.00  5.86           C  
ATOM    251  C   PHE A  39       8.331  59.742  24.946  1.00  6.07           C  
ATOM    252  O   PHE A  39       7.354  59.836  25.685  1.00  4.89           O  
ATOM    253  CB  PHE A  39       8.378  62.119  24.216  1.00  6.09           C  
ATOM    254  CG  PHE A  39       8.911  63.458  24.605  1.00  6.77           C  
ATOM    255  CD1 PHE A  39      10.282  63.614  24.886  1.00  8.25           C  
ATOM    256  CD2 PHE A  39       8.078  64.566  24.661  1.00  6.40           C  
ATOM    257  CE1 PHE A  39      10.812  64.877  25.245  1.00  8.31           C  
ATOM    258  CE2 PHE A  39       8.595  65.839  25.018  1.00  7.75           C  
ATOM    259  CZ  PHE A  39       9.967  65.983  25.301  1.00  7.02           C  
ATOM    260  N   CYS A  40       8.653  58.619  24.319  1.00  6.36           N  
ATOM    261  CA  CYS A  40       7.834  57.426  24.444  1.00  6.75           C  
ATOM    262  C   CYS A  40       8.791  56.257  24.461  1.00  7.51           C  
ATOM    263  O   CYS A  40       9.710  56.197  23.645  1.00  6.99           O  
ATOM    264  CB  CYS A  40       6.829  57.327  23.281  1.00  7.28           C  
ATOM    265  SG  CYS A  40       5.836  55.833  23.332  1.00  7.27           S  
ATOM    266  N   ALA A  41       8.630  55.359  25.422  1.00  6.27           N  
ATOM    267  CA  ALA A  41       9.466  54.175  25.500  1.00  6.17           C  
ATOM    268  C   ALA A  41       8.579  53.000  25.803  1.00  6.26           C  
ATOM    269  O   ALA A  41       7.745  53.067  26.725  1.00  4.74           O  
ATOM    270  CB  ALA A  41      10.532  54.333  26.597  1.00  6.64           C  
ATOM    271  N   VAL A  42       8.732  51.925  25.037  1.00  5.00           N  
ATOM    272  CA  VAL A  42       7.837  50.785  25.207  1.00  5.59           C  
ATOM    273  C   VAL A  42       8.631  49.503  25.261  1.00  4.94           C  
ATOM    274  O   VAL A  42       9.768  49.410  24.725  1.00  5.40           O  
ATOM    275  CB  VAL A  42       6.789  50.710  24.055  1.00  5.84           C  
ATOM    276  CG1 VAL A  42       6.039  52.027  23.942  1.00  6.08           C  
ATOM    277  CG2 VAL A  42       7.476  50.401  22.728  1.00  6.62           C  
ATOM    278  N   ASN A  43       8.035  48.506  25.893  1.00  5.10           N  
ATOM    279  CA  ASN A  43       8.627  47.165  25.951  1.00  5.17           C  
ATOM    280  C   ASN A  43       7.487  46.140  25.898  1.00  5.58           C  
ATOM    281  O   ASN A  43       6.343  46.540  25.784  1.00  4.63           O  
ATOM    282  CB  ASN A  43       9.598  47.006  27.136  1.00  5.41           C  
ATOM    283  CG  ASN A  43       8.907  46.819  28.479  1.00  5.57           C  
ATOM    284  OD1 ASN A  43       7.679  46.671  28.568  1.00  4.80           O  
ATOM    285  ND2 ASN A  43       9.724  46.813  29.552  1.00  5.00           N  
ATOM    286  N   PRO A  44       7.787  44.825  25.875  1.00  5.52           N  
ATOM    287  CA  PRO A  44       6.693  43.841  25.761  1.00  5.91           C  
ATOM    288  C   PRO A  44       5.612  43.857  26.835  1.00  5.61           C  
ATOM    289  O   PRO A  44       4.535  43.252  26.629  1.00  6.89           O  
ATOM    290  CB  PRO A  44       7.438  42.500  25.759  1.00  6.92           C  
ATOM    291  CG  PRO A  44       8.741  42.821  25.142  1.00  5.43           C  
ATOM    292  CD  PRO A  44       9.109  44.168  25.780  1.00  6.77           C  
ATOM    293  N   LYS A  45       5.882  44.510  27.980  1.00  4.34           N  
ATOM    294  CA  LYS A  45       4.936  44.574  29.095  1.00  4.58           C  
ATOM    295  C   LYS A  45       4.202  45.907  29.181  1.00  4.11           C  
ATOM    296  O   LYS A  45       3.044  45.937  29.593  1.00  3.87           O  
ATOM    297  CB  LYS A  45       5.640  44.347  30.432  1.00  4.17           C  
ATOM    298  CG  LYS A  45       5.949  42.901  30.716  1.00  6.72           C  
ATOM    299  CD  LYS A  45       6.386  42.747  32.173  1.00  8.40           C  
ATOM    300  CE  LYS A  45       6.670  41.292  32.454  1.00 11.78           C  
ATOM    301  NZ  LYS A  45       7.168  41.178  33.853  1.00  9.42           N  
ATOM    302  N   PHE A  46       4.893  46.997  28.841  1.00  4.17           N  
ATOM    303  CA  PHE A  46       4.402  48.358  29.133  1.00  3.70           C  
ATOM    304  C   PHE A  46       4.615  49.389  28.040  1.00  3.92           C  
ATOM    305  O   PHE A  46       5.595  49.331  27.288  1.00  3.00           O  
ATOM    306  CB  PHE A  46       5.100  48.915  30.394  1.00  3.90           C  
ATOM    307  CG  PHE A  46       4.930  48.059  31.620  1.00  4.15           C  
ATOM    308  CD1 PHE A  46       3.714  48.024  32.310  1.00  4.11           C  
ATOM    309  CD2 PHE A  46       6.022  47.361  32.158  1.00  3.78           C  
ATOM    310  CE1 PHE A  46       3.569  47.238  33.479  1.00  4.41           C  
ATOM    311  CE2 PHE A  46       5.880  46.582  33.318  1.00  2.74           C  
ATOM    312  CZ  PHE A  46       4.660  46.520  33.978  1.00  3.78           C  
ATOM    313  N   MET A  47       3.725  50.387  28.031  1.00  3.29           N  
ATOM    314  CA  MET A  47       3.926  51.607  27.268  1.00  3.62           C  
ATOM    315  C   MET A  47       4.213  52.740  28.243  1.00  3.75           C  
ATOM    316  O   MET A  47       3.493  52.890  29.242  1.00  4.37           O  
ATOM    317  CB  MET A  47       2.656  51.915  26.472  1.00  4.16           C  
ATOM    318  CG  MET A  47       2.739  53.129  25.521  1.00  6.01           C  
ATOM    319  SD  MET A  47       2.591  54.757  26.276  1.00  7.65           S  
ATOM    320  CE  MET A  47       1.205  54.484  27.365  1.00  8.87           C  
ATOM    321  N   ALA A  48       5.252  53.531  27.980  1.00  2.70           N  
ATOM    322  CA  ALA A  48       5.509  54.710  28.826  1.00  2.75           C  
ATOM    323  C   ALA A  48       5.637  55.927  27.942  1.00  2.50           C  
ATOM    324  O   ALA A  48       6.154  55.831  26.818  1.00  3.04           O  
ATOM    325  CB  ALA A  48       6.766  54.532  29.686  1.00  3.27           C  
ATOM    326  N   LEU A  49       5.193  57.064  28.444  1.00  2.22           N  
ATOM    327  CA  LEU A  49       5.375  58.325  27.704  1.00  2.12           C  
ATOM    328  C   LEU A  49       5.570  59.468  28.701  1.00  2.89           C  
ATOM    329  O   LEU A  49       5.103  59.397  29.838  1.00  2.65           O  
ATOM    330  CB  LEU A  49       4.199  58.590  26.746  1.00  2.56           C  
ATOM    331  CG  LEU A  49       2.769  58.697  27.284  1.00  3.41           C  
ATOM    332  CD1 LEU A  49       2.481  60.050  27.924  1.00  5.62           C  
ATOM    333  CD2 LEU A  49       1.745  58.420  26.168  1.00  2.66           C  
ATOM    334  N   ILE A  50       6.231  60.533  28.271  1.00  2.00           N  
ATOM    335  CA  ILE A  50       6.519  61.634  29.200  1.00  2.19           C  
ATOM    336  C   ILE A  50       5.326  62.570  29.235  1.00  2.77           C  
ATOM    337  O   ILE A  50       4.811  62.942  28.191  1.00  3.37           O  
ATOM    338  CB  ILE A  50       7.786  62.403  28.769  1.00  2.30           C  
ATOM    339  CG1 ILE A  50       9.001  61.469  28.798  1.00  3.11           C  
ATOM    340  CG2 ILE A  50       8.040  63.651  29.666  1.00  2.00           C  
ATOM    341  CD1 ILE A  50      10.267  62.108  28.238  1.00  3.35           C  
HETATM  342  N   CME A  51       4.920  62.957  30.451  1.00  3.62           N  
HETATM  343  CA  CME A  51       3.723  63.777  30.673  1.00  4.39           C  
HETATM  344  CB  CME A  51       3.042  63.285  31.968  1.00  4.84           C  
HETATM  345  SG  CME A  51       2.456  61.626  31.781  1.00  7.64           S  
HETATM  346  SD  CME A  51       0.684  61.703  30.834  1.00  8.63           S  
HETATM  347  CE  CME A  51      -0.511  62.060  32.097  1.00  7.33           C  
HETATM  348  CZ  CME A  51      -1.767  61.219  31.892  1.00  8.31           C  
HETATM  349  OH  CME A  51      -2.462  61.628  30.696  1.00  8.88           O  
HETATM  350  C   CME A  51       4.042  65.249  30.816  1.00  5.06           C  
HETATM  351  O   CME A  51       5.165  65.625  31.181  1.00  5.00           O  
ATOM    352  N   GLU A  52       3.038  66.086  30.566  1.00  4.87           N  
ATOM    353  CA  GLU A  52       3.150  67.516  30.810  1.00  6.41           C  
ATOM    354  C   GLU A  52       2.885  67.765  32.287  1.00  6.73           C  
ATOM    355  O   GLU A  52       1.758  67.620  32.745  1.00  8.09           O  
ATOM    356  CB  GLU A  52       2.165  68.273  29.907  1.00  6.75           C  
ATOM    357  CG  GLU A  52       2.130  69.778  30.128  1.00  7.83           C  
ATOM    358  CD  GLU A  52       3.403  70.506  29.699  1.00  8.33           C  
ATOM    359  OE1 GLU A  52       4.372  69.864  29.219  1.00  6.76           O  
ATOM    360  OE2 GLU A  52       3.412  71.757  29.846  1.00 11.11           O  
ATOM    361  N   ALA A  53       3.927  68.128  33.032  1.00  8.44           N  
ATOM    362  CA  ALA A  53       3.799  68.370  34.485  1.00  9.80           C  
ATOM    363  C   ALA A  53       4.398  69.721  34.820  1.00 11.02           C  
ATOM    364  O   ALA A  53       5.522  70.025  34.419  1.00 11.62           O  
ATOM    365  CB  ALA A  53       4.501  67.274  35.274  1.00  9.41           C  
ATOM    366  N   SER A  54       3.639  70.531  35.543  1.00 12.24           N  
ATOM    367  CA  SER A  54       4.024  71.912  35.830  1.00 13.41           C  
ATOM    368  C   SER A  54       4.606  72.104  37.228  1.00 13.45           C  
ATOM    369  O   SER A  54       5.113  73.183  37.539  1.00 14.71           O  
ATOM    370  CB  SER A  54       2.813  72.835  35.647  1.00 14.16           C  
ATOM    371  OG  SER A  54       1.757  72.505  36.558  1.00 17.41           O  
ATOM    372  N   GLY A  55       4.518  71.079  38.071  1.00 12.76           N  
ATOM    373  CA  GLY A  55       4.965  71.185  39.465  1.00 12.87           C  
ATOM    374  C   GLY A  55       6.030  70.165  39.831  1.00 12.66           C  
ATOM    375  O   GLY A  55       6.285  69.895  41.010  1.00 14.07           O  
ATOM    376  N   GLY A  56       6.654  69.595  38.816  1.00 11.06           N  
ATOM    377  CA  GLY A  56       7.638  68.541  39.031  1.00  9.97           C  
ATOM    378  C   GLY A  56       7.910  67.847  37.714  1.00  8.85           C  
ATOM    379  O   GLY A  56       7.858  68.476  36.644  1.00  9.54           O  
ATOM    380  N   GLY A  57       8.219  66.561  37.801  1.00  6.64           N  
ATOM    381  CA  GLY A  57       8.364  65.713  36.618  1.00  5.98           C  
ATOM    382  C   GLY A  57       7.467  64.507  36.756  1.00  5.50           C  
ATOM    383  O   GLY A  57       7.278  63.994  37.875  1.00  5.73           O  
ATOM    384  N   ALA A  58       6.892  64.065  35.636  1.00  3.65           N  
ATOM    385  CA  ALA A  58       6.068  62.868  35.657  1.00  3.17           C  
ATOM    386  C   ALA A  58       6.106  62.162  34.324  1.00  3.43           C  
ATOM    387  O   ALA A  58       6.296  62.786  33.281  1.00  2.79           O  
ATOM    388  CB  ALA A  58       4.634  63.208  36.033  1.00  2.76           C  
ATOM    389  N   PHE A  59       5.939  60.847  34.369  1.00  2.68           N  
ATOM    390  CA  PHE A  59       5.669  60.130  33.141  1.00  2.48           C  
ATOM    391  C   PHE A  59       4.658  59.048  33.422  1.00  2.30           C  
ATOM    392  O   PHE A  59       4.485  58.630  34.573  1.00  2.00           O  
ATOM    393  CB  PHE A  59       6.958  59.621  32.453  1.00  2.02           C  
ATOM    394  CG  PHE A  59       7.754  58.598  33.268  1.00  3.31           C  
ATOM    395  CD1 PHE A  59       7.541  57.233  33.102  1.00  4.97           C  
ATOM    396  CD2 PHE A  59       8.731  59.027  34.161  1.00  3.34           C  
ATOM    397  CE1 PHE A  59       8.290  56.287  33.822  1.00  5.15           C  
ATOM    398  CE2 PHE A  59       9.490  58.101  34.898  1.00  3.73           C  
ATOM    399  CZ  PHE A  59       9.270  56.727  34.719  1.00  2.58           C  
ATOM    400  N   LEU A  60       3.971  58.631  32.358  1.00  2.54           N  
ATOM    401  CA  LEU A  60       2.915  57.617  32.438  1.00  2.12           C  
ATOM    402  C   LEU A  60       3.494  56.239  32.089  1.00  2.28           C  
ATOM    403  O   LEU A  60       4.257  56.119  31.113  1.00  3.10           O  
ATOM    404  CB  LEU A  60       1.836  57.950  31.398  1.00  2.48           C  
ATOM    405  CG  LEU A  60       0.716  56.947  31.144  1.00  2.43           C  
ATOM    406  CD1 LEU A  60      -0.159  56.773  32.396  1.00  3.28           C  
ATOM    407  CD2 LEU A  60      -0.148  57.419  29.971  1.00  2.00           C  
ATOM    408  N   VAL A  61       3.084  55.211  32.840  1.00  2.00           N  
ATOM    409  CA  VAL A  61       3.355  53.817  32.486  1.00  2.53           C  
ATOM    410  C   VAL A  61       2.036  53.045  32.525  1.00  2.01           C  
ATOM    411  O   VAL A  61       1.302  53.099  33.532  1.00  2.14           O  
ATOM    412  CB  VAL A  61       4.333  53.162  33.476  1.00  2.00           C  
ATOM    413  CG1 VAL A  61       4.548  51.679  33.101  1.00  2.97           C  
ATOM    414  CG2 VAL A  61       5.681  53.918  33.510  1.00  3.76           C  
ATOM    415  N   LEU A  62       1.704  52.365  31.429  1.00  2.00           N  
ATOM    416  CA  LEU A  62       0.504  51.504  31.385  1.00  2.56           C  
ATOM    417  C   LEU A  62       0.839  50.095  30.923  1.00  3.01           C  
ATOM    418  O   LEU A  62       1.652  49.930  30.030  1.00  2.98           O  
ATOM    419  CB  LEU A  62      -0.525  52.054  30.388  1.00  2.44           C  
ATOM    420  CG  LEU A  62      -1.233  53.351  30.803  1.00  3.31           C  
ATOM    421  CD1 LEU A  62      -2.116  53.880  29.684  1.00  4.47           C  
ATOM    422  CD2 LEU A  62      -2.027  53.069  32.054  1.00  2.33           C  
ATOM    423  N   PRO A  63       0.156  49.078  31.479  1.00  4.47           N  
ATOM    424  CA  PRO A  63       0.298  47.757  30.840  1.00  4.16           C  
ATOM    425  C   PRO A  63      -0.076  47.907  29.363  1.00  4.78           C  
ATOM    426  O   PRO A  63      -0.996  48.654  29.028  1.00  3.74           O  
ATOM    427  CB  PRO A  63      -0.747  46.903  31.566  1.00  5.12           C  
ATOM    428  CG  PRO A  63      -0.901  47.590  32.933  1.00  5.33           C  
ATOM    429  CD  PRO A  63      -0.779  49.061  32.622  1.00  4.92           C  
ATOM    430  N   LEU A  64       0.630  47.218  28.475  1.00  4.44           N  
ATOM    431  CA  LEU A  64       0.360  47.379  27.049  1.00  5.43           C  
ATOM    432  C   LEU A  64      -1.102  47.132  26.674  1.00  4.91           C  
ATOM    433  O   LEU A  64      -1.642  47.770  25.776  1.00  5.38           O  
ATOM    434  CB  LEU A  64       1.223  46.402  26.256  1.00  5.80           C  
ATOM    435  CG  LEU A  64       2.570  46.727  25.654  1.00  9.83           C  
ATOM    436  CD1 LEU A  64       2.902  45.573  24.665  1.00  9.12           C  
ATOM    437  CD2 LEU A  64       2.639  48.090  24.949  1.00  7.58           C  
ATOM    438  N   GLY A  65      -1.736  46.178  27.351  1.00  4.02           N  
ATOM    439  CA  GLY A  65      -3.115  45.817  27.069  1.00  4.57           C  
ATOM    440  C   GLY A  65      -4.165  46.843  27.482  1.00  4.59           C  
ATOM    441  O   GLY A  65      -5.351  46.693  27.135  1.00  5.55           O  
ATOM    442  N   LYS A  66      -3.764  47.861  28.245  1.00  4.15           N  
ATOM    443  CA  LYS A  66      -4.726  48.806  28.793  1.00  5.58           C  
ATOM    444  C   LYS A  66      -4.923  49.957  27.794  1.00  5.10           C  
ATOM    445  O   LYS A  66      -4.534  51.096  28.041  1.00  4.75           O  
ATOM    446  CB  LYS A  66      -4.292  49.308  30.173  1.00  6.92           C  
ATOM    447  CG  LYS A  66      -4.297  48.233  31.271  1.00 10.77           C  
ATOM    448  CD  LYS A  66      -5.731  47.876  31.694  1.00 14.49           C  
ATOM    449  CE  LYS A  66      -5.779  46.862  32.858  1.00 16.56           C  
ATOM    450  NZ  LYS A  66      -5.434  47.458  34.198  1.00 21.24           N  
ATOM    451  N   THR A  67      -5.538  49.618  26.657  1.00  4.37           N  
ATOM    452  CA  THR A  67      -5.743  50.560  25.556  1.00  3.71           C  
ATOM    453  C   THR A  67      -7.065  51.298  25.766  1.00  4.06           C  
ATOM    454  O   THR A  67      -7.893  50.913  26.626  1.00  4.66           O  
ATOM    455  CB  THR A  67      -5.756  49.811  24.196  1.00  3.45           C  
ATOM    456  OG1 THR A  67      -6.703  48.737  24.274  1.00  5.18           O  
ATOM    457  CG2 THR A  67      -4.353  49.245  23.887  1.00  4.60           C  
ATOM    458  N   GLY A  68      -7.281  52.346  24.982  1.00  3.35           N  
ATOM    459  CA  GLY A  68      -8.474  53.170  25.106  1.00  2.17           C  
ATOM    460  C   GLY A  68      -8.169  54.464  25.839  1.00  2.00           C  
ATOM    461  O   GLY A  68      -7.005  54.807  26.062  1.00  2.00           O  
ATOM    462  N   ARG A  69      -9.210  55.199  26.200  1.00  2.00           N  
ATOM    463  CA  ARG A  69      -9.004  56.500  26.834  1.00  2.00           C  
ATOM    464  C   ARG A  69      -8.434  56.348  28.233  1.00  2.00           C  
ATOM    465  O   ARG A  69      -8.962  55.575  29.045  1.00  2.00           O  
ATOM    466  CB  ARG A  69     -10.315  57.256  26.895  1.00  2.00           C  
ATOM    467  CG  ARG A  69     -10.168  58.668  27.387  1.00  3.62           C  
ATOM    468  CD  ARG A  69     -11.529  59.265  27.368  1.00  6.42           C  
ATOM    469  NE  ARG A  69     -11.679  60.634  27.835  1.00 13.18           N  
ATOM    470  CZ  ARG A  69     -11.643  61.038  29.100  1.00 17.78           C  
ATOM    471  NH1 ARG A  69     -11.323  60.194  30.087  1.00 19.94           N  
ATOM    472  NH2 ARG A  69     -11.886  62.323  29.367  1.00 18.61           N  
ATOM    473  N   VAL A  70      -7.386  57.116  28.514  1.00  2.00           N  
ATOM    474  CA  VAL A  70      -6.703  57.056  29.804  1.00  2.00           C  
ATOM    475  C   VAL A  70      -7.372  58.037  30.758  1.00  2.67           C  
ATOM    476  O   VAL A  70      -7.536  59.224  30.417  1.00  2.00           O  
ATOM    477  CB  VAL A  70      -5.216  57.425  29.625  1.00  2.00           C  
ATOM    478  CG1 VAL A  70      -4.474  57.305  30.953  1.00  2.01           C  
ATOM    479  CG2 VAL A  70      -4.564  56.506  28.580  1.00  2.00           C  
ATOM    480  N   ASP A  71      -7.764  57.549  31.940  1.00  2.00           N  
ATOM    481  CA  ASP A  71      -8.381  58.410  32.952  1.00  3.01           C  
ATOM    482  C   ASP A  71      -7.463  59.566  33.327  1.00  2.34           C  
ATOM    483  O   ASP A  71      -6.246  59.397  33.424  1.00  2.32           O  
ATOM    484  CB  ASP A  71      -8.743  57.603  34.201  1.00  3.94           C  
ATOM    485  CG  ASP A  71      -9.671  58.365  35.135  1.00  6.63           C  
ATOM    486  OD1 ASP A  71     -10.896  58.247  34.983  1.00 13.60           O  
ATOM    487  OD2 ASP A  71      -9.194  59.099  36.007  1.00  6.89           O  
ATOM    488  N   LYS A  72      -8.039  60.742  33.536  1.00  2.00           N  
ATOM    489  CA  LYS A  72      -7.209  61.908  33.877  1.00  2.59           C  
ATOM    490  C   LYS A  72      -6.464  61.724  35.203  1.00  2.09           C  
ATOM    491  O   LYS A  72      -5.402  62.329  35.406  1.00  2.00           O  
ATOM    492  CB  LYS A  72      -8.046  63.173  33.952  1.00  2.49           C  
ATOM    493  CG  LYS A  72      -8.986  63.269  35.147  1.00  3.04           C  
ATOM    494  CD  LYS A  72      -9.891  64.515  35.084  1.00  4.06           C  
ATOM    495  CE  LYS A  72     -10.866  64.501  36.235  1.00  7.35           C  
ATOM    496  NZ  LYS A  72     -11.865  65.625  36.179  1.00 10.49           N  
ATOM    497  N   ASN A  73      -7.064  60.925  36.093  1.00  2.28           N  
ATOM    498  CA  ASN A  73      -6.470  60.645  37.403  1.00  2.67           C  
ATOM    499  C   ASN A  73      -5.613  59.386  37.480  1.00  2.05           C  
ATOM    500  O   ASN A  73      -5.306  58.890  38.575  1.00  2.00           O  
ATOM    501  CB  ASN A  73      -7.580  60.619  38.462  1.00  2.65           C  
ATOM    502  CG  ASN A  73      -8.261  61.973  38.593  1.00  5.55           C  
ATOM    503  OD1 ASN A  73      -7.590  63.005  38.619  1.00  9.75           O  
ATOM    504  ND2 ASN A  73      -9.573  61.971  38.659  1.00  9.00           N  
ATOM    505  N   VAL A  74      -5.210  58.874  36.320  1.00  2.00           N  
ATOM    506  CA  VAL A  74      -4.324  57.707  36.261  1.00  2.00           C  
ATOM    507  C   VAL A  74      -3.061  57.906  37.108  1.00  2.08           C  
ATOM    508  O   VAL A  74      -2.464  58.965  37.077  1.00  2.00           O  
ATOM    509  CB  VAL A  74      -3.958  57.368  34.782  1.00  2.00           C  
ATOM    510  CG1 VAL A  74      -3.128  58.492  34.115  1.00  2.00           C  
ATOM    511  CG2 VAL A  74      -3.238  56.043  34.665  1.00  4.03           C  
ATOM    512  N   PRO A  75      -2.654  56.878  37.880  1.00  2.68           N  
ATOM    513  CA  PRO A  75      -1.410  57.055  38.653  1.00  2.69           C  
ATOM    514  C   PRO A  75      -0.175  57.162  37.755  1.00  2.00           C  
ATOM    515  O   PRO A  75      -0.041  56.395  36.780  1.00  2.00           O  
ATOM    516  CB  PRO A  75      -1.337  55.789  39.511  1.00  3.95           C  
ATOM    517  CG  PRO A  75      -2.179  54.755  38.777  1.00  4.69           C  
ATOM    518  CD  PRO A  75      -3.267  55.547  38.072  1.00  3.77           C  
ATOM    519  N   LEU A  76       0.733  58.082  38.098  1.00  2.00           N  
ATOM    520  CA  LEU A  76       1.938  58.315  37.300  1.00  2.00           C  
ATOM    521  C   LEU A  76       3.193  58.002  38.090  1.00  2.00           C  
ATOM    522  O   LEU A  76       3.118  57.764  39.307  1.00  2.00           O  
ATOM    523  CB  LEU A  76       2.012  59.791  36.895  1.00  2.00           C  
ATOM    524  CG  LEU A  76       0.751  60.326  36.229  1.00  2.52           C  
ATOM    525  CD1 LEU A  76       0.942  61.797  35.955  1.00  3.57           C  
ATOM    526  CD2 LEU A  76       0.495  59.547  34.931  1.00  3.51           C  
ATOM    527  N   VAL A  77       4.323  57.971  37.382  1.00  2.00           N  
ATOM    528  CA  VAL A  77       5.643  57.919  38.020  1.00  3.01           C  
ATOM    529  C   VAL A  77       6.096  59.365  38.206  1.00  4.17           C  
ATOM    530  O   VAL A  77       6.228  60.108  37.232  1.00  3.17           O  
ATOM    531  CB  VAL A  77       6.648  57.139  37.167  1.00  2.46           C  
ATOM    532  CG1 VAL A  77       7.997  57.073  37.865  1.00  4.88           C  
ATOM    533  CG2 VAL A  77       6.100  55.732  36.861  1.00  4.57           C  
HETATM  534  N   CSO A  78       6.357  59.740  39.458  1.00  5.34           N  
HETATM  535  CA  CSO A  78       6.636  61.127  39.851  1.00  7.24           C  
HETATM  536  CB  CSO A  78       5.606  61.552  40.900  1.00  8.36           C  
HETATM  537  SG  CSO A  78       3.907  61.146  40.501  1.00 12.00           S  
HETATM  538  C   CSO A  78       8.087  61.171  40.369  1.00  6.62           C  
HETATM  539  O   CSO A  78       9.011  60.879  39.632  1.00  8.84           O  
HETATM  540  OD  CSO A  78       2.796  62.044  41.533  1.00  7.94           O  
ATOM    541  N   GLY A  79       8.291  61.551  41.623  1.00  7.17           N  
ATOM    542  CA  GLY A  79       9.630  61.647  42.208  1.00  5.65           C  
ATOM    543  C   GLY A  79      10.455  62.845  41.746  1.00  5.98           C  
ATOM    544  O   GLY A  79      10.920  63.644  42.566  1.00  5.63           O  
ATOM    545  N   HIS A  80      10.612  62.994  40.433  1.00  5.10           N  
ATOM    546  CA  HIS A  80      11.372  64.138  39.890  1.00  3.95           C  
ATOM    547  C   HIS A  80      10.734  65.475  40.267  1.00  4.09           C  
ATOM    548  O   HIS A  80       9.502  65.590  40.341  1.00  4.51           O  
ATOM    549  CB  HIS A  80      11.468  64.046  38.365  1.00  3.25           C  
ATOM    550  CG  HIS A  80      12.421  62.990  37.879  1.00  4.14           C  
ATOM    551  ND1 HIS A  80      13.778  63.035  38.144  1.00  4.16           N  
ATOM    552  CD2 HIS A  80      12.215  61.872  37.141  1.00  4.15           C  
ATOM    553  CE1 HIS A  80      14.367  61.991  37.583  1.00  3.95           C  
ATOM    554  NE2 HIS A  80      13.446  61.269  36.964  1.00  2.10           N  
ATOM    555  N   THR A  81      11.578  66.490  40.453  1.00  4.58           N  
ATOM    556  CA  THR A  81      11.109  67.813  40.905  1.00  5.50           C  
ATOM    557  C   THR A  81      11.112  68.826  39.763  1.00  4.81           C  
ATOM    558  O   THR A  81      10.857  70.021  39.964  1.00  5.44           O  
ATOM    559  CB  THR A  81      11.960  68.323  42.061  1.00  6.22           C  
ATOM    560  OG1 THR A  81      13.327  68.380  41.637  1.00  6.36           O  
ATOM    561  CG2 THR A  81      11.846  67.363  43.250  1.00  8.83           C  
ATOM    562  N   ALA A  82      11.373  68.344  38.551  1.00  4.81           N  
ATOM    563  CA  ALA A  82      11.291  69.185  37.367  1.00  3.68           C  
ATOM    564  C   ALA A  82      11.031  68.266  36.157  1.00  3.52           C  
ATOM    565  O   ALA A  82      11.151  67.054  36.287  1.00  2.75           O  
ATOM    566  CB  ALA A  82      12.572  69.962  37.188  1.00  4.35           C  
ATOM    567  N   PRO A  83      10.674  68.835  34.992  1.00  3.57           N  
ATOM    568  CA  PRO A  83      10.263  68.008  33.836  1.00  3.45           C  
ATOM    569  C   PRO A  83      11.209  66.870  33.446  1.00  3.17           C  
ATOM    570  O   PRO A  83      12.434  67.024  33.446  1.00  4.34           O  
ATOM    571  CB  PRO A  83      10.126  69.041  32.701  1.00  3.90           C  
ATOM    572  CG  PRO A  83       9.648  70.271  33.428  1.00  4.53           C  
ATOM    573  CD  PRO A  83      10.539  70.278  34.683  1.00  4.33           C  
ATOM    574  N   VAL A  84      10.621  65.728  33.115  1.00  2.54           N  
ATOM    575  CA  VAL A  84      11.374  64.570  32.640  1.00  2.26           C  
ATOM    576  C   VAL A  84      11.713  64.792  31.154  1.00  2.80           C  
ATOM    577  O   VAL A  84      10.856  65.275  30.385  1.00  2.63           O  
ATOM    578  CB  VAL A  84      10.526  63.318  32.827  1.00  2.69           C  
ATOM    579  CG1 VAL A  84      11.219  62.097  32.254  1.00  3.11           C  
ATOM    580  CG2 VAL A  84      10.275  63.112  34.331  1.00  3.48           C  
ATOM    581  N   LEU A  85      12.939  64.436  30.762  1.00  2.12           N  
ATOM    582  CA  LEU A  85      13.404  64.660  29.382  1.00  2.24           C  
ATOM    583  C   LEU A  85      13.638  63.402  28.588  1.00  3.39           C  
ATOM    584  O   LEU A  85      13.623  63.430  27.348  1.00  3.47           O  
ATOM    585  CB  LEU A  85      14.723  65.455  29.386  1.00  2.80           C  
ATOM    586  CG  LEU A  85      14.570  66.883  29.907  1.00  2.50           C  
ATOM    587  CD1 LEU A  85      15.992  67.501  29.895  1.00  2.00           C  
ATOM    588  CD2 LEU A  85      13.598  67.760  29.094  1.00  2.70           C  
ATOM    589  N   ASP A  86      13.904  62.294  29.270  1.00  3.55           N  
ATOM    590  CA  ASP A  86      14.179  61.045  28.565  1.00  4.02           C  
ATOM    591  C   ASP A  86      13.801  59.851  29.463  1.00  3.70           C  
ATOM    592  O   ASP A  86      13.994  59.886  30.680  1.00  3.58           O  
ATOM    593  CB  ASP A  86      15.673  60.978  28.109  1.00  4.30           C  
ATOM    594  CG  ASP A  86      15.903  59.968  26.979  1.00  6.65           C  
ATOM    595  OD1 ASP A  86      14.939  59.603  26.255  1.00  6.72           O  
ATOM    596  OD2 ASP A  86      17.054  59.520  26.803  1.00  6.50           O  
ATOM    597  N   ILE A  87      13.257  58.813  28.841  1.00  3.47           N  
ATOM    598  CA  ILE A  87      12.938  57.556  29.534  1.00  3.65           C  
ATOM    599  C   ILE A  87      13.411  56.378  28.695  1.00  3.85           C  
ATOM    600  O   ILE A  87      13.366  56.424  27.450  1.00  2.55           O  
ATOM    601  CB  ILE A  87      11.419  57.408  29.830  1.00  3.90           C  
ATOM    602  CG1 ILE A  87      10.590  57.724  28.586  1.00  3.54           C  
ATOM    603  CG2 ILE A  87      10.992  58.355  31.011  1.00  3.13           C  
ATOM    604  CD1 ILE A  87       9.053  57.399  28.691  1.00  4.60           C  
ATOM    605  N   ALA A  88      13.837  55.306  29.364  1.00  3.66           N  
ATOM    606  CA  ALA A  88      14.331  54.109  28.658  1.00  4.07           C  
ATOM    607  C   ALA A  88      14.128  52.873  29.508  1.00  4.32           C  
ATOM    608  O   ALA A  88      14.535  52.853  30.693  1.00  3.40           O  
ATOM    609  CB  ALA A  88      15.846  54.252  28.333  1.00  4.65           C  
ATOM    610  N   TRP A  89      13.567  51.827  28.899  1.00  3.80           N  
ATOM    611  CA  TRP A  89      13.389  50.533  29.602  1.00  4.03           C  
ATOM    612  C   TRP A  89      14.701  49.757  29.641  1.00  4.32           C  
ATOM    613  O   TRP A  89      15.485  49.788  28.677  1.00  5.13           O  
ATOM    614  CB  TRP A  89      12.300  49.697  28.907  1.00  4.32           C  
ATOM    615  CG  TRP A  89      10.921  50.269  29.075  1.00  3.09           C  
ATOM    616  CD1 TRP A  89      10.243  51.033  28.181  1.00  4.49           C  
ATOM    617  CD2 TRP A  89      10.078  50.138  30.231  1.00  3.48           C  
ATOM    618  NE1 TRP A  89       9.001  51.382  28.701  1.00  4.40           N  
ATOM    619  CE2 TRP A  89       8.881  50.840  29.957  1.00  2.24           C  
ATOM    620  CE3 TRP A  89      10.221  49.486  31.478  1.00  2.00           C  
ATOM    621  CZ2 TRP A  89       7.818  50.930  30.892  1.00  3.45           C  
ATOM    622  CZ3 TRP A  89       9.170  49.572  32.414  1.00  3.19           C  
ATOM    623  CH2 TRP A  89       7.975  50.282  32.103  1.00  2.96           C  
HETATM  624  N   CSO A  90      14.957  49.072  30.749  1.00  4.69           N  
HETATM  625  CA  CSO A  90      16.138  48.201  30.847  1.00  5.33           C  
HETATM  626  CB  CSO A  90      16.195  47.742  32.300  1.00  6.02           C  
HETATM  627  SG  CSO A  90      17.522  46.578  32.498  1.00 10.22           S  
HETATM  628  C   CSO A  90      15.993  47.019  29.907  1.00  5.81           C  
HETATM  629  O   CSO A  90      14.991  46.303  29.973  1.00  5.36           O  
HETATM  630  OD  CSO A  90      19.045  47.001  31.839  1.00 14.89           O  
ATOM    631  N   PRO A  91      16.973  46.791  29.013  1.00  5.57           N  
ATOM    632  CA  PRO A  91      16.840  45.657  28.101  1.00  6.17           C  
ATOM    633  C   PRO A  91      16.818  44.281  28.810  1.00  5.35           C  
ATOM    634  O   PRO A  91      16.414  43.270  28.194  1.00  5.76           O  
ATOM    635  CB  PRO A  91      18.066  45.809  27.192  1.00  7.41           C  
ATOM    636  CG  PRO A  91      19.092  46.495  28.070  1.00  7.68           C  
ATOM    637  CD  PRO A  91      18.246  47.513  28.801  1.00  6.89           C  
ATOM    638  N   HIS A  92      17.218  44.243  30.079  1.00  4.77           N  
ATOM    639  CA  HIS A  92      17.341  42.975  30.804  1.00  5.53           C  
ATOM    640  C   HIS A  92      16.266  42.780  31.879  1.00  5.63           C  
ATOM    641  O   HIS A  92      16.301  41.810  32.642  1.00  6.04           O  
ATOM    642  CB  HIS A  92      18.768  42.806  31.367  1.00  6.20           C  
ATOM    643  CG  HIS A  92      19.824  43.026  30.333  1.00  6.35           C  
ATOM    644  ND1 HIS A  92      20.807  43.984  30.465  1.00  9.80           N  
ATOM    645  CD2 HIS A  92      19.996  42.471  29.106  1.00  9.73           C  
ATOM    646  CE1 HIS A  92      21.558  43.992  29.376  1.00  9.88           C  
ATOM    647  NE2 HIS A  92      21.089  43.083  28.537  1.00 10.73           N  
ATOM    648  N   ASN A  93      15.284  43.682  31.913  1.00  5.11           N  
ATOM    649  CA  ASN A  93      14.202  43.565  32.907  1.00  5.20           C  
ATOM    650  C   ASN A  93      13.023  44.416  32.469  1.00  5.03           C  
ATOM    651  O   ASN A  93      13.100  45.649  32.499  1.00  6.58           O  
ATOM    652  CB  ASN A  93      14.677  44.018  34.299  1.00  5.97           C  
ATOM    653  CG  ASN A  93      13.687  43.681  35.398  1.00  6.52           C  
ATOM    654  OD1 ASN A  93      12.475  43.737  35.193  1.00  5.46           O  
ATOM    655  ND2 ASN A  93      14.203  43.332  36.585  1.00  7.22           N  
ATOM    656  N   ASP A  94      11.935  43.755  32.104  1.00  5.09           N  
ATOM    657  CA  ASP A  94      10.805  44.456  31.486  1.00  5.00           C  
ATOM    658  C   ASP A  94      10.046  45.275  32.522  1.00  5.28           C  
ATOM    659  O   ASP A  94       9.087  45.965  32.164  1.00  5.29           O  
ATOM    660  CB  ASP A  94       9.846  43.474  30.790  1.00  4.88           C  
ATOM    661  CG  ASP A  94      10.315  43.043  29.405  1.00  6.35           C  
ATOM    662  OD1 ASP A  94      11.258  43.655  28.847  1.00  7.81           O  
ATOM    663  OD2 ASP A  94       9.690  42.093  28.875  1.00  7.09           O  
ATOM    664  N   ASN A  95      10.475  45.218  33.786  1.00  3.89           N  
ATOM    665  CA  ASN A  95       9.826  46.004  34.845  1.00  4.13           C  
ATOM    666  C   ASN A  95      10.623  47.200  35.344  1.00  4.45           C  
ATOM    667  O   ASN A  95      10.237  47.859  36.337  1.00  4.99           O  
ATOM    668  CB  ASN A  95       9.489  45.080  36.011  1.00  4.04           C  
ATOM    669  CG  ASN A  95       8.489  44.028  35.625  1.00  5.70           C  
ATOM    670  OD1 ASN A  95       8.834  43.049  34.978  1.00  6.29           O  
ATOM    671  ND2 ASN A  95       7.236  44.219  36.033  1.00  7.45           N  
ATOM    672  N   VAL A  96      11.751  47.480  34.690  1.00  3.18           N  
ATOM    673  CA  VAL A  96      12.657  48.531  35.163  1.00  3.22           C  
ATOM    674  C   VAL A  96      12.837  49.582  34.096  1.00  3.48           C  
ATOM    675  O   VAL A  96      13.141  49.267  32.936  1.00  4.13           O  
ATOM    676  CB  VAL A  96      14.070  47.951  35.560  1.00  2.92           C  
ATOM    677  CG1 VAL A  96      15.027  49.070  35.994  1.00  3.01           C  
ATOM    678  CG2 VAL A  96      13.917  46.964  36.702  1.00  2.41           C  
ATOM    679  N   ILE A  97      12.659  50.838  34.497  1.00  3.61           N  
ATOM    680  CA  ILE A  97      12.796  51.960  33.587  1.00  3.59           C  
ATOM    681  C   ILE A  97      13.600  53.083  34.266  1.00  3.48           C  
ATOM    682  O   ILE A  97      13.459  53.309  35.460  1.00  3.67           O  
ATOM    683  CB  ILE A  97      11.394  52.467  33.117  1.00  4.08           C  
ATOM    684  CG1 ILE A  97      11.508  53.657  32.154  1.00  3.69           C  
ATOM    685  CG2 ILE A  97      10.493  52.829  34.297  1.00  4.66           C  
ATOM    686  CD1 ILE A  97      10.177  53.894  31.361  1.00  4.52           C  
ATOM    687  N   ALA A  98      14.444  53.751  33.485  1.00  3.43           N  
ATOM    688  CA  ALA A  98      15.193  54.936  33.935  1.00  3.36           C  
ATOM    689  C   ALA A  98      14.644  56.211  33.315  1.00  3.87           C  
ATOM    690  O   ALA A  98      14.244  56.228  32.148  1.00  4.11           O  
ATOM    691  CB  ALA A  98      16.684  54.813  33.553  1.00  3.48           C  
ATOM    692  N   SER A  99      14.656  57.289  34.105  1.00  3.32           N  
ATOM    693  CA  SER A  99      14.234  58.587  33.617  1.00  3.53           C  
ATOM    694  C   SER A  99      15.326  59.623  33.903  1.00  4.00           C  
ATOM    695  O   SER A  99      15.951  59.592  34.976  1.00  3.84           O  
ATOM    696  CB  SER A  99      12.926  59.001  34.309  1.00  3.73           C  
ATOM    697  OG  SER A  99      13.026  58.925  35.731  1.00  4.43           O  
ATOM    698  N   GLY A 100      15.509  60.562  32.973  1.00  2.94           N  
ATOM    699  CA  GLY A 100      16.415  61.705  33.183  1.00  2.68           C  
ATOM    700  C   GLY A 100      15.603  62.969  33.208  1.00  2.56           C  
ATOM    701  O   GLY A 100      14.633  63.074  32.475  1.00  3.25           O  
ATOM    702  N   SER A 101      15.989  63.935  34.045  1.00  2.96           N  
ATOM    703  CA  SER A 101      15.123  65.097  34.314  1.00  3.39           C  
ATOM    704  C   SER A 101      15.860  66.424  34.318  1.00  3.69           C  
ATOM    705  O   SER A 101      17.086  66.469  34.490  1.00  3.57           O  
ATOM    706  CB  SER A 101      14.429  64.865  35.666  1.00  3.53           C  
ATOM    707  OG  SER A 101      13.824  66.034  36.225  1.00  3.94           O  
ATOM    708  N   GLU A 102      15.097  67.503  34.092  1.00  3.38           N  
ATOM    709  CA  GLU A 102      15.546  68.867  34.358  1.00  4.73           C  
ATOM    710  C   GLU A 102      15.991  69.101  35.804  1.00  3.95           C  
ATOM    711  O   GLU A 102      16.669  70.108  36.078  1.00  5.16           O  
ATOM    712  CB  GLU A 102      14.460  69.881  33.978  1.00  3.87           C  
ATOM    713  CG  GLU A 102      14.268  69.976  32.440  1.00  6.54           C  
ATOM    714  CD  GLU A 102      13.225  71.029  32.036  1.00  7.13           C  
ATOM    715  OE1 GLU A 102      12.801  71.824  32.892  1.00  8.69           O  
ATOM    716  OE2 GLU A 102      12.845  71.041  30.851  1.00 12.15           O  
ATOM    717  N   ASP A 103      15.639  68.198  36.717  1.00  3.21           N  
ATOM    718  CA  ASP A 103      16.164  68.300  38.100  1.00  3.08           C  
ATOM    719  C   ASP A 103      17.613  67.795  38.243  1.00  3.45           C  
ATOM    720  O   ASP A 103      18.169  67.747  39.366  1.00  2.86           O  
ATOM    721  CB  ASP A 103      15.214  67.629  39.111  1.00  3.20           C  
ATOM    722  CG  ASP A 103      15.194  66.091  39.018  1.00  2.82           C  
ATOM    723  OD1 ASP A 103      16.050  65.441  38.365  1.00  2.84           O  
ATOM    724  OD2 ASP A 103      14.316  65.489  39.677  1.00  2.96           O  
ATOM    725  N   CYS A 104      18.207  67.390  37.115  1.00  3.43           N  
ATOM    726  CA  CYS A 104      19.628  66.963  37.015  1.00  4.45           C  
ATOM    727  C   CYS A 104      19.877  65.559  37.489  1.00  4.79           C  
ATOM    728  O   CYS A 104      21.023  65.118  37.514  1.00  5.76           O  
ATOM    729  CB  CYS A 104      20.579  67.920  37.742  1.00  4.69           C  
ATOM    730  SG  CYS A 104      20.420  69.629  37.154  1.00  6.97           S  
ATOM    731  N   THR A 105      18.814  64.853  37.856  1.00  3.57           N  
ATOM    732  CA  THR A 105      18.972  63.470  38.346  1.00  3.68           C  
ATOM    733  C   THR A 105      18.530  62.461  37.306  1.00  3.83           C  
ATOM    734  O   THR A 105      17.796  62.798  36.356  1.00  3.99           O  
ATOM    735  CB  THR A 105      18.190  63.198  39.640  1.00  4.08           C  
ATOM    736  OG1 THR A 105      16.779  63.130  39.366  1.00  3.67           O  
ATOM    737  CG2 THR A 105      18.484  64.263  40.713  1.00  4.51           C  
ATOM    738  N   VAL A 106      18.982  61.226  37.499  1.00  3.00           N  
ATOM    739  CA  VAL A 106      18.439  60.070  36.805  1.00  3.11           C  
ATOM    740  C   VAL A 106      17.831  59.207  37.913  1.00  4.03           C  
ATOM    741  O   VAL A 106      18.453  59.011  38.963  1.00  3.85           O  
ATOM    742  CB  VAL A 106      19.558  59.275  36.099  1.00  3.46           C  
ATOM    743  CG1 VAL A 106      19.020  57.977  35.521  1.00  4.81           C  
ATOM    744  CG2 VAL A 106      20.182  60.126  35.011  1.00  4.31           C  
ATOM    745  N   MET A 107      16.614  58.724  37.700  1.00  2.85           N  
ATOM    746  CA  MET A 107      15.974  57.846  38.681  1.00  3.45           C  
ATOM    747  C   MET A 107      15.659  56.513  38.027  1.00  3.95           C  
ATOM    748  O   MET A 107      15.304  56.463  36.848  1.00  6.20           O  
ATOM    749  CB  MET A 107      14.700  58.497  39.262  1.00  3.67           C  
ATOM    750  CG  MET A 107      14.996  59.726  40.133  1.00  3.63           C  
ATOM    751  SD  MET A 107      13.479  60.512  40.796  1.00  2.00           S  
ATOM    752  CE  MET A 107      14.303  61.886  41.643  1.00  4.00           C  
ATOM    753  N   VAL A 108      15.844  55.428  38.773  1.00  3.05           N  
ATOM    754  CA  VAL A 108      15.564  54.107  38.258  1.00  2.85           C  
ATOM    755  C   VAL A 108      14.394  53.550  39.046  1.00  3.53           C  
ATOM    756  O   VAL A 108      14.409  53.544  40.285  1.00  2.99           O  
ATOM    757  CB  VAL A 108      16.802  53.190  38.385  1.00  3.49           C  
ATOM    758  CG1 VAL A 108      16.495  51.822  37.784  1.00  4.47           C  
ATOM    759  CG2 VAL A 108      17.998  53.841  37.648  1.00  3.96           C  
ATOM    760  N   TRP A 109      13.392  53.069  38.309  1.00  3.44           N  
ATOM    761  CA  TRP A 109      12.107  52.683  38.859  1.00  2.75           C  
ATOM    762  C   TRP A 109      11.818  51.208  38.624  1.00  3.82           C  
ATOM    763  O   TRP A 109      12.204  50.657  37.593  1.00  4.24           O  
ATOM    764  CB  TRP A 109      10.998  53.493  38.157  1.00  2.71           C  
ATOM    765  CG  TRP A 109      11.213  54.959  38.171  1.00  2.31           C  
ATOM    766  CD1 TRP A 109      11.838  55.699  37.209  1.00  3.04           C  
ATOM    767  CD2 TRP A 109      10.809  55.875  39.195  1.00  3.07           C  
ATOM    768  NE1 TRP A 109      11.872  57.031  37.583  1.00  3.30           N  
ATOM    769  CE2 TRP A 109      11.215  57.167  38.781  1.00  3.39           C  
ATOM    770  CE3 TRP A 109      10.108  55.734  40.418  1.00  4.66           C  
ATOM    771  CZ2 TRP A 109      10.985  58.310  39.552  1.00  4.81           C  
ATOM    772  CZ3 TRP A 109       9.859  56.888  41.187  1.00  3.84           C  
ATOM    773  CH2 TRP A 109      10.295  58.156  40.744  1.00  2.91           C  
ATOM    774  N   GLU A 110      11.129  50.573  39.573  1.00  4.57           N  
ATOM    775  CA  GLU A 110      10.576  49.238  39.329  1.00  5.47           C  
ATOM    776  C   GLU A 110       9.053  49.312  39.260  1.00  5.54           C  
ATOM    777  O   GLU A 110       8.396  49.865  40.162  1.00  4.33           O  
ATOM    778  CB  GLU A 110      11.018  48.253  40.417  1.00  7.28           C  
ATOM    779  CG  GLU A 110      10.674  46.817  40.067  1.00 12.84           C  
ATOM    780  CD  GLU A 110      11.282  45.827  41.043  1.00 20.66           C  
ATOM    781  OE1 GLU A 110      11.841  46.270  42.081  1.00 22.90           O  
ATOM    782  OE2 GLU A 110      11.204  44.609  40.762  1.00 23.94           O  
ATOM    783  N   ILE A 111       8.493  48.760  38.186  1.00  4.83           N  
ATOM    784  CA  ILE A 111       7.054  48.800  37.956  1.00  6.00           C  
ATOM    785  C   ILE A 111       6.438  47.439  38.268  1.00  7.75           C  
ATOM    786  O   ILE A 111       6.896  46.416  37.737  1.00  9.12           O  
ATOM    787  CB  ILE A 111       6.744  49.165  36.478  1.00  5.61           C  
ATOM    788  CG1 ILE A 111       7.482  50.451  36.047  1.00  5.27           C  
ATOM    789  CG2 ILE A 111       5.208  49.228  36.206  1.00  6.46           C  
ATOM    790  CD1 ILE A 111       7.214  51.672  36.912  1.00  3.03           C  
ATOM    791  N   PRO A 112       5.396  47.408  39.112  1.00  8.91           N  
ATOM    792  CA  PRO A 112       4.763  46.088  39.368  1.00  9.81           C  
ATOM    793  C   PRO A 112       4.134  45.493  38.109  1.00 10.38           C  
ATOM    794  O   PRO A 112       3.662  46.227  37.249  1.00 10.76           O  
ATOM    795  CB  PRO A 112       3.657  46.401  40.398  1.00  9.97           C  
ATOM    796  CG  PRO A 112       3.900  47.795  40.894  1.00  9.49           C  
ATOM    797  CD  PRO A 112       4.755  48.513  39.855  1.00  8.70           C  
ATOM    798  N   ASP A 113       4.124  44.161  37.983  1.00 11.54           N  
ATOM    799  CA  ASP A 113       3.297  43.549  36.966  1.00 12.28           C  
ATOM    800  C   ASP A 113       1.878  43.979  37.298  1.00 11.92           C  
ATOM    801  O   ASP A 113       1.522  44.148  38.472  1.00 12.82           O  
ATOM    802  CB  ASP A 113       3.388  42.019  36.995  1.00 13.37           C  
ATOM    803  CG  ASP A 113       4.731  41.501  36.524  1.00 16.18           C  
ATOM    804  OD1 ASP A 113       5.286  42.053  35.548  1.00 14.17           O  
ATOM    805  OD2 ASP A 113       5.221  40.517  37.126  1.00 20.10           O  
ATOM    806  N   GLY A 114       1.092  44.197  36.262  1.00 11.37           N  
ATOM    807  CA  GLY A 114      -0.242  44.728  36.424  1.00 10.73           C  
ATOM    808  C   GLY A 114      -0.233  46.228  36.406  1.00  9.45           C  
ATOM    809  O   GLY A 114      -1.295  46.842  36.344  1.00 10.64           O  
ATOM    810  N   GLY A 115       0.958  46.826  36.478  1.00  8.62           N  
ATOM    811  CA  GLY A 115       1.076  48.279  36.406  1.00  7.56           C  
ATOM    812  C   GLY A 115       0.905  48.981  37.737  1.00  7.03           C  
ATOM    813  O   GLY A 115       0.828  48.335  38.775  1.00  7.44           O  
ATOM    814  N   LEU A 116       0.851  50.310  37.724  1.00  6.50           N  
ATOM    815  CA  LEU A 116       0.681  51.057  38.970  1.00  6.20           C  
ATOM    816  C   LEU A 116      -0.739  50.994  39.500  1.00  7.58           C  
ATOM    817  O   LEU A 116      -1.707  51.056  38.732  1.00  8.33           O  
ATOM    818  CB  LEU A 116       1.067  52.527  38.791  1.00  6.47           C  
ATOM    819  CG  LEU A 116       2.476  52.828  38.288  1.00  6.39           C  
ATOM    820  CD1 LEU A 116       2.641  54.351  38.279  1.00  8.76           C  
ATOM    821  CD2 LEU A 116       3.572  52.167  39.130  1.00  9.01           C  
ATOM    822  N   VAL A 117      -0.851  50.870  40.822  1.00  6.99           N  
ATOM    823  CA  VAL A 117      -2.120  50.953  41.532  1.00  8.45           C  
ATOM    824  C   VAL A 117      -2.229  52.353  42.148  1.00  7.47           C  
ATOM    825  O   VAL A 117      -3.312  52.935  42.203  1.00  7.98           O  
ATOM    826  CB  VAL A 117      -2.193  49.850  42.626  1.00  8.45           C  
ATOM    827  CG1 VAL A 117      -3.424  50.019  43.507  1.00 11.84           C  
ATOM    828  CG2 VAL A 117      -2.226  48.483  41.970  1.00 11.58           C  
ATOM    829  N   LEU A 118      -1.087  52.876  42.601  1.00  6.66           N  
ATOM    830  CA  LEU A 118      -0.973  54.185  43.216  1.00  5.76           C  
ATOM    831  C   LEU A 118       0.199  54.922  42.535  1.00  3.65           C  
ATOM    832  O   LEU A 118       1.035  54.273  41.902  1.00  4.23           O  
ATOM    833  CB  LEU A 118      -0.667  54.037  44.720  1.00  6.77           C  
ATOM    834  CG  LEU A 118      -1.573  53.143  45.546  1.00  9.11           C  
ATOM    835  CD1 LEU A 118      -0.962  52.963  46.935  1.00 11.50           C  
ATOM    836  CD2 LEU A 118      -2.967  53.744  45.634  1.00 12.38           C  
ATOM    837  N   PRO A 119       0.262  56.262  42.646  1.00  2.38           N  
ATOM    838  CA  PRO A 119       1.430  56.989  42.123  1.00  2.63           C  
ATOM    839  C   PRO A 119       2.749  56.435  42.676  1.00  3.41           C  
ATOM    840  O   PRO A 119       2.828  56.035  43.845  1.00  3.84           O  
ATOM    841  CB  PRO A 119       1.195  58.433  42.581  1.00  3.29           C  
ATOM    842  CG  PRO A 119      -0.312  58.523  42.716  1.00  3.22           C  
ATOM    843  CD  PRO A 119      -0.714  57.185  43.260  1.00  2.93           C  
ATOM    844  N   LEU A 120       3.740  56.338  41.807  1.00  2.42           N  
ATOM    845  CA  LEU A 120       5.046  55.857  42.215  1.00  3.14           C  
ATOM    846  C   LEU A 120       5.930  57.067  42.464  1.00  3.51           C  
ATOM    847  O   LEU A 120       6.296  57.775  41.516  1.00  4.48           O  
ATOM    848  CB  LEU A 120       5.601  54.933  41.127  1.00  3.57           C  
ATOM    849  CG  LEU A 120       6.933  54.245  41.426  1.00  5.41           C  
ATOM    850  CD1 LEU A 120       6.855  53.503  42.746  1.00  8.55           C  
ATOM    851  CD2 LEU A 120       7.254  53.311  40.286  1.00  5.43           C  
ATOM    852  N   ARG A 121       6.268  57.327  43.732  1.00  2.93           N  
ATOM    853  CA  ARG A 121       7.004  58.545  44.085  1.00  3.70           C  
ATOM    854  C   ARG A 121       8.452  58.301  44.505  1.00  5.44           C  
ATOM    855  O   ARG A 121       9.261  59.204  44.443  1.00  6.73           O  
ATOM    856  CB  ARG A 121       6.292  59.310  45.214  1.00  3.24           C  
ATOM    857  CG  ARG A 121       4.819  59.572  44.968  1.00  3.46           C  
ATOM    858  CD  ARG A 121       4.220  60.412  46.051  1.00  2.86           C  
ATOM    859  NE  ARG A 121       2.901  60.920  45.664  1.00  2.00           N  
ATOM    860  CZ  ARG A 121       1.741  60.284  45.843  1.00  2.57           C  
ATOM    861  NH1 ARG A 121       1.693  59.075  46.427  1.00  3.52           N  
ATOM    862  NH2 ARG A 121       0.607  60.879  45.454  1.00  2.00           N  
ATOM    863  N   GLU A 122       8.761  57.087  44.942  1.00  6.89           N  
ATOM    864  CA  GLU A 122      10.121  56.761  45.413  1.00  8.08           C  
ATOM    865  C   GLU A 122      10.806  55.797  44.437  1.00  6.79           C  
ATOM    866  O   GLU A 122      10.334  54.686  44.241  1.00  7.31           O  
ATOM    867  CB  GLU A 122      10.039  56.116  46.809  1.00  9.99           C  
ATOM    868  CG  GLU A 122      11.381  55.613  47.371  1.00 15.25           C  
ATOM    869  CD  GLU A 122      12.300  56.703  47.916  1.00 22.27           C  
ATOM    870  OE1 GLU A 122      13.012  56.414  48.921  1.00 24.92           O  
ATOM    871  OE2 GLU A 122      12.329  57.836  47.357  1.00 25.85           O  
ATOM    872  N   PRO A 123      11.926  56.218  43.821  1.00  5.79           N  
ATOM    873  CA  PRO A 123      12.598  55.285  42.923  1.00  5.20           C  
ATOM    874  C   PRO A 123      13.423  54.251  43.693  1.00  4.41           C  
ATOM    875  O   PRO A 123      13.675  54.434  44.885  1.00  5.35           O  
ATOM    876  CB  PRO A 123      13.528  56.201  42.120  1.00  5.75           C  
ATOM    877  CG  PRO A 123      13.896  57.276  43.126  1.00  6.19           C  
ATOM    878  CD  PRO A 123      12.613  57.520  43.893  1.00  5.71           C  
ATOM    879  N   VAL A 124      13.854  53.192  43.007  1.00  4.47           N  
ATOM    880  CA  VAL A 124      14.778  52.234  43.619  1.00  5.69           C  
ATOM    881  C   VAL A 124      16.122  52.900  43.935  1.00  5.83           C  
ATOM    882  O   VAL A 124      16.743  52.637  44.991  1.00  5.11           O  
ATOM    883  CB  VAL A 124      15.001  50.992  42.722  1.00  5.57           C  
ATOM    884  CG1 VAL A 124      15.990  50.002  43.401  1.00  9.22           C  
ATOM    885  CG2 VAL A 124      13.685  50.295  42.438  1.00  8.35           C  
ATOM    886  N   ILE A 125      16.578  53.742  43.008  1.00  6.17           N  
ATOM    887  CA  ILE A 125      17.798  54.527  43.195  1.00  7.34           C  
ATOM    888  C   ILE A 125      17.707  55.844  42.449  1.00  6.83           C  
ATOM    889  O   ILE A 125      17.067  55.919  41.402  1.00  5.57           O  
ATOM    890  CB  ILE A 125      19.080  53.739  42.774  1.00  8.79           C  
ATOM    891  CG1 ILE A 125      20.352  54.502  43.150  1.00 13.14           C  
ATOM    892  CG2 ILE A 125      19.093  53.387  41.318  1.00  8.30           C  
ATOM    893  CD1 ILE A 125      20.934  54.008  44.455  1.00 19.66           C  
ATOM    894  N   THR A 126      18.295  56.876  43.043  1.00  5.82           N  
ATOM    895  CA  THR A 126      18.456  58.172  42.411  1.00  5.63           C  
ATOM    896  C   THR A 126      19.941  58.344  42.179  1.00  5.48           C  
ATOM    897  O   THR A 126      20.755  58.152  43.108  1.00  5.91           O  
ATOM    898  CB  THR A 126      17.933  59.323  43.315  1.00  5.65           C  
ATOM    899  OG1 THR A 126      16.553  59.071  43.645  1.00  7.36           O  
ATOM    900  CG2 THR A 126      18.051  60.661  42.627  1.00  6.92           C  
ATOM    901  N   LEU A 127      20.291  58.719  40.952  1.00  4.10           N  
ATOM    902  CA  LEU A 127      21.685  58.911  40.568  1.00  4.10           C  
ATOM    903  C   LEU A 127      21.932  60.401  40.419  1.00  4.15           C  
ATOM    904  O   LEU A 127      21.363  61.035  39.515  1.00  4.83           O  
ATOM    905  CB  LEU A 127      21.963  58.170  39.245  1.00  3.75           C  
ATOM    906  CG  LEU A 127      21.488  56.703  39.231  1.00  5.33           C  
ATOM    907  CD1 LEU A 127      21.542  56.121  37.807  1.00  6.26           C  
ATOM    908  CD2 LEU A 127      22.322  55.866  40.202  1.00  5.52           C  
ATOM    909  N   GLU A 128      22.767  60.944  41.317  1.00  3.81           N  
ATOM    910  CA  GLU A 128      23.032  62.377  41.413  1.00  5.62           C  
ATOM    911  C   GLU A 128      24.464  62.645  41.000  1.00  5.67           C  
ATOM    912  O   GLU A 128      25.401  62.095  41.582  1.00  4.99           O  
ATOM    913  CB  GLU A 128      22.831  62.866  42.860  1.00  5.29           C  
ATOM    914  CG  GLU A 128      21.406  62.732  43.351  1.00  7.48           C  
ATOM    915  CD  GLU A 128      21.266  63.034  44.848  1.00 11.29           C  
ATOM    916  OE1 GLU A 128      22.211  63.597  45.464  1.00 15.32           O  
ATOM    917  OE2 GLU A 128      20.190  62.696  45.395  1.00 19.03           O  
ATOM    918  N   GLY A 129      24.651  63.463  39.979  1.00  6.07           N  
ATOM    919  CA  GLY A 129      26.027  63.811  39.608  1.00  6.97           C  
ATOM    920  C   GLY A 129      26.099  64.841  38.511  1.00  6.81           C  
ATOM    921  O   GLY A 129      27.063  65.622  38.431  1.00  8.29           O  
ATOM    922  N   HIS A 130      25.059  64.894  37.688  1.00  4.78           N  
ATOM    923  CA  HIS A 130      25.015  65.952  36.707  1.00  4.25           C  
ATOM    924  C   HIS A 130      24.653  67.279  37.374  1.00  4.40           C  
ATOM    925  O   HIS A 130      23.935  67.313  38.374  1.00  4.54           O  
ATOM    926  CB  HIS A 130      24.046  65.613  35.583  1.00  4.07           C  
ATOM    927  CG  HIS A 130      24.482  64.446  34.758  1.00  3.27           C  
ATOM    928  ND1 HIS A 130      25.423  64.563  33.757  1.00  2.76           N  
ATOM    929  CD2 HIS A 130      24.075  63.155  34.751  1.00  5.56           C  
ATOM    930  CE1 HIS A 130      25.605  63.380  33.190  1.00  2.60           C  
ATOM    931  NE2 HIS A 130      24.783  62.514  33.762  1.00  2.84           N  
ATOM    932  N   THR A 131      25.184  68.362  36.819  1.00  4.02           N  
ATOM    933  CA  THR A 131      24.966  69.692  37.361  1.00  4.50           C  
ATOM    934  C   THR A 131      24.043  70.517  36.479  1.00  4.49           C  
ATOM    935  O   THR A 131      23.769  71.679  36.805  1.00  4.73           O  
ATOM    936  CB  THR A 131      26.304  70.463  37.542  1.00  5.13           C  
ATOM    937  OG1 THR A 131      27.021  70.491  36.299  1.00  4.54           O  
ATOM    938  CG2 THR A 131      27.170  69.790  38.612  1.00  7.31           C  
ATOM    939  N   LYS A 132      23.595  69.918  35.372  1.00  4.54           N  
ATOM    940  CA  LYS A 132      22.561  70.493  34.502  1.00  4.95           C  
ATOM    941  C   LYS A 132      21.588  69.402  34.075  1.00  4.61           C  
ATOM    942  O   LYS A 132      21.814  68.219  34.340  1.00  4.35           O  
ATOM    943  CB  LYS A 132      23.172  71.167  33.268  1.00  4.85           C  
ATOM    944  CG  LYS A 132      23.966  72.457  33.615  1.00  5.91           C  
ATOM    945  CD  LYS A 132      24.285  73.274  32.373  1.00  8.50           C  
ATOM    946  CE  LYS A 132      25.045  74.547  32.729  1.00 11.54           C  
ATOM    947  NZ  LYS A 132      25.243  75.401  31.498  1.00 16.89           N  
ATOM    948  N   ARG A 133      20.526  69.803  33.384  1.00  4.18           N  
ATOM    949  CA  ARG A 133      19.477  68.862  32.973  1.00  5.37           C  
ATOM    950  C   ARG A 133      20.002  67.626  32.246  1.00  4.77           C  
ATOM    951  O   ARG A 133      20.938  67.702  31.435  1.00  4.92           O  
ATOM    952  CB  ARG A 133      18.437  69.585  32.105  1.00  5.96           C  
ATOM    953  CG  ARG A 133      19.037  70.177  30.839  1.00  9.36           C  
ATOM    954  CD  ARG A 133      17.985  70.643  29.853  1.00 17.80           C  
ATOM    955  NE  ARG A 133      17.281  71.839  30.275  1.00 23.74           N  
ATOM    956  CZ  ARG A 133      16.057  72.177  29.845  1.00 26.33           C  
ATOM    957  NH1 ARG A 133      15.384  71.395  28.989  1.00 25.56           N  
ATOM    958  NH2 ARG A 133      15.496  73.293  30.286  1.00 25.29           N  
ATOM    959  N   VAL A 134      19.382  66.488  32.547  1.00  5.09           N  
ATOM    960  CA  VAL A 134      19.774  65.210  31.956  1.00  5.04           C  
ATOM    961  C   VAL A 134      18.760  64.781  30.908  1.00  5.45           C  
ATOM    962  O   VAL A 134      17.628  64.429  31.246  1.00  5.56           O  
ATOM    963  CB  VAL A 134      19.914  64.106  33.014  1.00  5.79           C  
ATOM    964  CG1 VAL A 134      20.385  62.807  32.339  1.00  3.99           C  
ATOM    965  CG2 VAL A 134      20.916  64.541  34.082  1.00  7.30           C  
ATOM    966  N   GLY A 135      19.188  64.789  29.642  1.00  5.35           N  
ATOM    967  CA  GLY A 135      18.269  64.515  28.526  1.00  6.09           C  
ATOM    968  C   GLY A 135      18.602  63.296  27.688  1.00  5.09           C  
ATOM    969  O   GLY A 135      17.965  63.067  26.635  1.00  4.94           O  
ATOM    970  N   ILE A 136      19.587  62.518  28.142  1.00  4.62           N  
ATOM    971  CA  ILE A 136      19.953  61.257  27.489  1.00  4.44           C  
ATOM    972  C   ILE A 136      20.199  60.206  28.572  1.00  3.99           C  
ATOM    973  O   ILE A 136      21.021  60.407  29.450  1.00  3.08           O  
ATOM    974  CB  ILE A 136      21.236  61.387  26.588  1.00  4.26           C  
ATOM    975  CG1 ILE A 136      21.016  62.392  25.461  1.00  5.75           C  
ATOM    976  CG2 ILE A 136      21.640  59.980  26.027  1.00  5.65           C  
ATOM    977  CD1 ILE A 136      22.272  62.776  24.677  1.00  6.26           C  
ATOM    978  N   VAL A 137      19.447  59.107  28.503  1.00  4.33           N  
ATOM    979  CA  VAL A 137      19.764  57.908  29.268  1.00  4.52           C  
ATOM    980  C   VAL A 137      19.809  56.720  28.312  1.00  4.76           C  
ATOM    981  O   VAL A 137      18.991  56.630  27.354  1.00  5.46           O  
ATOM    982  CB  VAL A 137      18.757  57.645  30.428  1.00  5.32           C  
ATOM    983  CG1 VAL A 137      18.829  58.785  31.489  1.00  6.45           C  
ATOM    984  CG2 VAL A 137      17.362  57.514  29.898  1.00  6.61           C  
ATOM    985  N   ALA A 138      20.761  55.815  28.555  1.00  4.18           N  
ATOM    986  CA  ALA A 138      20.963  54.652  27.667  1.00  3.78           C  
ATOM    987  C   ALA A 138      21.517  53.489  28.438  1.00  3.97           C  
ATOM    988  O   ALA A 138      22.648  53.546  28.936  1.00  3.12           O  
ATOM    989  CB  ALA A 138      21.913  55.009  26.509  1.00  4.76           C  
ATOM    990  N   TRP A 139      20.727  52.419  28.527  1.00  3.32           N  
ATOM    991  CA  TRP A 139      21.179  51.201  29.223  1.00  3.35           C  
ATOM    992  C   TRP A 139      22.245  50.485  28.413  1.00  3.69           C  
ATOM    993  O   TRP A 139      22.172  50.429  27.179  1.00  3.14           O  
ATOM    994  CB  TRP A 139      20.026  50.213  29.430  1.00  4.89           C  
ATOM    995  CG  TRP A 139      18.973  50.694  30.375  1.00  3.66           C  
ATOM    996  CD1 TRP A 139      17.822  51.366  30.065  1.00  5.03           C  
ATOM    997  CD2 TRP A 139      18.984  50.539  31.802  1.00  5.05           C  
ATOM    998  NE1 TRP A 139      17.117  51.637  31.225  1.00  4.15           N  
ATOM    999  CE2 TRP A 139      17.806  51.139  32.299  1.00  4.32           C  
ATOM   1000  CE3 TRP A 139      19.889  49.954  32.707  1.00  5.67           C  
ATOM   1001  CZ2 TRP A 139      17.490  51.177  33.689  1.00  4.68           C  
ATOM   1002  CZ3 TRP A 139      19.579  49.978  34.095  1.00  5.69           C  
ATOM   1003  CH2 TRP A 139      18.375  50.588  34.559  1.00  5.65           C  
ATOM   1004  N   HIS A 140      23.239  49.932  29.101  1.00  2.52           N  
ATOM   1005  CA  HIS A 140      24.225  49.090  28.404  1.00  3.18           C  
ATOM   1006  C   HIS A 140      23.526  47.849  27.826  1.00  3.41           C  
ATOM   1007  O   HIS A 140      22.674  47.272  28.500  1.00  4.12           O  
ATOM   1008  CB  HIS A 140      25.268  48.656  29.397  1.00  2.14           C  
ATOM   1009  CG  HIS A 140      26.490  48.089  28.769  1.00  3.32           C  
ATOM   1010  ND1 HIS A 140      26.551  46.799  28.294  1.00  3.45           N  
ATOM   1011  CD2 HIS A 140      27.707  48.641  28.535  1.00  4.35           C  
ATOM   1012  CE1 HIS A 140      27.754  46.574  27.790  1.00  5.19           C  
ATOM   1013  NE2 HIS A 140      28.484  47.663  27.953  1.00  3.80           N  
ATOM   1014  N   PRO A 141      23.859  47.451  26.577  1.00  3.38           N  
ATOM   1015  CA  PRO A 141      23.142  46.331  25.928  1.00  3.68           C  
ATOM   1016  C   PRO A 141      23.420  44.930  26.494  1.00  3.62           C  
ATOM   1017  O   PRO A 141      22.595  43.993  26.278  1.00  4.72           O  
ATOM   1018  CB  PRO A 141      23.620  46.399  24.453  1.00  4.15           C  
ATOM   1019  CG  PRO A 141      24.951  47.137  24.493  1.00  3.76           C  
ATOM   1020  CD  PRO A 141      24.848  48.099  25.676  1.00  3.29           C  
ATOM   1021  N   THR A 142      24.571  44.743  27.164  1.00  3.54           N  
ATOM   1022  CA  THR A 142      25.002  43.401  27.550  1.00  3.41           C  
ATOM   1023  C   THR A 142      25.484  43.209  28.997  1.00  3.78           C  
ATOM   1024  O   THR A 142      25.554  42.076  29.470  1.00  5.04           O  
ATOM   1025  CB  THR A 142      26.103  42.831  26.603  1.00  3.58           C  
ATOM   1026  OG1 THR A 142      27.311  43.544  26.822  1.00  3.69           O  
ATOM   1027  CG2 THR A 142      25.711  42.976  25.121  1.00  4.54           C  
ATOM   1028  N   ALA A 143      25.834  44.298  29.679  1.00  3.36           N  
ATOM   1029  CA  ALA A 143      26.380  44.244  31.043  1.00  4.16           C  
ATOM   1030  C   ALA A 143      25.319  44.624  32.055  1.00  4.04           C  
ATOM   1031  O   ALA A 143      24.766  45.750  32.019  1.00  4.91           O  
ATOM   1032  CB  ALA A 143      27.575  45.206  31.169  1.00  4.57           C  
ATOM   1033  N   GLN A 144      25.052  43.684  32.964  1.00  4.14           N  
ATOM   1034  CA  GLN A 144      24.060  43.834  34.026  1.00  3.87           C  
ATOM   1035  C   GLN A 144      24.193  45.167  34.765  1.00  4.45           C  
ATOM   1036  O   GLN A 144      25.285  45.538  35.189  1.00  3.95           O  
ATOM   1037  CB  GLN A 144      24.233  42.695  35.024  1.00  4.83           C  
ATOM   1038  CG  GLN A 144      23.103  42.640  36.026  1.00  6.45           C  
ATOM   1039  CD  GLN A 144      23.255  41.474  36.982  1.00 11.54           C  
ATOM   1040  OE1 GLN A 144      24.328  40.864  37.072  1.00 16.77           O  
ATOM   1041  NE2 GLN A 144      22.203  41.171  37.707  1.00 15.79           N  
ATOM   1042  N   ASN A 145      23.078  45.890  34.870  1.00  4.07           N  
ATOM   1043  CA  ASN A 145      22.996  47.068  35.737  1.00  4.53           C  
ATOM   1044  C   ASN A 145      23.776  48.291  35.290  1.00  4.29           C  
ATOM   1045  O   ASN A 145      23.842  49.276  36.020  1.00  6.09           O  
ATOM   1046  CB  ASN A 145      23.350  46.702  37.172  1.00  5.01           C  
ATOM   1047  CG  ASN A 145      22.256  45.879  37.834  1.00  5.86           C  
ATOM   1048  OD1 ASN A 145      21.118  45.841  37.354  1.00  8.04           O  
ATOM   1049  ND2 ASN A 145      22.602  45.203  38.908  1.00  7.60           N  
ATOM   1050  N   VAL A 146      24.356  48.258  34.095  1.00  3.82           N  
ATOM   1051  CA  VAL A 146      25.177  49.402  33.655  1.00  3.33           C  
ATOM   1052  C   VAL A 146      24.302  50.376  32.894  1.00  3.66           C  
ATOM   1053  O   VAL A 146      23.587  49.976  31.958  1.00  3.39           O  
ATOM   1054  CB  VAL A 146      26.406  48.936  32.805  1.00  2.54           C  
ATOM   1055  CG1 VAL A 146      27.179  50.134  32.279  1.00  2.70           C  
ATOM   1056  CG2 VAL A 146      27.356  48.079  33.690  1.00  3.28           C  
ATOM   1057  N   LEU A 147      24.357  51.656  33.274  1.00  2.83           N  
ATOM   1058  CA  LEU A 147      23.482  52.680  32.677  1.00  2.98           C  
ATOM   1059  C   LEU A 147      24.304  53.916  32.380  1.00  2.59           C  
ATOM   1060  O   LEU A 147      25.052  54.367  33.252  1.00  3.05           O  
ATOM   1061  CB  LEU A 147      22.378  53.058  33.686  1.00  3.31           C  
ATOM   1062  CG  LEU A 147      21.433  54.212  33.297  1.00  2.15           C  
ATOM   1063  CD1 LEU A 147      20.682  53.925  31.989  1.00  3.22           C  
ATOM   1064  CD2 LEU A 147      20.401  54.448  34.423  1.00  2.60           C  
ATOM   1065  N   LEU A 148      24.146  54.472  31.188  1.00  2.14           N  
ATOM   1066  CA  LEU A 148      24.822  55.724  30.838  1.00  2.17           C  
ATOM   1067  C   LEU A 148      23.864  56.892  30.882  1.00  2.80           C  
ATOM   1068  O   LEU A 148      22.703  56.770  30.485  1.00  3.19           O  
ATOM   1069  CB  LEU A 148      25.407  55.595  29.407  1.00  2.02           C  
ATOM   1070  CG  LEU A 148      26.130  56.814  28.821  1.00  2.81           C  
ATOM   1071  CD1 LEU A 148      27.192  56.299  27.827  1.00  2.67           C  
ATOM   1072  CD2 LEU A 148      25.165  57.725  28.068  1.00  5.14           C  
ATOM   1073  N   SER A 149      24.337  58.048  31.358  1.00  2.71           N  
ATOM   1074  CA  SER A 149      23.562  59.285  31.206  1.00  2.80           C  
ATOM   1075  C   SER A 149      24.456  60.363  30.641  1.00  2.84           C  
ATOM   1076  O   SER A 149      25.683  60.349  30.881  1.00  3.65           O  
ATOM   1077  CB  SER A 149      22.995  59.756  32.556  1.00  3.27           C  
ATOM   1078  OG  SER A 149      24.008  59.882  33.534  1.00  4.79           O  
ATOM   1079  N   ALA A 150      23.855  61.293  29.904  1.00  3.57           N  
ATOM   1080  CA  ALA A 150      24.574  62.466  29.428  1.00  2.88           C  
ATOM   1081  C   ALA A 150      23.748  63.698  29.717  1.00  3.11           C  
ATOM   1082  O   ALA A 150      22.538  63.715  29.454  1.00  3.65           O  
ATOM   1083  CB  ALA A 150      24.858  62.368  27.952  1.00  2.63           C  
ATOM   1084  N   GLY A 151      24.387  64.726  30.276  1.00  2.98           N  
ATOM   1085  CA  GLY A 151      23.630  65.925  30.651  1.00  2.54           C  
ATOM   1086  C   GLY A 151      24.092  67.145  29.916  1.00  3.10           C  
ATOM   1087  O   GLY A 151      25.086  67.082  29.199  1.00  2.88           O  
HETATM 1088  N   CSO A 152      23.370  68.258  30.112  1.00  3.30           N  
HETATM 1089  CA  CSO A 152      23.723  69.563  29.509  1.00  3.65           C  
HETATM 1090  CB  CSO A 152      22.483  70.466  29.516  1.00  4.84           C  
HETATM 1091  SG  CSO A 152      21.299  69.994  28.274  1.00  7.46           S  
HETATM 1092  C   CSO A 152      24.952  70.218  30.126  1.00  4.22           C  
HETATM 1093  O   CSO A 152      25.370  71.306  29.691  1.00  4.16           O  
HETATM 1094  OD  CSO A 152      22.094  70.334  26.690  1.00  3.70           O  
ATOM   1095  N   ASP A 153      25.528  69.562  31.145  1.00  4.29           N  
ATOM   1096  CA  ASP A 153      26.851  69.870  31.663  1.00  4.61           C  
ATOM   1097  C   ASP A 153      27.931  69.288  30.729  1.00  3.69           C  
ATOM   1098  O   ASP A 153      29.125  69.490  30.966  1.00  4.28           O  
ATOM   1099  CB  ASP A 153      27.024  69.363  33.131  1.00  4.34           C  
ATOM   1100  CG  ASP A 153      26.684  67.874  33.318  1.00  5.08           C  
ATOM   1101  OD1 ASP A 153      26.300  67.168  32.351  1.00  4.43           O  
ATOM   1102  OD2 ASP A 153      26.827  67.387  34.476  1.00  4.62           O  
ATOM   1103  N   ASN A 154      27.486  68.607  29.665  1.00  3.66           N  
ATOM   1104  CA  ASN A 154      28.369  67.960  28.672  1.00  3.75           C  
ATOM   1105  C   ASN A 154      29.264  66.890  29.278  1.00  3.66           C  
ATOM   1106  O   ASN A 154      30.338  66.602  28.752  1.00  5.29           O  
ATOM   1107  CB  ASN A 154      29.203  68.999  27.902  1.00  3.88           C  
ATOM   1108  CG  ASN A 154      28.343  70.147  27.365  1.00  5.28           C  
ATOM   1109  OD1 ASN A 154      27.170  69.964  27.015  1.00  7.01           O  
ATOM   1110  ND2 ASN A 154      28.931  71.334  27.300  1.00  5.52           N  
ATOM   1111  N   VAL A 155      28.769  66.281  30.351  1.00  2.73           N  
ATOM   1112  CA  VAL A 155      29.431  65.198  31.055  1.00  2.57           C  
ATOM   1113  C   VAL A 155      28.655  63.916  30.720  1.00  3.22           C  
ATOM   1114  O   VAL A 155      27.444  63.942  30.635  1.00  2.48           O  
ATOM   1115  CB  VAL A 155      29.413  65.430  32.584  1.00  3.44           C  
ATOM   1116  CG1 VAL A 155      29.913  64.178  33.356  1.00  4.68           C  
ATOM   1117  CG2 VAL A 155      30.273  66.676  32.929  1.00  3.38           C  
ATOM   1118  N   ILE A 156      29.379  62.829  30.485  1.00  2.68           N  
ATOM   1119  CA  ILE A 156      28.787  61.505  30.432  1.00  3.07           C  
ATOM   1120  C   ILE A 156      29.173  60.735  31.696  1.00  3.92           C  
ATOM   1121  O   ILE A 156      30.361  60.632  32.036  1.00  4.56           O  
ATOM   1122  CB  ILE A 156      29.255  60.734  29.179  1.00  2.27           C  
ATOM   1123  CG1 ILE A 156      28.761  61.459  27.900  1.00  3.68           C  
ATOM   1124  CG2 ILE A 156      28.722  59.286  29.222  1.00  3.85           C  
ATOM   1125  CD1 ILE A 156      29.232  60.829  26.584  1.00  4.37           C  
ATOM   1126  N   LEU A 157      28.169  60.224  32.395  1.00  3.62           N  
ATOM   1127  CA  LEU A 157      28.413  59.345  33.544  1.00  4.18           C  
ATOM   1128  C   LEU A 157      27.942  57.929  33.238  1.00  4.47           C  
ATOM   1129  O   LEU A 157      26.900  57.731  32.582  1.00  5.05           O  
ATOM   1130  CB  LEU A 157      27.724  59.903  34.799  1.00  4.00           C  
ATOM   1131  CG  LEU A 157      28.281  61.273  35.260  1.00  6.04           C  
ATOM   1132  CD1 LEU A 157      27.354  61.950  36.305  1.00  6.92           C  
ATOM   1133  CD2 LEU A 157      29.677  61.085  35.806  1.00  8.83           C  
ATOM   1134  N   VAL A 158      28.673  56.934  33.729  1.00  2.67           N  
ATOM   1135  CA  VAL A 158      28.214  55.552  33.589  1.00  3.23           C  
ATOM   1136  C   VAL A 158      28.068  55.063  35.027  1.00  2.99           C  
ATOM   1137  O   VAL A 158      28.943  55.326  35.866  1.00  4.10           O  
ATOM   1138  CB  VAL A 158      29.202  54.690  32.791  1.00  3.92           C  
ATOM   1139  CG1 VAL A 158      28.649  53.251  32.687  1.00  3.54           C  
ATOM   1140  CG2 VAL A 158      29.435  55.324  31.368  1.00  4.23           C  
ATOM   1141  N   TRP A 159      26.930  54.431  35.301  1.00  3.28           N  
ATOM   1142  CA  TRP A 159      26.511  54.076  36.650  1.00  3.42           C  
ATOM   1143  C   TRP A 159      26.368  52.577  36.752  1.00  3.65           C  
ATOM   1144  O   TRP A 159      25.992  51.924  35.775  1.00  3.88           O  
ATOM   1145  CB  TRP A 159      25.113  54.666  36.925  1.00  3.09           C  
ATOM   1146  CG  TRP A 159      24.973  56.144  36.694  1.00  3.32           C  
ATOM   1147  CD1 TRP A 159      24.584  56.762  35.544  1.00  4.14           C  
ATOM   1148  CD2 TRP A 159      25.182  57.187  37.663  1.00  2.87           C  
ATOM   1149  NE1 TRP A 159      24.559  58.144  35.727  1.00  4.35           N  
ATOM   1150  CE2 TRP A 159      24.923  58.425  37.016  1.00  3.96           C  
ATOM   1151  CE3 TRP A 159      25.557  57.192  39.015  1.00  3.69           C  
ATOM   1152  CZ2 TRP A 159      25.016  59.656  37.678  1.00  4.71           C  
ATOM   1153  CZ3 TRP A 159      25.663  58.441  39.678  1.00  4.83           C  
ATOM   1154  CH2 TRP A 159      25.402  59.641  39.002  1.00  3.58           C  
ATOM   1155  N   ASP A 160      26.638  52.039  37.942  1.00  4.39           N  
ATOM   1156  CA  ASP A 160      26.254  50.658  38.264  1.00  5.56           C  
ATOM   1157  C   ASP A 160      24.992  50.792  39.103  1.00  5.94           C  
ATOM   1158  O   ASP A 160      25.069  51.209  40.260  1.00  6.19           O  
ATOM   1159  CB  ASP A 160      27.379  49.986  39.077  1.00  5.33           C  
ATOM   1160  CG  ASP A 160      27.059  48.543  39.460  1.00  6.32           C  
ATOM   1161  OD1 ASP A 160      25.864  48.145  39.440  1.00  8.17           O  
ATOM   1162  OD2 ASP A 160      28.028  47.797  39.783  1.00  7.95           O  
ATOM   1163  N   VAL A 161      23.834  50.460  38.536  1.00  5.83           N  
ATOM   1164  CA  VAL A 161      22.573  50.728  39.247  1.00  7.08           C  
ATOM   1165  C   VAL A 161      22.375  49.758  40.411  1.00  7.25           C  
ATOM   1166  O   VAL A 161      21.511  49.975  41.282  1.00  8.75           O  
ATOM   1167  CB  VAL A 161      21.329  50.791  38.316  1.00  7.20           C  
ATOM   1168  CG1 VAL A 161      21.565  51.825  37.160  1.00  7.45           C  
ATOM   1169  CG2 VAL A 161      20.941  49.425  37.794  1.00  9.87           C  
ATOM   1170  N   GLY A 162      23.185  48.706  40.418  1.00  6.13           N  
ATOM   1171  CA  GLY A 162      23.171  47.712  41.494  1.00  7.81           C  
ATOM   1172  C   GLY A 162      23.797  48.253  42.767  1.00  8.24           C  
ATOM   1173  O   GLY A 162      23.427  47.839  43.864  1.00  9.81           O  
ATOM   1174  N   THR A 163      24.720  49.197  42.624  1.00  8.08           N  
ATOM   1175  CA  THR A 163      25.372  49.808  43.795  1.00  7.99           C  
ATOM   1176  C   THR A 163      25.033  51.285  43.946  1.00  7.92           C  
ATOM   1177  O   THR A 163      25.345  51.892  44.987  1.00  8.27           O  
ATOM   1178  CB  THR A 163      26.908  49.711  43.702  1.00  8.40           C  
ATOM   1179  OG1 THR A 163      27.362  50.525  42.605  1.00  7.04           O  
ATOM   1180  CG2 THR A 163      27.352  48.279  43.516  1.00  9.62           C  
ATOM   1181  N   GLY A 164      24.460  51.877  42.898  1.00  6.41           N  
ATOM   1182  CA  GLY A 164      24.209  53.322  42.843  1.00  7.35           C  
ATOM   1183  C   GLY A 164      25.412  54.184  42.514  1.00  7.51           C  
ATOM   1184  O   GLY A 164      25.293  55.415  42.424  1.00  8.47           O  
ATOM   1185  N   ALA A 165      26.562  53.554  42.272  1.00  6.84           N  
ATOM   1186  CA  ALA A 165      27.811  54.280  42.119  1.00  6.32           C  
ATOM   1187  C   ALA A 165      27.963  54.820  40.701  1.00  5.95           C  
ATOM   1188  O   ALA A 165      27.548  54.169  39.730  1.00  5.27           O  
ATOM   1189  CB  ALA A 165      28.984  53.370  42.427  1.00  7.58           C  
ATOM   1190  N   ALA A 166      28.566  56.004  40.602  1.00  5.37           N  
ATOM   1191  CA  ALA A 166      29.074  56.499  39.327  1.00  4.70           C  
ATOM   1192  C   ALA A 166      30.390  55.767  39.121  1.00  5.52           C  
ATOM   1193  O   ALA A 166      31.304  55.865  39.978  1.00  7.07           O  
ATOM   1194  CB  ALA A 166      29.305  57.996  39.395  1.00  5.91           C  
ATOM   1195  N   VAL A 167      30.491  54.998  38.035  1.00  3.98           N  
ATOM   1196  CA  VAL A 167      31.691  54.183  37.828  1.00  3.90           C  
ATOM   1197  C   VAL A 167      32.646  54.660  36.719  1.00  4.04           C  
ATOM   1198  O   VAL A 167      33.826  54.245  36.708  1.00  3.94           O  
ATOM   1199  CB  VAL A 167      31.361  52.693  37.618  1.00  3.92           C  
ATOM   1200  CG1 VAL A 167      30.774  52.096  38.897  1.00  4.57           C  
ATOM   1201  CG2 VAL A 167      30.393  52.490  36.425  1.00  4.21           C  
ATOM   1202  N   LEU A 168      32.138  55.476  35.788  1.00  2.97           N  
ATOM   1203  CA  LEU A 168      32.976  56.140  34.775  1.00  3.91           C  
ATOM   1204  C   LEU A 168      32.480  57.568  34.561  1.00  4.32           C  
ATOM   1205  O   LEU A 168      31.287  57.849  34.703  1.00  3.76           O  
ATOM   1206  CB  LEU A 168      32.923  55.400  33.430  1.00  3.92           C  
ATOM   1207  CG  LEU A 168      33.306  53.928  33.418  1.00  4.42           C  
ATOM   1208  CD1 LEU A 168      32.832  53.276  32.097  1.00  6.85           C  
ATOM   1209  CD2 LEU A 168      34.824  53.778  33.628  1.00  3.99           C  
ATOM   1210  N   THR A 169      33.399  58.452  34.179  1.00  4.35           N  
ATOM   1211  CA  THR A 169      33.072  59.851  33.911  1.00  5.67           C  
ATOM   1212  C   THR A 169      33.867  60.272  32.681  1.00  5.42           C  
ATOM   1213  O   THR A 169      35.089  60.089  32.645  1.00  6.18           O  
ATOM   1214  CB  THR A 169      33.521  60.788  35.099  1.00  6.67           C  
ATOM   1215  OG1 THR A 169      32.871  60.377  36.310  1.00  8.32           O  
ATOM   1216  CG2 THR A 169      33.132  62.233  34.812  1.00  8.34           C  
ATOM   1217  N   LEU A 170      33.184  60.834  31.689  1.00  4.58           N  
ATOM   1218  CA  LEU A 170      33.831  61.505  30.576  1.00  4.63           C  
ATOM   1219  C   LEU A 170      33.447  62.973  30.720  1.00  5.33           C  
ATOM   1220  O   LEU A 170      32.274  63.324  30.633  1.00  4.75           O  
ATOM   1221  CB  LEU A 170      33.356  60.960  29.227  1.00  5.52           C  
ATOM   1222  CG  LEU A 170      33.543  59.448  28.992  1.00  4.88           C  
ATOM   1223  CD1 LEU A 170      33.000  59.083  27.641  1.00  6.84           C  
ATOM   1224  CD2 LEU A 170      35.007  59.057  29.091  1.00 12.42           C  
ATOM   1225  N   GLY A 171      34.443  63.816  30.961  1.00  4.65           N  
ATOM   1226  CA  GLY A 171      34.191  65.229  31.286  1.00  6.23           C  
ATOM   1227  C   GLY A 171      34.041  66.139  30.083  1.00  6.64           C  
ATOM   1228  O   GLY A 171      34.042  65.673  28.950  1.00  5.63           O  
ATOM   1229  N   PRO A 172      33.910  67.462  30.321  1.00  7.70           N  
ATOM   1230  CA  PRO A 172      33.791  68.463  29.225  1.00  9.16           C  
ATOM   1231  C   PRO A 172      35.061  68.657  28.403  1.00  9.40           C  
ATOM   1232  O   PRO A 172      35.062  69.405  27.408  1.00 11.56           O  
ATOM   1233  CB  PRO A 172      33.445  69.764  29.966  1.00  9.27           C  
ATOM   1234  CG  PRO A 172      32.990  69.319  31.321  1.00  9.53           C  
ATOM   1235  CD  PRO A 172      33.802  68.102  31.638  1.00  8.75           C  
ATOM   1236  N   ASP A 173      36.140  68.011  28.797  1.00  9.09           N  
ATOM   1237  CA  ASP A 173      37.335  67.958  27.938  1.00 10.36           C  
ATOM   1238  C   ASP A 173      37.091  67.015  26.746  1.00  8.28           C  
ATOM   1239  O   ASP A 173      37.794  67.088  25.731  1.00  9.79           O  
ATOM   1240  CB  ASP A 173      38.563  67.485  28.735  1.00 11.29           C  
ATOM   1241  CG  ASP A 173      38.356  66.111  29.410  1.00 15.76           C  
ATOM   1242  OD1 ASP A 173      37.369  65.950  30.193  1.00 15.78           O  
ATOM   1243  OD2 ASP A 173      39.214  65.216  29.174  1.00 19.27           O  
ATOM   1244  N   VAL A 174      36.123  66.112  26.892  1.00  6.07           N  
ATOM   1245  CA  VAL A 174      35.855  65.116  25.863  1.00  5.25           C  
ATOM   1246  C   VAL A 174      34.813  65.715  24.913  1.00  5.16           C  
ATOM   1247  O   VAL A 174      35.021  65.741  23.699  1.00  6.42           O  
ATOM   1248  CB  VAL A 174      35.370  63.784  26.475  1.00  5.38           C  
ATOM   1249  CG1 VAL A 174      35.116  62.732  25.373  1.00  5.68           C  
ATOM   1250  CG2 VAL A 174      36.428  63.249  27.477  1.00  5.54           C  
ATOM   1251  N   HIS A 175      33.709  66.210  25.486  1.00  3.36           N  
ATOM   1252  CA  HIS A 175      32.634  66.854  24.709  1.00  2.97           C  
ATOM   1253  C   HIS A 175      32.491  68.288  25.214  1.00  2.63           C  
ATOM   1254  O   HIS A 175      31.882  68.517  26.259  1.00  3.82           O  
ATOM   1255  CB  HIS A 175      31.307  66.092  24.846  1.00  3.73           C  
ATOM   1256  CG  HIS A 175      31.390  64.658  24.428  1.00  3.27           C  
ATOM   1257  ND1 HIS A 175      31.593  63.636  25.326  1.00  4.16           N  
ATOM   1258  CD2 HIS A 175      31.326  64.078  23.202  1.00  5.09           C  
ATOM   1259  CE1 HIS A 175      31.655  62.485  24.674  1.00  3.88           C  
ATOM   1260  NE2 HIS A 175      31.503  62.730  23.386  1.00  3.37           N  
ATOM   1261  N   PRO A 176      33.117  69.249  24.529  1.00  2.09           N  
ATOM   1262  CA  PRO A 176      33.107  70.629  25.037  1.00  2.01           C  
ATOM   1263  C   PRO A 176      31.803  71.394  24.798  1.00  2.00           C  
ATOM   1264  O   PRO A 176      31.671  72.544  25.272  1.00  2.96           O  
ATOM   1265  CB  PRO A 176      34.260  71.293  24.286  1.00  3.49           C  
ATOM   1266  CG  PRO A 176      34.299  70.575  22.980  1.00  3.09           C  
ATOM   1267  CD  PRO A 176      33.953  69.114  23.318  1.00  2.00           C  
ATOM   1268  N   ASP A 177      30.872  70.787  24.070  1.00  2.00           N  
ATOM   1269  CA  ASP A 177      29.584  71.450  23.776  1.00  2.00           C  
ATOM   1270  C   ASP A 177      28.487  70.374  23.868  1.00  2.20           C  
ATOM   1271  O   ASP A 177      28.767  69.197  24.129  1.00  2.00           O  
ATOM   1272  CB  ASP A 177      29.629  72.114  22.386  1.00  2.00           C  
ATOM   1273  CG  ASP A 177      28.705  73.345  22.270  1.00  2.11           C  
ATOM   1274  OD1 ASP A 177      27.776  73.476  23.119  1.00  3.56           O  
ATOM   1275  OD2 ASP A 177      28.921  74.194  21.353  1.00  2.45           O  
ATOM   1276  N   THR A 178      27.247  70.791  23.632  1.00  2.00           N  
ATOM   1277  CA  THR A 178      26.076  69.918  23.779  1.00  2.41           C  
ATOM   1278  C   THR A 178      26.237  68.561  23.131  1.00  2.64           C  
ATOM   1279  O   THR A 178      26.657  68.465  21.985  1.00  2.08           O  
ATOM   1280  CB  THR A 178      24.856  70.589  23.162  1.00  2.47           C  
ATOM   1281  OG1 THR A 178      24.678  71.840  23.808  1.00  3.47           O  
ATOM   1282  CG2 THR A 178      23.579  69.712  23.375  1.00  3.74           C  
ATOM   1283  N   ILE A 179      25.873  67.514  23.865  1.00  2.93           N  
ATOM   1284  CA  ILE A 179      25.922  66.157  23.333  1.00  2.67           C  
ATOM   1285  C   ILE A 179      24.522  65.899  22.763  1.00  3.08           C  
ATOM   1286  O   ILE A 179      23.536  65.882  23.517  1.00  2.33           O  
ATOM   1287  CB  ILE A 179      26.240  65.149  24.460  1.00  2.44           C  
ATOM   1288  CG1 ILE A 179      27.639  65.439  25.054  1.00  2.61           C  
ATOM   1289  CG2 ILE A 179      26.179  63.688  23.951  1.00  3.10           C  
ATOM   1290  CD1 ILE A 179      27.834  64.807  26.461  1.00  4.10           C  
ATOM   1291  N   TYR A 180      24.451  65.746  21.439  1.00  3.07           N  
ATOM   1292  CA  TYR A 180      23.192  65.520  20.741  1.00  3.04           C  
ATOM   1293  C   TYR A 180      22.662  64.098  20.914  1.00  2.94           C  
ATOM   1294  O   TYR A 180      21.439  63.892  21.048  1.00  3.39           O  
ATOM   1295  CB  TYR A 180      23.387  65.767  19.251  1.00  3.78           C  
ATOM   1296  CG  TYR A 180      23.696  67.187  18.814  1.00  3.73           C  
ATOM   1297  CD1 TYR A 180      22.943  68.273  19.256  1.00  5.44           C  
ATOM   1298  CD2 TYR A 180      24.676  67.415  17.852  1.00  4.27           C  
ATOM   1299  CE1 TYR A 180      23.215  69.572  18.780  1.00  5.10           C  
ATOM   1300  CE2 TYR A 180      24.950  68.690  17.364  1.00  3.86           C  
ATOM   1301  CZ  TYR A 180      24.212  69.756  17.818  1.00  5.85           C  
ATOM   1302  OH  TYR A 180      24.484  71.008  17.297  1.00  5.28           O  
ATOM   1303  N   SER A 181      23.581  63.132  20.910  1.00  2.52           N  
ATOM   1304  CA  SER A 181      23.208  61.709  20.964  1.00  2.22           C  
ATOM   1305  C   SER A 181      24.354  60.882  21.506  1.00  2.18           C  
ATOM   1306  O   SER A 181      25.526  61.252  21.351  1.00  2.56           O  
ATOM   1307  CB  SER A 181      22.812  61.199  19.564  1.00  2.73           C  
ATOM   1308  OG  SER A 181      23.891  61.280  18.631  1.00  3.62           O  
ATOM   1309  N   VAL A 182      24.006  59.753  22.134  1.00  2.45           N  
ATOM   1310  CA  VAL A 182      24.974  58.739  22.529  1.00  2.80           C  
ATOM   1311  C   VAL A 182      24.330  57.397  22.198  1.00  3.15           C  
ATOM   1312  O   VAL A 182      23.139  57.187  22.501  1.00  4.31           O  
ATOM   1313  CB  VAL A 182      25.247  58.775  24.070  1.00  3.44           C  
ATOM   1314  CG1 VAL A 182      26.280  57.723  24.452  1.00  3.33           C  
ATOM   1315  CG2 VAL A 182      25.720  60.162  24.510  1.00  2.00           C  
ATOM   1316  N   ASP A 183      25.096  56.486  21.594  1.00  3.80           N  
ATOM   1317  CA  ASP A 183      24.598  55.140  21.252  1.00  3.92           C  
ATOM   1318  C   ASP A 183      25.635  54.131  21.686  1.00  4.09           C  
ATOM   1319  O   ASP A 183      26.812  54.331  21.435  1.00  4.88           O  
ATOM   1320  CB  ASP A 183      24.413  55.031  19.727  1.00  4.75           C  
ATOM   1321  CG  ASP A 183      23.603  53.809  19.306  1.00  7.77           C  
ATOM   1322  OD1 ASP A 183      22.607  53.477  20.009  1.00  8.21           O  
ATOM   1323  OD2 ASP A 183      23.965  53.203  18.266  1.00  7.15           O  
ATOM   1324  N   TRP A 184      25.203  53.051  22.324  1.00  3.84           N  
ATOM   1325  CA  TRP A 184      26.103  51.930  22.621  1.00  3.45           C  
ATOM   1326  C   TRP A 184      26.252  51.060  21.377  1.00  3.57           C  
ATOM   1327  O   TRP A 184      25.258  50.836  20.624  1.00  3.44           O  
ATOM   1328  CB  TRP A 184      25.474  51.054  23.716  1.00  4.09           C  
ATOM   1329  CG  TRP A 184      25.529  51.610  25.129  1.00  2.81           C  
ATOM   1330  CD1 TRP A 184      24.482  52.145  25.839  1.00  3.76           C  
ATOM   1331  CD2 TRP A 184      26.671  51.651  25.999  1.00  2.00           C  
ATOM   1332  NE1 TRP A 184      24.901  52.505  27.100  1.00  4.37           N  
ATOM   1333  CE2 TRP A 184      26.239  52.222  27.229  1.00  3.68           C  
ATOM   1334  CE3 TRP A 184      28.011  51.252  25.860  1.00  2.88           C  
ATOM   1335  CZ2 TRP A 184      27.109  52.409  28.315  1.00  4.25           C  
ATOM   1336  CZ3 TRP A 184      28.876  51.437  26.918  1.00  3.22           C  
ATOM   1337  CH2 TRP A 184      28.433  52.018  28.133  1.00  3.41           C  
ATOM   1338  N   SER A 185      27.445  50.512  21.180  1.00  2.83           N  
ATOM   1339  CA  SER A 185      27.648  49.494  20.136  1.00  2.62           C  
ATOM   1340  C   SER A 185      26.937  48.183  20.518  1.00  3.14           C  
ATOM   1341  O   SER A 185      26.422  48.045  21.628  1.00  3.57           O  
ATOM   1342  CB  SER A 185      29.132  49.279  19.893  1.00  3.47           C  
ATOM   1343  OG  SER A 185      29.718  48.635  21.042  1.00  2.67           O  
ATOM   1344  N   ARG A 186      26.935  47.219  19.604  1.00  3.54           N  
ATOM   1345  CA  ARG A 186      26.161  45.981  19.790  1.00  5.01           C  
ATOM   1346  C   ARG A 186      26.556  45.247  21.063  1.00  4.37           C  
ATOM   1347  O   ARG A 186      25.689  44.749  21.809  1.00  3.91           O  
ATOM   1348  CB  ARG A 186      26.383  45.078  18.581  1.00  5.40           C  
ATOM   1349  CG  ARG A 186      25.961  43.620  18.764  1.00  7.89           C  
ATOM   1350  CD  ARG A 186      24.670  43.394  18.061  1.00 11.60           C  
ATOM   1351  NE  ARG A 186      24.316  41.977  17.957  1.00 11.26           N  
ATOM   1352  CZ  ARG A 186      23.051  41.584  17.919  1.00  8.76           C  
ATOM   1353  NH1 ARG A 186      22.096  42.511  18.013  1.00  8.66           N  
ATOM   1354  NH2 ARG A 186      22.747  40.296  17.812  1.00  8.59           N  
ATOM   1355  N   ASP A 187      27.867  45.214  21.323  1.00  4.70           N  
ATOM   1356  CA  ASP A 187      28.382  44.522  22.508  1.00  5.33           C  
ATOM   1357  C   ASP A 187      28.688  45.495  23.661  1.00  5.17           C  
ATOM   1358  O   ASP A 187      29.150  45.098  24.723  1.00  6.11           O  
ATOM   1359  CB  ASP A 187      29.589  43.640  22.160  1.00  5.00           C  
ATOM   1360  CG  ASP A 187      30.815  44.447  21.727  1.00  7.26           C  
ATOM   1361  OD1 ASP A 187      30.693  45.672  21.506  1.00  6.29           O  
ATOM   1362  OD2 ASP A 187      31.897  43.825  21.581  1.00  8.96           O  
ATOM   1363  N   GLY A 188      28.428  46.769  23.442  1.00  4.85           N  
ATOM   1364  CA  GLY A 188      28.608  47.756  24.498  1.00  4.67           C  
ATOM   1365  C   GLY A 188      30.076  47.973  24.808  1.00  4.74           C  
ATOM   1366  O   GLY A 188      30.410  48.446  25.887  1.00  4.34           O  
ATOM   1367  N   ALA A 189      30.959  47.636  23.854  1.00  3.61           N  
ATOM   1368  CA  ALA A 189      32.413  47.855  24.054  1.00  3.50           C  
ATOM   1369  C   ALA A 189      32.791  49.285  23.702  1.00  3.23           C  
ATOM   1370  O   ALA A 189      33.913  49.741  23.997  1.00  3.01           O  
ATOM   1371  CB  ALA A 189      33.212  46.894  23.165  1.00  4.25           C  
ATOM   1372  N   LEU A 190      31.901  49.944  22.969  1.00  2.60           N  
ATOM   1373  CA  LEU A 190      32.106  51.309  22.510  1.00  2.52           C  
ATOM   1374  C   LEU A 190      30.849  52.131  22.661  1.00  2.50           C  
ATOM   1375  O   LEU A 190      29.739  51.585  22.699  1.00  2.86           O  
ATOM   1376  CB  LEU A 190      32.483  51.314  21.000  1.00  2.33           C  
ATOM   1377  CG  LEU A 190      33.769  50.585  20.616  1.00  3.30           C  
ATOM   1378  CD1 LEU A 190      33.784  50.414  19.100  1.00  3.95           C  
ATOM   1379  CD2 LEU A 190      34.953  51.399  21.045  1.00  5.59           C  
ATOM   1380  N   ILE A 191      31.014  53.445  22.682  1.00  2.05           N  
ATOM   1381  CA  ILE A 191      29.878  54.336  22.469  1.00  2.30           C  
ATOM   1382  C   ILE A 191      30.177  55.209  21.259  1.00  3.51           C  
ATOM   1383  O   ILE A 191      31.355  55.432  20.932  1.00  3.55           O  
ATOM   1384  CB  ILE A 191      29.560  55.239  23.701  1.00  2.29           C  
ATOM   1385  CG1 ILE A 191      30.758  56.124  24.071  1.00  2.18           C  
ATOM   1386  CG2 ILE A 191      29.102  54.384  24.919  1.00  3.56           C  
ATOM   1387  CD1 ILE A 191      30.450  57.153  25.196  1.00  2.44           C  
ATOM   1388  N   CYS A 192      29.117  55.704  20.613  1.00  3.65           N  
ATOM   1389  CA  CYS A 192      29.257  56.675  19.528  1.00  3.92           C  
ATOM   1390  C   CYS A 192      28.524  57.924  20.016  1.00  3.71           C  
ATOM   1391  O   CYS A 192      27.363  57.844  20.446  1.00  4.32           O  
ATOM   1392  CB  CYS A 192      28.596  56.150  18.248  1.00  4.88           C  
ATOM   1393  SG  CYS A 192      28.678  57.345  16.923  1.00  8.31           S  
ATOM   1394  N   THR A 193      29.225  59.051  20.038  1.00  2.71           N  
ATOM   1395  CA  THR A 193      28.592  60.309  20.454  1.00  3.26           C  
ATOM   1396  C   THR A 193      28.598  61.340  19.330  1.00  2.35           C  
ATOM   1397  O   THR A 193      29.505  61.358  18.477  1.00  2.93           O  
ATOM   1398  CB  THR A 193      29.328  60.926  21.666  1.00  2.62           C  
ATOM   1399  OG1 THR A 193      30.643  61.355  21.255  1.00  4.50           O  
ATOM   1400  CG2 THR A 193      29.425  59.928  22.813  1.00  4.32           C  
ATOM   1401  N   SER A 194      27.587  62.202  19.324  1.00  2.26           N  
ATOM   1402  CA  SER A 194      27.562  63.286  18.374  1.00  2.48           C  
ATOM   1403  C   SER A 194      27.448  64.579  19.158  1.00  2.59           C  
ATOM   1404  O   SER A 194      26.565  64.705  20.017  1.00  2.76           O  
ATOM   1405  CB  SER A 194      26.367  63.131  17.431  1.00  3.44           C  
ATOM   1406  OG  SER A 194      26.307  64.244  16.561  1.00  2.84           O  
ATOM   1407  N   CYS A 195      28.347  65.511  18.862  1.00  2.30           N  
ATOM   1408  CA  CYS A 195      28.504  66.726  19.668  1.00  3.00           C  
ATOM   1409  C   CYS A 195      28.264  68.006  18.859  1.00  2.46           C  
ATOM   1410  O   CYS A 195      28.508  68.033  17.638  1.00  2.57           O  
ATOM   1411  CB  CYS A 195      29.904  66.719  20.297  1.00  2.80           C  
ATOM   1412  SG  CYS A 195      30.247  68.084  21.408  1.00  4.16           S  
ATOM   1413  N   ARG A 196      27.772  69.048  19.532  1.00  2.00           N  
ATOM   1414  CA  ARG A 196      27.531  70.359  18.902  1.00  2.00           C  
ATOM   1415  C   ARG A 196      28.815  71.000  18.371  1.00  2.25           C  
ATOM   1416  O   ARG A 196      28.752  71.877  17.522  1.00  2.79           O  
ATOM   1417  CB  ARG A 196      26.793  71.276  19.896  1.00  2.13           C  
ATOM   1418  CG  ARG A 196      26.387  72.667  19.378  1.00  2.24           C  
ATOM   1419  CD  ARG A 196      25.461  73.326  20.380  1.00  2.72           C  
ATOM   1420  NE  ARG A 196      24.940  74.577  19.861  1.00  2.12           N  
ATOM   1421  CZ  ARG A 196      25.493  75.765  20.061  1.00  2.00           C  
ATOM   1422  NH1 ARG A 196      26.633  75.874  20.768  1.00  2.00           N  
ATOM   1423  NH2 ARG A 196      24.942  76.838  19.504  1.00  2.00           N  
ATOM   1424  N   ASP A 197      29.979  70.528  18.849  1.00  3.73           N  
ATOM   1425  CA  ASP A 197      31.282  70.959  18.265  1.00  3.77           C  
ATOM   1426  C   ASP A 197      31.544  70.293  16.902  1.00  4.33           C  
ATOM   1427  O   ASP A 197      32.623  70.434  16.303  1.00  5.01           O  
ATOM   1428  CB  ASP A 197      32.427  70.745  19.286  1.00  4.08           C  
ATOM   1429  CG  ASP A 197      32.927  69.305  19.333  1.00  4.43           C  
ATOM   1430  OD1 ASP A 197      32.197  68.389  18.887  1.00  3.71           O  
ATOM   1431  OD2 ASP A 197      34.087  69.094  19.815  1.00  4.85           O  
ATOM   1432  N   LYS A 198      30.516  69.592  16.421  1.00  3.19           N  
ATOM   1433  CA  LYS A 198      30.440  69.031  15.066  1.00  3.88           C  
ATOM   1434  C   LYS A 198      31.349  67.835  14.865  1.00  3.96           C  
ATOM   1435  O   LYS A 198      31.690  67.490  13.724  1.00  5.04           O  
ATOM   1436  CB  LYS A 198      30.649  70.082  13.971  1.00  4.26           C  
ATOM   1437  CG  LYS A 198      29.626  71.158  14.019  1.00  7.15           C  
ATOM   1438  CD  LYS A 198      29.671  71.966  12.798  1.00 12.37           C  
ATOM   1439  CE  LYS A 198      28.975  73.261  13.032  1.00 14.46           C  
ATOM   1440  NZ  LYS A 198      29.057  74.053  11.786  1.00 16.33           N  
ATOM   1441  N   ARG A 199      31.676  67.155  15.966  1.00  3.11           N  
ATOM   1442  CA  ARG A 199      32.479  65.950  15.884  1.00  2.91           C  
ATOM   1443  C   ARG A 199      31.667  64.769  16.344  1.00  3.41           C  
ATOM   1444  O   ARG A 199      30.943  64.866  17.350  1.00  4.16           O  
ATOM   1445  CB  ARG A 199      33.770  66.126  16.711  1.00  3.40           C  
ATOM   1446  CG  ARG A 199      34.672  67.079  15.957  1.00  4.79           C  
ATOM   1447  CD  ARG A 199      35.790  67.698  16.748  1.00 10.23           C  
ATOM   1448  NE  ARG A 199      36.483  68.655  15.878  1.00 11.34           N  
ATOM   1449  CZ  ARG A 199      37.551  69.359  16.232  1.00 12.26           C  
ATOM   1450  NH1 ARG A 199      38.074  69.213  17.449  1.00 11.19           N  
ATOM   1451  NH2 ARG A 199      38.098  70.194  15.365  1.00  9.28           N  
ATOM   1452  N   VAL A 200      31.739  63.679  15.573  1.00  2.45           N  
ATOM   1453  CA  VAL A 200      31.159  62.385  15.976  1.00  2.79           C  
ATOM   1454  C   VAL A 200      32.329  61.509  16.414  1.00  2.80           C  
ATOM   1455  O   VAL A 200      33.281  61.318  15.652  1.00  4.07           O  
ATOM   1456  CB  VAL A 200      30.353  61.714  14.800  1.00  3.68           C  
ATOM   1457  CG1 VAL A 200      29.971  60.256  15.127  1.00  2.79           C  
ATOM   1458  CG2 VAL A 200      29.105  62.554  14.473  1.00  4.37           C  
ATOM   1459  N   ARG A 201      32.264  60.992  17.637  1.00  2.45           N  
ATOM   1460  CA  ARG A 201      33.378  60.273  18.253  1.00  2.89           C  
ATOM   1461  C   ARG A 201      32.960  58.848  18.575  1.00  2.53           C  
ATOM   1462  O   ARG A 201      31.832  58.618  19.015  1.00  4.05           O  
ATOM   1463  CB  ARG A 201      33.783  60.952  19.571  1.00  2.39           C  
ATOM   1464  CG  ARG A 201      34.389  62.360  19.384  1.00  2.21           C  
ATOM   1465  CD  ARG A 201      34.494  63.095  20.715  1.00  3.58           C  
ATOM   1466  NE  ARG A 201      35.163  64.396  20.549  1.00  2.71           N  
ATOM   1467  CZ  ARG A 201      34.538  65.560  20.334  1.00  4.10           C  
ATOM   1468  NH1 ARG A 201      33.213  65.620  20.222  1.00  3.20           N  
ATOM   1469  NH2 ARG A 201      35.258  66.671  20.193  1.00  2.08           N  
ATOM   1470  N   VAL A 202      33.879  57.914  18.369  1.00  2.27           N  
ATOM   1471  CA  VAL A 202      33.664  56.525  18.761  1.00  2.32           C  
ATOM   1472  C   VAL A 202      34.657  56.310  19.887  1.00  3.06           C  
ATOM   1473  O   VAL A 202      35.861  56.481  19.686  1.00  2.27           O  
ATOM   1474  CB  VAL A 202      33.921  55.556  17.586  1.00  3.27           C  
ATOM   1475  CG1 VAL A 202      33.742  54.090  18.055  1.00  4.10           C  
ATOM   1476  CG2 VAL A 202      32.971  55.893  16.409  1.00  3.28           C  
ATOM   1477  N   ILE A 203      34.142  55.973  21.067  1.00  2.25           N  
ATOM   1478  CA  ILE A 203      34.945  56.009  22.301  1.00  2.44           C  
ATOM   1479  C   ILE A 203      34.805  54.695  23.071  1.00  2.06           C  
ATOM   1480  O   ILE A 203      33.696  54.159  23.214  1.00  2.16           O  
ATOM   1481  CB  ILE A 203      34.455  57.148  23.234  1.00  2.48           C  
ATOM   1482  CG1 ILE A 203      34.454  58.500  22.505  1.00  3.50           C  
ATOM   1483  CG2 ILE A 203      35.330  57.230  24.489  1.00  2.35           C  
ATOM   1484  CD1 ILE A 203      33.758  59.670  23.318  1.00  4.06           C  
ATOM   1485  N   GLU A 204      35.926  54.164  23.553  1.00  2.00           N  
ATOM   1486  CA  GLU A 204      35.910  53.040  24.498  1.00  2.00           C  
ATOM   1487  C   GLU A 204      35.769  53.685  25.877  1.00  2.41           C  
ATOM   1488  O   GLU A 204      36.697  54.349  26.367  1.00  3.10           O  
ATOM   1489  CB  GLU A 204      37.218  52.219  24.368  1.00  2.41           C  
ATOM   1490  CG  GLU A 204      37.164  50.864  25.119  1.00  2.92           C  
ATOM   1491  CD  GLU A 204      37.030  51.067  26.611  1.00  5.80           C  
ATOM   1492  OE1 GLU A 204      38.048  51.450  27.252  1.00  7.44           O  
ATOM   1493  OE2 GLU A 204      35.906  50.886  27.105  1.00  5.39           O  
ATOM   1494  N   PRO A 205      34.577  53.579  26.481  1.00  3.42           N  
ATOM   1495  CA  PRO A 205      34.291  54.476  27.615  1.00  3.37           C  
ATOM   1496  C   PRO A 205      35.018  54.158  28.917  1.00  3.76           C  
ATOM   1497  O   PRO A 205      35.133  55.051  29.773  1.00  3.61           O  
ATOM   1498  CB  PRO A 205      32.784  54.305  27.811  1.00  3.45           C  
ATOM   1499  CG  PRO A 205      32.515  52.896  27.368  1.00  3.51           C  
ATOM   1500  CD  PRO A 205      33.428  52.705  26.172  1.00  2.90           C  
ATOM   1501  N   ARG A 206      35.479  52.920  29.088  1.00  3.91           N  
ATOM   1502  CA  ARG A 206      36.191  52.569  30.329  1.00  4.29           C  
ATOM   1503  C   ARG A 206      37.495  53.351  30.489  1.00  4.59           C  
ATOM   1504  O   ARG A 206      37.793  53.845  31.579  1.00  4.22           O  
ATOM   1505  CB  ARG A 206      36.412  51.068  30.419  1.00  3.43           C  
ATOM   1506  CG  ARG A 206      35.088  50.353  30.718  1.00  4.49           C  
ATOM   1507  CD  ARG A 206      35.084  48.901  30.283  1.00  4.64           C  
ATOM   1508  NE  ARG A 206      35.096  48.809  28.817  1.00  4.78           N  
ATOM   1509  CZ  ARG A 206      34.919  47.701  28.113  1.00  5.51           C  
ATOM   1510  NH1 ARG A 206      34.690  46.537  28.718  1.00  3.75           N  
ATOM   1511  NH2 ARG A 206      34.940  47.760  26.780  1.00  4.53           N  
ATOM   1512  N   LYS A 207      38.263  53.473  29.403  1.00  4.88           N  
ATOM   1513  CA  LYS A 207      39.478  54.317  29.451  1.00  4.80           C  
ATOM   1514  C   LYS A 207      39.294  55.679  28.793  1.00  4.41           C  
ATOM   1515  O   LYS A 207      40.100  56.581  28.983  1.00  3.98           O  
ATOM   1516  CB  LYS A 207      40.636  53.564  28.811  1.00  4.43           C  
ATOM   1517  CG  LYS A 207      41.019  52.316  29.652  1.00  8.27           C  
ATOM   1518  CD  LYS A 207      42.073  51.477  28.958  1.00 13.33           C  
ATOM   1519  CE  LYS A 207      43.285  52.302  28.580  1.00 15.43           C  
ATOM   1520  NZ  LYS A 207      44.301  52.421  29.671  1.00 18.48           N  
ATOM   1521  N   GLY A 208      38.228  55.828  28.009  1.00  4.09           N  
ATOM   1522  CA  GLY A 208      37.949  57.107  27.349  1.00  4.11           C  
ATOM   1523  C   GLY A 208      38.696  57.232  26.028  1.00  4.89           C  
ATOM   1524  O   GLY A 208      38.855  58.339  25.476  1.00  5.76           O  
ATOM   1525  N   THR A 209      39.161  56.107  25.506  1.00  4.79           N  
ATOM   1526  CA  THR A 209      39.967  56.126  24.280  1.00  4.22           C  
ATOM   1527  C   THR A 209      39.095  56.495  23.075  1.00  4.68           C  
ATOM   1528  O   THR A 209      38.096  55.825  22.830  1.00  5.31           O  
ATOM   1529  CB  THR A 209      40.566  54.759  24.045  1.00  4.63           C  
ATOM   1530  OG1 THR A 209      41.238  54.345  25.259  1.00  2.28           O  
ATOM   1531  CG2 THR A 209      41.570  54.819  22.845  1.00  3.80           C  
ATOM   1532  N   VAL A 210      39.472  57.554  22.358  1.00  4.04           N  
ATOM   1533  CA  VAL A 210      38.742  57.936  21.145  1.00  4.91           C  
ATOM   1534  C   VAL A 210      39.375  57.143  20.005  1.00  4.95           C  
ATOM   1535  O   VAL A 210      40.490  57.467  19.564  1.00  4.83           O  
ATOM   1536  CB  VAL A 210      38.802  59.459  20.886  1.00  4.83           C  
ATOM   1537  CG1 VAL A 210      38.114  59.808  19.574  1.00  5.35           C  
ATOM   1538  CG2 VAL A 210      38.157  60.225  22.033  1.00  4.55           C  
ATOM   1539  N   VAL A 211      38.684  56.086  19.574  1.00  4.60           N  
ATOM   1540  CA  VAL A 211      39.239  55.178  18.556  1.00  5.70           C  
ATOM   1541  C   VAL A 211      38.943  55.571  17.115  1.00  5.65           C  
ATOM   1542  O   VAL A 211      39.564  55.035  16.188  1.00  6.36           O  
ATOM   1543  CB  VAL A 211      38.828  53.695  18.777  1.00  5.68           C  
ATOM   1544  CG1 VAL A 211      39.351  53.190  20.131  1.00  7.21           C  
ATOM   1545  CG2 VAL A 211      37.318  53.506  18.649  1.00  5.85           C  
ATOM   1546  N   ALA A 212      37.983  56.477  16.933  1.00  5.00           N  
ATOM   1547  CA  ALA A 212      37.632  57.016  15.598  1.00  4.53           C  
ATOM   1548  C   ALA A 212      36.895  58.324  15.803  1.00  4.95           C  
ATOM   1549  O   ALA A 212      36.196  58.490  16.801  1.00  4.72           O  
ATOM   1550  CB  ALA A 212      36.767  56.043  14.847  1.00  4.07           C  
ATOM   1551  N   GLU A 213      37.048  59.256  14.868  1.00  4.72           N  
ATOM   1552  CA  GLU A 213      36.401  60.563  15.003  1.00  6.12           C  
ATOM   1553  C   GLU A 213      36.165  61.165  13.627  1.00  5.36           C  
ATOM   1554  O   GLU A 213      37.069  61.187  12.770  1.00  4.48           O  
ATOM   1555  CB  GLU A 213      37.270  61.503  15.858  1.00  5.88           C  
ATOM   1556  CG  GLU A 213      36.704  62.895  16.055  1.00  9.64           C  
ATOM   1557  CD  GLU A 213      37.468  63.699  17.132  1.00 10.50           C  
ATOM   1558  OE1 GLU A 213      38.066  63.102  18.053  1.00 15.70           O  
ATOM   1559  OE2 GLU A 213      37.458  64.932  17.054  1.00 17.18           O  
ATOM   1560  N   LYS A 214      34.949  61.645  13.409  1.00  5.11           N  
ATOM   1561  CA  LYS A 214      34.634  62.330  12.165  1.00  5.25           C  
ATOM   1562  C   LYS A 214      34.346  63.778  12.476  1.00  5.42           C  
ATOM   1563  O   LYS A 214      33.397  64.094  13.204  1.00  6.07           O  
ATOM   1564  CB  LYS A 214      33.439  61.677  11.461  1.00  4.76           C  
ATOM   1565  CG  LYS A 214      32.952  62.462  10.218  1.00  3.60           C  
ATOM   1566  CD  LYS A 214      34.072  62.625   9.147  1.00  4.20           C  
ATOM   1567  CE  LYS A 214      33.583  63.447   7.970  1.00  3.38           C  
ATOM   1568  NZ  LYS A 214      34.573  63.454   6.864  1.00  4.62           N  
ATOM   1569  N   ASP A 215      35.170  64.657  11.917  1.00  5.87           N  
ATOM   1570  CA  ASP A 215      34.958  66.072  12.039  1.00  6.28           C  
ATOM   1571  C   ASP A 215      34.030  66.568  10.917  1.00  6.17           C  
ATOM   1572  O   ASP A 215      34.314  66.356   9.726  1.00  5.76           O  
ATOM   1573  CB  ASP A 215      36.318  66.746  11.990  1.00  7.02           C  
ATOM   1574  CG  ASP A 215      36.242  68.238  12.085  1.00  9.92           C  
ATOM   1575  OD1 ASP A 215      35.525  68.771  12.962  1.00 11.63           O  
ATOM   1576  OD2 ASP A 215      36.949  68.887  11.275  1.00 15.34           O  
ATOM   1577  N   ARG A 216      32.915  67.187  11.313  1.00  5.52           N  
ATOM   1578  CA  ARG A 216      31.949  67.790  10.397  1.00  6.03           C  
ATOM   1579  C   ARG A 216      31.366  66.803   9.366  1.00  5.00           C  
ATOM   1580  O   ARG A 216      31.561  66.974   8.131  1.00  4.94           O  
ATOM   1581  CB  ARG A 216      32.553  69.016   9.694  1.00  6.32           C  
ATOM   1582  CG  ARG A 216      32.892  70.123  10.634  1.00 11.92           C  
ATOM   1583  CD  ARG A 216      32.876  71.468   9.910  1.00 20.46           C  
ATOM   1584  NE  ARG A 216      33.992  72.317  10.319  1.00 27.59           N  
ATOM   1585  CZ  ARG A 216      34.001  73.654  10.282  1.00 30.85           C  
ATOM   1586  NH1 ARG A 216      32.924  74.339   9.884  1.00 31.26           N  
ATOM   1587  NH2 ARG A 216      35.095  74.315  10.663  1.00 31.23           N  
ATOM   1588  N   PRO A 217      30.616  65.799   9.845  1.00  4.04           N  
ATOM   1589  CA  PRO A 217      29.941  64.881   8.910  1.00  4.65           C  
ATOM   1590  C   PRO A 217      28.876  65.583   8.060  1.00  4.66           C  
ATOM   1591  O   PRO A 217      28.586  65.126   6.954  1.00  4.57           O  
ATOM   1592  CB  PRO A 217      29.296  63.841   9.842  1.00  4.65           C  
ATOM   1593  CG  PRO A 217      29.119  64.561  11.158  1.00  4.28           C  
ATOM   1594  CD  PRO A 217      30.328  65.462  11.255  1.00  3.86           C  
ATOM   1595  N   HIS A 218      28.332  66.693   8.559  1.00  4.62           N  
ATOM   1596  CA  HIS A 218      27.354  67.506   7.833  1.00  4.46           C  
ATOM   1597  C   HIS A 218      27.750  68.986   7.878  1.00  6.09           C  
ATOM   1598  O   HIS A 218      28.435  69.425   8.816  1.00  7.68           O  
ATOM   1599  CB  HIS A 218      25.936  67.278   8.398  1.00  4.79           C  
ATOM   1600  CG  HIS A 218      25.492  65.848   8.314  1.00  3.27           C  
ATOM   1601  ND1 HIS A 218      24.796  65.346   7.234  1.00  5.46           N  
ATOM   1602  CD2 HIS A 218      25.682  64.805   9.156  1.00  6.01           C  
ATOM   1603  CE1 HIS A 218      24.580  64.053   7.418  1.00  2.99           C  
ATOM   1604  NE2 HIS A 218      25.096  63.704   8.580  1.00  5.19           N  
ATOM   1605  N   GLU A 219      27.312  69.742   6.880  1.00  6.16           N  
ATOM   1606  CA  GLU A 219      27.715  71.141   6.731  1.00  7.31           C  
ATOM   1607  C   GLU A 219      26.788  72.121   7.458  1.00  6.84           C  
ATOM   1608  O   GLU A 219      27.140  73.293   7.648  1.00  7.35           O  
ATOM   1609  CB  GLU A 219      27.786  71.484   5.248  1.00  8.58           C  
ATOM   1610  CG  GLU A 219      29.004  70.869   4.534  1.00 12.46           C  
ATOM   1611  CD  GLU A 219      30.313  71.539   4.938  1.00 18.56           C  
ATOM   1612  OE1 GLU A 219      30.429  72.775   4.736  1.00 19.94           O  
ATOM   1613  OE2 GLU A 219      31.221  70.829   5.454  1.00 21.00           O  
ATOM   1614  N   GLY A 220      25.600  71.664   7.836  1.00  5.03           N  
ATOM   1615  CA  GLY A 220      24.599  72.567   8.409  1.00  5.17           C  
ATOM   1616  C   GLY A 220      24.802  72.974   9.856  1.00  5.57           C  
ATOM   1617  O   GLY A 220      25.686  72.462  10.546  1.00  5.91           O  
ATOM   1618  N   THR A 221      23.960  73.893  10.311  1.00  4.69           N  
ATOM   1619  CA  THR A 221      24.078  74.435  11.663  1.00  6.12           C  
ATOM   1620  C   THR A 221      23.134  73.757  12.660  1.00  6.48           C  
ATOM   1621  O   THR A 221      23.185  74.028  13.869  1.00  9.53           O  
ATOM   1622  CB  THR A 221      23.847  75.928  11.657  1.00  5.56           C  
ATOM   1623  OG1 THR A 221      22.578  76.205  11.052  1.00  7.11           O  
ATOM   1624  CG2 THR A 221      24.931  76.623  10.850  1.00  5.33           C  
ATOM   1625  N   ARG A 222      22.332  72.820  12.175  1.00  5.24           N  
ATOM   1626  CA  ARG A 222      21.370  72.105  13.023  1.00  5.05           C  
ATOM   1627  C   ARG A 222      21.936  70.767  13.536  1.00  4.77           C  
ATOM   1628  O   ARG A 222      22.988  70.333  13.065  1.00  4.15           O  
ATOM   1629  CB  ARG A 222      20.069  71.939  12.229  1.00  5.43           C  
ATOM   1630  CG  ARG A 222      19.405  73.282  11.936  1.00  7.69           C  
ATOM   1631  CD  ARG A 222      18.194  73.087  11.054  1.00 14.24           C  
ATOM   1632  NE  ARG A 222      17.515  74.344  10.735  1.00 17.88           N  
ATOM   1633  CZ  ARG A 222      16.638  74.936  11.540  1.00 19.94           C  
ATOM   1634  NH1 ARG A 222      16.345  74.402  12.719  1.00 20.35           N  
ATOM   1635  NH2 ARG A 222      16.061  76.073  11.177  1.00 21.53           N  
ATOM   1636  N   PRO A 223      21.291  70.139  14.554  1.00  3.91           N  
ATOM   1637  CA  PRO A 223      21.854  68.945  15.177  1.00  3.17           C  
ATOM   1638  C   PRO A 223      22.107  67.746  14.265  1.00  3.35           C  
ATOM   1639  O   PRO A 223      21.397  67.528  13.262  1.00  3.99           O  
ATOM   1640  CB  PRO A 223      20.797  68.561  16.231  1.00  3.55           C  
ATOM   1641  CG  PRO A 223      20.136  69.878  16.557  1.00  3.16           C  
ATOM   1642  CD  PRO A 223      20.047  70.554  15.233  1.00  4.20           C  
ATOM   1643  N   VAL A 224      23.124  66.986  14.640  1.00  2.27           N  
ATOM   1644  CA  VAL A 224      23.450  65.701  14.018  1.00  2.02           C  
ATOM   1645  C   VAL A 224      23.251  64.597  15.050  1.00  2.97           C  
ATOM   1646  O   VAL A 224      23.704  64.729  16.192  1.00  2.81           O  
ATOM   1647  CB  VAL A 224      24.922  65.716  13.506  1.00  2.16           C  
ATOM   1648  CG1 VAL A 224      25.370  64.324  13.075  1.00  2.00           C  
ATOM   1649  CG2 VAL A 224      25.089  66.735  12.393  1.00  3.57           C  
ATOM   1650  N   HIS A 225      22.548  63.527  14.660  1.00  2.74           N  
ATOM   1651  CA  HIS A 225      22.431  62.321  15.470  1.00  3.84           C  
ATOM   1652  C   HIS A 225      23.198  61.179  14.832  1.00  4.11           C  
ATOM   1653  O   HIS A 225      23.338  61.139  13.607  1.00  4.46           O  
ATOM   1654  CB  HIS A 225      20.947  61.960  15.670  1.00  4.03           C  
ATOM   1655  CG  HIS A 225      20.278  62.833  16.689  1.00  5.09           C  
ATOM   1656  ND1 HIS A 225      19.651  62.323  17.804  1.00  6.89           N  
ATOM   1657  CD2 HIS A 225      20.191  64.181  16.792  1.00  8.40           C  
ATOM   1658  CE1 HIS A 225      19.202  63.316  18.552  1.00  7.21           C  
ATOM   1659  NE2 HIS A 225      19.513  64.455  17.960  1.00  7.68           N  
ATOM   1660  N   ALA A 226      23.756  60.293  15.658  1.00  3.33           N  
ATOM   1661  CA  ALA A 226      24.576  59.195  15.126  1.00  3.92           C  
ATOM   1662  C   ALA A 226      24.232  57.888  15.843  1.00  3.49           C  
ATOM   1663  O   ALA A 226      23.978  57.882  17.070  1.00  3.61           O  
ATOM   1664  CB  ALA A 226      26.060  59.517  15.268  1.00  3.94           C  
ATOM   1665  N   VAL A 227      24.207  56.803  15.073  1.00  2.94           N  
ATOM   1666  CA  VAL A 227      24.029  55.468  15.631  1.00  3.36           C  
ATOM   1667  C   VAL A 227      24.982  54.477  15.020  1.00  2.79           C  
ATOM   1668  O   VAL A 227      25.370  54.607  13.869  1.00  3.19           O  
ATOM   1669  CB  VAL A 227      22.565  54.910  15.453  1.00  3.39           C  
ATOM   1670  CG1 VAL A 227      21.593  55.721  16.296  1.00  4.85           C  
ATOM   1671  CG2 VAL A 227      22.122  54.927  13.984  1.00  4.26           C  
ATOM   1672  N   PHE A 228      25.294  53.429  15.773  1.00  2.80           N  
ATOM   1673  CA  PHE A 228      26.020  52.310  15.175  1.00  3.63           C  
ATOM   1674  C   PHE A 228      25.043  51.554  14.279  1.00  4.60           C  
ATOM   1675  O   PHE A 228      23.861  51.445  14.618  1.00  4.77           O  
ATOM   1676  CB  PHE A 228      26.492  51.365  16.263  1.00  4.39           C  
ATOM   1677  CG  PHE A 228      27.682  51.875  17.029  1.00  2.21           C  
ATOM   1678  CD1 PHE A 228      28.959  51.833  16.464  1.00  5.01           C  
ATOM   1679  CD2 PHE A 228      27.532  52.380  18.319  1.00  4.43           C  
ATOM   1680  CE1 PHE A 228      30.073  52.284  17.181  1.00  5.70           C  
ATOM   1681  CE2 PHE A 228      28.651  52.827  19.044  1.00  3.38           C  
ATOM   1682  CZ  PHE A 228      29.925  52.771  18.466  1.00  3.33           C  
ATOM   1683  N   VAL A 229      25.545  51.037  13.155  1.00  5.21           N  
ATOM   1684  CA  VAL A 229      24.732  50.178  12.303  1.00  6.92           C  
ATOM   1685  C   VAL A 229      25.471  48.836  12.149  1.00  8.73           C  
ATOM   1686  O   VAL A 229      26.025  48.373  13.124  1.00 10.19           O  
ATOM   1687  CB  VAL A 229      24.259  50.892  11.006  1.00  6.39           C  
ATOM   1688  CG1 VAL A 229      23.354  52.050  11.381  1.00  5.13           C  
ATOM   1689  CG2 VAL A 229      25.437  51.366  10.112  1.00  8.44           C  
ATOM   1690  N   SER A 230      25.463  48.212  10.971  1.00 10.95           N  
ATOM   1691  CA  SER A 230      26.196  46.946  10.754  1.00 14.81           C  
ATOM   1692  C   SER A 230      27.693  47.092  11.048  1.00 15.94           C  
ATOM   1693  O   SER A 230      28.236  48.209  11.058  1.00 16.03           O  
ATOM   1694  CB  SER A 230      25.991  46.466   9.312  1.00 15.09           C  
ATOM   1695  OG  SER A 230      24.610  46.495   8.983  1.00 20.00           O  
ATOM   1696  N   GLU A 231      28.372  45.977  11.303  1.00 16.69           N  
ATOM   1697  CA  GLU A 231      29.708  46.048  11.912  1.00 18.63           C  
ATOM   1698  C   GLU A 231      30.667  47.019  11.210  1.00 16.63           C  
ATOM   1699  O   GLU A 231      30.750  47.038   9.983  1.00 17.78           O  
ATOM   1700  CB  GLU A 231      30.327  44.646  12.002  1.00 18.93           C  
ATOM   1701  CG  GLU A 231      29.622  43.733  13.008  1.00 22.19           C  
ATOM   1702  CD  GLU A 231      30.227  42.335  13.069  1.00 23.55           C  
ATOM   1703  OE1 GLU A 231      30.007  41.631  14.094  1.00 29.59           O  
ATOM   1704  OE2 GLU A 231      30.924  41.935  12.096  1.00 30.00           O  
ATOM   1705  N   GLY A 232      31.347  47.848  12.007  1.00 16.24           N  
ATOM   1706  CA  GLY A 232      32.342  48.814  11.519  1.00 13.88           C  
ATOM   1707  C   GLY A 232      31.750  50.024  10.793  1.00 12.95           C  
ATOM   1708  O   GLY A 232      32.472  50.744  10.080  1.00 12.54           O  
ATOM   1709  N   LYS A 233      30.441  50.239  10.972  1.00 10.23           N  
ATOM   1710  CA  LYS A 233      29.742  51.321  10.268  1.00  8.54           C  
ATOM   1711  C   LYS A 233      28.869  52.124  11.227  1.00  6.74           C  
ATOM   1712  O   LYS A 233      28.312  51.592  12.198  1.00  6.19           O  
ATOM   1713  CB  LYS A 233      28.898  50.757   9.128  1.00  8.04           C  
ATOM   1714  CG  LYS A 233      29.719  50.294   7.898  1.00 10.48           C  
ATOM   1715  CD  LYS A 233      28.769  49.901   6.774  1.00 13.74           C  
ATOM   1716  CE  LYS A 233      28.702  48.397   6.609  1.00 19.93           C  
ATOM   1717  NZ  LYS A 233      29.852  47.960   5.758  1.00 19.23           N  
ATOM   1718  N   ILE A 234      28.780  53.420  10.961  1.00  5.52           N  
ATOM   1719  CA  ILE A 234      27.876  54.285  11.702  1.00  5.02           C  
ATOM   1720  C   ILE A 234      27.023  55.077  10.714  1.00  3.92           C  
ATOM   1721  O   ILE A 234      27.386  55.239   9.545  1.00  3.36           O  
ATOM   1722  CB  ILE A 234      28.619  55.241  12.673  1.00  4.78           C  
ATOM   1723  CG1 ILE A 234      29.623  56.133  11.940  1.00  7.67           C  
ATOM   1724  CG2 ILE A 234      29.360  54.406  13.770  1.00  5.81           C  
ATOM   1725  CD1 ILE A 234      30.185  57.285  12.820  1.00  7.01           C  
ATOM   1726  N   LEU A 235      25.871  55.549  11.187  1.00  2.70           N  
ATOM   1727  CA  LEU A 235      24.977  56.346  10.344  1.00  3.17           C  
ATOM   1728  C   LEU A 235      24.672  57.643  11.063  1.00  2.56           C  
ATOM   1729  O   LEU A 235      24.511  57.648  12.281  1.00  2.68           O  
ATOM   1730  CB  LEU A 235      23.685  55.571  10.053  1.00  4.05           C  
ATOM   1731  CG  LEU A 235      22.554  56.243   9.279  1.00  5.24           C  
ATOM   1732  CD1 LEU A 235      21.910  55.233   8.356  1.00  6.91           C  
ATOM   1733  CD2 LEU A 235      21.476  56.873  10.199  1.00  5.38           C  
ATOM   1734  N   THR A 236      24.578  58.728  10.307  1.00  2.06           N  
ATOM   1735  CA  THR A 236      24.253  60.019  10.888  1.00  2.33           C  
ATOM   1736  C   THR A 236      23.049  60.599  10.163  1.00  2.00           C  
ATOM   1737  O   THR A 236      22.804  60.305   8.976  1.00  2.62           O  
ATOM   1738  CB  THR A 236      25.431  61.010  10.780  1.00  2.00           C  
ATOM   1739  OG1 THR A 236      25.764  61.236   9.400  1.00  2.76           O  
ATOM   1740  CG2 THR A 236      26.666  60.475  11.549  1.00  2.00           C  
ATOM   1741  N   THR A 237      22.303  61.423  10.889  1.00  2.23           N  
ATOM   1742  CA  THR A 237      21.343  62.317  10.273  1.00  2.38           C  
ATOM   1743  C   THR A 237      21.809  63.744  10.547  1.00  2.21           C  
ATOM   1744  O   THR A 237      22.390  64.040  11.612  1.00  2.52           O  
ATOM   1745  CB  THR A 237      19.935  62.107  10.824  1.00  2.51           C  
ATOM   1746  OG1 THR A 237      19.916  62.459  12.201  1.00  2.84           O  
ATOM   1747  CG2 THR A 237      19.505  60.615  10.706  1.00  3.50           C  
ATOM   1748  N   GLY A 238      21.603  64.631   9.589  1.00  2.01           N  
ATOM   1749  CA  GLY A 238      22.073  65.998   9.778  1.00  2.91           C  
ATOM   1750  C   GLY A 238      21.504  66.833   8.667  1.00  3.11           C  
ATOM   1751  O   GLY A 238      20.532  66.420   8.021  1.00  3.14           O  
ATOM   1752  N   PHE A 239      22.124  67.989   8.452  1.00  3.29           N  
ATOM   1753  CA  PHE A 239      21.622  69.012   7.550  1.00  3.79           C  
ATOM   1754  C   PHE A 239      22.719  69.563   6.646  1.00  4.21           C  
ATOM   1755  O   PHE A 239      23.885  69.654   7.067  1.00  4.34           O  
ATOM   1756  CB  PHE A 239      20.994  70.172   8.353  1.00  3.00           C  
ATOM   1757  CG  PHE A 239      19.841  69.748   9.231  1.00  3.43           C  
ATOM   1758  CD1 PHE A 239      18.515  69.998   8.847  1.00  5.26           C  
ATOM   1759  CD2 PHE A 239      20.077  69.109  10.451  1.00  2.73           C  
ATOM   1760  CE1 PHE A 239      17.446  69.610   9.683  1.00  3.52           C  
ATOM   1761  CE2 PHE A 239      19.012  68.708  11.281  1.00  5.48           C  
ATOM   1762  CZ  PHE A 239      17.697  68.976  10.888  1.00  4.37           C  
ATOM   1763  N   SER A 240      22.346  69.933   5.418  1.00  4.43           N  
ATOM   1764  CA  SER A 240      23.255  70.664   4.533  1.00  5.73           C  
ATOM   1765  C   SER A 240      23.368  72.106   5.028  1.00  6.89           C  
ATOM   1766  O   SER A 240      22.630  72.517   5.927  1.00  6.87           O  
ATOM   1767  CB  SER A 240      22.788  70.637   3.068  1.00  5.81           C  
ATOM   1768  OG  SER A 240      21.610  71.412   2.900  1.00  7.11           O  
ATOM   1769  N   ARG A 241      24.298  72.869   4.454  1.00  9.05           N  
ATOM   1770  CA  ARG A 241      24.486  74.255   4.885  1.00 11.24           C  
ATOM   1771  C   ARG A 241      23.174  74.995   4.716  1.00 11.99           C  
ATOM   1772  O   ARG A 241      22.854  75.868   5.519  1.00 12.95           O  
ATOM   1773  CB  ARG A 241      25.618  74.948   4.106  1.00 11.92           C  
ATOM   1774  CG  ARG A 241      26.193  76.236   4.787  1.00 12.89           C  
ATOM   1775  CD  ARG A 241      26.915  75.918   6.108  1.00 14.16           C  
ATOM   1776  NE  ARG A 241      27.535  77.101   6.734  1.00 14.06           N  
ATOM   1777  CZ  ARG A 241      28.088  77.114   7.953  1.00 14.82           C  
ATOM   1778  NH1 ARG A 241      28.130  76.011   8.700  1.00 13.51           N  
ATOM   1779  NH2 ARG A 241      28.616  78.241   8.421  1.00 12.98           N  
ATOM   1780  N   MET A 242      22.409  74.638   3.681  1.00 13.21           N  
ATOM   1781  CA  MET A 242      21.125  75.290   3.405  1.00 13.64           C  
ATOM   1782  C   MET A 242      19.911  74.579   4.011  1.00 13.68           C  
ATOM   1783  O   MET A 242      18.787  74.763   3.554  1.00 14.03           O  
ATOM   1784  CB  MET A 242      20.936  75.515   1.887  1.00 13.64           C  
ATOM   1785  CG  MET A 242      21.911  76.523   1.248  1.00 15.46           C  
ATOM   1786  SD  MET A 242      21.945  78.155   2.051  1.00 18.43           S  
ATOM   1787  CE  MET A 242      20.190  78.576   2.011  1.00 16.63           C  
ATOM   1788  N   SER A 243      20.146  73.770   5.049  1.00 13.52           N  
ATOM   1789  CA  SER A 243      19.096  73.088   5.820  1.00 13.24           C  
ATOM   1790  C   SER A 243      18.315  72.015   5.063  1.00 12.27           C  
ATOM   1791  O   SER A 243      17.166  71.720   5.407  1.00 12.63           O  
ATOM   1792  CB  SER A 243      18.126  74.086   6.483  1.00 14.20           C  
ATOM   1793  OG  SER A 243      17.362  73.442   7.509  1.00 17.59           O  
ATOM   1794  N   GLU A 244      18.940  71.414   4.054  1.00 10.17           N  
ATOM   1795  CA  GLU A 244      18.408  70.185   3.478  1.00  9.59           C  
ATOM   1796  C   GLU A 244      18.744  69.050   4.447  1.00  7.76           C  
ATOM   1797  O   GLU A 244      19.899  68.914   4.832  1.00  6.98           O  
ATOM   1798  CB  GLU A 244      19.088  69.907   2.139  1.00 10.31           C  
ATOM   1799  CG  GLU A 244      18.620  68.645   1.453  1.00 15.62           C  
ATOM   1800  CD  GLU A 244      17.555  68.907   0.418  1.00 20.95           C  
ATOM   1801  OE1 GLU A 244      17.327  70.088   0.065  1.00 23.86           O  
ATOM   1802  OE2 GLU A 244      16.942  67.924  -0.049  1.00 24.12           O  
ATOM   1803  N   ARG A 245      17.763  68.239   4.827  1.00  6.07           N  
ATOM   1804  CA  ARG A 245      18.036  67.102   5.722  1.00  6.14           C  
ATOM   1805  C   ARG A 245      18.710  65.988   4.955  1.00  4.88           C  
ATOM   1806  O   ARG A 245      18.415  65.780   3.774  1.00  4.40           O  
ATOM   1807  CB  ARG A 245      16.763  66.590   6.387  1.00  7.03           C  
ATOM   1808  CG  ARG A 245      15.965  67.698   7.069  1.00  9.63           C  
ATOM   1809  CD  ARG A 245      15.056  67.099   8.133  1.00  9.84           C  
ATOM   1810  NE  ARG A 245      13.912  66.446   7.488  1.00 10.09           N  
ATOM   1811  CZ  ARG A 245      12.888  65.909   8.138  1.00 11.09           C  
ATOM   1812  NH1 ARG A 245      12.846  65.925   9.469  1.00  9.49           N  
ATOM   1813  NH2 ARG A 245      11.899  65.352   7.443  1.00 10.61           N  
ATOM   1814  N   GLN A 246      19.628  65.293   5.633  1.00  4.18           N  
ATOM   1815  CA  GLN A 246      20.511  64.323   5.023  1.00  4.07           C  
ATOM   1816  C   GLN A 246      20.656  63.095   5.908  1.00  3.52           C  
ATOM   1817  O   GLN A 246      20.548  63.180   7.120  1.00  3.29           O  
ATOM   1818  CB  GLN A 246      21.908  64.926   4.820  1.00  4.16           C  
ATOM   1819  CG  GLN A 246      21.945  66.126   3.930  1.00  4.01           C  
ATOM   1820  CD  GLN A 246      23.315  66.737   3.868  1.00  5.02           C  
ATOM   1821  OE1 GLN A 246      24.034  66.775   4.867  1.00  4.77           O  
ATOM   1822  NE2 GLN A 246      23.694  67.225   2.680  1.00  4.75           N  
ATOM   1823  N   VAL A 247      20.901  61.946   5.285  1.00  3.07           N  
ATOM   1824  CA  VAL A 247      21.296  60.747   6.017  1.00  2.01           C  
ATOM   1825  C   VAL A 247      22.591  60.266   5.363  1.00  2.55           C  
ATOM   1826  O   VAL A 247      22.713  60.305   4.145  1.00  2.79           O  
ATOM   1827  CB  VAL A 247      20.193  59.623   5.992  1.00  2.31           C  
ATOM   1828  CG1 VAL A 247      19.773  59.249   4.565  1.00  2.30           C  
ATOM   1829  CG2 VAL A 247      20.657  58.358   6.732  1.00  2.00           C  
ATOM   1830  N   ALA A 248      23.564  59.855   6.177  1.00  2.00           N  
ATOM   1831  CA  ALA A 248      24.863  59.404   5.672  1.00  2.63           C  
ATOM   1832  C   ALA A 248      25.316  58.143   6.356  1.00  2.39           C  
ATOM   1833  O   ALA A 248      25.104  57.973   7.558  1.00  3.05           O  
ATOM   1834  CB  ALA A 248      25.951  60.499   5.853  1.00  2.90           C  
ATOM   1835  N   LEU A 249      25.926  57.242   5.581  1.00  2.48           N  
ATOM   1836  CA  LEU A 249      26.451  55.997   6.107  1.00  3.21           C  
ATOM   1837  C   LEU A 249      27.963  56.107   6.008  1.00  4.35           C  
ATOM   1838  O   LEU A 249      28.485  56.547   4.966  1.00  4.22           O  
ATOM   1839  CB  LEU A 249      25.940  54.820   5.262  1.00  3.48           C  
ATOM   1840  CG  LEU A 249      26.471  53.431   5.626  1.00  4.01           C  
ATOM   1841  CD1 LEU A 249      25.916  53.039   6.978  1.00  3.83           C  
ATOM   1842  CD2 LEU A 249      26.035  52.417   4.594  1.00  3.88           C  
ATOM   1843  N   TRP A 250      28.650  55.754   7.101  1.00  4.28           N  
ATOM   1844  CA  TRP A 250      30.097  55.941   7.224  1.00  5.11           C  
ATOM   1845  C   TRP A 250      30.813  54.646   7.567  1.00  4.98           C  
ATOM   1846  O   TRP A 250      30.345  53.868   8.392  1.00  5.19           O  
ATOM   1847  CB  TRP A 250      30.400  56.945   8.352  1.00  3.27           C  
ATOM   1848  CG  TRP A 250      29.700  58.258   8.202  1.00  2.94           C  
ATOM   1849  CD1 TRP A 250      28.467  58.610   8.722  1.00  2.87           C  
ATOM   1850  CD2 TRP A 250      30.207  59.408   7.547  1.00  2.19           C  
ATOM   1851  NE1 TRP A 250      28.165  59.896   8.367  1.00  3.02           N  
ATOM   1852  CE2 TRP A 250      29.218  60.422   7.658  1.00  3.45           C  
ATOM   1853  CE3 TRP A 250      31.409  59.691   6.866  1.00  3.83           C  
ATOM   1854  CZ2 TRP A 250      29.396  61.694   7.124  1.00  2.45           C  
ATOM   1855  CZ3 TRP A 250      31.583  60.947   6.322  1.00  3.24           C  
ATOM   1856  CH2 TRP A 250      30.579  61.943   6.450  1.00  3.99           C  
ATOM   1857  N   ASP A 251      31.990  54.463   6.987  1.00  5.68           N  
ATOM   1858  CA  ASP A 251      32.884  53.375   7.359  1.00  6.65           C  
ATOM   1859  C   ASP A 251      33.826  53.950   8.403  1.00  6.67           C  
ATOM   1860  O   ASP A 251      34.570  54.860   8.082  1.00  5.90           O  
ATOM   1861  CB  ASP A 251      33.682  52.978   6.116  1.00  6.27           C  
ATOM   1862  CG  ASP A 251      34.665  51.851   6.376  1.00 10.66           C  
ATOM   1863  OD1 ASP A 251      35.056  51.635   7.534  1.00 11.29           O  
ATOM   1864  OD2 ASP A 251      35.044  51.176   5.397  1.00 13.26           O  
ATOM   1865  N   THR A 252      33.814  53.438   9.633  1.00  7.46           N  
ATOM   1866  CA  THR A 252      34.584  54.102  10.699  1.00  9.23           C  
ATOM   1867  C   THR A 252      36.085  53.980  10.487  1.00  9.35           C  
ATOM   1868  O   THR A 252      36.857  54.705  11.122  1.00 10.75           O  
ATOM   1869  CB  THR A 252      34.243  53.617  12.129  1.00  9.46           C  
ATOM   1870  OG1 THR A 252      34.462  52.206  12.221  1.00 12.98           O  
ATOM   1871  CG2 THR A 252      32.816  53.929  12.477  1.00 11.91           C  
ATOM   1872  N   LYS A 253      36.493  53.079   9.593  1.00  9.13           N  
ATOM   1873  CA  LYS A 253      37.910  52.925   9.256  1.00  9.76           C  
ATOM   1874  C   LYS A 253      38.376  53.894   8.159  1.00  9.18           C  
ATOM   1875  O   LYS A 253      39.582  54.059   7.946  1.00  9.28           O  
ATOM   1876  CB  LYS A 253      38.220  51.476   8.863  1.00 10.56           C  
ATOM   1877  CG  LYS A 253      38.141  50.508  10.042  1.00 13.39           C  
ATOM   1878  CD  LYS A 253      38.522  49.098   9.656  1.00 20.44           C  
ATOM   1879  CE  LYS A 253      38.724  48.268  10.922  1.00 23.88           C  
ATOM   1880  NZ  LYS A 253      38.785  46.812  10.614  1.00 27.33           N  
ATOM   1881  N   HIS A 254      37.428  54.503   7.447  1.00  8.65           N  
ATOM   1882  CA  HIS A 254      37.739  55.370   6.305  1.00  8.39           C  
ATOM   1883  C   HIS A 254      36.717  56.474   6.292  1.00  7.42           C  
ATOM   1884  O   HIS A 254      35.772  56.432   5.516  1.00  6.49           O  
ATOM   1885  CB  HIS A 254      37.689  54.582   4.990  1.00  8.72           C  
ATOM   1886  CG  HIS A 254      38.680  53.467   4.939  1.00 11.56           C  
ATOM   1887  ND1 HIS A 254      38.317  52.142   5.065  1.00 13.42           N  
ATOM   1888  CD2 HIS A 254      40.031  53.484   4.846  1.00 11.53           C  
ATOM   1889  CE1 HIS A 254      39.402  51.388   5.016  1.00 13.97           C  
ATOM   1890  NE2 HIS A 254      40.455  52.178   4.887  1.00 15.87           N  
ATOM   1891  N   LEU A 255      36.894  57.433   7.202  1.00  7.33           N  
ATOM   1892  CA  LEU A 255      35.909  58.498   7.448  1.00  6.71           C  
ATOM   1893  C   LEU A 255      36.034  59.744   6.552  1.00  6.31           C  
ATOM   1894  O   LEU A 255      35.279  60.699   6.729  1.00  6.35           O  
ATOM   1895  CB  LEU A 255      35.935  58.910   8.942  1.00  6.46           C  
ATOM   1896  CG  LEU A 255      35.357  57.892   9.946  1.00  6.94           C  
ATOM   1897  CD1 LEU A 255      35.638  58.268  11.394  1.00  6.29           C  
ATOM   1898  CD2 LEU A 255      33.853  57.733   9.740  1.00  5.25           C  
ATOM   1899  N   GLU A 256      36.958  59.739   5.584  1.00  6.56           N  
ATOM   1900  CA  GLU A 256      37.181  60.925   4.741  1.00  6.28           C  
ATOM   1901  C   GLU A 256      35.921  61.352   4.000  1.00  5.58           C  
ATOM   1902  O   GLU A 256      35.630  62.556   3.883  1.00  4.89           O  
ATOM   1903  CB  GLU A 256      38.336  60.713   3.744  1.00  7.32           C  
ATOM   1904  CG  GLU A 256      39.691  60.457   4.434  1.00  9.99           C  
ATOM   1905  CD  GLU A 256      39.910  58.986   4.821  1.00 14.72           C  
ATOM   1906  OE1 GLU A 256      39.008  58.132   4.609  1.00 10.97           O  
ATOM   1907  OE2 GLU A 256      41.017  58.690   5.335  1.00 17.66           O  
ATOM   1908  N   GLU A 257      35.187  60.364   3.491  1.00  4.18           N  
ATOM   1909  CA  GLU A 257      33.909  60.629   2.830  1.00  4.43           C  
ATOM   1910  C   GLU A 257      32.902  59.531   3.217  1.00  4.37           C  
ATOM   1911  O   GLU A 257      33.308  58.418   3.536  1.00  3.32           O  
ATOM   1912  CB  GLU A 257      34.060  60.675   1.299  1.00  4.69           C  
ATOM   1913  CG  GLU A 257      34.925  61.815   0.754  1.00  6.15           C  
ATOM   1914  CD  GLU A 257      34.383  63.222   1.053  1.00  8.50           C  
ATOM   1915  OE1 GLU A 257      33.247  63.380   1.567  1.00 13.42           O  
ATOM   1916  OE2 GLU A 257      35.111  64.196   0.804  1.00  6.65           O  
ATOM   1917  N   PRO A 258      31.607  59.859   3.199  1.00  3.78           N  
ATOM   1918  CA  PRO A 258      30.634  58.837   3.538  1.00  4.30           C  
ATOM   1919  C   PRO A 258      30.547  57.774   2.464  1.00  3.94           C  
ATOM   1920  O   PRO A 258      30.820  58.046   1.281  1.00  2.96           O  
ATOM   1921  CB  PRO A 258      29.323  59.616   3.644  1.00  4.29           C  
ATOM   1922  CG  PRO A 258      29.505  60.816   2.820  1.00  5.23           C  
ATOM   1923  CD  PRO A 258      30.975  61.166   2.931  1.00  4.76           C  
ATOM   1924  N   LEU A 259      30.168  56.565   2.869  1.00  4.45           N  
ATOM   1925  CA  LEU A 259      29.871  55.514   1.903  1.00  5.02           C  
ATOM   1926  C   LEU A 259      28.706  55.951   1.016  1.00  5.68           C  
ATOM   1927  O   LEU A 259      28.654  55.641  -0.178  1.00  5.20           O  
ATOM   1928  CB  LEU A 259      29.503  54.222   2.634  1.00  5.79           C  
ATOM   1929  CG  LEU A 259      30.638  53.485   3.342  1.00  6.54           C  
ATOM   1930  CD1 LEU A 259      30.078  52.300   4.139  1.00  6.81           C  
ATOM   1931  CD2 LEU A 259      31.747  53.053   2.342  1.00 11.04           C  
ATOM   1932  N   SER A 260      27.759  56.665   1.617  1.00  5.61           N  
ATOM   1933  CA  SER A 260      26.597  57.169   0.896  1.00  6.21           C  
ATOM   1934  C   SER A 260      26.043  58.343   1.670  1.00  5.84           C  
ATOM   1935  O   SER A 260      26.013  58.309   2.898  1.00  5.87           O  
ATOM   1936  CB  SER A 260      25.517  56.087   0.771  1.00  6.87           C  
ATOM   1937  OG  SER A 260      24.393  56.599   0.073  1.00  7.52           O  
ATOM   1938  N   LEU A 261      25.660  59.393   0.946  1.00  5.48           N  
ATOM   1939  CA  LEU A 261      24.980  60.557   1.533  1.00  5.75           C  
ATOM   1940  C   LEU A 261      23.743  60.883   0.705  1.00  5.43           C  
ATOM   1941  O   LEU A 261      23.835  61.126  -0.543  1.00  4.42           O  
ATOM   1942  CB  LEU A 261      25.900  61.771   1.590  1.00  6.97           C  
ATOM   1943  CG  LEU A 261      25.263  63.121   1.955  1.00  9.27           C  
ATOM   1944  CD1 LEU A 261      25.360  63.412   3.423  1.00 10.82           C  
ATOM   1945  CD2 LEU A 261      25.953  64.248   1.154  1.00 13.44           C  
ATOM   1946  N   GLN A 262      22.591  60.838   1.366  1.00  5.65           N  
ATOM   1947  CA  GLN A 262      21.322  61.007   0.683  1.00  6.67           C  
ATOM   1948  C   GLN A 262      20.535  62.193   1.173  1.00  7.32           C  
ATOM   1949  O   GLN A 262      20.363  62.362   2.369  1.00  6.24           O  
ATOM   1950  CB  GLN A 262      20.535  59.704   0.755  1.00  6.52           C  
ATOM   1951  CG  GLN A 262      21.307  58.658  -0.050  1.00  9.87           C  
ATOM   1952  CD  GLN A 262      20.635  57.322  -0.103  1.00 12.90           C  
ATOM   1953  OE1 GLN A 262      19.430  57.222  -0.354  1.00 13.40           O  
ATOM   1954  NE2 GLN A 262      21.424  56.272   0.086  1.00 13.67           N  
ATOM   1955  N   GLU A 263      20.119  63.045   0.227  1.00  8.53           N  
ATOM   1956  CA  GLU A 263      19.350  64.237   0.548  1.00 10.03           C  
ATOM   1957  C   GLU A 263      17.893  63.823   0.652  1.00 10.31           C  
ATOM   1958  O   GLU A 263      17.396  63.067  -0.198  1.00 11.00           O  
ATOM   1959  CB  GLU A 263      19.497  65.292  -0.562  1.00 10.23           C  
ATOM   1960  CG  GLU A 263      20.929  65.590  -0.988  1.00 15.36           C  
ATOM   1961  CD  GLU A 263      21.748  66.195   0.137  1.00 20.24           C  
ATOM   1962  OE1 GLU A 263      21.424  67.311   0.592  1.00 22.77           O  
ATOM   1963  OE2 GLU A 263      22.721  65.546   0.570  1.00 24.73           O  
ATOM   1964  N   LEU A 264      17.191  64.350   1.649  1.00 10.27           N  
ATOM   1965  CA  LEU A 264      15.839  63.905   1.923  1.00 11.27           C  
ATOM   1966  C   LEU A 264      14.761  64.923   1.594  1.00 12.39           C  
ATOM   1967  O   LEU A 264      13.909  64.681   0.730  1.00 13.19           O  
ATOM   1968  CB  LEU A 264      15.730  63.474   3.379  1.00 10.83           C  
ATOM   1969  CG  LEU A 264      16.610  62.253   3.671  1.00 10.55           C  
ATOM   1970  CD1 LEU A 264      16.586  61.953   5.145  1.00 11.26           C  
ATOM   1971  CD2 LEU A 264      16.142  61.049   2.866  1.00 11.42           C  
ATOM   1972  N   ASP A 265      14.796  66.045   2.298  1.00 12.69           N  
ATOM   1973  CA  ASP A 265      13.822  67.126   2.147  1.00 14.08           C  
ATOM   1974  C   ASP A 265      14.394  68.382   2.794  1.00 14.77           C  
ATOM   1975  O   ASP A 265      15.556  68.402   3.194  1.00 14.84           O  
ATOM   1976  CB  ASP A 265      12.479  66.754   2.799  1.00 13.85           C  
ATOM   1977  CG  ASP A 265      12.632  66.281   4.225  1.00 15.74           C  
ATOM   1978  OD1 ASP A 265      13.379  66.915   5.000  1.00 17.90           O  
ATOM   1979  OD2 ASP A 265      12.020  65.260   4.581  1.00 17.33           O  
ATOM   1980  N   THR A 266      13.578  69.423   2.901  1.00 16.00           N  
ATOM   1981  CA  THR A 266      14.004  70.642   3.567  1.00 17.94           C  
ATOM   1982  C   THR A 266      13.098  70.901   4.761  1.00 19.44           C  
ATOM   1983  O   THR A 266      12.034  71.504   4.631  1.00 20.38           O  
ATOM   1984  CB  THR A 266      13.950  71.834   2.613  1.00 18.04           C  
ATOM   1985  OG1 THR A 266      12.656  71.875   2.000  1.00 19.62           O  
ATOM   1986  CG2 THR A 266      15.010  71.704   1.533  1.00 17.09           C  
ATOM   1987  N   SER A 267      13.510  70.421   5.925  1.00 21.66           N  
ATOM   1988  CA  SER A 267      12.773  70.690   7.163  1.00 22.35           C  
ATOM   1989  C   SER A 267      13.716  71.165   8.250  1.00 22.05           C  
ATOM   1990  O   SER A 267      14.939  71.199   8.069  1.00 22.67           O  
ATOM   1991  CB  SER A 267      12.015  69.458   7.629  1.00 22.80           C  
ATOM   1992  OG  SER A 267      11.189  68.961   6.590  1.00 25.97           O  
ATOM   1993  N   SER A 268      13.139  71.560   9.376  1.00 21.20           N  
ATOM   1994  CA  SER A 268      13.933  71.922  10.529  1.00 19.68           C  
ATOM   1995  C   SER A 268      13.918  70.790  11.564  1.00 17.95           C  
ATOM   1996  O   SER A 268      14.678  70.831  12.537  1.00 18.51           O  
ATOM   1997  CB  SER A 268      13.428  73.232  11.124  1.00 20.24           C  
ATOM   1998  OG  SER A 268      12.180  73.046  11.765  1.00 21.56           O  
ATOM   1999  N   GLY A 269      13.071  69.781  11.341  1.00 15.39           N  
ATOM   2000  CA  GLY A 269      12.903  68.669  12.292  1.00 12.80           C  
ATOM   2001  C   GLY A 269      14.088  67.712  12.302  1.00 10.80           C  
ATOM   2002  O   GLY A 269      14.549  67.275  11.261  1.00 10.04           O  
ATOM   2003  N   VAL A 270      14.580  67.392  13.491  1.00  9.19           N  
ATOM   2004  CA  VAL A 270      15.690  66.475  13.636  1.00  8.80           C  
ATOM   2005  C   VAL A 270      15.207  65.033  13.428  1.00  9.15           C  
ATOM   2006  O   VAL A 270      14.313  64.575  14.130  1.00 10.96           O  
ATOM   2007  CB  VAL A 270      16.355  66.657  15.010  1.00  8.91           C  
ATOM   2008  CG1 VAL A 270      17.320  65.509  15.321  1.00  7.94           C  
ATOM   2009  CG2 VAL A 270      17.081  68.024  15.039  1.00  7.84           C  
ATOM   2010  N   LEU A 271      15.846  64.310  12.513  1.00  7.82           N  
ATOM   2011  CA  LEU A 271      15.470  62.917  12.259  1.00  7.66           C  
ATOM   2012  C   LEU A 271      16.172  61.997  13.227  1.00  7.36           C  
ATOM   2013  O   LEU A 271      17.396  61.997  13.304  1.00  7.51           O  
ATOM   2014  CB  LEU A 271      15.860  62.508  10.840  1.00  7.03           C  
ATOM   2015  CG  LEU A 271      15.136  63.171   9.683  1.00  8.50           C  
ATOM   2016  CD1 LEU A 271      15.921  62.996   8.374  1.00  8.59           C  
ATOM   2017  CD2 LEU A 271      13.748  62.620   9.585  1.00  9.31           C  
ATOM   2018  N   LEU A 272      15.399  61.211  13.969  1.00  6.32           N  
ATOM   2019  CA  LEU A 272      15.974  60.255  14.902  1.00  7.36           C  
ATOM   2020  C   LEU A 272      16.084  58.910  14.196  1.00  6.79           C  
ATOM   2021  O   LEU A 272      15.096  58.454  13.614  1.00  7.50           O  
ATOM   2022  CB  LEU A 272      15.069  60.105  16.127  1.00  7.40           C  
ATOM   2023  CG  LEU A 272      14.784  61.368  16.941  1.00 11.00           C  
ATOM   2024  CD1 LEU A 272      14.012  60.995  18.186  1.00 15.47           C  
ATOM   2025  CD2 LEU A 272      16.095  62.070  17.295  1.00 12.66           C  
ATOM   2026  N   PRO A 273      17.290  58.309  14.175  1.00  6.99           N  
ATOM   2027  CA  PRO A 273      17.409  56.993  13.558  1.00  6.33           C  
ATOM   2028  C   PRO A 273      17.168  55.848  14.522  1.00  7.34           C  
ATOM   2029  O   PRO A 273      17.576  55.920  15.677  1.00  7.51           O  
ATOM   2030  CB  PRO A 273      18.859  56.965  13.044  1.00  6.92           C  
ATOM   2031  CG  PRO A 273      19.593  57.926  13.931  1.00  7.78           C  
ATOM   2032  CD  PRO A 273      18.593  58.844  14.609  1.00  7.06           C  
ATOM   2033  N   PHE A 274      16.546  54.783  14.015  1.00  6.99           N  
ATOM   2034  CA  PHE A 274      16.319  53.551  14.764  1.00  7.15           C  
ATOM   2035  C   PHE A 274      16.867  52.418  13.916  1.00  6.52           C  
ATOM   2036  O   PHE A 274      16.311  52.103  12.838  1.00  6.46           O  
ATOM   2037  CB  PHE A 274      14.828  53.320  14.934  1.00  7.00           C  
ATOM   2038  CG  PHE A 274      14.149  54.351  15.798  1.00  9.23           C  
ATOM   2039  CD1 PHE A 274      13.893  54.082  17.138  1.00 11.04           C  
ATOM   2040  CD2 PHE A 274      13.739  55.578  15.258  1.00  9.64           C  
ATOM   2041  CE1 PHE A 274      13.232  55.029  17.943  1.00 13.00           C  
ATOM   2042  CE2 PHE A 274      13.094  56.529  16.049  1.00 10.74           C  
ATOM   2043  CZ  PHE A 274      12.837  56.256  17.389  1.00 12.24           C  
ATOM   2044  N   PHE A 275      17.957  51.816  14.370  1.00  5.34           N  
ATOM   2045  CA  PHE A 275      18.559  50.744  13.584  1.00  4.94           C  
ATOM   2046  C   PHE A 275      18.131  49.399  14.135  1.00  5.31           C  
ATOM   2047  O   PHE A 275      18.197  49.172  15.351  1.00  6.04           O  
ATOM   2048  CB  PHE A 275      20.086  50.865  13.624  1.00  5.42           C  
ATOM   2049  CG  PHE A 275      20.803  49.720  12.984  1.00  5.70           C  
ATOM   2050  CD1 PHE A 275      20.696  49.500  11.618  1.00  4.72           C  
ATOM   2051  CD2 PHE A 275      21.580  48.867  13.748  1.00  5.89           C  
ATOM   2052  CE1 PHE A 275      21.357  48.406  11.015  1.00  7.23           C  
ATOM   2053  CE2 PHE A 275      22.257  47.788  13.156  1.00  8.74           C  
ATOM   2054  CZ  PHE A 275      22.135  47.566  11.789  1.00  7.60           C  
ATOM   2055  N   ASP A 276      17.717  48.511  13.230  1.00  3.77           N  
ATOM   2056  CA  ASP A 276      17.415  47.122  13.558  1.00  4.50           C  
ATOM   2057  C   ASP A 276      18.490  46.167  13.049  1.00  4.54           C  
ATOM   2058  O   ASP A 276      18.523  45.837  11.877  1.00  4.09           O  
ATOM   2059  CB  ASP A 276      16.064  46.759  12.927  1.00  4.18           C  
ATOM   2060  CG  ASP A 276      15.678  45.321  13.178  1.00  6.92           C  
ATOM   2061  OD1 ASP A 276      16.312  44.669  14.042  1.00  7.25           O  
ATOM   2062  OD2 ASP A 276      14.748  44.873  12.497  1.00  5.58           O  
ATOM   2063  N   PRO A 277      19.359  45.681  13.947  1.00  4.73           N  
ATOM   2064  CA  PRO A 277      20.423  44.773  13.534  1.00  5.80           C  
ATOM   2065  C   PRO A 277      19.959  43.448  12.901  1.00  5.95           C  
ATOM   2066  O   PRO A 277      20.733  42.801  12.178  1.00  7.33           O  
ATOM   2067  CB  PRO A 277      21.156  44.484  14.862  1.00  6.28           C  
ATOM   2068  CG  PRO A 277      20.200  44.788  15.903  1.00  6.28           C  
ATOM   2069  CD  PRO A 277      19.391  45.935  15.401  1.00  5.58           C  
ATOM   2070  N   ASP A 278      18.725  43.028  13.208  1.00  5.11           N  
ATOM   2071  CA  ASP A 278      18.224  41.737  12.773  1.00  4.63           C  
ATOM   2072  C   ASP A 278      17.817  41.745  11.308  1.00  4.37           C  
ATOM   2073  O   ASP A 278      17.728  40.693  10.690  1.00  4.59           O  
ATOM   2074  CB  ASP A 278      17.017  41.325  13.634  1.00  4.51           C  
ATOM   2075  CG  ASP A 278      17.387  41.072  15.086  1.00  5.42           C  
ATOM   2076  OD1 ASP A 278      18.596  41.140  15.426  1.00  6.76           O  
ATOM   2077  OD2 ASP A 278      16.445  40.806  15.878  1.00  4.22           O  
ATOM   2078  N   THR A 279      17.543  42.940  10.779  1.00  3.37           N  
ATOM   2079  CA  THR A 279      17.122  43.110   9.387  1.00  3.71           C  
ATOM   2080  C   THR A 279      18.053  44.057   8.608  1.00  3.18           C  
ATOM   2081  O   THR A 279      17.944  44.148   7.379  1.00  3.57           O  
ATOM   2082  CB  THR A 279      15.686  43.678   9.286  1.00  3.06           C  
ATOM   2083  OG1 THR A 279      15.643  44.948   9.945  1.00  4.66           O  
ATOM   2084  CG2 THR A 279      14.655  42.723   9.932  1.00  4.06           C  
ATOM   2085  N   ASN A 280      18.936  44.757   9.323  1.00  3.57           N  
ATOM   2086  CA  ASN A 280      19.758  45.823   8.738  1.00  4.57           C  
ATOM   2087  C   ASN A 280      18.923  46.986   8.175  1.00  4.18           C  
ATOM   2088  O   ASN A 280      19.367  47.715   7.269  1.00  5.29           O  
ATOM   2089  CB  ASN A 280      20.717  45.277   7.669  1.00  4.28           C  
ATOM   2090  CG  ASN A 280      21.969  44.622   8.271  1.00  8.26           C  
ATOM   2091  OD1 ASN A 280      22.498  43.647   7.723  1.00 16.05           O  
ATOM   2092  ND2 ASN A 280      22.428  45.134   9.374  1.00  9.08           N  
ATOM   2093  N   ILE A 281      17.725  47.172   8.723  1.00  3.19           N  
ATOM   2094  CA  ILE A 281      16.881  48.302   8.332  1.00  2.54           C  
ATOM   2095  C   ILE A 281      17.148  49.453   9.281  1.00  3.03           C  
ATOM   2096  O   ILE A 281      17.314  49.241  10.475  1.00  3.37           O  
ATOM   2097  CB  ILE A 281      15.367  47.933   8.379  1.00  2.00           C  
ATOM   2098  CG1 ILE A 281      15.080  46.855   7.340  1.00  3.88           C  
ATOM   2099  CG2 ILE A 281      14.465  49.206   8.131  1.00  2.00           C  
ATOM   2100  CD1 ILE A 281      13.647  46.246   7.451  1.00  3.88           C  
ATOM   2101  N   VAL A 282      17.203  50.666   8.739  1.00  2.22           N  
ATOM   2102  CA  VAL A 282      17.181  51.856   9.578  1.00  2.75           C  
ATOM   2103  C   VAL A 282      15.927  52.662   9.280  1.00  2.85           C  
ATOM   2104  O   VAL A 282      15.644  52.953   8.120  1.00  3.00           O  
ATOM   2105  CB  VAL A 282      18.473  52.732   9.439  1.00  4.18           C  
ATOM   2106  CG1 VAL A 282      18.749  53.090   8.015  1.00  6.04           C  
ATOM   2107  CG2 VAL A 282      18.362  53.985  10.284  1.00  4.70           C  
ATOM   2108  N   TYR A 283      15.186  52.996  10.334  1.00  2.25           N  
ATOM   2109  CA  TYR A 283      14.021  53.878  10.221  1.00  2.12           C  
ATOM   2110  C   TYR A 283      14.385  55.296  10.651  1.00  2.72           C  
ATOM   2111  O   TYR A 283      15.150  55.490  11.600  1.00  3.53           O  
ATOM   2112  CB  TYR A 283      12.899  53.394  11.136  1.00  2.00           C  
ATOM   2113  CG  TYR A 283      12.460  51.971  10.844  1.00  2.00           C  
ATOM   2114  CD1 TYR A 283      11.414  51.712   9.957  1.00  2.63           C  
ATOM   2115  CD2 TYR A 283      13.070  50.888  11.489  1.00  2.41           C  
ATOM   2116  CE1 TYR A 283      11.012  50.396   9.697  1.00  2.32           C  
ATOM   2117  CE2 TYR A 283      12.660  49.561  11.231  1.00  2.00           C  
ATOM   2118  CZ  TYR A 283      11.637  49.334  10.339  1.00  2.00           C  
ATOM   2119  OH  TYR A 283      11.226  48.042  10.063  1.00  3.38           O  
ATOM   2120  N   LEU A 284      13.786  56.280  10.003  1.00  4.42           N  
ATOM   2121  CA  LEU A 284      14.055  57.684  10.322  1.00  4.76           C  
ATOM   2122  C   LEU A 284      12.742  58.407  10.584  1.00  5.82           C  
ATOM   2123  O   LEU A 284      11.879  58.449   9.693  1.00  4.54           O  
ATOM   2124  CB  LEU A 284      14.750  58.378   9.139  1.00  4.58           C  
ATOM   2125  CG  LEU A 284      16.074  57.830   8.608  1.00  3.42           C  
ATOM   2126  CD1 LEU A 284      16.544  58.683   7.417  1.00  6.89           C  
ATOM   2127  CD2 LEU A 284      17.119  57.800   9.739  1.00  5.69           C  
ATOM   2128  N   CYS A 285      12.613  58.976  11.787  1.00  7.96           N  
ATOM   2129  CA  CYS A 285      11.395  59.717  12.218  1.00 10.84           C  
ATOM   2130  C   CYS A 285      11.852  60.963  12.958  1.00 10.72           C  
ATOM   2131  O   CYS A 285      12.706  60.884  13.830  1.00 10.55           O  
ATOM   2132  CB  CYS A 285      10.539  58.930  13.258  1.00 11.03           C  
ATOM   2133  SG  CYS A 285      10.611  57.224  13.346  1.00 18.64           S  
ATOM   2134  N   GLY A 286      11.228  62.094  12.677  1.00 12.00           N  
ATOM   2135  CA  GLY A 286      11.555  63.307  13.410  1.00 12.05           C  
ATOM   2136  C   GLY A 286      10.312  63.950  13.967  1.00 12.09           C  
ATOM   2137  O   GLY A 286       9.226  63.816  13.380  1.00 12.06           O  
ATOM   2138  N   LYS A 287      10.451  64.626  15.110  1.00 11.99           N  
ATOM   2139  CA  LYS A 287       9.330  65.394  15.656  1.00 12.33           C  
ATOM   2140  C   LYS A 287       8.889  66.421  14.656  1.00 11.73           C  
ATOM   2141  O   LYS A 287       9.724  67.081  13.991  1.00 10.95           O  
ATOM   2142  CB  LYS A 287       9.685  66.048  16.985  1.00 12.67           C  
ATOM   2143  CG  LYS A 287       9.494  65.087  18.145  1.00 13.73           C  
ATOM   2144  CD  LYS A 287       9.894  65.725  19.447  1.00 13.78           C  
ATOM   2145  CE  LYS A 287      10.047  64.637  20.494  1.00 13.24           C  
ATOM   2146  NZ  LYS A 287      10.310  65.226  21.818  1.00 14.60           N  
ATOM   2147  N   GLY A 288       7.574  66.541  14.514  1.00 11.13           N  
ATOM   2148  CA  GLY A 288       7.026  67.459  13.536  1.00 11.27           C  
ATOM   2149  C   GLY A 288       6.709  66.834  12.193  1.00 11.49           C  
ATOM   2150  O   GLY A 288       5.969  67.427  11.403  1.00 12.61           O  
ATOM   2151  N   ASP A 289       7.259  65.653  11.906  1.00 11.05           N  
ATOM   2152  CA  ASP A 289       6.989  65.019  10.606  1.00 11.25           C  
ATOM   2153  C   ASP A 289       5.775  64.120  10.727  1.00 10.16           C  
ATOM   2154  O   ASP A 289       5.419  63.698  11.824  1.00 11.03           O  
ATOM   2155  CB  ASP A 289       8.154  64.141  10.150  1.00 12.77           C  
ATOM   2156  CG  ASP A 289       9.406  64.930   9.831  1.00 15.05           C  
ATOM   2157  OD1 ASP A 289       9.303  66.095   9.387  1.00 19.81           O  
ATOM   2158  OD2 ASP A 289      10.499  64.360  10.060  1.00 20.08           O  
ATOM   2159  N   SER A 290       5.171  63.799   9.593  1.00  8.15           N  
ATOM   2160  CA  SER A 290       4.057  62.868   9.571  1.00  7.22           C  
ATOM   2161  C   SER A 290       4.470  61.528   8.954  1.00  6.85           C  
ATOM   2162  O   SER A 290       3.647  60.623   8.782  1.00  5.88           O  
ATOM   2163  CB  SER A 290       2.895  63.486   8.791  1.00  6.77           C  
ATOM   2164  OG  SER A 290       3.285  63.812   7.461  1.00  6.26           O  
ATOM   2165  N   SER A 291       5.752  61.401   8.634  1.00  6.25           N  
ATOM   2166  CA  SER A 291       6.228  60.227   7.914  1.00  6.37           C  
ATOM   2167  C   SER A 291       7.350  59.481   8.623  1.00  6.17           C  
ATOM   2168  O   SER A 291       8.055  60.030   9.485  1.00  6.29           O  
ATOM   2169  CB  SER A 291       6.681  60.653   6.524  1.00  7.73           C  
ATOM   2170  OG  SER A 291       7.873  61.407   6.657  1.00 12.58           O  
ATOM   2171  N   ILE A 292       7.505  58.211   8.261  1.00  4.16           N  
ATOM   2172  CA  ILE A 292       8.608  57.389   8.757  1.00  4.72           C  
ATOM   2173  C   ILE A 292       9.259  56.771   7.530  1.00  4.11           C  
ATOM   2174  O   ILE A 292       8.635  55.977   6.827  1.00  3.88           O  
ATOM   2175  CB  ILE A 292       8.140  56.268   9.720  1.00  4.28           C  
ATOM   2176  CG1 ILE A 292       7.419  56.861  10.945  1.00  6.00           C  
ATOM   2177  CG2 ILE A 292       9.324  55.422  10.148  1.00  4.05           C  
ATOM   2178  CD1 ILE A 292       6.715  55.818  11.842  1.00  6.17           C  
ATOM   2179  N   ARG A 293      10.512  57.132   7.289  1.00  3.75           N  
ATOM   2180  CA  ARG A 293      11.253  56.598   6.140  1.00  3.14           C  
ATOM   2181  C   ARG A 293      12.028  55.375   6.591  1.00  3.00           C  
ATOM   2182  O   ARG A 293      12.396  55.267   7.761  1.00  3.43           O  
ATOM   2183  CB  ARG A 293      12.226  57.649   5.607  1.00  3.25           C  
ATOM   2184  CG  ARG A 293      11.579  58.773   4.791  1.00  4.64           C  
ATOM   2185  CD  ARG A 293      12.675  59.712   4.289  1.00  9.30           C  
ATOM   2186  NE  ARG A 293      12.171  60.804   3.464  1.00 10.38           N  
ATOM   2187  CZ  ARG A 293      11.847  62.007   3.933  1.00 13.94           C  
ATOM   2188  NH1 ARG A 293      11.972  62.279   5.243  1.00 11.83           N  
ATOM   2189  NH2 ARG A 293      11.399  62.934   3.092  1.00 13.65           N  
ATOM   2190  N   TYR A 294      12.265  54.444   5.679  1.00  2.26           N  
ATOM   2191  CA  TYR A 294      13.155  53.333   6.000  1.00  2.92           C  
ATOM   2192  C   TYR A 294      14.103  52.985   4.874  1.00  3.00           C  
ATOM   2193  O   TYR A 294      13.741  53.035   3.687  1.00  2.44           O  
ATOM   2194  CB  TYR A 294      12.407  52.073   6.520  1.00  3.35           C  
ATOM   2195  CG  TYR A 294      11.005  51.866   5.970  1.00  2.62           C  
ATOM   2196  CD1 TYR A 294      10.744  50.898   5.008  1.00  3.58           C  
ATOM   2197  CD2 TYR A 294       9.937  52.616   6.470  1.00  3.75           C  
ATOM   2198  CE1 TYR A 294       9.464  50.710   4.495  1.00  4.11           C  
ATOM   2199  CE2 TYR A 294       8.652  52.444   5.967  1.00  3.82           C  
ATOM   2200  CZ  TYR A 294       8.415  51.483   5.008  1.00  4.86           C  
ATOM   2201  OH  TYR A 294       7.130  51.337   4.515  1.00  6.69           O  
ATOM   2202  N   PHE A 295      15.312  52.604   5.281  1.00  3.02           N  
ATOM   2203  CA  PHE A 295      16.392  52.243   4.366  1.00  3.57           C  
ATOM   2204  C   PHE A 295      16.925  50.879   4.768  1.00  3.86           C  
ATOM   2205  O   PHE A 295      16.739  50.468   5.914  1.00  3.37           O  
ATOM   2206  CB  PHE A 295      17.548  53.238   4.509  1.00  3.17           C  
ATOM   2207  CG  PHE A 295      17.224  54.630   4.053  1.00  3.28           C  
ATOM   2208  CD1 PHE A 295      17.715  55.095   2.842  1.00  4.36           C  
ATOM   2209  CD2 PHE A 295      16.463  55.480   4.854  1.00  4.88           C  
ATOM   2210  CE1 PHE A 295      17.419  56.390   2.390  1.00  6.12           C  
ATOM   2211  CE2 PHE A 295      16.182  56.781   4.440  1.00  3.32           C  
ATOM   2212  CZ  PHE A 295      16.664  57.234   3.212  1.00  4.77           C  
ATOM   2213  N   GLU A 296      17.587  50.193   3.832  1.00  4.13           N  
ATOM   2214  CA  GLU A 296      18.297  48.944   4.134  1.00  5.36           C  
ATOM   2215  C   GLU A 296      19.791  49.160   3.954  1.00  5.82           C  
ATOM   2216  O   GLU A 296      20.211  49.791   2.986  1.00  5.44           O  
ATOM   2217  CB  GLU A 296      17.865  47.838   3.163  1.00  5.24           C  
ATOM   2218  CG  GLU A 296      18.421  46.462   3.502  1.00  7.19           C  
ATOM   2219  CD  GLU A 296      17.782  45.368   2.654  1.00  7.42           C  
ATOM   2220  OE1 GLU A 296      17.065  45.709   1.693  1.00  8.15           O  
ATOM   2221  OE2 GLU A 296      17.987  44.171   2.957  1.00 12.08           O  
ATOM   2222  N   ILE A 297      20.588  48.580   4.848  1.00  5.93           N  
ATOM   2223  CA  ILE A 297      22.040  48.671   4.712  1.00  8.03           C  
ATOM   2224  C   ILE A 297      22.534  47.325   4.192  1.00  9.28           C  
ATOM   2225  O   ILE A 297      22.233  46.271   4.771  1.00  8.54           O  
ATOM   2226  CB  ILE A 297      22.709  49.070   6.038  1.00  7.74           C  
ATOM   2227  CG1 ILE A 297      22.293  50.499   6.406  1.00  9.39           C  
ATOM   2228  CG2 ILE A 297      24.238  49.008   5.906  1.00  9.29           C  
ATOM   2229  CD1 ILE A 297      22.421  50.803   7.863  1.00 12.34           C  
ATOM   2230  N   THR A 298      23.241  47.349   3.060  1.00 11.97           N  
ATOM   2231  CA  THR A 298      23.835  46.121   2.517  1.00 14.62           C  
ATOM   2232  C   THR A 298      25.330  46.311   2.237  1.00 16.24           C  
ATOM   2233  O   THR A 298      25.871  47.411   2.367  1.00 15.87           O  
ATOM   2234  CB  THR A 298      23.088  45.578   1.245  1.00 14.54           C  
ATOM   2235  OG1 THR A 298      23.492  46.301   0.076  1.00 16.12           O  
ATOM   2236  CG2 THR A 298      21.561  45.660   1.388  1.00 15.09           C  
ATOM   2237  N   SER A 299      26.005  45.221   1.900  1.00 19.21           N  
ATOM   2238  CA  SER A 299      27.398  45.306   1.460  1.00 21.16           C  
ATOM   2239  C   SER A 299      27.479  45.581  -0.047  1.00 21.97           C  
ATOM   2240  O   SER A 299      28.567  45.599  -0.625  1.00 23.05           O  
ATOM   2241  CB  SER A 299      28.150  44.027   1.835  1.00 21.75           C  
ATOM   2242  OG  SER A 299      27.584  42.912   1.175  1.00 23.06           O  
ATOM   2243  N   GLU A 300      26.331  45.798  -0.686  1.00 22.57           N  
ATOM   2244  CA  GLU A 300      26.300  46.136  -2.103  1.00 22.99           C  
ATOM   2245  C   GLU A 300      26.300  47.651  -2.269  1.00 22.32           C  
ATOM   2246  O   GLU A 300      25.370  48.326  -1.818  1.00 21.32           O  
ATOM   2247  CB  GLU A 300      25.056  45.538  -2.770  1.00 23.98           C  
ATOM   2248  CG  GLU A 300      24.784  46.044  -4.190  1.00 26.86           C  
ATOM   2249  CD  GLU A 300      23.329  45.872  -4.608  1.00 31.41           C  
ATOM   2250  OE1 GLU A 300      22.755  44.790  -4.330  1.00 32.68           O  
ATOM   2251  OE2 GLU A 300      22.764  46.814  -5.224  1.00 32.65           O  
ATOM   2252  N   ALA A 301      27.336  48.181  -2.918  1.00 21.13           N  
ATOM   2253  CA  ALA A 301      27.356  49.598  -3.270  1.00 20.45           C  
ATOM   2254  C   ALA A 301      26.054  49.923  -3.987  1.00 19.60           C  
ATOM   2255  O   ALA A 301      25.627  49.170  -4.858  1.00 20.93           O  
ATOM   2256  CB  ALA A 301      28.563  49.919  -4.152  1.00 20.51           C  
ATOM   2257  N   PRO A 302      25.401  51.041  -3.633  1.00 18.44           N  
ATOM   2258  CA  PRO A 302      25.816  52.149  -2.783  1.00 16.68           C  
ATOM   2259  C   PRO A 302      25.545  51.997  -1.277  1.00 14.77           C  
ATOM   2260  O   PRO A 302      25.516  53.005  -0.583  1.00 14.92           O  
ATOM   2261  CB  PRO A 302      25.003  53.322  -3.339  1.00 17.07           C  
ATOM   2262  CG  PRO A 302      23.756  52.687  -3.900  1.00 18.40           C  
ATOM   2263  CD  PRO A 302      24.030  51.229  -4.140  1.00 18.33           C  
ATOM   2264  N   PHE A 303      25.373  50.762  -0.789  1.00 11.78           N  
ATOM   2265  CA  PHE A 303      25.418  50.438   0.655  1.00 10.39           C  
ATOM   2266  C   PHE A 303      24.195  50.844   1.463  1.00  8.53           C  
ATOM   2267  O   PHE A 303      23.737  50.076   2.297  1.00  8.70           O  
ATOM   2268  CB  PHE A 303      26.686  51.001   1.312  1.00 10.83           C  
ATOM   2269  CG  PHE A 303      27.930  50.677   0.554  1.00 12.14           C  
ATOM   2270  CD1 PHE A 303      28.437  49.383   0.570  1.00 15.05           C  
ATOM   2271  CD2 PHE A 303      28.561  51.649  -0.210  1.00 12.50           C  
ATOM   2272  CE1 PHE A 303      29.589  49.051  -0.164  1.00 16.60           C  
ATOM   2273  CE2 PHE A 303      29.715  51.340  -0.933  1.00 13.81           C  
ATOM   2274  CZ  PHE A 303      30.224  50.035  -0.910  1.00 14.58           C  
ATOM   2275  N   LEU A 304      23.699  52.057   1.243  1.00  6.73           N  
ATOM   2276  CA  LEU A 304      22.490  52.531   1.934  1.00  6.14           C  
ATOM   2277  C   LEU A 304      21.410  52.574   0.848  1.00  5.90           C  
ATOM   2278  O   LEU A 304      21.593  53.253  -0.171  1.00  5.43           O  
ATOM   2279  CB  LEU A 304      22.717  53.922   2.561  1.00  6.95           C  
ATOM   2280  CG  LEU A 304      21.577  54.571   3.368  1.00  6.59           C  
ATOM   2281  CD1 LEU A 304      21.182  53.771   4.639  1.00  9.10           C  
ATOM   2282  CD2 LEU A 304      21.920  56.038   3.731  1.00  7.71           C  
ATOM   2283  N   HIS A 305      20.323  51.821   1.031  1.00  4.55           N  
ATOM   2284  CA  HIS A 305      19.305  51.684  -0.022  1.00  4.91           C  
ATOM   2285  C   HIS A 305      17.955  52.102   0.505  1.00  4.14           C  
ATOM   2286  O   HIS A 305      17.478  51.580   1.498  1.00  3.98           O  
ATOM   2287  CB  HIS A 305      19.207  50.231  -0.514  1.00  5.93           C  
ATOM   2288  CG  HIS A 305      20.535  49.614  -0.837  1.00  8.55           C  
ATOM   2289  ND1 HIS A 305      21.083  49.644  -2.099  1.00 12.18           N  
ATOM   2290  CD2 HIS A 305      21.440  48.987  -0.047  1.00 11.98           C  
ATOM   2291  CE1 HIS A 305      22.263  49.043  -2.081  1.00 13.72           C  
ATOM   2292  NE2 HIS A 305      22.500  48.632  -0.849  1.00 12.81           N  
ATOM   2293  N   TYR A 306      17.322  53.048  -0.169  1.00  4.38           N  
ATOM   2294  CA  TYR A 306      15.996  53.474   0.260  1.00  2.99           C  
ATOM   2295  C   TYR A 306      14.986  52.385  -0.039  1.00  2.40           C  
ATOM   2296  O   TYR A 306      14.996  51.806  -1.125  1.00  3.44           O  
ATOM   2297  CB  TYR A 306      15.590  54.740  -0.493  1.00  3.10           C  
ATOM   2298  CG  TYR A 306      14.232  55.301  -0.124  1.00  3.45           C  
ATOM   2299  CD1 TYR A 306      13.976  55.788   1.171  1.00  3.16           C  
ATOM   2300  CD2 TYR A 306      13.207  55.360  -1.083  1.00  2.00           C  
ATOM   2301  CE1 TYR A 306      12.744  56.323   1.498  1.00  5.46           C  
ATOM   2302  CE2 TYR A 306      11.954  55.885  -0.763  1.00  4.64           C  
ATOM   2303  CZ  TYR A 306      11.740  56.370   0.522  1.00  3.83           C  
ATOM   2304  OH  TYR A 306      10.525  56.899   0.837  1.00  4.61           O  
ATOM   2305  N   LEU A 307      14.078  52.151   0.911  1.00  2.00           N  
ATOM   2306  CA  LEU A 307      13.035  51.149   0.736  1.00  2.00           C  
ATOM   2307  C   LEU A 307      11.705  51.834   0.445  1.00  2.00           C  
ATOM   2308  O   LEU A 307      11.201  51.752  -0.668  1.00  2.20           O  
ATOM   2309  CB  LEU A 307      12.926  50.257   1.985  1.00  2.00           C  
ATOM   2310  CG  LEU A 307      14.072  49.276   2.278  1.00  2.00           C  
ATOM   2311  CD1 LEU A 307      13.922  48.654   3.682  1.00  3.01           C  
ATOM   2312  CD2 LEU A 307      14.154  48.205   1.183  1.00  2.63           C  
ATOM   2313  N   SER A 308      11.157  52.517   1.451  1.00  3.06           N  
ATOM   2314  CA  SER A 308       9.869  53.201   1.292  1.00  3.41           C  
ATOM   2315  C   SER A 308       9.616  54.128   2.479  1.00  3.07           C  
ATOM   2316  O   SER A 308      10.518  54.370   3.302  1.00  2.12           O  
ATOM   2317  CB  SER A 308       8.737  52.172   1.154  1.00  3.85           C  
ATOM   2318  OG  SER A 308       7.552  52.757   0.629  1.00  6.32           O  
ATOM   2319  N   MET A 309       8.386  54.631   2.575  1.00  3.19           N  
ATOM   2320  CA  MET A 309       8.029  55.569   3.634  1.00  5.16           C  
ATOM   2321  C   MET A 309       6.597  55.289   4.068  1.00  4.63           C  
ATOM   2322  O   MET A 309       5.722  55.046   3.219  1.00  4.95           O  
ATOM   2323  CB  MET A 309       8.123  56.995   3.078  1.00  5.52           C  
ATOM   2324  CG  MET A 309       8.054  58.136   4.078  1.00  8.12           C  
ATOM   2325  SD  MET A 309       8.260  59.724   3.186  1.00  7.15           S  
ATOM   2326  CE  MET A 309       6.602  59.984   2.577  1.00  7.52           C  
ATOM   2327  N   PHE A 310       6.363  55.346   5.376  1.00  4.30           N  
ATOM   2328  CA  PHE A 310       5.008  55.366   5.914  1.00  4.74           C  
ATOM   2329  C   PHE A 310       4.568  56.816   5.949  1.00  5.15           C  
ATOM   2330  O   PHE A 310       5.259  57.648   6.535  1.00  5.58           O  
ATOM   2331  CB  PHE A 310       4.954  54.787   7.335  1.00  4.64           C  
ATOM   2332  CG  PHE A 310       3.628  54.996   8.021  1.00  4.67           C  
ATOM   2333  CD1 PHE A 310       2.512  54.223   7.667  1.00  4.96           C  
ATOM   2334  CD2 PHE A 310       3.492  55.971   9.026  1.00  4.77           C  
ATOM   2335  CE1 PHE A 310       1.275  54.419   8.300  1.00  5.47           C  
ATOM   2336  CE2 PHE A 310       2.263  56.181   9.656  1.00  4.44           C  
ATOM   2337  CZ  PHE A 310       1.144  55.394   9.297  1.00  4.54           C  
ATOM   2338  N   SER A 311       3.414  57.106   5.356  1.00  5.88           N  
ATOM   2339  CA  SER A 311       2.883  58.461   5.344  1.00  6.64           C  
ATOM   2340  C   SER A 311       1.599  58.573   6.166  1.00  6.80           C  
ATOM   2341  O   SER A 311       0.865  57.593   6.323  1.00  5.07           O  
ATOM   2342  CB  SER A 311       2.628  58.911   3.905  1.00  6.61           C  
ATOM   2343  OG  SER A 311       1.694  58.063   3.238  1.00 10.34           O  
ATOM   2344  N   SER A 312       1.339  59.761   6.712  1.00  7.44           N  
ATOM   2345  CA  SER A 312       0.084  59.955   7.432  1.00  8.58           C  
ATOM   2346  C   SER A 312      -0.323  61.405   7.440  1.00  9.23           C  
ATOM   2347  O   SER A 312       0.386  62.260   6.915  1.00  8.68           O  
ATOM   2348  CB  SER A 312       0.215  59.463   8.873  1.00  8.99           C  
ATOM   2349  OG  SER A 312       1.077  60.321   9.594  1.00  9.29           O  
ATOM   2350  N   LYS A 313      -1.461  61.671   8.073  1.00 10.50           N  
ATOM   2351  CA  LYS A 313      -1.993  63.028   8.145  1.00 12.58           C  
ATOM   2352  C   LYS A 313      -1.620  63.732   9.448  1.00 12.76           C  
ATOM   2353  O   LYS A 313      -1.923  64.911   9.619  1.00 14.24           O  
ATOM   2354  CB  LYS A 313      -3.515  63.000   7.972  1.00 12.38           C  
ATOM   2355  CG  LYS A 313      -3.951  62.627   6.566  1.00 15.28           C  
ATOM   2356  CD  LYS A 313      -5.460  62.759   6.386  1.00 19.95           C  
ATOM   2357  CE  LYS A 313      -6.198  61.520   6.885  1.00 22.10           C  
ATOM   2358  NZ  LYS A 313      -7.637  61.570   6.467  1.00 23.22           N  
ATOM   2359  N   GLU A 314      -0.964  63.023  10.359  1.00 13.03           N  
ATOM   2360  CA  GLU A 314      -0.697  63.563  11.693  1.00 12.95           C  
ATOM   2361  C   GLU A 314       0.787  63.716  11.997  1.00 12.69           C  
ATOM   2362  O   GLU A 314       1.578  62.813  11.744  1.00 11.34           O  
ATOM   2363  CB  GLU A 314      -1.337  62.679  12.762  1.00 13.57           C  
ATOM   2364  CG  GLU A 314      -2.852  62.694  12.756  1.00 16.49           C  
ATOM   2365  CD  GLU A 314      -3.434  61.545  11.980  1.00 19.60           C  
ATOM   2366  OE1 GLU A 314      -2.701  60.559  11.735  1.00 21.35           O  
ATOM   2367  OE2 GLU A 314      -4.629  61.622  11.617  1.00 23.53           O  
ATOM   2368  N   SER A 315       1.160  64.850  12.579  1.00 12.29           N  
ATOM   2369  CA  SER A 315       2.558  65.062  12.921  1.00 12.40           C  
ATOM   2370  C   SER A 315       2.891  64.387  14.236  1.00 12.16           C  
ATOM   2371  O   SER A 315       2.098  64.420  15.188  1.00 12.19           O  
ATOM   2372  CB  SER A 315       2.876  66.541  13.016  1.00 13.32           C  
ATOM   2373  OG  SER A 315       2.041  67.147  13.984  1.00 18.61           O  
ATOM   2374  N   GLN A 316       4.076  63.802  14.307  1.00 10.46           N  
ATOM   2375  CA  GLN A 316       4.470  63.123  15.533  1.00 10.68           C  
ATOM   2376  C   GLN A 316       5.088  64.099  16.537  1.00 10.44           C  
ATOM   2377  O   GLN A 316       5.842  65.012  16.171  1.00 10.81           O  
ATOM   2378  CB  GLN A 316       5.436  61.997  15.210  1.00 11.66           C  
ATOM   2379  CG  GLN A 316       6.552  62.494  14.332  1.00 13.10           C  
ATOM   2380  CD  GLN A 316       7.430  61.389  13.831  1.00 19.07           C  
ATOM   2381  OE1 GLN A 316       8.151  60.773  14.610  1.00 19.86           O  
ATOM   2382  NE2 GLN A 316       7.391  61.137  12.516  1.00 15.62           N  
ATOM   2383  N   ARG A 317       4.733  63.921  17.803  1.00  9.78           N  
ATOM   2384  CA  ARG A 317       5.310  64.709  18.887  1.00 10.24           C  
ATOM   2385  C   ARG A 317       6.222  63.809  19.708  1.00  9.70           C  
ATOM   2386  O   ARG A 317       6.690  64.194  20.783  1.00 10.52           O  
ATOM   2387  CB  ARG A 317       4.191  65.292  19.775  1.00 10.72           C  
ATOM   2388  CG  ARG A 317       3.054  65.948  18.986  1.00 15.82           C  
ATOM   2389  CD  ARG A 317       3.277  67.441  18.736  1.00 22.35           C  
ATOM   2390  NE  ARG A 317       2.331  67.960  17.742  1.00 27.20           N  
ATOM   2391  CZ  ARG A 317       1.060  68.292  17.986  1.00 30.58           C  
ATOM   2392  NH1 ARG A 317       0.544  68.179  19.207  1.00 31.37           N  
ATOM   2393  NH2 ARG A 317       0.299  68.751  16.994  1.00 32.08           N  
ATOM   2394  N   GLY A 318       6.460  62.595  19.217  1.00  7.29           N  
ATOM   2395  CA  GLY A 318       7.307  61.656  19.928  1.00  7.25           C  
ATOM   2396  C   GLY A 318       7.120  60.295  19.296  1.00  6.22           C  
ATOM   2397  O   GLY A 318       6.181  60.096  18.513  1.00  5.37           O  
ATOM   2398  N   MET A 319       7.991  59.363  19.657  1.00  6.19           N  
ATOM   2399  CA  MET A 319       8.011  58.052  19.012  1.00  5.95           C  
ATOM   2400  C   MET A 319       8.780  57.028  19.815  1.00  5.73           C  
ATOM   2401  O   MET A 319       9.976  57.213  20.105  1.00  5.79           O  
ATOM   2402  CB  MET A 319       8.641  58.176  17.613  1.00  6.50           C  
ATOM   2403  CG  MET A 319       8.513  56.932  16.753  1.00  6.04           C  
ATOM   2404  SD  MET A 319       6.828  56.746  16.109  1.00  6.96           S  
ATOM   2405  CE  MET A 319       6.643  58.164  15.064  1.00  7.52           C  
ATOM   2406  N   GLY A 320       8.098  55.940  20.138  1.00  5.40           N  
ATOM   2407  CA  GLY A 320       8.693  54.771  20.794  1.00  5.24           C  
ATOM   2408  C   GLY A 320       8.831  53.640  19.819  1.00  5.65           C  
ATOM   2409  O   GLY A 320       8.299  53.698  18.719  1.00  4.82           O  
ATOM   2410  N   TYR A 321       9.523  52.584  20.236  1.00  6.16           N  
ATOM   2411  CA  TYR A 321       9.920  51.527  19.318  1.00  6.99           C  
ATOM   2412  C   TYR A 321       9.932  50.221  20.097  1.00  6.26           C  
ATOM   2413  O   TYR A 321      10.619  50.102  21.128  1.00  5.73           O  
ATOM   2414  CB  TYR A 321      11.295  51.890  18.759  1.00  8.48           C  
ATOM   2415  CG  TYR A 321      11.945  50.885  17.848  1.00  9.85           C  
ATOM   2416  CD1 TYR A 321      11.712  50.904  16.469  1.00 11.77           C  
ATOM   2417  CD2 TYR A 321      12.823  49.950  18.356  1.00 11.07           C  
ATOM   2418  CE1 TYR A 321      12.346  49.966  15.626  1.00 10.80           C  
ATOM   2419  CE2 TYR A 321      13.464  49.032  17.534  1.00 13.99           C  
ATOM   2420  CZ  TYR A 321      13.222  49.064  16.170  1.00 11.06           C  
ATOM   2421  OH  TYR A 321      13.869  48.131  15.386  1.00 14.77           O  
ATOM   2422  N   MET A 322       9.124  49.264  19.645  1.00  5.24           N  
ATOM   2423  CA  MET A 322       8.911  48.022  20.393  1.00  4.06           C  
ATOM   2424  C   MET A 322      10.063  47.015  20.188  1.00  4.66           C  
ATOM   2425  O   MET A 322      10.399  46.685  19.057  1.00  3.70           O  
ATOM   2426  CB  MET A 322       7.566  47.382  19.960  1.00  3.66           C  
ATOM   2427  CG  MET A 322       7.245  46.029  20.601  1.00  4.68           C  
ATOM   2428  SD  MET A 322       7.098  46.106  22.433  1.00  2.00           S  
ATOM   2429  CE  MET A 322       5.494  46.895  22.636  1.00  4.57           C  
ATOM   2430  N   PRO A 323      10.666  46.517  21.283  1.00  5.08           N  
ATOM   2431  CA  PRO A 323      11.631  45.407  21.158  1.00  5.07           C  
ATOM   2432  C   PRO A 323      11.043  44.169  20.474  1.00  4.99           C  
ATOM   2433  O   PRO A 323       9.831  43.919  20.527  1.00  4.24           O  
ATOM   2434  CB  PRO A 323      11.974  45.076  22.611  1.00  6.10           C  
ATOM   2435  CG  PRO A 323      11.774  46.381  23.334  1.00  6.05           C  
ATOM   2436  CD  PRO A 323      10.560  46.990  22.677  1.00  5.38           C  
ATOM   2437  N   LYS A 324      11.921  43.383  19.854  1.00  4.75           N  
ATOM   2438  CA  LYS A 324      11.490  42.215  19.070  1.00  3.99           C  
ATOM   2439  C   LYS A 324      10.554  41.270  19.814  1.00  4.43           C  
ATOM   2440  O   LYS A 324       9.633  40.707  19.213  1.00  5.06           O  
ATOM   2441  CB  LYS A 324      12.710  41.429  18.591  1.00  4.77           C  
ATOM   2442  CG  LYS A 324      13.559  42.201  17.587  1.00  4.58           C  
ATOM   2443  CD  LYS A 324      12.937  42.178  16.211  1.00  5.40           C  
ATOM   2444  CE  LYS A 324      13.783  43.041  15.267  1.00  3.96           C  
ATOM   2445  NZ  LYS A 324      13.224  42.973  13.884  1.00  2.88           N  
ATOM   2446  N   ARG A 325      10.803  41.079  21.108  1.00  4.27           N  
ATOM   2447  CA  ARG A 325       9.990  40.132  21.915  1.00  4.46           C  
ATOM   2448  C   ARG A 325       8.521  40.554  21.992  1.00  5.59           C  
ATOM   2449  O   ARG A 325       7.647  39.730  22.297  1.00  6.09           O  
ATOM   2450  CB  ARG A 325      10.539  40.024  23.335  1.00  5.23           C  
ATOM   2451  CG  ARG A 325      11.757  39.075  23.447  1.00  4.44           C  
ATOM   2452  CD  ARG A 325      12.182  38.924  24.922  1.00  5.33           C  
ATOM   2453  NE  ARG A 325      12.667  40.191  25.444  1.00  5.92           N  
ATOM   2454  CZ  ARG A 325      12.013  40.966  26.318  1.00  7.37           C  
ATOM   2455  NH1 ARG A 325      10.829  40.603  26.796  1.00  6.70           N  
ATOM   2456  NH2 ARG A 325      12.535  42.110  26.703  1.00  7.67           N  
ATOM   2457  N   GLY A 326       8.257  41.817  21.677  1.00  4.45           N  
ATOM   2458  CA  GLY A 326       6.871  42.320  21.689  1.00  6.01           C  
ATOM   2459  C   GLY A 326       6.135  42.213  20.364  1.00  5.98           C  
ATOM   2460  O   GLY A 326       4.955  42.575  20.287  1.00  6.68           O  
ATOM   2461  N   LEU A 327       6.815  41.734  19.317  1.00  5.30           N  
ATOM   2462  CA  LEU A 327       6.229  41.767  17.977  1.00  3.99           C  
ATOM   2463  C   LEU A 327       5.416  40.539  17.660  1.00  4.83           C  
ATOM   2464  O   LEU A 327       5.633  39.456  18.227  1.00  5.76           O  
ATOM   2465  CB  LEU A 327       7.330  41.968  16.922  1.00  3.62           C  
ATOM   2466  CG  LEU A 327       8.168  43.226  17.116  1.00  2.39           C  
ATOM   2467  CD1 LEU A 327       9.171  43.223  15.989  1.00  3.81           C  
ATOM   2468  CD2 LEU A 327       7.324  44.524  17.050  1.00  2.00           C  
ATOM   2469  N   GLU A 328       4.463  40.717  16.753  1.00  5.76           N  
ATOM   2470  CA  GLU A 328       3.605  39.641  16.306  1.00  7.01           C  
ATOM   2471  C   GLU A 328       4.315  38.924  15.159  1.00  6.01           C  
ATOM   2472  O   GLU A 328       4.067  39.183  13.981  1.00  5.73           O  
ATOM   2473  CB  GLU A 328       2.230  40.190  15.897  1.00  8.04           C  
ATOM   2474  CG  GLU A 328       1.462  40.846  17.064  1.00 10.43           C  
ATOM   2475  CD  GLU A 328      -0.002  41.092  16.761  1.00 12.38           C  
ATOM   2476  OE1 GLU A 328      -0.774  40.113  16.728  1.00 18.77           O  
ATOM   2477  OE2 GLU A 328      -0.394  42.268  16.584  1.00 21.01           O  
ATOM   2478  N   VAL A 329       5.216  38.023  15.536  1.00  5.90           N  
ATOM   2479  CA  VAL A 329       6.057  37.268  14.622  1.00  7.13           C  
ATOM   2480  C   VAL A 329       5.215  36.458  13.635  1.00  6.53           C  
ATOM   2481  O   VAL A 329       5.569  36.304  12.454  1.00  6.22           O  
ATOM   2482  CB  VAL A 329       6.996  36.347  15.487  1.00  8.22           C  
ATOM   2483  CG1 VAL A 329       7.549  35.214  14.700  1.00 10.44           C  
ATOM   2484  CG2 VAL A 329       8.096  37.186  16.116  1.00  9.71           C  
ATOM   2485  N   ASN A 330       4.090  35.951  14.131  1.00  6.18           N  
ATOM   2486  CA  ASN A 330       3.163  35.166  13.330  1.00  7.63           C  
ATOM   2487  C   ASN A 330       2.382  35.983  12.295  1.00  6.97           C  
ATOM   2488  O   ASN A 330       1.711  35.420  11.418  1.00  5.95           O  
ATOM   2489  CB  ASN A 330       2.233  34.386  14.260  1.00  8.82           C  
ATOM   2490  CG  ASN A 330       3.005  33.403  15.148  1.00 13.70           C  
ATOM   2491  OD1 ASN A 330       4.190  33.109  14.897  1.00 17.74           O  
ATOM   2492  ND2 ASN A 330       2.345  32.894  16.195  1.00 18.15           N  
ATOM   2493  N   LYS A 331       2.495  37.307  12.388  1.00  6.27           N  
ATOM   2494  CA  LYS A 331       1.861  38.212  11.423  1.00  7.38           C  
ATOM   2495  C   LYS A 331       2.913  38.982  10.630  1.00  6.04           C  
ATOM   2496  O   LYS A 331       2.598  39.981   9.972  1.00  5.60           O  
ATOM   2497  CB  LYS A 331       0.904  39.189  12.111  1.00  7.03           C  
ATOM   2498  CG  LYS A 331      -0.293  38.503  12.756  1.00 10.27           C  
ATOM   2499  CD  LYS A 331      -1.302  39.523  13.299  1.00 11.39           C  
ATOM   2500  CE  LYS A 331      -2.532  38.797  13.837  1.00 16.35           C  
ATOM   2501  NZ  LYS A 331      -3.499  39.751  14.470  1.00 20.51           N  
HETATM 2502  N   CSO A 332       4.164  38.538  10.720  1.00  5.11           N  
HETATM 2503  CA  CSO A 332       5.250  39.149   9.916  1.00  4.80           C  
HETATM 2504  CB  CSO A 332       4.922  39.076   8.431  1.00  5.28           C  
HETATM 2505  SG  CSO A 332       5.825  37.795   7.624  1.00 12.12           S  
HETATM 2506  C   CSO A 332       5.477  40.600  10.274  1.00  4.16           C  
HETATM 2507  O   CSO A 332       5.928  41.404   9.433  1.00  3.20           O  
HETATM 2508  OD  CSO A 332       5.818  36.351   8.502  1.00  5.07           O  
ATOM   2509  N   GLU A 333       5.167  40.947  11.521  1.00  2.76           N  
ATOM   2510  CA  GLU A 333       5.475  42.273  12.049  1.00  3.58           C  
ATOM   2511  C   GLU A 333       6.975  42.329  12.382  1.00  3.50           C  
ATOM   2512  O   GLU A 333       7.459  41.541  13.195  1.00  3.42           O  
ATOM   2513  CB  GLU A 333       4.619  42.534  13.306  1.00  2.62           C  
ATOM   2514  CG  GLU A 333       4.771  43.953  13.857  1.00  3.39           C  
ATOM   2515  CD  GLU A 333       3.902  44.185  15.074  1.00  4.93           C  
ATOM   2516  OE1 GLU A 333       3.854  43.285  15.940  1.00  6.29           O  
ATOM   2517  OE2 GLU A 333       3.264  45.266  15.171  1.00  5.09           O  
ATOM   2518  N   ILE A 334       7.712  43.254  11.759  1.00  2.65           N  
ATOM   2519  CA  ILE A 334       9.159  43.365  11.997  1.00  2.52           C  
ATOM   2520  C   ILE A 334       9.584  44.574  12.825  1.00  2.26           C  
ATOM   2521  O   ILE A 334      10.744  44.670  13.257  1.00  2.00           O  
ATOM   2522  CB  ILE A 334       9.983  43.299  10.695  1.00  3.09           C  
ATOM   2523  CG1 ILE A 334       9.579  44.436   9.735  1.00  2.00           C  
ATOM   2524  CG2 ILE A 334       9.810  41.901  10.039  1.00  3.41           C  
ATOM   2525  CD1 ILE A 334      10.623  44.662   8.625  1.00  4.93           C  
ATOM   2526  N   ALA A 335       8.642  45.489  13.030  1.00  2.99           N  
ATOM   2527  CA  ALA A 335       8.812  46.605  13.963  1.00  2.52           C  
ATOM   2528  C   ALA A 335       7.450  47.129  14.354  1.00  2.00           C  
ATOM   2529  O   ALA A 335       6.446  46.860  13.702  1.00  2.00           O  
ATOM   2530  CB  ALA A 335       9.647  47.734  13.337  1.00  2.74           C  
ATOM   2531  N   ARG A 336       7.418  47.855  15.455  1.00  2.24           N  
ATOM   2532  CA  ARG A 336       6.199  48.542  15.821  1.00  3.09           C  
ATOM   2533  C   ARG A 336       6.569  49.848  16.483  1.00  3.01           C  
ATOM   2534  O   ARG A 336       7.246  49.879  17.521  1.00  3.69           O  
ATOM   2535  CB  ARG A 336       5.331  47.684  16.733  1.00  2.89           C  
ATOM   2536  CG  ARG A 336       3.912  48.247  16.882  1.00  3.27           C  
ATOM   2537  CD  ARG A 336       3.125  47.538  17.987  1.00  3.68           C  
ATOM   2538  NE  ARG A 336       3.048  46.089  17.786  1.00  4.66           N  
ATOM   2539  CZ  ARG A 336       2.922  45.211  18.780  1.00  8.19           C  
ATOM   2540  NH1 ARG A 336       2.871  45.632  20.050  1.00  6.74           N  
ATOM   2541  NH2 ARG A 336       2.860  43.910  18.510  1.00  5.79           N  
ATOM   2542  N   PHE A 337       6.108  50.924  15.867  1.00  3.48           N  
ATOM   2543  CA  PHE A 337       6.323  52.256  16.392  1.00  3.93           C  
ATOM   2544  C   PHE A 337       5.148  52.674  17.250  1.00  3.92           C  
ATOM   2545  O   PHE A 337       4.022  52.241  17.025  1.00  5.36           O  
ATOM   2546  CB  PHE A 337       6.525  53.226  15.225  1.00  4.24           C  
ATOM   2547  CG  PHE A 337       7.909  53.115  14.617  1.00  5.44           C  
ATOM   2548  CD1 PHE A 337       8.973  53.818  15.164  1.00  6.17           C  
ATOM   2549  CD2 PHE A 337       8.138  52.267  13.538  1.00  7.23           C  
ATOM   2550  CE1 PHE A 337      10.271  53.692  14.637  1.00  7.30           C  
ATOM   2551  CE2 PHE A 337       9.395  52.118  13.020  1.00  6.76           C  
ATOM   2552  CZ  PHE A 337      10.476  52.834  13.563  1.00  9.65           C  
ATOM   2553  N   TYR A 338       5.447  53.465  18.269  1.00  4.04           N  
ATOM   2554  CA  TYR A 338       4.423  54.045  19.123  1.00  3.87           C  
ATOM   2555  C   TYR A 338       4.493  55.548  18.930  1.00  4.05           C  
ATOM   2556  O   TYR A 338       5.372  56.240  19.456  1.00  4.91           O  
ATOM   2557  CB  TYR A 338       4.627  53.617  20.570  1.00  4.46           C  
ATOM   2558  CG  TYR A 338       4.103  52.220  20.796  1.00  3.39           C  
ATOM   2559  CD1 TYR A 338       4.760  51.112  20.252  1.00  3.47           C  
ATOM   2560  CD2 TYR A 338       2.926  52.006  21.522  1.00  4.28           C  
ATOM   2561  CE1 TYR A 338       4.267  49.820  20.428  1.00  4.35           C  
ATOM   2562  CE2 TYR A 338       2.423  50.704  21.710  1.00  4.26           C  
ATOM   2563  CZ  TYR A 338       3.099  49.624  21.149  1.00  3.82           C  
ATOM   2564  OH  TYR A 338       2.605  48.352  21.327  1.00  4.92           O  
ATOM   2565  N   LYS A 339       3.566  56.041  18.131  1.00  3.77           N  
ATOM   2566  CA  LYS A 339       3.619  57.419  17.689  1.00  4.31           C  
ATOM   2567  C   LYS A 339       2.835  58.316  18.627  1.00  4.60           C  
ATOM   2568  O   LYS A 339       1.644  58.084  18.865  1.00  4.45           O  
ATOM   2569  CB  LYS A 339       3.040  57.515  16.274  1.00  4.26           C  
ATOM   2570  CG  LYS A 339       2.981  58.937  15.734  1.00  5.36           C  
ATOM   2571  CD  LYS A 339       2.565  58.882  14.274  1.00  6.24           C  
ATOM   2572  CE  LYS A 339       2.198  60.248  13.729  1.00  6.99           C  
ATOM   2573  NZ  LYS A 339       1.716  60.105  12.313  1.00  6.35           N  
ATOM   2574  N   LEU A 340       3.489  59.342  19.162  1.00  4.94           N  
ATOM   2575  CA  LEU A 340       2.765  60.361  19.941  1.00  5.50           C  
ATOM   2576  C   LEU A 340       2.233  61.472  19.073  1.00  6.77           C  
ATOM   2577  O   LEU A 340       2.974  62.080  18.308  1.00  6.59           O  
ATOM   2578  CB  LEU A 340       3.669  60.978  21.010  1.00  5.64           C  
ATOM   2579  CG  LEU A 340       4.230  60.026  22.052  1.00  5.11           C  
ATOM   2580  CD1 LEU A 340       4.926  60.856  23.148  1.00  6.13           C  
ATOM   2581  CD2 LEU A 340       3.147  59.102  22.651  1.00  9.25           C  
ATOM   2582  N   HIS A 341       0.938  61.746  19.174  1.00  7.88           N  
ATOM   2583  CA  HIS A 341       0.401  62.911  18.495  1.00 10.62           C  
ATOM   2584  C   HIS A 341      -0.789  63.472  19.183  1.00 12.30           C  
ATOM   2585  O   HIS A 341      -1.724  62.725  19.504  1.00 12.71           O  
ATOM   2586  CB  HIS A 341       0.117  62.667  17.019  1.00 12.31           C  
ATOM   2587  CG  HIS A 341      -0.794  61.519  16.727  1.00 13.91           C  
ATOM   2588  ND1 HIS A 341      -2.064  61.696  16.228  1.00 16.25           N  
ATOM   2589  CD2 HIS A 341      -0.583  60.180  16.760  1.00 16.42           C  
ATOM   2590  CE1 HIS A 341      -2.617  60.514  16.012  1.00 18.76           C  
ATOM   2591  NE2 HIS A 341      -1.730  59.577  16.308  1.00 18.06           N  
ATOM   2592  N   GLU A 342      -0.717  64.788  19.420  1.00 12.31           N  
ATOM   2593  CA  GLU A 342      -1.676  65.536  20.216  1.00 13.48           C  
ATOM   2594  C   GLU A 342      -1.808  64.942  21.641  1.00 11.62           C  
ATOM   2595  O   GLU A 342      -0.960  65.145  22.519  1.00 12.39           O  
ATOM   2596  CB  GLU A 342      -3.048  65.598  19.502  1.00 13.74           C  
ATOM   2597  CG  GLU A 342      -3.009  65.847  17.965  1.00 18.44           C  
ATOM   2598  CD  GLU A 342      -3.402  67.267  17.564  1.00 24.52           C  
ATOM   2599  OE1 GLU A 342      -4.616  67.566  17.574  1.00 27.78           O  
ATOM   2600  OE2 GLU A 342      -2.507  68.083  17.215  1.00 27.39           O  
ATOM   2601  N   ARG A 343      -2.892  64.221  21.860  1.00 10.10           N  
ATOM   2602  CA  ARG A 343      -3.151  63.626  23.156  1.00  8.84           C  
ATOM   2603  C   ARG A 343      -3.290  62.130  22.990  1.00  7.37           C  
ATOM   2604  O   ARG A 343      -4.086  61.512  23.698  1.00  6.31           O  
ATOM   2605  CB  ARG A 343      -4.486  64.113  23.727  1.00  8.96           C  
ATOM   2606  CG  ARG A 343      -4.836  65.564  23.537  1.00 13.38           C  
ATOM   2607  CD  ARG A 343      -4.820  66.309  24.845  1.00 17.01           C  
ATOM   2608  NE  ARG A 343      -5.611  65.696  25.920  1.00 16.56           N  
ATOM   2609  CZ  ARG A 343      -5.502  66.078  27.190  1.00 16.14           C  
ATOM   2610  NH1 ARG A 343      -4.671  67.057  27.492  1.00 13.34           N  
ATOM   2611  NH2 ARG A 343      -6.210  65.496  28.152  1.00 15.53           N  
ATOM   2612  N   LYS A 344      -2.552  61.549  22.049  1.00  6.62           N  
ATOM   2613  CA  LYS A 344      -2.737  60.141  21.726  1.00  6.48           C  
ATOM   2614  C   LYS A 344      -1.410  59.435  21.517  1.00  5.89           C  
ATOM   2615  O   LYS A 344      -0.457  60.057  21.075  1.00  5.06           O  
ATOM   2616  CB  LYS A 344      -3.572  60.016  20.454  1.00  8.36           C  
ATOM   2617  CG  LYS A 344      -3.943  58.603  20.091  1.00 10.95           C  
ATOM   2618  CD  LYS A 344      -5.126  58.596  19.111  1.00 15.78           C  
ATOM   2619  CE  LYS A 344      -4.752  58.087  17.733  1.00 18.83           C  
ATOM   2620  NZ  LYS A 344      -5.980  57.587  17.014  1.00 19.46           N  
ATOM   2621  N   CYS A 345      -1.365  58.147  21.866  1.00  4.70           N  
ATOM   2622  CA  CYS A 345      -0.233  57.286  21.575  1.00  4.31           C  
ATOM   2623  C   CYS A 345      -0.791  56.199  20.675  1.00  4.32           C  
ATOM   2624  O   CYS A 345      -1.735  55.504  21.049  1.00  4.96           O  
ATOM   2625  CB  CYS A 345       0.351  56.663  22.843  1.00  4.20           C  
ATOM   2626  SG  CYS A 345       1.667  55.484  22.443  1.00  6.33           S  
ATOM   2627  N   GLU A 346      -0.217  56.090  19.483  1.00  5.07           N  
ATOM   2628  CA  GLU A 346      -0.761  55.282  18.394  1.00  5.76           C  
ATOM   2629  C   GLU A 346       0.253  54.243  17.910  1.00  4.85           C  
ATOM   2630  O   GLU A 346       1.269  54.601  17.306  1.00  4.98           O  
ATOM   2631  CB  GLU A 346      -1.123  56.212  17.225  1.00  4.88           C  
ATOM   2632  CG  GLU A 346      -1.667  55.465  15.981  1.00  6.84           C  
ATOM   2633  CD  GLU A 346      -1.880  56.401  14.804  1.00  9.31           C  
ATOM   2634  OE1 GLU A 346      -1.035  57.295  14.579  1.00 13.13           O  
ATOM   2635  OE2 GLU A 346      -2.901  56.250  14.110  1.00 14.40           O  
ATOM   2636  N   PRO A 347       0.007  52.951  18.187  1.00  5.32           N  
ATOM   2637  CA  PRO A 347       0.900  51.905  17.664  1.00  4.94           C  
ATOM   2638  C   PRO A 347       0.784  51.790  16.145  1.00  5.52           C  
ATOM   2639  O   PRO A 347      -0.329  51.885  15.599  1.00  5.15           O  
ATOM   2640  CB  PRO A 347       0.371  50.627  18.321  1.00  5.61           C  
ATOM   2641  CG  PRO A 347      -0.383  51.109  19.547  1.00  6.62           C  
ATOM   2642  CD  PRO A 347      -1.038  52.399  19.071  1.00  5.57           C  
ATOM   2643  N   ILE A 348       1.925  51.619  15.462  1.00  4.22           N  
ATOM   2644  CA  ILE A 348       1.944  51.477  14.000  1.00  4.55           C  
ATOM   2645  C   ILE A 348       2.792  50.241  13.704  1.00  3.25           C  
ATOM   2646  O   ILE A 348       3.993  50.227  13.966  1.00  3.40           O  
ATOM   2647  CB  ILE A 348       2.552  52.711  13.280  1.00  4.31           C  
ATOM   2648  CG1 ILE A 348       1.722  53.982  13.563  1.00  6.99           C  
ATOM   2649  CG2 ILE A 348       2.653  52.469  11.757  1.00  5.41           C  
ATOM   2650  CD1 ILE A 348       2.440  55.266  13.217  1.00  6.78           C  
ATOM   2651  N   ALA A 349       2.145  49.195  13.220  1.00  3.49           N  
ATOM   2652  CA  ALA A 349       2.859  47.970  12.902  1.00  3.26           C  
ATOM   2653  C   ALA A 349       3.609  48.177  11.602  1.00  4.47           C  
ATOM   2654  O   ALA A 349       3.077  48.797  10.673  1.00  5.55           O  
ATOM   2655  CB  ALA A 349       1.873  46.807  12.759  1.00  3.88           C  
ATOM   2656  N   MET A 350       4.814  47.637  11.526  1.00  3.17           N  
ATOM   2657  CA  MET A 350       5.565  47.614  10.270  1.00  4.28           C  
ATOM   2658  C   MET A 350       5.604  46.159   9.838  1.00  3.37           C  
ATOM   2659  O   MET A 350       6.102  45.306  10.577  1.00  2.92           O  
ATOM   2660  CB  MET A 350       6.972  48.166  10.468  1.00  4.15           C  
ATOM   2661  CG  MET A 350       7.004  49.583  11.081  1.00  4.71           C  
ATOM   2662  SD  MET A 350       6.137  50.821  10.070  1.00 16.68           S  
ATOM   2663  CE  MET A 350       7.009  50.586   8.661  1.00  2.00           C  
ATOM   2664  N   THR A 351       5.054  45.876   8.656  1.00  3.62           N  
ATOM   2665  CA  THR A 351       4.770  44.506   8.262  1.00  3.82           C  
ATOM   2666  C   THR A 351       5.405  44.128   6.938  1.00  3.82           C  
ATOM   2667  O   THR A 351       5.370  44.913   5.984  1.00  4.06           O  
ATOM   2668  CB  THR A 351       3.235  44.301   8.166  1.00  3.70           C  
ATOM   2669  OG1 THR A 351       2.667  44.531   9.467  1.00  5.58           O  
ATOM   2670  CG2 THR A 351       2.890  42.897   7.681  1.00  6.53           C  
ATOM   2671  N   VAL A 352       5.960  42.914   6.875  1.00  3.18           N  
ATOM   2672  CA  VAL A 352       6.404  42.341   5.605  1.00  3.56           C  
ATOM   2673  C   VAL A 352       5.234  41.538   5.043  1.00  5.20           C  
ATOM   2674  O   VAL A 352       4.708  40.646   5.719  1.00  4.46           O  
ATOM   2675  CB  VAL A 352       7.639  41.402   5.748  1.00  3.34           C  
ATOM   2676  CG1 VAL A 352       8.063  40.838   4.383  1.00  2.79           C  
ATOM   2677  CG2 VAL A 352       8.815  42.116   6.454  1.00  4.68           C  
ATOM   2678  N   PRO A 353       4.785  41.890   3.832  1.00  5.94           N  
ATOM   2679  CA  PRO A 353       3.690  41.154   3.239  1.00  7.38           C  
ATOM   2680  C   PRO A 353       4.172  39.762   2.822  1.00  8.77           C  
ATOM   2681  O   PRO A 353       4.961  39.618   1.889  1.00 11.30           O  
ATOM   2682  CB  PRO A 353       3.267  42.018   2.040  1.00  7.52           C  
ATOM   2683  CG  PRO A 353       4.367  42.938   1.776  1.00  6.80           C  
ATOM   2684  CD  PRO A 353       5.262  43.005   2.989  1.00  6.30           C  
ATOM   2685  N   ARG A 354       3.742  38.764   3.584  1.00  8.63           N  
ATOM   2686  CA  ARG A 354       4.010  37.356   3.322  1.00  9.01           C  
ATOM   2687  C   ARG A 354       2.795  36.577   3.756  1.00  9.05           C  
ATOM   2688  O   ARG A 354       1.977  37.076   4.518  1.00 10.57           O  
ATOM   2689  CB  ARG A 354       5.177  36.839   4.140  1.00  8.67           C  
ATOM   2690  CG  ARG A 354       6.471  37.253   3.640  1.00  9.40           C  
ATOM   2691  CD  ARG A 354       7.517  36.196   3.899  1.00 11.07           C  
ATOM   2692  NE  ARG A 354       8.801  36.780   3.560  1.00 11.28           N  
ATOM   2693  CZ  ARG A 354       9.985  36.345   3.972  1.00  9.15           C  
ATOM   2694  NH1 ARG A 354      10.089  35.277   4.764  1.00  2.16           N  
ATOM   2695  NH2 ARG A 354      11.067  37.007   3.577  1.00  7.41           N  
ATOM   2696  N   LYS A 355       2.697  35.347   3.281  1.00  8.96           N  
ATOM   2697  CA  LYS A 355       1.589  34.478   3.634  1.00  9.83           C  
ATOM   2698  C   LYS A 355       2.163  33.095   3.943  1.00  8.94           C  
ATOM   2699  O   LYS A 355       2.478  32.338   3.028  1.00  9.93           O  
ATOM   2700  CB  LYS A 355       0.563  34.417   2.488  1.00 10.52           C  
ATOM   2701  CG  LYS A 355      -0.121  35.760   2.129  1.00 13.03           C  
ATOM   2702  CD  LYS A 355      -1.171  36.184   3.179  1.00 17.49           C  
ATOM   2703  CE  LYS A 355      -1.601  37.668   3.044  1.00 16.98           C  
ATOM   2704  NZ  LYS A 355      -2.618  37.862   1.969  1.00 19.59           N  
ATOM   2705  N   SER A 356       2.319  32.775   5.235  1.00  8.19           N  
ATOM   2706  CA  SER A 356       2.804  31.447   5.632  1.00  6.96           C  
ATOM   2707  C   SER A 356       2.319  31.095   7.021  1.00  5.50           C  
ATOM   2708  O   SER A 356       2.153  31.975   7.867  1.00  5.59           O  
ATOM   2709  CB  SER A 356       4.342  31.420   5.668  1.00  6.97           C  
ATOM   2710  OG  SER A 356       4.806  30.095   5.958  1.00  6.45           O  
ATOM   2711  N   ASP A 357       2.161  29.801   7.270  1.00  4.05           N  
ATOM   2712  CA  ASP A 357       1.819  29.346   8.615  1.00  3.50           C  
ATOM   2713  C   ASP A 357       3.065  28.970   9.382  1.00  3.40           C  
ATOM   2714  O   ASP A 357       2.997  28.637  10.583  1.00  3.34           O  
ATOM   2715  CB  ASP A 357       0.874  28.161   8.544  1.00  3.56           C  
ATOM   2716  CG  ASP A 357      -0.499  28.558   8.076  1.00  3.63           C  
ATOM   2717  OD1 ASP A 357      -0.856  29.742   8.303  1.00  2.79           O  
ATOM   2718  OD2 ASP A 357      -1.186  27.697   7.495  1.00  4.42           O  
ATOM   2719  N   LEU A 358       4.205  29.042   8.697  1.00  3.28           N  
ATOM   2720  CA  LEU A 358       5.487  28.613   9.273  1.00  2.57           C  
ATOM   2721  C   LEU A 358       6.284  29.773   9.782  1.00  3.24           C  
ATOM   2722  O   LEU A 358       6.124  30.901   9.312  1.00  2.00           O  
ATOM   2723  CB  LEU A 358       6.327  27.845   8.242  1.00  2.43           C  
ATOM   2724  CG  LEU A 358       5.728  26.631   7.524  1.00  3.41           C  
ATOM   2725  CD1 LEU A 358       6.800  25.902   6.719  1.00  5.67           C  
ATOM   2726  CD2 LEU A 358       5.096  25.679   8.488  1.00  2.60           C  
ATOM   2727  N   PHE A 359       7.184  29.492  10.732  1.00  2.91           N  
ATOM   2728  CA  PHE A 359       8.015  30.540  11.317  1.00  3.70           C  
ATOM   2729  C   PHE A 359       8.982  30.995  10.235  1.00  3.69           C  
ATOM   2730  O   PHE A 359       9.626  30.153   9.595  1.00  4.72           O  
ATOM   2731  CB  PHE A 359       8.785  29.985  12.523  1.00  3.46           C  
ATOM   2732  CG  PHE A 359       9.743  30.972  13.146  1.00  4.18           C  
ATOM   2733  CD1 PHE A 359       9.277  32.147  13.760  1.00  3.40           C  
ATOM   2734  CD2 PHE A 359      11.114  30.730  13.131  1.00  6.11           C  
ATOM   2735  CE1 PHE A 359      10.174  33.046  14.336  1.00  5.26           C  
ATOM   2736  CE2 PHE A 359      12.001  31.638  13.705  1.00  2.46           C  
ATOM   2737  CZ  PHE A 359      11.532  32.777  14.312  1.00  4.52           C  
ATOM   2738  N   GLN A 360       9.027  32.306   9.989  1.00  4.46           N  
ATOM   2739  CA  GLN A 360       9.859  32.838   8.895  1.00  4.95           C  
ATOM   2740  C   GLN A 360      11.273  33.150   9.395  1.00  5.14           C  
ATOM   2741  O   GLN A 360      11.557  34.273   9.806  1.00  4.80           O  
ATOM   2742  CB  GLN A 360       9.165  34.057   8.251  1.00  4.67           C  
ATOM   2743  CG  GLN A 360       7.818  33.700   7.631  1.00  6.95           C  
ATOM   2744  CD  GLN A 360       7.984  32.721   6.506  1.00 10.14           C  
ATOM   2745  OE1 GLN A 360       8.584  33.043   5.482  1.00 11.34           O  
ATOM   2746  NE2 GLN A 360       7.512  31.489   6.705  1.00  8.98           N  
ATOM   2747  N   GLU A 361      12.154  32.148   9.347  1.00  5.97           N  
ATOM   2748  CA  GLU A 361      13.494  32.261   9.921  1.00  7.87           C  
ATOM   2749  C   GLU A 361      14.321  33.392   9.332  1.00  6.48           C  
ATOM   2750  O   GLU A 361      15.058  34.050  10.054  1.00  6.75           O  
ATOM   2751  CB  GLU A 361      14.276  30.943   9.812  1.00  7.96           C  
ATOM   2752  CG  GLU A 361      13.888  29.912  10.883  1.00 11.34           C  
ATOM   2753  CD  GLU A 361      14.693  28.601  10.812  1.00 13.08           C  
ATOM   2754  OE1 GLU A 361      15.568  28.437   9.922  1.00 16.69           O  
ATOM   2755  OE2 GLU A 361      14.426  27.714  11.666  1.00 20.61           O  
ATOM   2756  N   ASP A 362      14.196  33.618   8.028  1.00  5.95           N  
ATOM   2757  CA  ASP A 362      14.983  34.668   7.372  1.00  5.73           C  
ATOM   2758  C   ASP A 362      14.600  36.062   7.857  1.00  4.80           C  
ATOM   2759  O   ASP A 362      15.462  36.964   7.889  1.00  5.66           O  
ATOM   2760  CB  ASP A 362      14.852  34.574   5.849  1.00  5.82           C  
ATOM   2761  CG  ASP A 362      13.471  34.947   5.366  1.00  8.34           C  
ATOM   2762  OD1 ASP A 362      12.485  34.447   5.935  1.00  8.50           O  
ATOM   2763  OD2 ASP A 362      13.367  35.732   4.412  1.00 12.47           O  
ATOM   2764  N   LEU A 363      13.348  36.246   8.303  1.00  2.71           N  
ATOM   2765  CA  LEU A 363      12.938  37.549   8.846  1.00  2.37           C  
ATOM   2766  C   LEU A 363      13.282  37.702  10.310  1.00  2.17           C  
ATOM   2767  O   LEU A 363      13.452  38.811  10.799  1.00  2.37           O  
ATOM   2768  CB  LEU A 363      11.429  37.765   8.671  1.00  2.00           C  
ATOM   2769  CG  LEU A 363      10.904  37.828   7.240  1.00  3.86           C  
ATOM   2770  CD1 LEU A 363       9.396  38.032   7.289  1.00  4.30           C  
ATOM   2771  CD2 LEU A 363      11.602  38.992   6.478  1.00  4.27           C  
ATOM   2772  N   TYR A 364      13.361  36.569  11.011  1.00  2.45           N  
ATOM   2773  CA  TYR A 364      13.521  36.569  12.466  1.00  2.30           C  
ATOM   2774  C   TYR A 364      14.687  35.709  12.918  1.00  2.25           C  
ATOM   2775  O   TYR A 364      14.482  34.609  13.508  1.00  2.00           O  
ATOM   2776  CB  TYR A 364      12.242  36.028  13.116  1.00  2.47           C  
ATOM   2777  CG  TYR A 364      11.033  36.865  12.813  1.00  3.22           C  
ATOM   2778  CD1 TYR A 364      10.894  38.147  13.366  1.00  3.14           C  
ATOM   2779  CD2 TYR A 364      10.031  36.380  11.976  1.00  3.76           C  
ATOM   2780  CE1 TYR A 364       9.747  38.940  13.091  1.00  4.72           C  
ATOM   2781  CE2 TYR A 364       8.879  37.161  11.694  1.00  2.07           C  
ATOM   2782  CZ  TYR A 364       8.764  38.425  12.250  1.00  3.31           C  
ATOM   2783  OH  TYR A 364       7.639  39.161  11.955  1.00  5.14           O  
ATOM   2784  N   PRO A 365      15.911  36.186  12.658  1.00  2.09           N  
ATOM   2785  CA  PRO A 365      17.081  35.466  13.169  1.00  2.68           C  
ATOM   2786  C   PRO A 365      17.078  35.583  14.695  1.00  2.61           C  
ATOM   2787  O   PRO A 365      16.401  36.452  15.249  1.00  2.50           O  
ATOM   2788  CB  PRO A 365      18.255  36.266  12.587  1.00  2.42           C  
ATOM   2789  CG  PRO A 365      17.694  37.664  12.457  1.00  3.05           C  
ATOM   2790  CD  PRO A 365      16.310  37.401  11.920  1.00  2.54           C  
ATOM   2791  N   PRO A 366      17.829  34.711  15.376  1.00  3.36           N  
ATOM   2792  CA  PRO A 366      17.981  34.890  16.826  1.00  3.84           C  
ATOM   2793  C   PRO A 366      18.378  36.324  17.147  1.00  3.87           C  
ATOM   2794  O   PRO A 366      19.153  36.943  16.394  1.00  3.85           O  
ATOM   2795  CB  PRO A 366      19.083  33.880  17.170  1.00  4.19           C  
ATOM   2796  CG  PRO A 366      18.810  32.756  16.200  1.00  4.90           C  
ATOM   2797  CD  PRO A 366      18.532  33.517  14.892  1.00  4.11           C  
ATOM   2798  N   THR A 367      17.816  36.846  18.239  1.00  3.25           N  
ATOM   2799  CA  THR A 367      17.861  38.264  18.556  1.00  3.69           C  
ATOM   2800  C   THR A 367      18.390  38.505  19.960  1.00  4.01           C  
ATOM   2801  O   THR A 367      18.308  37.609  20.808  1.00  3.18           O  
ATOM   2802  CB  THR A 367      16.441  38.887  18.380  1.00  3.81           C  
ATOM   2803  OG1 THR A 367      16.528  40.312  18.414  1.00  5.41           O  
ATOM   2804  CG2 THR A 367      15.449  38.362  19.462  1.00  5.14           C  
ATOM   2805  N   ALA A 368      18.878  39.718  20.226  1.00  3.53           N  
ATOM   2806  CA  ALA A 368      19.415  40.042  21.546  1.00  4.23           C  
ATOM   2807  C   ALA A 368      18.336  39.828  22.601  1.00  4.36           C  
ATOM   2808  O   ALA A 368      17.228  40.355  22.470  1.00  4.38           O  
ATOM   2809  CB  ALA A 368      19.908  41.462  21.542  1.00  4.28           C  
ATOM   2810  N   GLY A 369      18.644  39.024  23.623  1.00  4.49           N  
ATOM   2811  CA  GLY A 369      17.663  38.632  24.624  1.00  4.34           C  
ATOM   2812  C   GLY A 369      17.794  39.412  25.939  1.00  5.63           C  
ATOM   2813  O   GLY A 369      18.620  40.320  26.049  1.00  6.41           O  
ATOM   2814  N   PRO A 370      16.966  39.059  26.935  1.00  5.69           N  
ATOM   2815  CA  PRO A 370      16.885  39.798  28.195  1.00  7.23           C  
ATOM   2816  C   PRO A 370      17.922  39.403  29.251  1.00  7.64           C  
ATOM   2817  O   PRO A 370      18.025  40.061  30.286  1.00  9.59           O  
ATOM   2818  CB  PRO A 370      15.464  39.496  28.668  1.00  7.56           C  
ATOM   2819  CG  PRO A 370      15.215  38.101  28.184  1.00  7.61           C  
ATOM   2820  CD  PRO A 370      15.957  37.996  26.847  1.00  6.21           C  
ATOM   2821  N   ASP A 371      18.701  38.353  29.016  1.00  7.12           N  
ATOM   2822  CA  ASP A 371      19.692  37.930  30.033  1.00  6.54           C  
ATOM   2823  C   ASP A 371      21.039  38.627  29.765  1.00  5.65           C  
ATOM   2824  O   ASP A 371      21.586  38.532  28.664  1.00  5.64           O  
ATOM   2825  CB  ASP A 371      19.847  36.390  30.018  1.00  6.55           C  
ATOM   2826  CG  ASP A 371      20.526  35.826  31.285  1.00 10.33           C  
ATOM   2827  OD1 ASP A 371      20.556  36.514  32.336  1.00 12.80           O  
ATOM   2828  OD2 ASP A 371      21.006  34.653  31.250  1.00 12.81           O  
ATOM   2829  N   PRO A 372      21.608  39.332  30.776  1.00  4.80           N  
ATOM   2830  CA  PRO A 372      22.924  39.955  30.507  1.00  3.49           C  
ATOM   2831  C   PRO A 372      24.037  38.937  30.233  1.00  3.57           C  
ATOM   2832  O   PRO A 372      24.071  37.848  30.837  1.00  4.40           O  
ATOM   2833  CB  PRO A 372      23.261  40.723  31.819  1.00  3.56           C  
ATOM   2834  CG  PRO A 372      22.054  40.670  32.654  1.00  6.76           C  
ATOM   2835  CD  PRO A 372      21.123  39.595  32.140  1.00  5.14           C  
ATOM   2836  N   ALA A 373      24.948  39.329  29.352  1.00  3.05           N  
ATOM   2837  CA  ALA A 373      26.117  38.507  28.999  1.00  3.04           C  
ATOM   2838  C   ALA A 373      27.289  38.702  29.966  1.00  3.79           C  
ATOM   2839  O   ALA A 373      28.192  37.862  30.020  1.00  3.16           O  
ATOM   2840  CB  ALA A 373      26.566  38.843  27.552  1.00  2.61           C  
ATOM   2841  N   LEU A 374      27.282  39.810  30.714  1.00  3.87           N  
ATOM   2842  CA  LEU A 374      28.364  40.111  31.659  1.00  3.56           C  
ATOM   2843  C   LEU A 374      27.789  40.742  32.919  1.00  3.94           C  
ATOM   2844  O   LEU A 374      26.734  41.373  32.864  1.00  3.51           O  
ATOM   2845  CB  LEU A 374      29.311  41.146  31.021  1.00  4.70           C  
ATOM   2846  CG  LEU A 374      30.179  40.732  29.822  1.00  3.70           C  
ATOM   2847  CD1 LEU A 374      30.880  41.984  29.239  1.00  6.17           C  
ATOM   2848  CD2 LEU A 374      31.191  39.621  30.216  1.00  6.70           C  
ATOM   2849  N   THR A 375      28.480  40.595  34.053  1.00  3.31           N  
ATOM   2850  CA  THR A 375      28.152  41.431  35.233  1.00  3.65           C  
ATOM   2851  C   THR A 375      28.767  42.818  35.041  1.00  3.48           C  
ATOM   2852  O   THR A 375      29.673  42.997  34.227  1.00  3.61           O  
ATOM   2853  CB  THR A 375      28.728  40.865  36.541  1.00  3.58           C  
ATOM   2854  OG1 THR A 375      30.155  40.874  36.481  1.00  4.14           O  
ATOM   2855  CG2 THR A 375      28.292  39.436  36.754  1.00  5.33           C  
ATOM   2856  N   ALA A 376      28.261  43.803  35.783  1.00  3.39           N  
ATOM   2857  CA  ALA A 376      28.841  45.145  35.756  1.00  2.92           C  
ATOM   2858  C   ALA A 376      30.345  45.125  36.024  1.00  3.74           C  
ATOM   2859  O   ALA A 376      31.135  45.694  35.268  1.00  4.41           O  
ATOM   2860  CB  ALA A 376      28.100  46.062  36.781  1.00  2.58           C  
ATOM   2861  N   GLU A 377      30.752  44.422  37.080  1.00  3.98           N  
ATOM   2862  CA  GLU A 377      32.163  44.373  37.450  1.00  5.09           C  
ATOM   2863  C   GLU A 377      33.045  43.705  36.390  1.00  4.29           C  
ATOM   2864  O   GLU A 377      34.146  44.192  36.104  1.00  5.12           O  
ATOM   2865  CB  GLU A 377      32.310  43.695  38.816  1.00  6.55           C  
ATOM   2866  CG  GLU A 377      31.888  44.633  39.970  1.00 11.96           C  
ATOM   2867  CD  GLU A 377      32.709  45.936  40.044  1.00 20.10           C  
ATOM   2868  OE1 GLU A 377      33.922  45.942  39.708  1.00 23.69           O  
ATOM   2869  OE2 GLU A 377      32.140  46.970  40.443  1.00 24.54           O  
ATOM   2870  N   GLU A 378      32.532  42.644  35.762  1.00  4.13           N  
ATOM   2871  CA  GLU A 378      33.238  41.958  34.669  1.00  4.25           C  
ATOM   2872  C   GLU A 378      33.487  42.928  33.512  1.00  3.98           C  
ATOM   2873  O   GLU A 378      34.609  43.000  32.973  1.00  4.45           O  
ATOM   2874  CB  GLU A 378      32.390  40.781  34.155  1.00  4.57           C  
ATOM   2875  CG  GLU A 378      32.526  39.548  35.029  1.00  6.63           C  
ATOM   2876  CD  GLU A 378      31.541  38.432  34.685  1.00  6.92           C  
ATOM   2877  OE1 GLU A 378      30.661  38.638  33.814  1.00  5.88           O  
ATOM   2878  OE2 GLU A 378      31.653  37.340  35.311  1.00 10.86           O  
ATOM   2879  N   TRP A 379      32.438  43.664  33.139  1.00  2.98           N  
ATOM   2880  CA  TRP A 379      32.557  44.637  32.044  1.00  3.40           C  
ATOM   2881  C   TRP A 379      33.531  45.773  32.421  1.00  3.89           C  
ATOM   2882  O   TRP A 379      34.422  46.136  31.642  1.00  4.18           O  
ATOM   2883  CB  TRP A 379      31.187  45.191  31.643  1.00  3.51           C  
ATOM   2884  CG  TRP A 379      31.297  46.131  30.499  1.00  3.16           C  
ATOM   2885  CD1 TRP A 379      31.467  45.810  29.172  1.00  3.77           C  
ATOM   2886  CD2 TRP A 379      31.271  47.564  30.569  1.00  3.28           C  
ATOM   2887  NE1 TRP A 379      31.562  46.965  28.424  1.00  3.23           N  
ATOM   2888  CE2 TRP A 379      31.432  48.049  29.252  1.00  2.63           C  
ATOM   2889  CE3 TRP A 379      31.138  48.485  31.629  1.00  4.29           C  
ATOM   2890  CZ2 TRP A 379      31.470  49.424  28.946  1.00  3.60           C  
ATOM   2891  CZ3 TRP A 379      31.149  49.880  31.320  1.00  4.64           C  
ATOM   2892  CH2 TRP A 379      31.322  50.321  29.987  1.00  4.49           C  
ATOM   2893  N   LEU A 380      33.362  46.328  33.617  1.00  5.06           N  
ATOM   2894  CA  LEU A 380      34.245  47.405  34.078  1.00  6.23           C  
ATOM   2895  C   LEU A 380      35.698  46.964  34.124  1.00  6.49           C  
ATOM   2896  O   LEU A 380      36.601  47.764  33.830  1.00  6.96           O  
ATOM   2897  CB  LEU A 380      33.784  47.932  35.437  1.00  5.67           C  
ATOM   2898  CG  LEU A 380      32.491  48.753  35.428  1.00  7.35           C  
ATOM   2899  CD1 LEU A 380      31.945  48.955  36.851  1.00  8.75           C  
ATOM   2900  CD2 LEU A 380      32.688  50.108  34.723  1.00  7.06           C  
ATOM   2901  N   GLY A 381      35.920  45.685  34.413  1.00  6.26           N  
ATOM   2902  CA  GLY A 381      37.281  45.133  34.482  1.00  7.43           C  
ATOM   2903  C   GLY A 381      37.914  44.893  33.118  1.00  8.15           C  
ATOM   2904  O   GLY A 381      39.089  44.492  33.032  1.00  9.19           O  
ATOM   2905  N   GLY A 382      37.133  45.119  32.055  1.00  7.60           N  
ATOM   2906  CA  GLY A 382      37.626  45.071  30.684  1.00  7.15           C  
ATOM   2907  C   GLY A 382      37.111  43.947  29.790  1.00  8.26           C  
ATOM   2908  O   GLY A 382      37.532  43.864  28.635  1.00  8.34           O  
ATOM   2909  N   ARG A 383      36.207  43.092  30.292  1.00  6.94           N  
ATOM   2910  CA  ARG A 383      35.638  42.012  29.459  1.00  7.09           C  
ATOM   2911  C   ARG A 383      34.631  42.626  28.485  1.00  5.36           C  
ATOM   2912  O   ARG A 383      33.943  43.580  28.843  1.00  4.29           O  
ATOM   2913  CB  ARG A 383      34.943  40.913  30.306  1.00  7.21           C  
ATOM   2914  CG  ARG A 383      35.779  39.648  30.665  1.00 12.21           C  
ATOM   2915  CD  ARG A 383      34.913  38.462  31.165  1.00 11.16           C  
ATOM   2916  NE  ARG A 383      34.246  37.705  30.102  1.00 14.56           N  
ATOM   2917  CZ  ARG A 383      33.249  36.831  30.277  1.00 17.48           C  
ATOM   2918  NH1 ARG A 383      32.746  36.592  31.476  1.00 16.32           N  
ATOM   2919  NH2 ARG A 383      32.730  36.198  29.229  1.00 21.14           N  
ATOM   2920  N   ASP A 384      34.578  42.099  27.256  1.00  4.58           N  
ATOM   2921  CA  ASP A 384      33.506  42.442  26.298  1.00  4.20           C  
ATOM   2922  C   ASP A 384      32.758  41.171  25.926  1.00  4.24           C  
ATOM   2923  O   ASP A 384      33.348  40.075  25.900  1.00  3.58           O  
ATOM   2924  CB  ASP A 384      34.082  43.024  25.005  1.00  4.87           C  
ATOM   2925  CG  ASP A 384      34.730  44.385  25.203  1.00  6.42           C  
ATOM   2926  OD1 ASP A 384      34.103  45.211  25.868  1.00  7.79           O  
ATOM   2927  OD2 ASP A 384      35.858  44.575  24.663  1.00  9.92           O  
ATOM   2928  N   ALA A 385      31.476  41.328  25.605  1.00  4.18           N  
ATOM   2929  CA  ALA A 385      30.658  40.202  25.147  1.00  4.02           C  
ATOM   2930  C   ALA A 385      29.446  40.692  24.390  1.00  3.72           C  
ATOM   2931  O   ALA A 385      28.804  41.675  24.775  1.00  4.69           O  
ATOM   2932  CB  ALA A 385      30.220  39.332  26.322  1.00  4.60           C  
ATOM   2933  N   GLY A 386      29.104  39.981  23.323  1.00  3.47           N  
ATOM   2934  CA  GLY A 386      27.868  40.291  22.592  1.00  3.68           C  
ATOM   2935  C   GLY A 386      26.649  39.866  23.392  1.00  4.05           C  
ATOM   2936  O   GLY A 386      26.770  39.082  24.339  1.00  3.83           O  
ATOM   2937  N   PRO A 387      25.452  40.340  22.996  1.00  4.11           N  
ATOM   2938  CA  PRO A 387      24.248  39.979  23.742  1.00  3.72           C  
ATOM   2939  C   PRO A 387      23.986  38.470  23.697  1.00  3.39           C  
ATOM   2940  O   PRO A 387      24.326  37.793  22.720  1.00  2.97           O  
ATOM   2941  CB  PRO A 387      23.130  40.747  23.003  1.00  4.21           C  
ATOM   2942  CG  PRO A 387      23.673  41.020  21.616  1.00  6.41           C  
ATOM   2943  CD  PRO A 387      25.161  41.217  21.840  1.00  5.57           C  
ATOM   2944  N   LEU A 388      23.416  37.935  24.775  1.00  3.20           N  
ATOM   2945  CA  LEU A 388      22.970  36.538  24.766  1.00  2.61           C  
ATOM   2946  C   LEU A 388      21.692  36.487  23.922  1.00  3.56           C  
ATOM   2947  O   LEU A 388      20.734  37.222  24.188  1.00  4.36           O  
ATOM   2948  CB  LEU A 388      22.666  36.055  26.183  1.00  3.30           C  
ATOM   2949  CG  LEU A 388      23.795  36.113  27.211  1.00  2.57           C  
ATOM   2950  CD1 LEU A 388      23.312  35.373  28.490  1.00  3.52           C  
ATOM   2951  CD2 LEU A 388      25.029  35.417  26.657  1.00  6.03           C  
ATOM   2952  N   LEU A 389      21.691  35.607  22.926  1.00  2.83           N  
ATOM   2953  CA  LEU A 389      20.620  35.595  21.910  1.00  2.96           C  
ATOM   2954  C   LEU A 389      19.541  34.598  22.271  1.00  2.82           C  
ATOM   2955  O   LEU A 389      19.799  33.575  22.952  1.00  3.64           O  
ATOM   2956  CB  LEU A 389      21.185  35.221  20.524  1.00  2.39           C  
ATOM   2957  CG  LEU A 389      22.343  36.090  20.018  1.00  3.29           C  
ATOM   2958  CD1 LEU A 389      22.739  35.602  18.617  1.00  4.80           C  
ATOM   2959  CD2 LEU A 389      21.947  37.542  19.955  1.00  4.69           C  
ATOM   2960  N   ILE A 390      18.319  34.906  21.802  1.00  2.41           N  
ATOM   2961  CA  ILE A 390      17.170  34.029  21.989  1.00  2.55           C  
ATOM   2962  C   ILE A 390      16.460  33.830  20.660  1.00  2.00           C  
ATOM   2963  O   ILE A 390      16.597  34.652  19.753  1.00  2.00           O  
ATOM   2964  CB  ILE A 390      16.150  34.645  23.009  1.00  2.38           C  
ATOM   2965  CG1 ILE A 390      15.615  35.988  22.499  1.00  3.56           C  
ATOM   2966  CG2 ILE A 390      16.802  34.748  24.400  1.00  3.96           C  
ATOM   2967  CD1 ILE A 390      14.499  36.621  23.347  1.00  4.13           C  
ATOM   2968  N   SER A 391      15.639  32.794  20.593  1.00  2.00           N  
ATOM   2969  CA  SER A 391      14.784  32.557  19.425  1.00  2.00           C  
ATOM   2970  C   SER A 391      13.440  33.243  19.636  1.00  2.64           C  
ATOM   2971  O   SER A 391      12.896  33.231  20.751  1.00  3.55           O  
ATOM   2972  CB  SER A 391      14.555  31.063  19.223  1.00  2.00           C  
ATOM   2973  OG  SER A 391      13.626  30.809  18.151  1.00  2.00           O  
ATOM   2974  N   LEU A 392      12.916  33.864  18.583  1.00  2.42           N  
ATOM   2975  CA  LEU A 392      11.567  34.441  18.652  1.00  2.87           C  
ATOM   2976  C   LEU A 392      10.454  33.449  18.299  1.00  4.73           C  
ATOM   2977  O   LEU A 392       9.259  33.807  18.358  1.00  6.06           O  
ATOM   2978  CB  LEU A 392      11.466  35.651  17.725  1.00  3.12           C  
ATOM   2979  CG  LEU A 392      12.331  36.825  18.149  1.00  3.93           C  
ATOM   2980  CD1 LEU A 392      12.327  37.916  17.058  1.00  5.14           C  
ATOM   2981  CD2 LEU A 392      11.830  37.387  19.432  1.00  4.38           C  
ATOM   2982  N   LYS A 393      10.823  32.221  17.944  1.00  3.86           N  
ATOM   2983  CA  LYS A 393       9.839  31.221  17.532  1.00  5.73           C  
ATOM   2984  C   LYS A 393       8.887  30.895  18.695  1.00  6.77           C  
ATOM   2985  O   LYS A 393       9.308  30.819  19.847  1.00  6.36           O  
ATOM   2986  CB  LYS A 393      10.543  29.960  17.019  1.00  5.09           C  
ATOM   2987  CG  LYS A 393       9.612  28.975  16.363  1.00  6.95           C  
ATOM   2988  CD  LYS A 393      10.357  27.752  15.894  1.00  9.96           C  
ATOM   2989  CE  LYS A 393       9.361  26.702  15.419  1.00 11.36           C  
ATOM   2990  NZ  LYS A 393       9.964  25.344  15.235  1.00 14.71           N  
ATOM   2991  N   ASP A 394       7.595  30.742  18.393  1.00  7.89           N  
ATOM   2992  CA  ASP A 394       6.651  30.289  19.401  1.00  9.36           C  
ATOM   2993  C   ASP A 394       7.254  29.108  20.144  1.00  9.47           C  
ATOM   2994  O   ASP A 394       7.719  28.144  19.524  1.00 10.57           O  
ATOM   2995  CB  ASP A 394       5.347  29.818  18.758  1.00  9.39           C  
ATOM   2996  CG  ASP A 394       4.366  30.943  18.480  1.00 12.34           C  
ATOM   2997  OD1 ASP A 394       4.646  32.113  18.801  1.00 13.64           O  
ATOM   2998  OD2 ASP A 394       3.277  30.624  17.941  1.00 16.15           O  
ATOM   2999  N   GLY A 395       7.211  29.155  21.471  1.00  9.63           N  
ATOM   3000  CA  GLY A 395       7.637  27.984  22.231  1.00 10.10           C  
ATOM   3001  C   GLY A 395       8.976  28.180  22.918  1.00 10.59           C  
ATOM   3002  O   GLY A 395       9.265  27.506  23.922  1.00 11.49           O  
ATOM   3003  N   TYR A 396       9.799  29.094  22.401  1.00 10.46           N  
ATOM   3004  CA  TYR A 396      11.042  29.439  23.084  1.00 10.04           C  
ATOM   3005  C   TYR A 396      10.713  30.384  24.239  1.00 11.25           C  
ATOM   3006  O   TYR A 396      10.250  31.502  24.010  1.00 11.22           O  
ATOM   3007  CB  TYR A 396      12.021  30.107  22.132  1.00  9.28           C  
ATOM   3008  CG  TYR A 396      13.396  30.272  22.746  1.00  9.56           C  
ATOM   3009  CD1 TYR A 396      14.391  29.306  22.537  1.00  9.04           C  
ATOM   3010  CD2 TYR A 396      13.700  31.382  23.528  1.00  8.51           C  
ATOM   3011  CE1 TYR A 396      15.666  29.452  23.109  1.00  9.75           C  
ATOM   3012  CE2 TYR A 396      14.970  31.535  24.102  1.00  9.13           C  
ATOM   3013  CZ  TYR A 396      15.942  30.576  23.888  1.00 10.42           C  
ATOM   3014  OH  TYR A 396      17.189  30.741  24.485  1.00  7.01           O  
ATOM   3015  N   VAL A 397      10.931  29.943  25.477  1.00 11.95           N  
ATOM   3016  CA  VAL A 397      10.598  30.798  26.626  1.00 13.25           C  
ATOM   3017  C   VAL A 397      11.782  31.704  26.948  1.00 13.61           C  
ATOM   3018  O   VAL A 397      12.893  31.203  27.206  1.00 13.45           O  
ATOM   3019  CB  VAL A 397      10.206  29.967  27.875  1.00 13.68           C  
ATOM   3020  CG1 VAL A 397       9.647  30.885  28.975  1.00 14.72           C  
ATOM   3021  CG2 VAL A 397       9.193  28.869  27.502  1.00 13.53           C  
ATOM   3022  N   PRO A 398      11.572  33.037  26.950  1.00 14.23           N  
ATOM   3023  CA  PRO A 398      12.739  33.878  27.238  1.00 14.30           C  
ATOM   3024  C   PRO A 398      13.220  33.678  28.688  1.00 14.69           C  
ATOM   3025  O   PRO A 398      12.446  33.214  29.539  1.00 14.01           O  
ATOM   3026  CB  PRO A 398      12.222  35.307  26.998  1.00 14.69           C  
ATOM   3027  CG  PRO A 398      10.768  35.206  27.254  1.00 16.36           C  
ATOM   3028  CD  PRO A 398      10.354  33.847  26.740  1.00 14.46           C  
ATOM   3029  N   PRO A 399      14.505  33.971  28.949  1.00 15.63           N  
ATOM   3030  CA  PRO A 399      15.089  33.920  30.297  1.00 16.87           C  
ATOM   3031  C   PRO A 399      14.332  34.833  31.249  1.00 17.11           C  
ATOM   3032  O   PRO A 399      13.780  35.844  30.814  1.00 16.93           O  
ATOM   3033  CB  PRO A 399      16.495  34.507  30.102  1.00 16.96           C  
ATOM   3034  CG  PRO A 399      16.792  34.361  28.652  1.00 16.98           C  
ATOM   3035  CD  PRO A 399      15.496  34.323  27.912  1.00 15.70           C  
ATOM   3036  N   LYS A 400      14.293  34.470  32.532  1.00 18.26           N  
ATOM   3037  CA  LYS A 400      13.771  35.385  33.546  1.00 18.94           C  
ATOM   3038  C   LYS A 400      14.761  36.509  33.797  1.00 19.79           C  
ATOM   3039  O   LYS A 400      15.974  36.314  33.699  1.00 19.25           O  
ATOM   3040  CB  LYS A 400      13.473  34.652  34.849  1.00 19.10           C  
ATOM   3041  CG  LYS A 400      12.389  33.599  34.687  1.00 19.49           C  
ATOM   3042  CD  LYS A 400      11.968  33.042  36.022  1.00 22.61           C  
ATOM   3043  CE  LYS A 400      10.849  32.035  35.854  1.00 24.43           C  
ATOM   3044  NZ  LYS A 400      10.230  31.735  37.189  1.00 26.21           N  
ATOM   3045  N   SER A 401      14.234  37.682  34.131  1.00 20.64           N  
ATOM   3046  CA  SER A 401      15.068  38.841  34.441  1.00 21.12           C  
ATOM   3047  C   SER A 401      15.696  38.674  35.829  1.00 22.16           C  
ATOM   3048  O   SER A 401      15.181  37.937  36.669  1.00 22.05           O  
ATOM   3049  CB  SER A 401      14.239  40.127  34.352  1.00 21.41           C  
ATOM   3050  OG  SER A 401      12.998  40.009  35.038  1.00 20.14           O  
ATOM   3051  N   ARG A 402      16.827  39.327  36.060  1.00 23.34           N  
ATOM   3052  CA  ARG A 402      17.466  39.256  37.373  1.00 23.99           C  
ATOM   3053  C   ARG A 402      17.013  40.463  38.183  1.00 24.49           C  
ATOM   3054  O   ARG A 402      16.695  41.507  37.602  1.00 24.96           O  
ATOM   3055  CB  ARG A 402      18.987  39.254  37.236  1.00 24.58           C  
ATOM   3056  CG  ARG A 402      19.529  38.188  36.286  1.00 26.39           C  
ATOM   3057  CD  ARG A 402      21.037  38.127  36.313  1.00 28.92           C  
ATOM   3058  NE  ARG A 402      21.522  37.628  37.600  1.00 31.44           N  
ATOM   3059  CZ  ARG A 402      21.775  36.347  37.875  1.00 30.79           C  
ATOM   3060  NH1 ARG A 402      21.611  35.409  36.955  1.00 31.77           N  
ATOM   3061  NH2 ARG A 402      22.202  36.005  39.081  1.00 30.71           N  
TER    3062      ARG A 402                                                      
HETATM 3063  O   HOH A 403      17.726  30.080   9.683  1.00 20.02           O  
HETATM 3064  O   HOH A 404       7.418  26.537  11.908  1.00  2.00           O  
HETATM 3065  O   HOH A 405      28.150  66.227  15.602  1.00  2.00           O  
HETATM 3066  O   HOH A 406      31.192  63.603  19.911  1.00  2.00           O  
HETATM 3067  O   HOH A 407      12.493  46.127  28.790  1.00  2.00           O  
HETATM 3068  O   HOH A 408      15.233  40.950  24.188  1.00  3.56           O  
HETATM 3069  O   HOH A 409      14.881  38.754  14.826  1.00  2.00           O  
HETATM 3070  O   HOH A 410      40.330  51.751  25.754  1.00  2.00           O  
HETATM 3071  O   HOH A 411      23.785  69.439  10.476  1.00  4.83           O  
HETATM 3072  O   HOH A 412      31.519  64.238  28.037  1.00  2.01           O  
HETATM 3073  O   HOH A 413      21.017  59.628  22.385  1.00  3.71           O  
HETATM 3074  O   HOH A 414      18.492  52.296  26.638  1.00  2.00           O  
HETATM 3075  O   HOH A 415      22.916  39.973  26.849  1.00  2.00           O  
HETATM 3076  O   HOH A 416      19.759  65.381  12.696  1.00  2.00           O  
HETATM 3077  O   HOH A 417      26.195  43.240  38.026  1.00  2.00           O  
HETATM 3078  O   HOH A 418      33.085  56.540   5.539  1.00  7.36           O  
HETATM 3079  O   HOH A 419       9.889  47.889  16.695  1.00  2.00           O  
HETATM 3080  O   HOH A 420      27.632  68.135  13.771  1.00  5.83           O  
HETATM 3081  O   HOH A 421      13.501  40.443  13.090  1.00  2.48           O  
HETATM 3082  O   HOH A 422      12.331  59.654  25.757  1.00  2.97           O  
HETATM 3083  O   HOH A 423      28.852  43.388  39.144  1.00  3.28           O  
HETATM 3084  O   HOH A 424       7.608  65.576  33.053  1.00  2.32           O  
HETATM 3085  O   HOH A 425      15.231  43.059  25.689  1.00 10.44           O  
HETATM 3086  O   HOH A 426      36.133  57.372  34.234  1.00  5.07           O  
HETATM 3087  O   HOH A 427      31.877  47.285  19.802  1.00  4.42           O  
HETATM 3088  O   HOH A 428      30.973  44.245  26.151  1.00 16.18           O  
HETATM 3089  O   HOH A 429      36.729  56.615  31.492  1.00 10.29           O  
HETATM 3090  O   HOH A 430      39.312  57.398   8.769  1.00 14.09           O  
HETATM 3091  O   HOH A 431       8.624  43.337   1.247  1.00  9.24           O  
HETATM 3092  O   HOH A 432      16.362  50.758  26.353  1.00  5.56           O  
HETATM 3093  O   HOH A 433      22.633  73.422  22.860  1.00  9.36           O  
HETATM 3094  O   HOH A 434      12.557  46.075  11.392  1.00  2.01           O  
HETATM 3095  O   HOH A 435      20.900  41.623  25.812  1.00  2.74           O  
HETATM 3096  O   HOH A 436       3.143  43.309  22.027  1.00  9.43           O  
HETATM 3097  O   HOH A 437      17.665  34.426   9.593  1.00 16.11           O  
HETATM 3098  O   HOH A 438       3.296  61.748   5.581  1.00 10.72           O  
HETATM 3099  O   HOH A 439      37.136  46.903  24.465  1.00  7.51           O  
HETATM 3100  O   HOH A 440      21.215  65.775  27.873  1.00 10.62           O  
HETATM 3101  O   HOH A 441      19.483  41.637  18.055  1.00  3.72           O  
HETATM 3102  O   HOH A 442      22.617  62.886  37.697  1.00  2.00           O  
HETATM 3103  O   HOH A 443      38.133  58.816  31.004  1.00 15.87           O  
HETATM 3104  O   HOH A 444      20.741  55.682  20.028  1.00 14.66           O  
HETATM 3105  O   HOH A 445      -2.030  24.134   5.280  1.00 21.07           O  
HETATM 3106  O   HOH A 446      20.698  39.222  16.130  1.00 14.82           O  
HETATM 3107  O   HOH A 447      10.759  52.202  22.941  1.00  3.79           O  
HETATM 3108  O   HOH A 448      22.569  65.440  39.925  1.00  2.50           O  
HETATM 3109  O   HOH A 449      34.674  66.401   1.980  1.00 19.45           O  
HETATM 3110  O   HOH A 450      17.915  54.780  25.407  1.00 19.96           O  
HETATM 3111  O   HOH A 451       4.334  29.241  12.877  1.00 26.88           O  
HETATM 3112  O   HOH A 452      -5.078  63.052  39.901  1.00 22.55           O  
HETATM 3113  O   HOH A 453      18.918  60.861  46.372  1.00 23.75           O  
HETATM 3114  O   HOH A 454      -5.972  64.250  31.260  1.00  6.25           O  
HETATM 3115  O   HOH A 455      -2.901  61.555  36.249  1.00  5.80           O  
HETATM 3116  O   HOH A 456      37.157  63.009  30.871  1.00  9.30           O  
HETATM 3117  O   HOH A 457       1.945  32.999  10.242  1.00 15.23           O  
HETATM 3118  O   HOH A 458       0.044  48.303  22.277  1.00  3.00           O  
HETATM 3119  O   HOH A 459      39.057  56.253  11.165  1.00 10.98           O  
HETATM 3120  O   HOH A 460      21.679  33.268  24.515  1.00 20.60           O  
HETATM 3121  O   HOH A 461      -2.226  48.247  20.716  1.00  4.23           O  
HETATM 3122  O   HOH A 462      13.409  47.087  26.296  1.00  6.43           O  
HETATM 3123  O   HOH A 463      37.458  64.652   4.226  1.00 12.35           O  
HETATM 3124  O   HOH A 464      19.729  33.769  26.308  1.00  7.85           O  
HETATM 3125  O   HOH A 465      -5.669  67.969  29.910  1.00 20.85           O  
HETATM 3126  O   HOH A 466      12.528  46.125  14.861  1.00  8.68           O  
HETATM 3127  O   HOH A 467      19.924  63.477  47.876  1.00 15.27           O  
HETATM 3128  O   HOH A 468      10.567  52.198  42.077  1.00  4.44           O  
HETATM 3129  O   HOH A 469      39.169  58.594  13.029  1.00  7.70           O  
HETATM 3130  O   HOH A 470      12.405  49.508  25.014  1.00  2.28           O  
HETATM 3131  O   HOH A 471      22.494  51.458  16.839  1.00  5.55           O  
HETATM 3132  O   HOH A 472       3.221  52.787  42.927  1.00  7.03           O  
HETATM 3133  O   HOH A 473      16.132  39.812   8.711  1.00 12.36           O  
HETATM 3134  O   HOH A 474       4.366  52.200   4.937  1.00 10.22           O  
HETATM 3135  O   HOH A 475       1.779  55.282  35.197  1.00  6.19           O  
HETATM 3136  O   HOH A 476      13.215  51.924  26.154  1.00  2.00           O  
HETATM 3137  O   HOH A 477      36.185  48.641  22.463  1.00  3.67           O  
HETATM 3138  O   HOH A 478      29.113  36.027  28.167  1.00 15.79           O  
HETATM 3139  O   HOH A 479       3.980  58.940  11.030  1.00  3.94           O  
HETATM 3140  O   HOH A 480      13.268  41.966  22.329  1.00  2.00           O  
HETATM 3141  O   HOH A 481      27.296  75.749  12.949  1.00 11.72           O  
HETATM 3142  O   HOH A 482      26.313  68.415   4.632  1.00  6.02           O  
HETATM 3143  O   HOH A 483      12.167  57.289  24.130  1.00  9.61           O  
HETATM 3144  O   HOH A 484      14.859  43.909  20.779  1.00  6.21           O  
HETATM 3145  O   HOH A 485      19.147  36.612  26.614  1.00  2.42           O  
HETATM 3146  O   HOH A 486      16.290  41.925  20.463  1.00  4.78           O  
HETATM 3147  O   HOH A 487      11.205  34.261  22.697  1.00 16.90           O  
HETATM 3148  O   HOH A 488      21.177  43.822  23.986  1.00  3.06           O  
HETATM 3149  O   HOH A 489       8.992  60.960  36.919  1.00  9.59           O  
HETATM 3150  O   HOH A 490      25.268  67.949  26.578  1.00  5.61           O  
HETATM 3151  O   HOH A 491      25.903  37.996  20.483  1.00  2.00           O  
HETATM 3152  O   HOH A 492       8.729  67.044  29.993  1.00  3.29           O  
HETATM 3153  O   HOH A 493      12.234  56.219  21.207  1.00  9.73           O  
HETATM 3154  O   HOH A 494       2.990  63.612  44.969  1.00  5.90           O  
HETATM 3155  O   HOH A 495      25.260  39.079  39.110  1.00 22.62           O  
HETATM 3156  O   HOH A 496      34.832  47.250  20.221  1.00 12.75           O  
HETATM 3157  O   HOH A 497      -0.236  60.367  39.685  1.00 10.51           O  
HETATM 3158  O   HOH A 498      17.965  65.357  10.839  1.00  5.90           O  
HETATM 3159  O   HOH A 499      22.946  75.552   7.982  1.00 21.26           O  
HETATM 3160  O   HOH A 500      18.047  43.798  18.830  1.00 13.92           O  
HETATM 3161  O   HOH A 501      22.542  66.925  25.922  1.00 12.40           O  
HETATM 3162  O   HOH A 502      21.270  73.348   8.891  1.00 12.56           O  
HETATM 3163  O   HOH A 503      20.834  51.348  25.060  1.00 12.94           O  
HETATM 3164  O   HOH A 504      24.260  49.420  18.648  1.00 23.60           O  
HETATM 3165  O   HOH A 505      23.666  75.898  23.364  1.00 17.76           O  
HETATM 3166  O   HOH A 506      26.397  75.678  24.115  1.00  8.77           O  
HETATM 3167  O   HOH A 507      10.853  41.378  33.579  1.00  9.86           O  
HETATM 3168  O   HOH A 508      22.114  47.514  31.230  1.00  7.31           O  
HETATM 3169  O   HOH A 509      23.366  56.842  43.741  1.00  6.32           O  
HETATM 3170  O   HOH A 510      32.599  54.377  41.949  1.00 13.22           O  
HETATM 3171  O   HOH A 511      32.916  64.089   4.573  1.00  9.57           O  
HETATM 3172  O   HOH A 512      -6.011  53.398  28.401  1.00 10.83           O  
HETATM 3173  O   HOH A 513       0.530  65.380  33.550  1.00  7.49           O  
HETATM 3174  O   HOH A 514      -0.428  24.981   7.904  1.00  7.57           O  
HETATM 3175  O   HOH A 515      20.932  58.763  45.849  1.00 13.05           O  
HETATM 3176  O   HOH A 516      12.858  28.220  18.942  1.00  9.65           O  
HETATM 3177  O   HOH A 517      28.607  45.507  40.967  1.00  7.01           O  
HETATM 3178  O   HOH A 518       6.832  68.334  32.683  1.00 12.70           O  
HETATM 3179  O   HOH A 519      28.962  68.795  36.097  1.00 11.47           O  
HETATM 3180  O   HOH A 520      12.670  53.996  22.289  1.00 14.16           O  
HETATM 3181  O   HOH A 521      24.167  59.540  43.415  1.00  2.29           O  
HETATM 3182  O   HOH A 522      39.076  49.188  28.607  1.00 15.19           O  
HETATM 3183  O   HOH A 523       8.074  35.701  20.302  1.00 14.16           O  
HETATM 3184  O   HOH A 524      38.479  49.850  21.568  1.00  7.07           O  
HETATM 3185  O   HOH A 525      25.458  59.265  18.912  1.00  2.42           O  
HETATM 3186  O   HOH A 526      11.516  60.389   7.867  1.00 11.96           O  
HETATM 3187  O   HOH A 527      26.459  69.941  11.103  1.00  8.57           O  
HETATM 3188  O   HOH A 528      25.744  70.118  13.897  1.00  4.47           O  
HETATM 3189  O   HOH A 529       3.788  42.071  24.319  1.00  7.05           O  
HETATM 3190  O   HOH A 530      34.161  58.084  37.516  1.00 12.32           O  
HETATM 3191  O   HOH A 531      19.086  43.152   5.185  1.00 11.17           O  
HETATM 3192  O   HOH A 532      17.981  31.822  26.987  1.00 10.47           O  
HETATM 3193  O   HOH A 533      25.258  47.814  15.844  1.00 26.37           O  
HETATM 3194  O   HOH A 534      -3.266  60.347  42.360  1.00 14.27           O  
HETATM 3195  O   HOH A 535      -3.049  28.299   5.835  1.00 12.98           O  
HETATM 3196  O   HOH A 536      22.302  52.713  22.954  1.00  3.83           O  
HETATM 3197  O   HOH A 537      30.509  48.469  40.312  1.00 13.98           O  
HETATM 3198  O   HOH A 538       9.865  39.293   1.857  1.00  9.94           O  
HETATM 3199  O   HOH A 539      -1.490  56.581   7.312  1.00 13.16           O  
HETATM 3200  O   HOH A 540       1.429  50.724  42.360  1.00 12.80           O  
HETATM 3201  O   HOH A 541      19.242  52.674  16.777  1.00 10.52           O  
HETATM 3202  O   HOH A 542       1.913  42.369  11.052  1.00  9.97           O  
HETATM 3203  O   HOH A 543      21.029  55.307  22.753  1.00 11.97           O  
HETATM 3204  O   HOH A 544      25.318  72.059  26.586  1.00  7.18           O  
HETATM 3205  O   HOH A 545       6.968  34.064  11.132  1.00  6.02           O  
HETATM 3206  O   HOH A 546      30.044  49.901  42.360  1.00 12.48           O  
HETATM 3207  O   HOH A 547      30.223  71.233  32.682  1.00 10.17           O  
HETATM 3208  O   HOH A 548      11.631  59.565   0.955  1.00  9.60           O  
HETATM 3209  O   HOH A 549      12.333  45.464  17.515  1.00  7.60           O  
HETATM 3210  O   HOH A 550      10.358  71.831  30.289  1.00 18.32           O  
HETATM 3211  O   HOH A 551       6.214  55.526  46.049  1.00 10.28           O  
HETATM 3212  O   HOH A 552      13.203  49.687  22.291  1.00  7.30           O  
HETATM 3213  O   HOH A 553      27.581  73.703  26.192  1.00  7.22           O  
HETATM 3214  O   HOH A 554      19.900  72.738  33.411  1.00 10.23           O  
HETATM 3215  O   HOH A 555       1.546  44.077  30.571  1.00 10.62           O  
HETATM 3216  O   HOH A 556      31.441  39.898  38.681  1.00 13.09           O  
HETATM 3217  O   HOH A 557      41.991  58.970  23.159  1.00  3.13           O  
HETATM 3218  O   HOH A 558      18.051  32.072  11.557  1.00 10.01           O  
HETATM 3219  O   HOH A 559      14.916  65.390  42.432  1.00  9.87           O  
HETATM 3220  O   HOH A 560      32.233  72.793  31.860  1.00 10.29           O  
HETATM 3221  O   HOH A 561      28.018  47.801  16.875  1.00  8.92           O  
HETATM 3222  O   HOH A 562      15.754  32.159  13.079  1.00  9.00           O  
HETATM 3223  O   HOH A 563      23.152  36.825  33.170  1.00 24.40           O  
HETATM 3224  O   HOH A 564      26.533  72.003  15.820  1.00  7.38           O  
HETATM 3225  O   HOH A 565       2.985  36.247  16.857  1.00 19.16           O  
HETATM 3226  O   HOH A 566      -5.056  61.137  30.911  1.00 16.60           O  
HETATM 3227  O   HOH A 567      36.309  65.386   7.866  1.00 14.71           O  
HETATM 3228  O   HOH A 568       6.765  69.939  30.544  1.00 15.77           O  
HETATM 3229  O   HOH A 569      19.226  66.963  18.969  1.00 11.43           O  
HETATM 3230  O   HOH A 570      18.268  40.239  33.854  1.00 11.93           O  
HETATM 3231  O   HOH A 571      22.853  44.324  21.734  1.00  5.77           O  
HETATM 3232  O   HOH A 572      21.681  58.055  18.933  1.00 10.17           O  
HETATM 3233  O   HOH A 573       9.292  32.807  21.918  1.00 19.16           O  
HETATM 3234  O   HOH A 574      33.754  72.146  12.827  1.00 18.91           O  
HETATM 3235  O   HOH A 575      19.701  61.965  21.860  1.00 22.12           O  
HETATM 3236  O   HOH A 576      42.104  56.588  30.875  1.00 10.11           O  
HETATM 3237  O   HOH A 577      37.454  59.923  34.041  1.00 15.78           O  
HETATM 3238  O   HOH A 578       0.679  28.666  12.196  1.00 10.64           O  
HETATM 3239  O   HOH A 579      19.022  56.557  45.745  1.00 14.64           O  
HETATM 3240  O   HOH A 580      20.044  32.949  29.409  1.00 15.80           O  
HETATM 3241  O   HOH A 581     -10.759  49.823  26.149  1.00 15.53           O  
HETATM 3242  O   HOH A 582      28.729  66.483  36.272  1.00 17.60           O  
HETATM 3243  O   HOH A 583      14.508  33.924  16.215  1.00  6.95           O  
HETATM 3244  O   HOH A 584      27.332  73.080  35.543  1.00 14.37           O  
HETATM 3245  O   HOH A 585      28.623  68.128  11.160  1.00  5.68           O  
HETATM 3246  O   HOH A 586       3.971  30.331   1.909  1.00 22.24           O  
HETATM 3247  O   HOH A 587      12.891  69.530  19.602  1.00 21.62           O  
HETATM 3248  O   HOH A 588      37.419  63.842  10.267  1.00 10.65           O  
HETATM 3249  O   HOH A 589      29.833  41.191  40.532  1.00 11.60           O  
HETATM 3250  O   HOH A 590      -0.118  46.084  39.956  1.00  9.59           O  
HETATM 3251  O   HOH A 591       4.444  33.176   9.922  1.00 28.49           O  
HETATM 3252  O   HOH A 592      17.370  57.589  17.696  1.00 15.84           O  
HETATM 3253  O   HOH A 593      16.383  44.939  16.957  1.00 20.04           O  
HETATM 3254  O   HOH A 594      22.632  75.709  17.966  1.00 17.77           O  
HETATM 3255  O   HOH A 595      17.795  62.478  24.034  1.00 18.54           O  
HETATM 3256  O   HOH A 596      36.351  50.511  34.274  1.00 15.06           O  
HETATM 3257  O   HOH A 597      25.827  74.426  14.749  1.00 13.79           O  
HETATM 3258  O   HOH A 598      21.566  72.545  20.490  1.00 21.86           O  
HETATM 3259  O   HOH A 599      14.557  45.749  18.949  1.00 26.20           O  
HETATM 3260  O   HOH A 600      13.549  68.649  15.922  1.00 15.54           O  
HETATM 3261  O   HOH A 601       2.089  55.967  46.295  1.00 28.32           O  
HETATM 3262  O   HOH A 602      -7.009  61.378  22.087  1.00 12.15           O  
HETATM 3263  O   HOH A 603       5.474  32.053  12.940  1.00 22.51           O  
HETATM 3264  O   HOH A 604      30.544  37.759  22.304  1.00 13.76           O  
HETATM 3265  O   HOH A 605      27.034  54.103  45.628  1.00 15.10           O  
HETATM 3266  O   HOH A 606      -0.200  68.120  27.084  1.00 11.29           O  
HETATM 3267  O   HOH A 607      17.341  72.264  34.551  1.00 18.01           O  
HETATM 3268  O   HOH A 608       1.788  54.918   3.915  1.00 17.45           O  
HETATM 3269  O   HOH A 609       6.685  33.832  19.013  1.00 23.79           O  
HETATM 3270  O   HOH A 610      15.815  51.516  47.203  1.00 10.20           O  
HETATM 3271  O   HOH A 611       9.952  27.625   9.905  1.00 12.57           O  
HETATM 3272  O   HOH A 612      32.357  41.188  22.206  1.00 11.36           O  
HETATM 3273  O   HOH A 613       3.046  46.571   0.929  1.00 14.90           O  
HETATM 3274  O   HOH A 614       0.233  63.197  44.132  1.00 10.69           O  
HETATM 3275  O   HOH A 615      33.241  65.929  34.739  1.00 15.95           O  
HETATM 3276  O   HOH A 616      -3.532  58.404  40.593  1.00 12.71           O  
HETATM 3277  O   HOH A 617       2.249  39.605   6.324  1.00 19.97           O  
HETATM 3278  O   HOH A 618      31.054  70.021  34.914  1.00  9.95           O  
HETATM 3279  O   HOH A 619      20.783  77.544   6.072  1.00 19.66           O  
HETATM 3280  O   HOH A 620      26.445  40.022  18.652  1.00 14.10           O  
HETATM 3281  O   HOH A 621      19.783  42.055  34.798  1.00 15.51           O  
HETATM 3282  O   HOH A 622      21.673  51.073  20.563  1.00 19.83           O  
HETATM 3283  O   HOH A 623      13.932  55.134  25.174  1.00 18.13           O  
HETATM 3284  O   HOH A 624      19.672  59.616  18.111  1.00  9.03           O  
HETATM 3285  O   HOH A 625      21.495  43.683   4.654  1.00 18.05           O  
HETATM 3286  O   HOH A 626      31.531  47.502  17.028  1.00 31.84           O  
HETATM 3287  O   HOH A 627      26.367  71.962   2.282  1.00 17.16           O  
HETATM 3288  O   HOH A 628       2.616  27.956  18.323  1.00 18.15           O  
HETATM 3289  O   HOH A 629      18.406  37.708  33.296  1.00 15.68           O  
HETATM 3290  O   HOH A 630      12.880  65.210  16.348  1.00 11.88           O  
HETATM 3291  O   HOH A 631      22.061  45.274  19.053  1.00 17.29           O  
HETATM 3292  O   HOH A 632       9.361  52.526  45.632  1.00 17.44           O  
HETATM 3293  O   HOH A 633       0.419  40.016   8.163  1.00 16.11           O  
HETATM 3294  O   HOH A 634       2.095  27.782   5.255  1.00  9.23           O  
HETATM 3295  O   HOH A 635     -12.525  51.187  23.116  1.00 13.61           O  
HETATM 3296  O   HOH A 636      -5.737  47.488  15.850  1.00 17.31           O  
HETATM 3297  O   HOH A 637      25.971  68.950   2.008  1.00 25.22           O  
HETATM 3298  O   HOH A 638       4.446  52.593  45.281  1.00 22.13           O  
HETATM 3299  O   HOH A 639      33.226  56.640   0.568  1.00 13.19           O  
HETATM 3300  O   HOH A 640      -7.335  54.830  32.684  1.00 10.64           O  
HETATM 3301  O   HOH A 641      38.248  52.347  33.917  1.00 15.26           O  
HETATM 3302  O   HOH A 642       0.054  43.182  13.098  1.00 18.18           O  
HETATM 3303  O   HOH A 643      -1.893  47.772  13.561  1.00 16.08           O  
HETATM 3304  O   HOH A 644       3.703  57.457  47.931  1.00 17.01           O  
HETATM 3305  O   HOH A 645      19.035  45.207  23.046  1.00 18.83           O  
HETATM 3306  O   HOH A 646      14.503  52.308  21.503  1.00 20.19           O  
HETATM 3307  O   HOH A 647      -0.761  31.171  10.584  1.00 19.17           O  
HETATM 3308  O   HOH A 648      29.933  59.474  -0.868  1.00 18.47           O  
HETATM 3309  O   HOH A 649      18.729  54.647  -2.187  1.00 16.28           O  
HETATM 3310  O   HOH A 650      38.247  66.587  18.895  1.00  9.83           O  
HETATM 3311  O   HOH A 651      12.191  29.668   7.331  1.00 17.31           O  
HETATM 3312  O   HOH A 652      12.153  27.382  26.153  1.00 14.24           O  
HETATM 3313  O   HOH A 653      27.066  59.676  -1.609  1.00  8.66           O  
HETATM 3314  O   HOH A 654      19.846  43.235  37.453  1.00 19.22           O  
HETATM 3315  O   HOH A 655      40.368  61.686  17.723  1.00 20.62           O  
HETATM 3316  O   HOH A 656      47.010  53.240  31.204  1.00 29.31           O  
HETATM 3317  O   HOH A 657      38.417  65.870  14.752  1.00 16.46           O  
HETATM 3318  O   HOH A 658      28.446  74.684  28.419  1.00 16.47           O  
HETATM 3319  O   HOH A 659      22.778  73.000  18.284  1.00 18.41           O  
HETATM 3320  O   HOH A 660       8.207  62.921   1.351  1.00 16.36           O  
HETATM 3321  O   HOH A 661      30.697  40.014  20.028  1.00 17.95           O  
HETATM 3322  O   HOH A 662      40.393  67.168  15.356  1.00 20.84           O  
HETATM 3323  O   HOH A 663      -1.364  69.013  29.348  1.00 12.18           O  
HETATM 3324  O   HOH A 664      19.457  45.658  20.003  1.00 23.83           O  
HETATM 3325  O   HOH A 665      21.330  35.951  14.965  1.00 12.22           O  
HETATM 3326  O   HOH A 666      27.108  73.308  30.268  1.00 13.75           O  
HETATM 3327  O   HOH A 667      32.215  51.980  42.472  1.00 20.17           O  
HETATM 3328  O   HOH A 668      28.564  41.472  19.244  1.00 19.32           O  
HETATM 3329  O   HOH A 669      23.185  43.626  11.469  1.00 15.91           O  
HETATM 3330  O   HOH A 670      17.197  68.364  22.144  1.00 15.42           O  
HETATM 3331  O   HOH A 671      10.350  27.089  19.596  1.00 17.08           O  
HETATM 3332  O   HOH A 672      36.285  43.614  22.084  1.00 19.11           O  
HETATM 3333  O   HOH A 673      16.021  49.054  -1.971  1.00 16.70           O  
HETATM 3334  O   HOH A 674       9.231  39.298  32.455  1.00 16.45           O  
HETATM 3335  O   HOH A 675      33.108  68.689  35.032  1.00 15.98           O  
HETATM 3336  O   HOH A 676      18.476  54.566  18.140  1.00 20.19           O  
HETATM 3337  O   HOH A 677       8.460  29.068   4.956  1.00 16.93           O  
HETATM 3338  O   HOH A 678      10.438  73.380  26.392  1.00 19.99           O  
HETATM 3339  O   HOH A 679      -0.460  47.151  15.983  1.00 18.97           O  
HETATM 3340  O   HOH A 680      12.649  31.085  31.213  1.00 25.36           O  
HETATM 3341  O   HOH A 681      19.832  69.224  22.585  1.00 27.45           O  
HETATM 3342  O   HOH A 682     -11.524  50.964  17.470  1.00 12.37           O  
HETATM 3343  O   HOH A 683      10.748  24.750  17.785  1.00 27.22           O  
HETATM 3344  O   HOH A 684       3.735  56.369   1.948  1.00 19.60           O  
HETATM 3345  O   HOH A 685       9.967  28.299   7.286  1.00 27.05           O  
HETATM 3346  O   HOH A 686      14.203  70.950  40.952  1.00 21.60           O  
HETATM 3347  O   HOH A 687      17.735  68.234  41.900  1.00 19.23           O  
HETATM 3348  O   HOH A 688      11.136  37.075  34.735  1.00 10.07           O  
HETATM 3349  O   HOH A 689      12.331  51.612  -3.205  1.00 28.14           O  
HETATM 3350  O   HOH A 690       4.802  28.655   3.871  1.00 33.03           O  
HETATM 3351  O   HOH A 691     -10.874  61.142  32.863  1.00  9.64           O  
HETATM 3352  O   HOH A 692      10.466  61.657  18.226  1.00 19.23           O  
HETATM 3353  O   HOH A 693      31.683  56.016  44.191  1.00 23.61           O  
HETATM 3354  O   HOH A 694      18.096  42.574  40.088  1.00 19.32           O  
HETATM 3355  O   HOH A 695      -1.197  47.067  18.337  1.00 21.50           O  
HETATM 3356  O   HOH A 696       9.091  41.988  38.411  1.00 22.97           O  
HETATM 3357  O   HOH A 697      38.521  53.796  36.039  1.00 20.99           O  
HETATM 3358  O   HOH A 698      25.709  44.454  42.146  1.00 27.15           O  
HETATM 3359  O   HOH A 699       8.882  38.151  26.402  1.00 16.00           O  
HETATM 3360  O   HOH A 700      16.451  70.494  18.123  1.00 19.34           O  
HETATM 3361  O   HOH A 701       5.649  50.330   1.371  1.00 17.17           O  
HETATM 3362  O   HOH A 702       6.247  30.801  15.701  1.00 15.82           O  
HETATM 3363  O   HOH A 703      19.142  66.409  43.591  1.00 24.74           O  
HETATM 3364  O   HOH A 704      22.390  45.516  44.772  1.00 20.48           O  
HETATM 3365  O   HOH A 705      -3.263  59.687   8.875  1.00 18.96           O  
HETATM 3366  O   HOH A 706      13.078  64.273  44.173  1.00 25.69           O  
HETATM 3367  O   HOH A 707      36.618  40.094  26.772  1.00 15.30           O  
HETATM 3368  O   HOH A 708      10.098  50.216  44.034  1.00 22.74           O  
HETATM 3369  O   HOH A 709      19.167  51.334  45.747  1.00 20.41           O  
HETATM 3370  O   HOH A 710      38.042  64.239  20.470  1.00 23.08           O  
HETATM 3371  O   HOH A 711      -0.474  45.306   8.893  1.00 11.62           O  
HETATM 3372  O   HOH A 712      34.634  49.392   9.020  1.00 26.63           O  
HETATM 3373  O   HOH A 713      30.501  45.808  42.680  1.00 23.79           O  
HETATM 3374  O   HOH A 714      13.459  52.660  47.271  1.00 25.01           O  
HETATM 3375  O   HOH A 715       6.923  52.476  46.076  1.00 27.04           O  
HETATM 3376  O   HOH A 716      35.005  52.549  38.230  1.00 19.15           O  
HETATM 3377  O   HOH A 717      15.508  67.740  42.917  1.00 22.68           O  
HETATM 3378  O   HOH A 718      12.870  31.605   5.938  1.00 22.85           O  
HETATM 3379  O   HOH A 719      16.393  57.994  45.970  1.00 18.83           O  
HETATM 3380  O   HOH A 720       1.443  44.102  33.520  1.00 31.23           O  
HETATM 3381  O   HOH A 721      -5.256  54.993  14.540  1.00 23.12           O  
HETATM 3382  O   HOH A 722      13.735  72.500  26.515  1.00 20.26           O  
HETATM 3383  O   HOH A 723      23.029  59.830  -3.037  1.00 22.73           O  
HETATM 3384  O   HOH A 724      10.458  62.032   0.325  1.00 14.58           O  
HETATM 3385  O   HOH A 725      37.587  66.690  22.809  1.00 19.67           O  
HETATM 3386  O   HOH A 726      36.863  41.846  33.932  1.00 12.77           O  
HETATM 3387  O   HOH A 727       7.570  65.557  42.469  1.00 16.96           O  
HETATM 3388  O   HOH A 728      38.163  60.587  26.381  1.00 11.77           O  
HETATM 3389  O   HOH A 729      35.933  45.526  37.749  1.00 14.39           O  
HETATM 3390  O   HOH A 730       0.358  52.534   5.174  1.00 22.63           O  
HETATM 3391  O   HOH A 731      -3.155  63.911  15.796  1.00 25.71           O  
HETATM 3392  O   HOH A 732      14.869  47.822  20.936  1.00 22.42           O  
HETATM 3393  O   HOH A 733       8.321  43.948  39.722  1.00 18.69           O  
HETATM 3394  O   HOH A 734      26.020  50.711  47.330  1.00 27.13           O  
HETATM 3395  O   HOH A 735      15.242  60.999  45.185  1.00 20.79           O  
HETATM 3396  O   HOH A 736     -10.079  49.369  23.875  1.00 29.20           O  
HETATM 3397  O   HOH A 737       0.676  31.383  12.556  1.00 22.27           O  
HETATM 3398  O   HOH A 738      33.910  37.998  27.175  1.00 32.09           O  
HETATM 3399  O   HOH A 739       5.930  36.239  25.224  1.00 22.22           O  
HETATM 3400  O   HOH A 740      10.451  53.375  -3.011  1.00 25.74           O  
HETATM 3401  O   HOH A 741      23.258  48.598  21.327  1.00 16.81           O  
HETATM 3402  O   HOH A 742      18.399  36.820   8.478  1.00 23.12           O  
HETATM 3403  O   HOH A 743      29.561  43.353  17.839  1.00 22.28           O  
HETATM 3404  O   HOH A 744       9.759  68.241  11.048  1.00 26.56           O  
HETATM 3405  O   HOH A 745      11.904  27.451  12.021  1.00 34.62           O  
HETATM 3406  O   HOH A 746      -2.538  45.303  40.002  1.00 31.85           O  
HETATM 3407  O   HOH A 747      20.291  48.919  17.365  1.00 20.78           O  
HETATM 3408  O   HOH A 748      28.768  66.756  40.165  1.00 23.75           O  
HETATM 3409  O   HOH A 749      14.806  56.211  46.832  1.00 24.03           O  
HETATM 3410  O   HOH A 750       2.693  44.586  -1.219  1.00 17.57           O  
HETATM 3411  O   HOH A 751      17.378  39.190   6.565  1.00 23.00           O  
HETATM 3412  O   HOH A 752      -0.869  42.110   9.635  1.00 32.15           O  
HETATM 3413  O   HOH A 753      30.346  68.063   6.000  1.00 21.43           O  
HETATM 3414  O   HOH A 754      36.472  50.516  37.059  1.00 30.73           O  
HETATM 3415  O   HOH A 755      14.426  59.308  -0.651  1.00 26.10           O  
HETATM 3416  O   HOH A 756      39.108  62.784  24.612  1.00 22.91           O  
HETATM 3417  O   HOH A 757       1.123  73.219  30.359  1.00 19.55           O  
HETATM 3418  O   HOH A 758      -5.735  46.151  23.731  1.00 19.67           O  
HETATM 3419  O   HOH A 759      14.282  62.048  -0.883  1.00 26.04           O  
HETATM 3420  O   HOH A 760       9.487  37.123  32.197  1.00 21.34           O  
HETATM 3421  O   HOH A 761      10.424  34.677  31.045  1.00 21.05           O  
HETATM 3422  O   HOH A 762       7.902  73.812  24.429  1.00 28.78           O  
HETATM 3423  O   HOH A 763      38.065  62.211   8.159  1.00 33.04           O  
HETATM 3424  O   HOH A 764       7.612  31.939   2.554  1.00 29.56           O  
HETATM 3425  O   HOH A 765      34.099  40.697  38.679  1.00 29.28           O  
HETATM 3426  O   HOH A 766       0.619  46.249  42.606  1.00 21.43           O  
HETATM 3427  O   HOH A 767      40.076  63.925   4.332  1.00 25.17           O  
HETATM 3428  O   HOH A 768      24.744  71.663  41.348  1.00 30.96           O  
HETATM 3429  O   HOH A 769       7.705  71.201  36.394  1.00 16.28           O  
HETATM 3430  O   HOH A 770       6.824  62.550  43.941  1.00 13.60           O  
HETATM 3431  O   HOH A 771      28.051  73.110  32.969  1.00 16.52           O  
HETATM 3432  O   HOH A 772      31.259  65.288  36.633  1.00 17.44           O  
HETATM 3433  O   HOH A 773       8.245  62.377  46.134  1.00 15.63           O  
HETATM 3434  O   HOH A 774      39.062  41.219  32.425  1.00 27.16           O  
HETATM 3435  O   HOH A 775      33.559  33.512  27.621  1.00 27.25           O  
HETATM 3436  O   HOH A 776      34.741  55.797   2.579  1.00 23.77           O  
HETATM 3437  O   HOH A 777      42.599  59.074  20.257  1.00 20.40           O  
HETATM 3438  O   HOH A 778      40.927  52.753  15.815  1.00 22.15           O  
HETATM 3439  O   HOH A 779      -0.714  42.109  27.178  1.00 30.58           O  
HETATM 3440  O   HOH A 780       6.461  72.265  32.354  1.00 30.01           O  
HETATM 3441  O   HOH A 781       7.212  41.196   0.315  1.00 22.83           O  
HETATM 3442  O   HOH A 782      -3.944  25.915   4.733  1.00 31.19           O  
HETATM 3443  O   HOH A 783      29.061  75.888  33.083  1.00 26.50           O  
HETATM 3444  O   HOH A 784       6.605  64.879  40.318  1.00 22.66           O  
HETATM 3445  O   HOH A 785       8.094  68.300  42.671  1.00 23.30           O  
HETATM 3446  O   HOH A 786      39.607  60.227   8.668  1.00 24.73           O  
HETATM 3447  O   HOH A 787       7.710  25.908  25.338  1.00 31.41           O  
HETATM 3448  O   HOH A 788      16.923  48.830  24.675  1.00 27.47           O  
HETATM 3449  O   HOH A 789      10.400  60.968  45.920  1.00 26.11           O  
HETATM 3450  O   HOH A 790       8.070  38.327  19.309  1.00 15.04           O  
HETATM 3451  O   HOH A 791       6.829  38.158  27.133  1.00 25.55           O  
HETATM 3452  O   HOH A 792      15.043  59.060  23.096  1.00 26.57           O  
HETATM 3453  O   HOH A 793       7.346  49.086  42.478  1.00 19.76           O  
HETATM 3454  O   HOH A 794      38.623  49.725  18.882  1.00 17.25           O  
HETATM 3455  O   HOH A 795     -12.398  61.237  35.346  1.00 31.62           O  
HETATM 3456  O   HOH A 796      -3.443  45.841  35.288  1.00 24.62           O  
HETATM 3457  O   HOH A 797      -2.596  44.105  33.377  1.00 32.71           O  
HETATM 3458  O   HOH A 798      -0.876  66.880  12.980  1.00 24.08           O  
HETATM 3459  O   HOH A 799      -3.176  44.486  30.841  1.00 26.49           O  
HETATM 3460  O   HOH A 800      35.369  53.281   2.259  1.00 23.53           O  
HETATM 3461  O   HOH A 801       4.072  36.426  27.686  1.00 22.46           O  
HETATM 3462  O   HOH A 802      -4.017  45.893  17.061  1.00 22.98           O  
HETATM 3463  O   HOH A 803       0.636  44.611  15.423  1.00 12.98           O  
HETATM 3464  O   HOH A 804      20.939  45.466  33.044  1.00 15.86           O  
HETATM 3465  O   HOH A 805      15.289  30.953  16.062  1.00 10.15           O  
HETATM 3466  O   HOH A 806       8.145  37.440  29.422  1.00 22.71           O  
HETATM 3467  O   HOH A 807      15.031  29.869  14.012  1.00 17.51           O  
HETATM 3468  O   HOH A 808       0.203  51.375  35.123  1.00 10.25           O  
HETATM 3469  O   HOH A 809       1.663  46.818   8.918  1.00 18.54           O  
HETATM 3470  O   HOH A 810      31.620  65.309   0.589  1.00 30.80           O  
HETATM 3471  O   HOH A 811       3.832  62.598   3.107  1.00 28.83           O  
HETATM 3472  O   HOH A 812      17.448  61.586  20.638  1.00 29.94           O  
HETATM 3473  O   HOH A 813      19.038  45.921  -1.879  1.00 27.58           O  
HETATM 3474  O   HOH A 814      21.823  49.525  23.099  1.00 20.65           O  
HETATM 3475  O   HOH A 815     -13.328  65.016  33.671  1.00 23.74           O  
HETATM 3476  O   HOH A 816      -0.668  58.606   2.358  1.00 32.15           O  
HETATM 3477  O   HOH A 817      15.838  32.294  33.480  1.00 18.99           O  
HETATM 3478  O   HOH A 818      10.202  25.672  12.632  1.00 26.35           O  
HETATM 3479  O   HOH A 819      24.220  72.937  39.053  1.00 23.18           O  
HETATM 3480  O   HOH A 820      41.863  61.893  19.848  1.00 28.50           O  
HETATM 3481  O   HOH A 821      11.535  39.027  30.670  1.00 26.71           O  
HETATM 3482  O   HOH A 822      25.446  45.459  39.640  1.00  4.85           O  
HETATM 3483  O   HOH A 823      -0.961  44.091  29.211  1.00  6.35           O  
HETATM 3484  O   HOH A 824      34.305  44.528  20.595  1.00  9.34           O  
HETATM 3485  O   HOH A 825      -0.660  58.565  12.326  1.00 15.37           O  
HETATM 3486  O   HOH A 826      17.544  47.426  -0.422  1.00 18.64           O  
HETATM 3487  O   HOH A 827       8.566  35.743  34.209  1.00 29.15           O  
HETATM 3488  O   HOH A 828      17.206  64.184  44.246  1.00 25.71           O  
HETATM 3489  O   HOH A 829      -7.990  62.226  30.396  1.00 20.86           O  
HETATM 3490  O   HOH A 830      20.549  62.490  -2.503  1.00 19.02           O  
HETATM 3491  O   HOH A 831      -1.098  62.142  41.551  1.00 27.46           O  
HETATM 3492  O   HOH A 832      16.441  47.955  17.017  1.00 27.56           O  
HETATM 3493  O   HOH A 833      -9.835  53.383  14.448  1.00 19.07           O  
HETATM 3494  O   HOH A 834      22.069  38.924  39.850  1.00 23.31           O  
HETATM 3495  O   HOH A 835      -2.544  57.310   9.887  1.00 23.64           O  
HETATM 3496  O   HOH A 836       5.357  73.364  28.881  1.00 25.52           O  
HETATM 3497  O   HOH A 837      24.073  41.501  14.422  1.00 33.42           O  
HETATM 3498  O   HOH A 838      14.216  47.263  -3.377  1.00 14.17           O  
HETATM 3499  O   HOH A 839       4.380  35.623   8.924  1.00 16.47           O  
HETATM 3500  O   HOH A 840      38.764  47.370  27.032  1.00 31.87           O  
HETATM 3501  O   HOH A 841      36.358  57.917   2.725  1.00 18.58           O  
HETATM 3502  O   HOH A 842      -3.577  46.179  21.560  1.00 23.40           O  
HETATM 3503  O   HOH A 843      -9.912  65.109  39.552  1.00 33.28           O  
HETATM 3504  O   HOH A 844      29.757  72.645   9.457  1.00 66.97           O  
HETATM 3505  O   HOH A 845      23.013  55.563  46.119  1.00 28.35           O  
HETATM 3506  O   HOH A 846       7.624  37.581   0.648  1.00 25.78           O  
HETATM 3507  O   HOH A 847      -1.562  59.953   4.427  1.00 33.74           O  
HETATM 3508  O   HOH A 848       5.669  60.314  12.477  1.00 14.51           O  
HETATM 3509  O   HOH A 849      34.652  70.908  14.205  1.00 18.71           O  
HETATM 3510  O   HOH A 850      21.205  73.749  29.920  1.00 23.01           O  
HETATM 3511  O   HOH A 851      10.286  69.096  20.476  1.00 27.71           O  
HETATM 3512  O   HOH A 852      41.444  56.853   7.225  1.00 27.78           O  
HETATM 3513  O   HOH A 853      19.553  65.952  21.627  1.00 26.97           O  
HETATM 3514  O   HOH A 854      12.390  65.966  -1.000  1.00 24.26           O  
HETATM 3515  O   HOH A 855      -0.935  64.549  41.718  1.00 43.23           O  
HETATM 3516  O   HOH A 856       5.936  39.635  29.089  1.00 26.36           O  
HETATM 3517  O   HOH A 857      37.345  52.056  13.366  1.00 29.85           O  
HETATM 3518  O   HOH A 858      15.578  57.798  -2.762  1.00 32.24           O  
HETATM 3519  O   HOH A 859       8.178  34.780  29.407  1.00 30.28           O  
HETATM 3520  O   HOH A 860      -2.747  62.931  38.591  1.00 28.35           O  
HETATM 3521  O   HOH A 861      24.487  45.860  15.361  1.00 27.59           O  
HETATM 3522  O   HOH A 862       7.533  39.239  36.795  1.00 27.70           O  
HETATM 3523  O   HOH A 863      43.610  57.040   8.729  1.00 32.85           O  
HETATM 3524  O   HOH A 864      32.453  50.733  15.027  1.00 36.43           O  
HETATM 3525  O   HOH A 865       4.466  42.683  -1.825  1.00 34.58           O  
CONECT  336  342                                                                
CONECT  342  336  343                                                           
CONECT  343  342  344  350                                                      
CONECT  344  343  345                                                           
CONECT  345  344  346                                                           
CONECT  346  345  347                                                           
CONECT  347  346  348                                                           
CONECT  348  347  349                                                           
CONECT  349  348                                                                
CONECT  350  343  351  352                                                      
CONECT  351  350                                                                
CONECT  352  350                                                                
CONECT  529  534                                                                
CONECT  534  529  535                                                           
CONECT  535  534  536  538                                                      
CONECT  536  535  537                                                           
CONECT  537  536  540                                                           
CONECT  538  535  539  541                                                      
CONECT  539  538                                                                
CONECT  540  537                                                                
CONECT  541  538                                                                
CONECT  612  624                                                                
CONECT  624  612  625                                                           
CONECT  625  624  626  628                                                      
CONECT  626  625  627                                                           
CONECT  627  626  630                                                           
CONECT  628  625  629  631                                                      
CONECT  629  628                                                                
CONECT  630  627                                                                
CONECT  631  628                                                                
CONECT 1086 1088                                                                
CONECT 1088 1086 1089                                                           
CONECT 1089 1088 1090 1092                                                      
CONECT 1090 1089 1091                                                           
CONECT 1091 1090 1094                                                           
CONECT 1092 1089 1093 1095                                                      
CONECT 1093 1092                                                                
CONECT 1094 1091                                                                
CONECT 1095 1092                                                                
CONECT 2495 2502                                                                
CONECT 2502 2495 2503                                                           
CONECT 2503 2502 2504 2506                                                      
CONECT 2504 2503 2505                                                           
CONECT 2505 2504 2508                                                           
CONECT 2506 2503 2507 2509                                                      
CONECT 2507 2506                                                                
CONECT 2508 2505                                                                
CONECT 2509 2506                                                                
MASTER      358    0    5    4   33    0    0    6 3524    1   48   31          
END                                                                             
