# Supplementary material for: GenePainter: a fast tool for aligning gene structures of eukaryotic protein families, visualizing the alignments and mapping gene structures onto protein structures
Source: BMC Bioinformatics. 2013 Mar 4;14:77. doi: 10.1186/1471-2105-14-77 (PMC3605371; doi:10.1186/1471-2105-14-77)
Supplement: Additional file 1 — This file contains the GenePainter software (gene_painter.rb), a README file for installation instructions, the GenePainter documentation, and a script to reconstruct genes via the web service of WebScipio (gene_scan.rb). It also includes example data (MSA, gene and protein structures) used to create the figures. This file is also available from the project homepage. [file 1471-2105-14-77-S1.zip › gene_painter/tools/TeP24.yaml]

{"TeP24_"=>[{"ID"=>3, "status"=>"auto", "reason"=>nil, "prot_len"=>210, "prot_start"=>0, "prot_end"=>210, "prot_seq"=>"MEAEYTTNTAADTIELLETRLRRIEFLLTGQTNWAGEPEQAAEPPASVRETVSARLAELEHGLRRLSARVPAVQDVLKLYSRYPDLFQSASTHTPPATMTPATLASIVLSYATAFPETASRLSSLQDLPIPPASASTAIVELQPRIDRALETQRRQAEEIAELRVQSTLLMKRWVEVGIVGGGEVWGEWEERMKMVERGVRREEKARERE", "target"=>"gi|209901022|gb|DS995726.1| Trichophyton equinum CBS 127.97 supercont1.9 genomic scaffold, whole genome shotgun sequence", "target_len"=>503540, "strand"=>[nil], "dna_start"=>-401257, "dna_end"=>-400569, "matches"=>210, "mismatches"=>0, "undetermined"=>0, "unmatched"=>0, "additional"=>0, "score"=>1.0, "upstream"=>"acgatagccaatggtggaatggacagccggctttgactggtcttgatcaagcagaagcaccatgggaagacgcagtgcatgagacccaacggctaatggcttttctggaccgttctcagcgagcctttggaagcgcagatgtcttatctggccttccttctctaaagtgctggagaggtgaggacagaatagctacgtttttaaaactttgggaggaaatctcgccccccgcggaaggggaattgccccagaaaacattttactctagaggtgtcaaacaagcgctttcggaggacgagtgtgccaatgaaccattctcattgctagacctttcgattgataggacctctggaaggacactatatgacctcctagatggacatatatggtgtgatatgcctggtaaggagttggatgatatctggttagaagaagtcgcacctgtttttactatgcggataaccaatcacgacggcaacaagattgatttgaagattccttctgtttggtatcctgaccggtacatgaagcattgcaaggagtttgtagtggagcttaggagacgtcgtgttgttgttgacgttgagctggagaagttgggggcgatggttgatcgatatctgtctaagaggggaagtatctctgttgatacgatggtccagaaagtacttgccggatctcgagtggctctgactgggccctaccaggtcgatggagctccgtctaccacgcaagaggatgtggtcgatttaattgagaagttgaagacattaacggagcagattacccataaaatacaaggtgagtcccagtactggtcaatttgatagcgcgtagcatactaatatgagaataccccagagctggaagaaaggaagacgcaagccattgagagtctccggcagctatccaattgctttactggtccggcttcatctgcagaggaatcaccaaggcataagtatacccttcgcggcgtatgcacggagccacacatattttatgtgctgagaccgcggaaactggaactggatttaatgacggacgatgtccccgacgtaccagcaactgagcaatggcagtggtggagattcagcttttcagtcgatgatgcgaaagtcggcagcactggatctgcgagcctgaaaccggctagtcagattgaatcgtctgcgtccggaccgaccagtagcaagccggtgtccagggctacggtagccgataacgtggatatcgttgggtacacggcgcgccccgtgcgagagattgaagtgctccatgcggtaaaggaggaatcttcgagtgttgtcctggtttatgccaatgaagaggccatgagcttcgaggccggggagcttcccgaaccattaaaggtgtgtatacattcgttaaagtggcagaatccgctctaactctggatgtagaatttcatcgacaaggacaacgagctgttcgagcaagagcttgcagagtttactgccgagtatgaaggaaagacgaacacggccaaacaggaggatcttctgatggaggatatgactaacgacggcgaggaggaggccagtgagaagacagaagtcaagggacaagagatgcaagaacgagcaggacagcacagtgcgagcatcatgcctccgccggggctgcctcgacagcgagcgggtgctggtggtcagggaagcttgatggatcagatcacagaggagaacgagcacgacgaggacagtatgcaggttgacgcagagacaagcgcggcctcggcaacgtagtcataataatatccctctatatcctcttcgcctgtatttttaaatccatcatctcttcatttcgtgcctggcaccatcagttgttgagttcttcctaatcgggttaaggttcggttcctggcaagcaaaaactgacgtcaaacaacatcgacaacctgcaaactacaacaacgacaacgacaacgacaacaacgcacgagggctctggaccgcgccgggggaatagccagg", "upstream_gap"=>nil, "matchings"=>[{"type"=>"exon", "nucl_start"=>0, "nucl_end"=>238, "dna_start"=>-401257, "dna_end"=>-401019, "prot_start"=>0, "prot_end"=>79, "seqshifts"=>[], "mismatchlist"=>[], "translation"=>"MEAEYTTNTAADTIELLETRLRRIEFLLTGQTNWAGEPEQAAEPPASVRETVSARLAELEHGLRRLSARVPAVQDVLKL", "seq"=>"atggaggcagaatacactacaaacactgcagcagacacgatcgagctgctcgagactcgccttcgacgcattgagttcctgctgaccggccagacgaactgggccggcgagccagagcaggccgccgaaccaccagcttcagtgcgagaaacggtctctgcccggctcgccgagctcgagcatggcctcagacggctctccgcacgagtcccggccgtccaagatgtgctcaagctat", "undeterminedlist"=>[], "overlap"=>nil, "inframe_stopcodons"=>[], "number"=>1, "contig"=>1}, {"type"=>"intron", "nucl_start"=>238, "dna_start"=>-401019, "dna_end"=>-400961, "seq"=>"gtacgcctgccatttgcccaacagtataatttgtttatacgtctctaacggtagctag", "number"=>1, "contig"=>1}, {"type"=>"exon", "nucl_start"=>238, "nucl_end"=>630, "dna_start"=>-400961, "dna_end"=>-400569, "prot_start"=>79, "prot_end"=>210, "seqshifts"=>[], "mismatchlist"=>[], "translation"=>"YSRYPDLFQSASTHTPPATMTPATLASIVLSYATAFPETASRLSSLQDLPIPPASASTAIVELQPRIDRALETQRRQAEEIAELRVQSTLLMKRWVEVGIVGGGEVWGEWEERMKMVERGVRREEKARERE", "seq"=>"actcacgatatcccgaccttttccagtctgcgtcaacacacacaccgcctgccacaatgacaccagcaactctagcttccatcgtgctctcatacgccactgcgttccccgaaacggcatcccgactcagctcgctacaggaccttcctatccctcctgccagcgcttctaccgccatcgtcgagctgcagccccgaatagaccgggcgctggagacgcagagacgccaggcagaggaaattgccgagctgagggtacaaagtacactgttgatgaagcggtgggttgaagttggcattgtaggcggcggagaggtatggggggaatgggaggagaggatgaagatggttgagagaggggtgaggagggaggagaaggcgagagaaagggag", "undeterminedlist"=>[], "overlap"=>nil, "inframe_stopcodons"=>[], "number"=>2, "contig"=>1}], "stopcodon"=>"tag", "downstream"=>"tagcctcaagtgttcaaccttcctccccgaggctctactcggttacctgttactgtctacggataaacggtgaatacacggcatactttcgggaccaggccaggccaggccaggccagcggatgaaggaccagaaaagggtttatgtttgaagaatgggtaaagagaatatagcgttgagagggtagtggactcttcgccgttgatgctaacaaacgactgaggctcccctatcgacgcctgggaaccagttggctggcgtgcttcaaccaggtgaaacaggaggacgcacgacagaactcgtggagcccgcgatggccacttgtccagacttcaaacatggatccccatcacgccgttcggagtttcttgactgtcctcccctacctgatacatatacacaaacatccccgtcttcagggggttacgtacggccttcaggagccagagtcgccgtaccatccattggcagggagagcatctaaagggactttgcaacagcaacaccagcacttaagtacttcgtacttcgtacatcgacagcaacgcctctccttcaaacccgcctggcggcatcgatcgtcaaggacactggcctgaaactgccccaactccacaggccagcaagccagcgagcctcctcttgcagggccaacttggcgcgcgcgaaacaaagacaagaccggcgggccagacagacagacagatggccacagaagcaggagacggccctgccagtggcgtaggacaagagtcttctctccgtcttctacatctgcattatcatcttctcttctcaagttgtctgtccttctacttaatatattgctattaatataaaaagttcaagccatatagaaagcggcttaagtaagactaaaataacgccttttcgttgctttttcttcctcctcctgaagtcgctttttttatctttcatcttcatctcttcgtctcgaccgtctcgctcgacttcgtcttcctcctcctcctcctcctcctcctcctcctccttttcttcttttcctgcggcgacttcactttcgctttctcgtccctttctttctttcgttcgttctggcaacctcccgccctcctcgccgtcgcccgtcttgacccccttttttttccgaccctctctctctctctgcctccgccagaaatcccccccagccaggcgctgacgactactttcaaccctccttgcagcgccgggaagatcgctccaaactcgccaggacggtagatacgtcgatacaggatcacctccttcactcgttccgccgtgaagacgcagtcgaagtgctgcgtcaaacactctacagactgccgcagcaagcaagcaagcaagcaggccaaagcaaggctgtcagcaaacagtcgaacgccgacgttgataagagatagaacgctgcatgcgaagccgtggatggtctcgcgtgccgtccctgtcaccgtctcgaagtatcactatctagatcaacaacaccgactgctgctgctacgatggcgcgcttccggatgagcaacctggtcggcgacccctttgcgctggccaccgtatcgataggcatggtacggaccaccttttgttgtcgcccttttggcttggacctgtctctcctaccattgaatgatgatggctgactgactgacctcactcttgtagctggcatggatcatcggcgttgtctcgtgcagcatcgcccatacgaaggaggtcattccaaacttcttctggtggtcgattgcattccagctctgcgtcctggtcggcgttgcagtcgtgatgggctcgaataccagccacgtctacggcacggcggtgggtttataccttgctctctgtcaaacgatgacatactgactgaccgatgggacgataggttgttggatacgctgctgccggccttgtctgcaccacatttaccctcgacagcctggtcaccagcaagcagggcgccagacagtctgccggcgccggtctcatcctcctcgcca", "downstream_gap"=>nil, "number"=>1}]}
