# Supplementary material for: GenePainter: a fast tool for aligning gene structures of eukaryotic protein families, visualizing the alignments and mapping gene structures onto protein structures
Source: BMC Bioinformatics. 2013 Mar 4;14:77. doi: 10.1186/1471-2105-14-77 (PMC3605371; doi:10.1186/1471-2105-14-77)
Supplement: Additional file 1 — This file contains the GenePainter software (gene_painter.rb), a README file for installation instructions, the GenePainter documentation, and a script to reconstruct genes via the web service of WebScipio (gene_scan.rb). It also includes example data (MSA, gene and protein structures) used to create the figures. This file is also available from the project homepage. [file 1471-2105-14-77-S1.zip › gene_painter/tools/TeP24.fas]

>TeP24_
MEAEYTTNTAADTIELLETRLRRIEFLLTGQTNWAGEPEQAAEPPASVRETVSARLAELEHGLRRLSARVPAVQDVLKLY
SRYPDLFQSASTHTPPATMTPATLASIVLSYATAFPETASRLSSLQDLPIPPASASTAIVELQPRIDRALETQRRQAEEI
AELRVQSTLLMKRWVEVGIVGGGEVWGEWEERMKMVERGVRREEKARERE
