# Supplementary material for: GenePainter: a fast tool for aligning gene structures of eukaryotic protein families, visualizing the alignments and mapping gene structures onto protein structures
Source: BMC Bioinformatics. 2013 Mar 4;14:77. doi: 10.1186/1471-2105-14-77 (PMC3605371; doi:10.1186/1471-2105-14-77)
Supplement: Additional file 1 — This file contains the GenePainter software (gene_painter.rb), a README file for installation instructions, the GenePainter documentation, and a script to reconstruct genes via the web service of WebScipio (gene_scan.rb). It also includes example data (MSA, gene and protein structures) used to create the figures. This file is also available from the project homepage. [file 1471-2105-14-77-S1.zip › gene_painter/tools/gene_scan.rb]

#!/usr/local/bin/ruby
#scans for the gene structure of sequences via Webscipio and saves them into a file
#Usage: ruby gene_scan.rb 'Species' fasta_sequence.fas gene_structure.yaml
require 'rubygems'
require 'yaml'
#require 'uri'
require 'net/http'

#default parameter  
SCIPIOPARAMS = {:blattile => 7, :minid => 90, :maxmis => 7, :min_score => 0.3, :exhaust_align_size => 15000}
scan_for = []
show_help = true
DEBUGON = false
species = ""
fasta_file = ""
path_to_save = ""
WEBSCIPIOSERVER = "www.webscipio.org"
WEBSCIPIOPORT = "80"

if ARGV.count == 3 then
  species = ARGV[0]
  fasta_file = File.new(ARGV[1]).read
  path_to_folder = ARGV[2]
  show_help = false
end

if show_help then
  puts "Scan for the gene structure of sequences of an alignment."
  puts "Usage: ruby gene_scan.rb 'Species name' fasta_sequence.fas gene_structure.yaml"
  puts "Species names can be found on http://www.diark.org or http://www.diark.org/api_species.xml"
  exit
end

def select_genome(species)
  #automatische Suche nach dem "Besten" Genome file. Falls keins automatisch gefunden wird, wird nachgefragt.
  importance = ["chromosome", "ultracontigs", "supercontigs", "contigs", "reads"]
  cont = false
  url = URI.parse("http://#{WEBSCIPIOSERVER}:#{WEBSCIPIOPORT}/api_searches")
  post_parameters = {'search_genomes' => 'true', 'query' => species}
  response = Net::HTTP.post_form(url, post_parameters)
  id = response.body
  url = URI.parse("http://#{WEBSCIPIOSERVER}:#{WEBSCIPIOPORT}/api_searches/#{id}.yaml")
  response = Net::HTTP.get_response(url)
  yaml_string = response.body
  genomes = YAML::load(yaml_string)
    
  until cont do
    genome_file = ""
    if genomes.count == 1 then
      #puts "Automatic selection for '#{seqs.species.species}'"
      genome_file = genomes[0]
    elsif genomes.count == 0
      print "|"
      return nil
    else
      genome_file_candidates = []
      #checked der Reihe nach, ob ein Projekt mit z.B. chromosome vorhanden ist und speichert alle der hoechsten "Klasse"
      importance.each do |imp|
        genomes.each_with_index do |g, i|
          if g[:type].downcase == imp then
            genome_file_candidates << genomes[i]
          end
        end
        break if genome_file_candidates.count > 0
      end
      #hier wird unter allen Treffern, z.B. allen chromosome, welche die hoechste Version aufweist, bzw. wenn alles gleich ist das groesste, und nimmt diese als genome_file
      if genome_file_candidates.count > 0 then
        major = 0
        minor = 0
        mini = 0
        file_size = 0
        candidate_id = 0
        genome_file_candidates.each_with_index do | ca, i|
          switch = false
          if ca[:major_version] > major then
            switch = true
          elsif (ca[:minor_version] > minor && ca[:major_version] == major) then
            switch = true
          elsif (ca[:mini_version] > mini && ca[:minor_version] == minor && ca[:major_version] == major)
            switch = true
          elsif (ca[:size] > file_size && ca[:mini_version] > mini && ca[:minor_version] == minor && ca[:major_version] == major)
            switch = true
          end
          if switch then
            candidate_id = i
            major = ca[:major_version]
            minor = ca[:minor_version]
            mini = ca[:mini_version]
            file_size = ca[:size]
          end
        end
        genome_file = genome_file_candidates[candidate_id]
      end

      if genome_file == "" then
        puts "", "Genomes for #{seqs.species.species}:"
        genomes.each_with_index {|g, i| puts "[#{i+1}] #{g[:path]} \t| #{g[:major_version]}.#{g[:minor_version]}.#{g[:mini_version]} \t| #{g[:size]} MB" }
        puts "Please choose a genome."
        gu = STDIN.gets.strip.to_i
        genome_file = genomes[gu - 1] if !(gu > genomes.count)
      end
    end
    if genome_file != "" then
      cont = true
      return genome_file
    else
      puts "Genome not found."
      return false
    end
  end
end

def first_test(genome_file, species)
  url = URI.parse("http://#{WEBSCIPIOSERVER}:#{WEBSCIPIOPORT}/api_searches")
  post_parameters = {'search_genomes' => 'true', 'query' => species}
  response = Net::HTTP.post_form(url, post_parameters)
  id = response.body
  url = URI.parse("http://#{WEBSCIPIOSERVER}:#{WEBSCIPIOPORT}/api_searches/#{id}.yaml")
  response = Net::HTTP.get_response(url)
  yaml_string = response.body
  genomes = YAML::load(yaml_string)
  # get the matching genome
  genomes = genomes.select do |g|
    if genome_file[:reference].nil? then
      false
    else
      g[:reference] == (genome_file[:reference].downcase) && g[:type] == genome_file[:type] && g[:major_version] == genome_file[:major_version] && g[:minor_version] == genome_file[:minor_version] && g[:mini_version] == genome_file[:mini_version]
    end
  end
  @webscipio_wrong_genomes << genome_file[:paht] if genomes.empty?
  puts "\nError! No genome file in Webscipio for #{species} (#{genome_file[:path]})" if genomes.empty? && DEBUGON
  return !genomes.empty?
end

def run_search(genome_file,fasta_file, species)
  if first_test(genome_file, species) then
    url = URI.parse("http://#{WEBSCIPIOSERVER}:#{WEBSCIPIOPORT}/api_searches")
    post_parameters = {'scipio_run' => 'true', 'target_file_path' => genome_file[:path], 'query' => fasta_file}
    post_parameters.merge!(SCIPIOPARAMS)
    response = Net::HTTP.post_form(url, post_parameters)
    id = response.body
    url = URI.parse("http://#{WEBSCIPIOSERVER}:#{WEBSCIPIOPORT}/api_searches/#{id}.yaml")
    scipio_run_result = ["running", ""]
    while(scipio_run_result[0] == "running") do
      response = Net::HTTP.get_response(url)
      yaml_string = response.body
      scipio_run_result = YAML::load(yaml_string)
      sleep(3)
    end
    result = YAML::load(scipio_run_result[1])
    return result
  end
end

genome_file = select_genome(species)
if genome_file then
  result = run_search(genome_file,fasta_file, species)
  if result then
    outfile = File.new(path_to_folder, "w")
    outfile.puts result
    outfile.close
    puts "done"
  else
    puts "nothing found"
  end
end
